# Supplementary material for: Chemical Evolution and Biological Evaluation of Natural Products for Efficient Therapy of Acute Lung Injury
Source: Adv Sci (Weinh). 2023 Dec 21;11(7):2305432. doi: 10.1002/advs.202305432 (PMC10870070; doi:10.1002/advs.202305432)
Supplement: Supplementary file 2 — Supporting Information [file ADVS-11-2305432-s002.zip]

Archive with 6 entries (6 files):
- 3.cif
- 4iqk_8b.pdb
- 5b.cif
- 8b-4IQK.csv
- checkcif of 3.pdf
- checkcif of 5b.pdf
