# Supplementary material for: Chemical Evolution and Biological Evaluation of Natural Products for Efficient Therapy of Acute Lung Injury
Source: Adv Sci (Weinh). 2023 Dec 21;11(7):2305432. doi: 10.1002/advs.202305432 (PMC10870070; doi:10.1002/advs.202305432)
Supplement: Supplementary file 2 — Supporting Information [file ADVS-11-2305432-s002.zip › 3.cif]

data_cu_220414_fc_1_2_1_0m
_audit_creation_date               2022-04-15
_audit_creation_method
;
Olex2 1.2
(compiled 2018.05.29 svn.r3508 for OlexSys, GUI svn.r5506)
;
_shelx_SHELXL_version_number       '2018/3'
_audit_contact_author_address      ?
_audit_contact_author_email        ?
_audit_contact_author_name         ''
_audit_contact_author_phone        ?
_publ_contact_author_id_orcid      ?
_publ_section_references
;
Dolomanov, O.V., Bourhis, L.J., Gildea, R.J, Howard, J.A.K. & Puschmann, H.
 (2009), J. Appl. Cryst. 42, 339-341.

Sheldrick, G.M. (2015). Acta Cryst. A71, 3-8.

Sheldrick, G.M. (2015). Acta Cryst. C71, 3-8.
;
_chemical_name_common              ?
_chemical_name_systematic          ?
_chemical_formula_moiety           'C33 H32 O3'
_chemical_formula_sum              'C33 H32 O3'
_chemical_formula_weight           476.58
_chemical_melting_point            ?
loop_
  _atom_type_symbol
  _atom_type_description
  _atom_type_scat_dispersion_real
  _atom_type_scat_dispersion_imag
  _atom_type_scat_source
 'C' 'C' 0.0181 0.0091 'International Tables Vol C Tables 4.2.6.8 and 6.1.1.4'
 'H' 'H' 0.0000 0.0000 'International Tables Vol C Tables 4.2.6.8 and 6.1.1.4'
 'O' 'O' 0.0492 0.0322 'International Tables Vol C Tables 4.2.6.8 and 6.1.1.4'

_shelx_space_group_comment
;
The symmetry employed for this shelxl refinement is uniquely defined
by the following loop, which should always be used as a source of
symmetry information in preference to the above space-group names.
They are only intended as comments.
;
_space_group_crystal_system        'monoclinic'
_space_group_IT_number             14
_space_group_name_H-M_alt          'P 1 21/n 1'
_space_group_name_Hall             '-P 2yn'
loop_
  _space_group_symop_operation_xyz
 'x, y, z'
 '-x+1/2, y+1/2, -z+1/2'
 '-x, -y, -z'
 'x-1/2, -y-1/2, z-1/2'

_cell_length_a                     17.745(3)
_cell_length_b                     7.4025(14)
_cell_length_c                     20.990(4)
_cell_angle_alpha                  90
_cell_angle_beta                   112.248(11)
_cell_angle_gamma                  90
_cell_volume                       2552.0(8)
_cell_formula_units_Z              4
_cell_measurement_reflns_used      9856
_cell_measurement_temperature      170(2)
_cell_measurement_theta_max        68.21
_cell_measurement_theta_min        4.13
_shelx_estimated_absorpt_T_max     0.893
_shelx_estimated_absorpt_T_min     0.758
_exptl_absorpt_coefficient_mu      0.611
_exptl_absorpt_correction_T_max    0.7531
_exptl_absorpt_correction_T_min    0.6328
_exptl_absorpt_correction_type     multi-scan
_exptl_absorpt_process_details
;
SADABS-2016/2 (Bruker,2016/2) was used for absorption correction.
wR2(int) was 0.1529 before and 0.0825 after correction.
The Ratio of minimum to maximum transmission is 0.8403.
The \l/2 correction factor is Not present.
;
_exptl_absorpt_special_details     ?
_exptl_crystal_colour              colourless
_exptl_crystal_colour_primary      colourless
_exptl_crystal_density_diffrn      1.240
_exptl_crystal_density_meas        ?
_exptl_crystal_density_method      ?
_exptl_crystal_description         block
_exptl_crystal_F_000               1016
_exptl_crystal_size_max            0.48
_exptl_crystal_size_mid            0.23
_exptl_crystal_size_min            0.19
_exptl_transmission_factor_max     ?
_exptl_transmission_factor_min     ?
_diffrn_reflns_av_R_equivalents    0.0307
_diffrn_reflns_av_unetI/netI       0.0204
_diffrn_reflns_Laue_measured_fraction_full  0.999
_diffrn_reflns_Laue_measured_fraction_max  0.998
_diffrn_reflns_limit_h_max         21
_diffrn_reflns_limit_h_min         -20
_diffrn_reflns_limit_k_max         8
_diffrn_reflns_limit_k_min         -8
_diffrn_reflns_limit_l_max         25
_diffrn_reflns_limit_l_min         -25
_diffrn_reflns_number              38287
_diffrn_reflns_point_group_measured_fraction_full  0.999
_diffrn_reflns_point_group_measured_fraction_max  0.998
_diffrn_reflns_theta_full          67.679
_diffrn_reflns_theta_max           68.263
_diffrn_reflns_theta_min           2.789
_diffrn_ambient_temperature        170.0
_diffrn_detector_area_resol_mean   ?
_diffrn_measured_fraction_theta_full  0.999
_diffrn_measured_fraction_theta_max  0.998
_diffrn_measurement_device_type    'zju Bruker D8 Venture'
_diffrn_measurement_method         '\f and \w scans'
_diffrn_radiation_type             CuK\a
_diffrn_radiation_wavelength       1.54178
_diffrn_source                     ?
_diffrn_standards_number           0
_reflns_Friedel_coverage           0.000
_reflns_Friedel_fraction_full      .
_reflns_Friedel_fraction_max       .
_reflns_number_gt                  4414
_reflns_number_total               4664
_reflns_special_details
;
 Reflections were merged by SHELXL according to the crystal
 class for the calculation of statistics and refinement.
 
 _reflns_Friedel_fraction is defined as the number of unique
 Friedel pairs measured divided by the number that would be
 possible theoretically, ignoring centric projections and
 systematic absences.
;
_reflns_threshold_expression       'I > 2\s(I)'
_computing_cell_refinement         'SAINT V8.40B (Bruker Nano, Inc., 2019)'
_computing_data_collection         'Bruker Instrument Service vV6.2.14'
_computing_data_reduction          'SAINT V8.40B (Bruker Nano, Inc., 2019)'
_computing_molecular_graphics      'Olex2 (Dolomanov et al., 2009)'
_computing_publication_material    'Olex2 (Dolomanov et al., 2009)'
_computing_structure_refinement    'ShelXL (Sheldrick, 2015)'
_computing_structure_solution      'ShelXT (Sheldrick, 2015)'
_refine_diff_density_max           0.163
_refine_diff_density_min           -0.269
_refine_diff_density_rms           0.058
_refine_ls_extinction_coef         .
_refine_ls_extinction_method       none
_refine_ls_goodness_of_fit_ref     1.040
_refine_ls_hydrogen_treatment      constr
_refine_ls_matrix_type             full
_refine_ls_number_parameters       328
_refine_ls_number_reflns           4664
_refine_ls_number_restraints       0
_refine_ls_R_factor_all            0.0408
_refine_ls_R_factor_gt             0.0392
_refine_ls_restrained_S_all        1.040
_refine_ls_shift/su_max            0.003
_refine_ls_shift/su_mean           0.000
_refine_ls_structure_factor_coef   Fsqd
_refine_ls_weighting_details      
 'w=1/[\s^2^(Fo^2^)+(0.0551P)^2^+0.7315P] where P=(Fo^2^+2Fc^2^)/3'
_refine_ls_weighting_scheme        calc
_refine_ls_wR_factor_gt            0.0995
_refine_ls_wR_factor_ref           0.1011
_refine_special_details            ?
_olex2_refinement_description
;
1. Fixed Uiso
 At 1.2 times of:
  All C(H) groups, All C(H,H) groups
 At 1.5 times of:
  All C(H,H,H) groups
2.a Secondary CH2 refined with riding coordinates:
 C2(H2A,H2B), C3(H3A,H3B), C4(H4A,H4B), C19(H19A,H19B), C26(H26A,H26B)
2.b Aromatic/amide H refined with riding coordinates:
 C7(H7), C8(H8), C15(H15), C21(H21), C22(H22), C23(H23), C24(H24), C25(H25),
 C28(H28), C29(H29), C30(H30), C31(H31), C32(H32)
2.c Idealised Me refined as rotating group:
 C17(H17A,H17B,H17C), C18(H18A,H18B,H18C), C33(H33A,H33B,H33C)
;
_atom_sites_solution_hydrogens     geom
_atom_sites_solution_primary       dual
_atom_sites_solution_secondary     ?
loop_
  _atom_site_label
  _atom_site_type_symbol
  _atom_site_fract_x
  _atom_site_fract_y
  _atom_site_fract_z
  _atom_site_U_iso_or_equiv
  _atom_site_adp_type
  _atom_site_occupancy
  _atom_site_site_symmetry_order
  _atom_site_calc_flag
  _atom_site_refinement_flags_posn
  _atom_site_refinement_flags_adp
  _atom_site_refinement_flags_occupancy
  _atom_site_disorder_assembly
  _atom_site_disorder_group
 O1 O 0.37708(4) 0.30909(10) 0.62925(4) 0.02562(18) Uani 1 1 d . . . . .
 O2 O 0.53199(4) 0.33586(10) 0.72102(4) 0.02741(19) Uani 1 1 d . . . . .
 O3 O 0.49841(5) -0.15910(11) 0.84601(4) 0.0319(2) Uani 1 1 d . . . . .
 C1 C 0.13584(7) -0.17731(15) 0.59281(6) 0.0269(2) Uani 1 1 d . . . . .
 C2 C 0.11467(7) -0.06402(16) 0.52747(6) 0.0292(3) Uani 1 1 d . . . . .
 H2A H 0.145536 -0.109401 0.500130 0.035 Uiso 1 1 calc R . . . .
 H2B H 0.055895 -0.076523 0.499188 0.035 Uiso 1 1 calc R . . . .
 C3 C 0.13480(7) 0.13395(15) 0.54455(6) 0.0302(3) Uani 1 1 d . . . . .
 H3A H 0.106848 0.177987 0.574394 0.036 Uiso 1 1 calc R . . . .
 H3B H 0.115458 0.206280 0.501688 0.036 Uiso 1 1 calc R . . . .
 C4 C 0.22664(7) 0.15661(15) 0.58142(6) 0.0274(2) Uani 1 1 d . . . . .
 H4A H 0.252235 0.149190 0.546989 0.033 Uiso 1 1 calc R . . . .
 H4B H 0.237792 0.278578 0.602252 0.033 Uiso 1 1 calc R . . . .
 C5 C 0.26623(6) 0.01720(14) 0.63739(5) 0.0231(2) Uani 1 1 d . . . . .
 C6 C 0.22163(7) -0.13125(15) 0.64428(6) 0.0251(2) Uani 1 1 d . . . . .
 C7 C 0.25529(7) -0.24862(16) 0.70163(6) 0.0305(3) Uani 1 1 d . . . . .
 H7 H 0.223601 -0.346949 0.706684 0.037 Uiso 1 1 calc R . . . .
 C8 C 0.33153(7) -0.22406(15) 0.74943(6) 0.0295(3) Uani 1 1 d . . . . .
 H8 H 0.351825 -0.302382 0.788069 0.035 Uiso 1 1 calc R . . . .
 C9 C 0.38075(7) -0.08234(14) 0.74184(6) 0.0246(2) Uani 1 1 d . . . . .
 C10 C 0.34937(6) 0.04084(14) 0.68532(5) 0.0228(2) Uani 1 1 d . . . . .
 C11 C 0.40390(6) 0.18093(14) 0.68089(6) 0.0236(2) Uani 1 1 d . . . . .
 C12 C 0.48220(6) 0.20054(14) 0.72860(6) 0.0246(2) Uani 1 1 d . . . . .
 C13 C 0.51224(6) 0.08011(15) 0.78460(6) 0.0256(2) Uani 1 1 d . . . . .
 C14 C 0.46098(7) -0.05473(15) 0.78862(6) 0.0255(2) Uani 1 1 d . . . . .
 C15 C 0.57478(7) -0.08376(18) 0.87761(6) 0.0355(3) Uani 1 1 d . . . . .
 H15 H 0.614477 -0.129092 0.919084 0.043 Uiso 1 1 calc R . . . .
 C16 C 0.58732(7) 0.06001(16) 0.84384(6) 0.0312(3) Uani 1 1 d . . . . .
 C17 C 0.07309(7) -0.14392(17) 0.62607(6) 0.0331(3) Uani 1 1 d . . . . .
 H17A H 0.091156 -0.204017 0.670972 0.050 Uiso 1 1 calc GR . . . .
 H17B H 0.020129 -0.192688 0.596199 0.050 Uiso 1 1 calc GR . . . .
 H17C H 0.068089 -0.013812 0.632165 0.050 Uiso 1 1 calc GR . . . .
 C18 C 0.13060(8) -0.37805(16) 0.57240(7) 0.0360(3) Uani 1 1 d . . . . .
 H18A H 0.173480 -0.406083 0.555202 0.054 Uiso 1 1 calc GR . . . .
 H18B H 0.077249 -0.402634 0.536298 0.054 Uiso 1 1 calc GR . . . .
 H18C H 0.137731 -0.453210 0.612709 0.054 Uiso 1 1 calc GR . . . .
 C19 C 0.40694(7) 0.28778(16) 0.57524(6) 0.0305(3) Uani 1 1 d . . . . .
 H19A H 0.385585 0.174595 0.549648 0.037 Uiso 1 1 calc R . . . .
 H19B H 0.467143 0.281447 0.594752 0.037 Uiso 1 1 calc R . . . .
 C20 C 0.37914(6) 0.44748(17) 0.52769(6) 0.0295(3) Uani 1 1 d . . . . .
 C21 C 0.33915(7) 0.59286(17) 0.54227(6) 0.0342(3) Uani 1 1 d . . . . .
 H21 H 0.326275 0.590666 0.582265 0.041 Uiso 1 1 calc R . . . .
 C22 C 0.31778(9) 0.7417(2) 0.49884(8) 0.0490(4) Uani 1 1 d . . . . .
 H22 H 0.290628 0.841112 0.509325 0.059 Uiso 1 1 calc R . . . .
 C23 C 0.33589(9) 0.7454(3) 0.44050(9) 0.0621(5) Uani 1 1 d . . . . .
 H23 H 0.321574 0.847726 0.411003 0.074 Uiso 1 1 calc R . . . .
 C24 C 0.37470(9) 0.6010(3) 0.42500(7) 0.0594(5) Uani 1 1 d . . . . .
 H24 H 0.386569 0.603261 0.384516 0.071 Uiso 1 1 calc R . . . .
 C25 C 0.39652(8) 0.4522(2) 0.46820(6) 0.0430(3) Uani 1 1 d . . . . .
 H25 H 0.423431 0.353016 0.457283 0.052 Uiso 1 1 calc R . . . .
 C26 C 0.51636(8) 0.50898(16) 0.74573(7) 0.0349(3) Uani 1 1 d . . . . .
 H26A H 0.532042 0.505060 0.796265 0.042 Uiso 1 1 calc R . . . .
 H26B H 0.457685 0.538620 0.724196 0.042 Uiso 1 1 calc R . . . .
 C27 C 0.56559(7) 0.64915(15) 0.72717(6) 0.0297(3) Uani 1 1 d . . . . .
 C28 C 0.64676(8) 0.6748(2) 0.76767(7) 0.0435(3) Uani 1 1 d . . . . .
 H28 H 0.671664 0.602446 0.807543 0.052 Uiso 1 1 calc R . . . .
 C29 C 0.69222(9) 0.8044(2) 0.75092(8) 0.0530(4) Uani 1 1 d . . . . .
 H29 H 0.748096 0.820142 0.779082 0.064 Uiso 1 1 calc R . . . .
 C30 C 0.65682(9) 0.9103(2) 0.69374(8) 0.0456(3) Uani 1 1 d . . . . .
 H30 H 0.688136 0.999314 0.682273 0.055 Uiso 1 1 calc R . . . .
 C31 C 0.57593(9) 0.88745(19) 0.65300(7) 0.0418(3) Uani 1 1 d . . . . .
 H31 H 0.551226 0.961188 0.613491 0.050 Uiso 1 1 calc R . . . .
 C32 C 0.53045(8) 0.75676(18) 0.66962(7) 0.0365(3) Uani 1 1 d . . . . .
 H32 H 0.474650 0.740998 0.641220 0.044 Uiso 1 1 calc R . . . .
 C33 C 0.66321(8) 0.1717(2) 0.86410(7) 0.0433(3) Uani 1 1 d . . . . .
 H33A H 0.681693 0.176989 0.825662 0.065 Uiso 1 1 calc GR . . . .
 H33B H 0.705767 0.117023 0.904153 0.065 Uiso 1 1 calc GR . . . .
 H33C H 0.651808 0.294234 0.875730 0.065 Uiso 1 1 calc GR . . . .

loop_
  _atom_site_aniso_label
  _atom_site_aniso_U_11
  _atom_site_aniso_U_22
  _atom_site_aniso_U_33
  _atom_site_aniso_U_23
  _atom_site_aniso_U_13
  _atom_site_aniso_U_12
 O1 0.0281(4) 0.0226(4) 0.0296(4) 0.0062(3) 0.0147(3) 0.0022(3)
 O2 0.0262(4) 0.0214(4) 0.0383(4) -0.0016(3) 0.0164(3) -0.0017(3)
 O3 0.0335(4) 0.0305(4) 0.0291(4) 0.0081(3) 0.0089(3) 0.0045(3)
 C1 0.0277(5) 0.0225(5) 0.0319(6) -0.0028(4) 0.0130(5) -0.0038(4)
 C2 0.0278(5) 0.0292(6) 0.0295(6) -0.0021(5) 0.0096(5) -0.0021(4)
 C3 0.0273(6) 0.0258(6) 0.0338(6) 0.0046(5) 0.0075(5) 0.0005(4)
 C4 0.0269(5) 0.0224(5) 0.0312(6) 0.0040(4) 0.0089(5) -0.0006(4)
 C5 0.0265(5) 0.0196(5) 0.0261(5) -0.0004(4) 0.0131(4) 0.0013(4)
 C6 0.0276(5) 0.0213(5) 0.0291(5) -0.0004(4) 0.0140(4) 0.0000(4)
 C7 0.0332(6) 0.0239(6) 0.0371(6) 0.0052(5) 0.0166(5) -0.0036(4)
 C8 0.0348(6) 0.0240(5) 0.0318(6) 0.0088(5) 0.0150(5) 0.0024(5)
 C9 0.0286(5) 0.0207(5) 0.0272(5) 0.0015(4) 0.0136(4) 0.0034(4)
 C10 0.0266(5) 0.0186(5) 0.0262(5) 0.0004(4) 0.0133(4) 0.0024(4)
 C11 0.0270(5) 0.0188(5) 0.0275(5) 0.0026(4) 0.0130(4) 0.0028(4)
 C12 0.0262(5) 0.0202(5) 0.0305(6) -0.0012(4) 0.0141(4) 0.0001(4)
 C13 0.0259(5) 0.0240(5) 0.0284(5) -0.0021(4) 0.0118(4) 0.0036(4)
 C14 0.0307(5) 0.0221(5) 0.0255(5) 0.0030(4) 0.0125(4) 0.0065(4)
 C15 0.0308(6) 0.0399(7) 0.0293(6) 0.0044(5) 0.0041(5) 0.0067(5)
 C16 0.0282(6) 0.0324(6) 0.0307(6) -0.0012(5) 0.0085(5) 0.0046(5)
 C17 0.0290(6) 0.0348(6) 0.0382(6) -0.0030(5) 0.0158(5) -0.0059(5)
 C18 0.0407(7) 0.0248(6) 0.0418(7) -0.0053(5) 0.0149(5) -0.0050(5)
 C19 0.0333(6) 0.0305(6) 0.0325(6) 0.0006(5) 0.0178(5) 0.0009(5)
 C20 0.0229(5) 0.0384(6) 0.0254(5) 0.0033(5) 0.0072(4) -0.0059(5)
 C21 0.0322(6) 0.0368(7) 0.0329(6) 0.0101(5) 0.0115(5) 0.0011(5)
 C22 0.0422(7) 0.0487(8) 0.0528(8) 0.0229(7) 0.0141(6) 0.0067(6)
 C23 0.0446(8) 0.0817(12) 0.0542(9) 0.0443(9) 0.0123(7) 0.0044(8)
 C24 0.0391(7) 0.1060(14) 0.0326(7) 0.0275(8) 0.0131(6) -0.0030(9)
 C25 0.0317(6) 0.0691(9) 0.0291(6) 0.0043(6) 0.0124(5) -0.0023(6)
 C26 0.0376(6) 0.0244(6) 0.0515(7) -0.0080(5) 0.0268(6) -0.0045(5)
 C27 0.0315(6) 0.0227(5) 0.0397(6) -0.0048(5) 0.0189(5) -0.0016(4)
 C28 0.0347(7) 0.0452(8) 0.0465(8) 0.0144(6) 0.0109(6) -0.0040(6)
 C29 0.0350(7) 0.0620(10) 0.0546(9) 0.0134(7) 0.0087(6) -0.0166(7)
 C30 0.0508(8) 0.0389(7) 0.0523(8) 0.0060(6) 0.0256(7) -0.0121(6)
 C31 0.0514(8) 0.0361(7) 0.0406(7) 0.0089(6) 0.0206(6) 0.0054(6)
 C32 0.0322(6) 0.0366(7) 0.0396(7) -0.0028(5) 0.0122(5) 0.0011(5)
 C33 0.0298(6) 0.0478(8) 0.0431(7) 0.0012(6) 0.0034(5) -0.0019(6)

_geom_special_details
;
 All esds (except the esd in the dihedral angle between two l.s. planes)
 are estimated using the full covariance matrix.  The cell esds are taken
 into account individually in the estimation of esds in distances, angles
 and torsion angles; correlations between esds in cell parameters are only
 used when they are defined by crystal symmetry.  An approximate (isotropic)
 treatment of cell esds is used for estimating esds involving l.s. planes.
;
loop_
  _geom_bond_atom_site_label_1
  _geom_bond_atom_site_label_2
  _geom_bond_distance
  _geom_bond_site_symmetry_2
  _geom_bond_publ_flag
 O1 C11 1.3823(13) . ?
 O1 C19 1.4302(13) . ?
 O2 C12 1.3841(13) . ?
 O2 C26 1.4482(14) . ?
 O3 C14 1.3724(13) . ?
 O3 C15 1.3808(15) . ?
 C1 C2 1.5282(16) . ?
 C1 C6 1.5348(15) . ?
 C1 C17 1.5419(16) . ?
 C1 C18 1.5395(16) . ?
 C2 H2A 0.9900 . ?
 C2 H2B 0.9900 . ?
 C2 C3 1.5187(16) . ?
 C3 H3A 0.9900 . ?
 C3 H3B 0.9900 . ?
 C3 C4 1.5257(15) . ?
 C4 H4A 0.9900 . ?
 C4 H4B 0.9900 . ?
 C4 C5 1.5212(15) . ?
 C5 C6 1.3934(15) . ?
 C5 C10 1.4476(15) . ?
 C6 C7 1.4200(16) . ?
 C7 H7 0.9500 . ?
 C7 C8 1.3572(17) . ?
 C8 H8 0.9500 . ?
 C8 C9 1.4122(16) . ?
 C9 C10 1.4313(15) . ?
 C9 C14 1.4051(16) . ?
 C10 C11 1.4452(15) . ?
 C11 C12 1.3788(16) . ?
 C12 C13 1.4094(16) . ?
 C13 C14 1.3743(16) . ?
 C13 C16 1.4453(16) . ?
 C15 H15 0.9500 . ?
 C15 C16 1.3432(18) . ?
 C16 C33 1.4982(18) . ?
 C17 H17A 0.9800 . ?
 C17 H17B 0.9800 . ?
 C17 H17C 0.9800 . ?
 C18 H18A 0.9800 . ?
 C18 H18B 0.9800 . ?
 C18 H18C 0.9800 . ?
 C19 H19A 0.9900 . ?
 C19 H19B 0.9900 . ?
 C19 C20 1.5047(16) . ?
 C20 C21 1.3855(18) . ?
 C20 C25 1.3956(17) . ?
 C21 H21 0.9500 . ?
 C21 C22 1.3880(18) . ?
 C22 H22 0.9500 . ?
 C22 C23 1.379(2) . ?
 C23 H23 0.9500 . ?
 C23 C24 1.376(3) . ?
 C24 H24 0.9500 . ?
 C24 C25 1.385(2) . ?
 C25 H25 0.9500 . ?
 C26 H26A 0.9900 . ?
 C26 H26B 0.9900 . ?
 C26 C27 1.4998(16) . ?
 C27 C28 1.3806(18) . ?
 C27 C32 1.3829(18) . ?
 C28 H28 0.9500 . ?
 C28 C29 1.382(2) . ?
 C29 H29 0.9500 . ?
 C29 C30 1.370(2) . ?
 C30 H30 0.9500 . ?
 C30 C31 1.375(2) . ?
 C31 H31 0.9500 . ?
 C31 C32 1.3864(19) . ?
 C32 H32 0.9500 . ?
 C33 H33A 0.9800 . ?
 C33 H33B 0.9800 . ?
 C33 H33C 0.9800 . ?

loop_
  _geom_angle_atom_site_label_1
  _geom_angle_atom_site_label_2
  _geom_angle_atom_site_label_3
  _geom_angle
  _geom_angle_site_symmetry_1
  _geom_angle_site_symmetry_3
  _geom_angle_publ_flag
 C11 O1 C19 115.14(8) . . ?
 C12 O2 C26 112.46(8) . . ?
 C14 O3 C15 104.77(9) . . ?
 C2 C1 C6 110.55(9) . . ?
 C2 C1 C17 110.13(10) . . ?
 C2 C1 C18 108.16(9) . . ?
 C6 C1 C17 109.85(9) . . ?
 C6 C1 C18 110.47(9) . . ?
 C18 C1 C17 107.63(10) . . ?
 C1 C2 H2A 109.4 . . ?
 C1 C2 H2B 109.4 . . ?
 H2A C2 H2B 108.0 . . ?
 C3 C2 C1 111.21(9) . . ?
 C3 C2 H2A 109.4 . . ?
 C3 C2 H2B 109.4 . . ?
 C2 C3 H3A 109.7 . . ?
 C2 C3 H3B 109.7 . . ?
 C2 C3 C4 109.66(9) . . ?
 H3A C3 H3B 108.2 . . ?
 C4 C3 H3A 109.7 . . ?
 C4 C3 H3B 109.7 . . ?
 C3 C4 H4A 108.7 . . ?
 C3 C4 H4B 108.7 . . ?
 H4A C4 H4B 107.6 . . ?
 C5 C4 C3 114.17(9) . . ?
 C5 C4 H4A 108.7 . . ?
 C5 C4 H4B 108.7 . . ?
 C6 C5 C4 120.05(10) . . ?
 C6 C5 C10 119.52(10) . . ?
 C10 C5 C4 120.40(9) . . ?
 C5 C6 C1 123.59(10) . . ?
 C5 C6 C7 119.82(10) . . ?
 C7 C6 C1 116.59(10) . . ?
 C6 C7 H7 119.1 . . ?
 C8 C7 C6 121.76(10) . . ?
 C8 C7 H7 119.1 . . ?
 C7 C8 H8 119.9 . . ?
 C7 C8 C9 120.14(10) . . ?
 C9 C8 H8 119.9 . . ?
 C8 C9 C10 120.24(10) . . ?
 C14 C9 C8 122.38(10) . . ?
 C14 C9 C10 117.38(10) . . ?
 C9 C10 C5 118.25(9) . . ?
 C9 C10 C11 116.79(10) . . ?
 C11 C10 C5 124.96(10) . . ?
 O1 C11 C10 120.19(9) . . ?
 C12 C11 O1 116.77(9) . . ?
 C12 C11 C10 122.95(10) . . ?
 O2 C12 C13 119.83(10) . . ?
 C11 C12 O2 120.28(10) . . ?
 C11 C12 C13 119.88(10) . . ?
 C12 C13 C16 135.81(11) . . ?
 C14 C13 C12 117.42(10) . . ?
 C14 C13 C16 106.76(10) . . ?
 O3 C14 C9 123.86(10) . . ?
 O3 C14 C13 110.56(10) . . ?
 C13 C14 C9 125.57(10) . . ?
 O3 C15 H15 123.4 . . ?
 C16 C15 O3 113.28(10) . . ?
 C16 C15 H15 123.4 . . ?
 C13 C16 C33 128.62(11) . . ?
 C15 C16 C13 104.63(10) . . ?
 C15 C16 C33 126.75(11) . . ?
 C1 C17 H17A 109.5 . . ?
 C1 C17 H17B 109.5 . . ?
 C1 C17 H17C 109.5 . . ?
 H17A C17 H17B 109.5 . . ?
 H17A C17 H17C 109.5 . . ?
 H17B C17 H17C 109.5 . . ?
 C1 C18 H18A 109.5 . . ?
 C1 C18 H18B 109.5 . . ?
 C1 C18 H18C 109.5 . . ?
 H18A C18 H18B 109.5 . . ?
 H18A C18 H18C 109.5 . . ?
 H18B C18 H18C 109.5 . . ?
 O1 C19 H19A 110.1 . . ?
 O1 C19 H19B 110.1 . . ?
 O1 C19 C20 108.20(9) . . ?
 H19A C19 H19B 108.4 . . ?
 C20 C19 H19A 110.1 . . ?
 C20 C19 H19B 110.1 . . ?
 C21 C20 C19 122.03(10) . . ?
 C21 C20 C25 118.90(12) . . ?
 C25 C20 C19 119.03(12) . . ?
 C20 C21 H21 119.8 . . ?
 C20 C21 C22 120.46(12) . . ?
 C22 C21 H21 119.8 . . ?
 C21 C22 H22 120.0 . . ?
 C23 C22 C21 120.09(15) . . ?
 C23 C22 H22 120.0 . . ?
 C22 C23 H23 120.0 . . ?
 C24 C23 C22 120.02(14) . . ?
 C24 C23 H23 120.0 . . ?
 C23 C24 H24 119.9 . . ?
 C23 C24 C25 120.26(14) . . ?
 C25 C24 H24 119.9 . . ?
 C20 C25 H25 119.9 . . ?
 C24 C25 C20 120.26(14) . . ?
 C24 C25 H25 119.9 . . ?
 O2 C26 H26A 110.1 . . ?
 O2 C26 H26B 110.1 . . ?
 O2 C26 C27 108.05(9) . . ?
 H26A C26 H26B 108.4 . . ?
 C27 C26 H26A 110.1 . . ?
 C27 C26 H26B 110.1 . . ?
 C28 C27 C26 120.64(12) . . ?
 C28 C27 C32 118.62(11) . . ?
 C32 C27 C26 120.73(11) . . ?
 C27 C28 H28 119.6 . . ?
 C27 C28 C29 120.81(13) . . ?
 C29 C28 H28 119.6 . . ?
 C28 C29 H29 119.9 . . ?
 C30 C29 C28 120.12(13) . . ?
 C30 C29 H29 119.9 . . ?
 C29 C30 H30 120.0 . . ?
 C29 C30 C31 119.92(12) . . ?
 C31 C30 H30 120.0 . . ?
 C30 C31 H31 120.0 . . ?
 C30 C31 C32 119.95(12) . . ?
 C32 C31 H31 120.0 . . ?
 C27 C32 C31 120.59(12) . . ?
 C27 C32 H32 119.7 . . ?
 C31 C32 H32 119.7 . . ?
 C16 C33 H33A 109.5 . . ?
 C16 C33 H33B 109.5 . . ?
 C16 C33 H33C 109.5 . . ?
 H33A C33 H33B 109.5 . . ?
 H33A C33 H33C 109.5 . . ?
 H33B C33 H33C 109.5 . . ?

loop_
  _geom_torsion_atom_site_label_1
  _geom_torsion_atom_site_label_2
  _geom_torsion_atom_site_label_3
  _geom_torsion_atom_site_label_4
  _geom_torsion
  _geom_torsion_site_symmetry_1
  _geom_torsion_site_symmetry_2
  _geom_torsion_site_symmetry_3
  _geom_torsion_site_symmetry_4
  _geom_torsion_publ_flag
 O1 C11 C12 O2 -4.39(15) . . . . ?
 O1 C11 C12 C13 176.86(9) . . . . ?
 O1 C19 C20 C21 6.10(15) . . . . ?
 O1 C19 C20 C25 -176.06(10) . . . . ?
 O2 C12 C13 C14 -178.25(9) . . . . ?
 O2 C12 C13 C16 2.99(19) . . . . ?
 O2 C26 C27 C28 -82.11(15) . . . . ?
 O2 C26 C27 C32 98.64(13) . . . . ?
 O3 C15 C16 C13 -0.15(14) . . . . ?
 O3 C15 C16 C33 -179.85(12) . . . . ?
 C1 C2 C3 C4 65.15(12) . . . . ?
 C1 C6 C7 C8 178.16(11) . . . . ?
 C2 C1 C6 C5 11.69(14) . . . . ?
 C2 C1 C6 C7 -168.70(10) . . . . ?
 C2 C3 C4 C5 -44.63(13) . . . . ?
 C3 C4 C5 C6 9.57(15) . . . . ?
 C3 C4 C5 C10 -168.26(10) . . . . ?
 C4 C5 C6 C1 7.47(16) . . . . ?
 C4 C5 C6 C7 -172.13(10) . . . . ?
 C4 C5 C10 C9 172.82(9) . . . . ?
 C4 C5 C10 C11 -6.90(16) . . . . ?
 C5 C6 C7 C8 -2.22(17) . . . . ?
 C5 C10 C11 O1 2.16(16) . . . . ?
 C5 C10 C11 C12 178.62(10) . . . . ?
 C6 C1 C2 C3 -47.52(12) . . . . ?
 C6 C5 C10 C9 -5.02(15) . . . . ?
 C6 C5 C10 C11 175.26(10) . . . . ?
 C6 C7 C8 C9 -2.04(18) . . . . ?
 C7 C8 C9 C10 2.65(17) . . . . ?
 C7 C8 C9 C14 -177.88(11) . . . . ?
 C8 C9 C10 C5 0.86(15) . . . . ?
 C8 C9 C10 C11 -179.39(10) . . . . ?
 C8 C9 C14 O3 -1.12(17) . . . . ?
 C8 C9 C14 C13 -179.86(11) . . . . ?
 C9 C10 C11 O1 -177.57(9) . . . . ?
 C9 C10 C11 C12 -1.11(15) . . . . ?
 C10 C5 C6 C1 -174.68(9) . . . . ?
 C10 C5 C6 C7 5.72(15) . . . . ?
 C10 C9 C14 O3 178.36(9) . . . . ?
 C10 C9 C14 C13 -0.37(16) . . . . ?
 C10 C11 C12 O2 179.04(9) . . . . ?
 C10 C11 C12 C13 0.29(16) . . . . ?
 C11 O1 C19 C20 -174.29(9) . . . . ?
 C11 C12 C13 C14 0.50(15) . . . . ?
 C11 C12 C13 C16 -178.26(12) . . . . ?
 C12 O2 C26 C27 -173.02(9) . . . . ?
 C12 C13 C14 O3 -179.34(9) . . . . ?
 C12 C13 C14 C9 -0.46(16) . . . . ?
 C12 C13 C16 C15 179.08(13) . . . . ?
 C12 C13 C16 C33 -1.2(2) . . . . ?
 C14 O3 C15 C16 0.01(13) . . . . ?
 C14 C9 C10 C5 -178.64(9) . . . . ?
 C14 C9 C10 C11 1.11(14) . . . . ?
 C14 C13 C16 C15 0.24(13) . . . . ?
 C14 C13 C16 C33 179.92(12) . . . . ?
 C15 O3 C14 C9 -178.75(10) . . . . ?
 C15 O3 C14 C13 0.15(12) . . . . ?
 C16 C13 C14 O3 -0.25(12) . . . . ?
 C16 C13 C14 C9 178.63(10) . . . . ?
 C17 C1 C2 C3 74.06(12) . . . . ?
 C17 C1 C6 C5 -110.05(12) . . . . ?
 C17 C1 C6 C7 69.56(13) . . . . ?
 C18 C1 C2 C3 -168.58(9) . . . . ?
 C18 C1 C6 C5 131.37(11) . . . . ?
 C18 C1 C6 C7 -49.02(13) . . . . ?
 C19 O1 C11 C10 -106.04(11) . . . . ?
 C19 O1 C11 C12 77.29(12) . . . . ?
 C19 C20 C21 C22 176.96(12) . . . . ?
 C19 C20 C25 C24 -177.28(12) . . . . ?
 C20 C21 C22 C23 0.3(2) . . . . ?
 C21 C20 C25 C24 0.62(19) . . . . ?
 C21 C22 C23 C24 0.5(2) . . . . ?
 C22 C23 C24 C25 -0.7(2) . . . . ?
 C23 C24 C25 C20 0.2(2) . . . . ?
 C25 C20 C21 C22 -0.87(18) . . . . ?
 C26 O2 C12 C11 81.62(13) . . . . ?
 C26 O2 C12 C13 -99.64(12) . . . . ?
 C26 C27 C28 C29 -179.68(14) . . . . ?
 C26 C27 C32 C31 179.34(11) . . . . ?
 C27 C28 C29 C30 0.4(3) . . . . ?
 C28 C27 C32 C31 0.08(19) . . . . ?
 C28 C29 C30 C31 0.0(3) . . . . ?
 C29 C30 C31 C32 -0.4(2) . . . . ?
 C30 C31 C32 C27 0.3(2) . . . . ?
 C32 C27 C28 C29 -0.4(2) . . . . ?

_shelx_res_file
;
TITL cu_220414_fc_1_2_1_0m_a.res in P2(1)/n
    cu_220414_fc_1_2_1_0m.res
    created by SHELXL-2018/3 at 11:06:40 on 15-Apr-2022
REM Old TITL cu_220414_FC_1_2_1_0m in P2(1)/n
REM SHELXT solution in P2(1)/n: R1 0.145, Rweak 0.003, Alpha 0.027
REM <I/s> 1.026 for 392 systematic absences, Orientation as input
REM Formula found by SHELXT: C33 O3
CELL 1.54178 17.7454 7.4025 20.9905 90 112.248 90
ZERR 4 0.003 0.0014 0.004 0 0.011 0
LATT 1
SYMM 0.5-X,0.5+Y,0.5-Z
SFAC C H O
UNIT 132 128 12

L.S. 4 0 0
PLAN  20
SIZE 0.19 0.23 0.48
TEMP -103.15
BOND $h
htab
conf
list 4
fmap 2 53
ACTA
OMIT -1 0 3
REM <olex2.extras>
REM <HklSrc "%.\\cu_220414_FC_1_2_1_0m.hkl">
REM </olex2.extras>

WGHT    0.055100    0.731500
FVAR       0.52800
O1    3    0.377079    0.309093    0.629251    11.00000    0.02811    0.02257 =
         0.02957    0.00618    0.01474    0.00221
O2    3    0.531988    0.335855    0.721016    11.00000    0.02625    0.02140 =
         0.03826   -0.00156    0.01637   -0.00169
O3    3    0.498414   -0.159100    0.846013    11.00000    0.03349    0.03051 =
         0.02915    0.00814    0.00893    0.00445
C1    1    0.135843   -0.177314    0.592806    11.00000    0.02768    0.02252 =
         0.03190   -0.00278    0.01296   -0.00378
C2    1    0.114675   -0.064016    0.527470    11.00000    0.02784    0.02923 =
         0.02954   -0.00213    0.00961   -0.00208
AFIX  23
H2A   2    0.145536   -0.109401    0.500130    11.00000   -1.20000
H2B   2    0.055895   -0.076523    0.499188    11.00000   -1.20000
AFIX   0
C3    1    0.134802    0.133945    0.544549    11.00000    0.02730    0.02578 =
         0.03378    0.00459    0.00748    0.00048
AFIX  23
H3A   2    0.106848    0.177987    0.574394    11.00000   -1.20000
H3B   2    0.115458    0.206280    0.501688    11.00000   -1.20000
AFIX   0
C4    1    0.226639    0.156608    0.581416    11.00000    0.02686    0.02243 =
         0.03118    0.00398    0.00894   -0.00061
AFIX  23
H4A   2    0.252235    0.149190    0.546989    11.00000   -1.20000
H4B   2    0.237792    0.278578    0.602252    11.00000   -1.20000
AFIX   0
C5    1    0.266232    0.017203    0.637395    11.00000    0.02649    0.01960 =
         0.02613   -0.00035    0.01314    0.00135
C6    1    0.221633   -0.131252    0.644277    11.00000    0.02764    0.02135 =
         0.02911   -0.00036    0.01403    0.00000
C7    1    0.255293   -0.248618    0.701632    11.00000    0.03324    0.02394 =
         0.03709    0.00522    0.01660   -0.00356
AFIX  43
H7    2    0.223601   -0.346949    0.706684    11.00000   -1.20000
AFIX   0
C8    1    0.331531   -0.224063    0.749428    11.00000    0.03478    0.02398 =
         0.03179    0.00882    0.01503    0.00237
AFIX  43
H8    2    0.351825   -0.302382    0.788069    11.00000   -1.20000
AFIX   0
C9    1    0.380754   -0.082341    0.741841    11.00000    0.02862    0.02069 =
         0.02722    0.00150    0.01359    0.00339
C10   1    0.349372    0.040839    0.685323    11.00000    0.02658    0.01858 =
         0.02620    0.00036    0.01334    0.00237
C11   1    0.403899    0.180931    0.680885    11.00000    0.02696    0.01880 =
         0.02748    0.00257    0.01304    0.00281
C12   1    0.482202    0.200543    0.728599    11.00000    0.02623    0.02017 =
         0.03054   -0.00116    0.01415    0.00011
C13   1    0.512238    0.080111    0.784603    11.00000    0.02588    0.02402 =
         0.02838   -0.00211    0.01181    0.00359
C14   1    0.460985   -0.054728    0.788623    11.00000    0.03067    0.02209 =
         0.02552    0.00298    0.01252    0.00654
C15   1    0.574776   -0.083763    0.877606    11.00000    0.03084    0.03986 =
         0.02935    0.00443    0.00409    0.00670
AFIX  43
H15   2    0.614477   -0.129092    0.919084    11.00000   -1.20000
AFIX   0
C16   1    0.587321    0.060008    0.843839    11.00000    0.02822    0.03240 =
         0.03067   -0.00117    0.00854    0.00462
C17   1    0.073087   -0.143915    0.626065    11.00000    0.02896    0.03480 =
         0.03824   -0.00303    0.01582   -0.00590
AFIX 137
H17A  2    0.091156   -0.204017    0.670972    11.00000   -1.50000
H17B  2    0.020129   -0.192688    0.596199    11.00000   -1.50000
H17C  2    0.068089   -0.013812    0.632165    11.00000   -1.50000
AFIX   0
C18   1    0.130600   -0.378048    0.572400    11.00000    0.04071    0.02480 =
         0.04178   -0.00528    0.01486   -0.00503
AFIX 137
H18A  2    0.173480   -0.406083    0.555202    11.00000   -1.50000
H18B  2    0.077249   -0.402634    0.536298    11.00000   -1.50000
H18C  2    0.137731   -0.453210    0.612709    11.00000   -1.50000
AFIX   0
C19   1    0.406935    0.287785    0.575243    11.00000    0.03332    0.03047 =
         0.03246    0.00061    0.01778    0.00086
AFIX  23
H19A  2    0.385585    0.174595    0.549648    11.00000   -1.20000
H19B  2    0.467143    0.281447    0.594752    11.00000   -1.20000
AFIX   0
C20   1    0.379141    0.447483    0.527695    11.00000    0.02291    0.03835 =
         0.02538    0.00334    0.00720   -0.00593
C21   1    0.339152    0.592859    0.542271    11.00000    0.03221    0.03676 =
         0.03289    0.01013    0.01154    0.00115
AFIX  43
H21   2    0.326275    0.590666    0.582265    11.00000   -1.20000
AFIX   0
C22   1    0.317776    0.741681    0.498844    11.00000    0.04218    0.04866 =
         0.05276    0.02287    0.01406    0.00670
AFIX  43
H22   2    0.290628    0.841112    0.509325    11.00000   -1.20000
AFIX   0
C23   1    0.335893    0.745402    0.440499    11.00000    0.04460    0.08174 =
         0.05421    0.04429    0.01234    0.00438
AFIX  43
H23   2    0.321574    0.847726    0.411003    11.00000   -1.20000
AFIX   0
C24   1    0.374696    0.600968    0.425003    11.00000    0.03914    0.10597 =
         0.03259    0.02746    0.01313   -0.00301
AFIX  43
H24   2    0.386569    0.603261    0.384516    11.00000   -1.20000
AFIX   0
C25   1    0.396523    0.452207    0.468200    11.00000    0.03173    0.06908 =
         0.02907    0.00426    0.01241   -0.00234
AFIX  43
H25   2    0.423431    0.353016    0.457283    11.00000   -1.20000
AFIX   0
C26   1    0.516358    0.508984    0.745726    11.00000    0.03761    0.02442 =
         0.05145   -0.00804    0.02683   -0.00453
AFIX  23
H26A  2    0.532042    0.505060    0.796265    11.00000   -1.20000
H26B  2    0.457685    0.538620    0.724196    11.00000   -1.20000
AFIX   0
C27   1    0.565594    0.649146    0.727168    11.00000    0.03154    0.02272 =
         0.03969   -0.00478    0.01885   -0.00160
C28   1    0.646758    0.674788    0.767669    11.00000    0.03473    0.04521 =
         0.04648    0.01442    0.01086   -0.00404
AFIX  43
H28   2    0.671664    0.602446    0.807543    11.00000   -1.20000
AFIX   0
C29   1    0.692215    0.804402    0.750916    11.00000    0.03498    0.06204 =
         0.05459    0.01336    0.00873   -0.01657
AFIX  43
H29   2    0.748096    0.820142    0.779082    11.00000   -1.20000
AFIX   0
C30   1    0.656823    0.910271    0.693743    11.00000    0.05078    0.03892 =
         0.05234    0.00604    0.02560   -0.01213
AFIX  43
H30   2    0.688136    0.999314    0.682273    11.00000   -1.20000
AFIX   0
C31   1    0.575930    0.887455    0.652998    11.00000    0.05142    0.03611 =
         0.04059    0.00892    0.02061    0.00541
AFIX  43
H31   2    0.551226    0.961188    0.613491    11.00000   -1.20000
AFIX   0
C32   1    0.530451    0.756760    0.669619    11.00000    0.03224    0.03657 =
         0.03956   -0.00281    0.01221    0.00109
AFIX  43
H32   2    0.474650    0.740998    0.641220    11.00000   -1.20000
AFIX   0
C33   1    0.663209    0.171723    0.864098    11.00000    0.02983    0.04782 =
         0.04315    0.00120    0.00341   -0.00193
AFIX 137
H33A  2    0.681693    0.176989    0.825662    11.00000   -1.50000
H33B  2    0.705767    0.117023    0.904153    11.00000   -1.50000
H33C  2    0.651808    0.294234    0.875730    11.00000   -1.50000
AFIX   0
HKLF 4


REM  cu_220414_fc_1_2_1_0m_a.res in P2(1)/n
REM wR2 = 0.1011, GooF = S = 1.040, Restrained GooF = 1.040 for all data
REM R1 = 0.0392 for 4414 Fo > 4sig(Fo) and 0.0408 for all 4664 data
REM 328 parameters refined using 0 restraints

END

WGHT      0.0542      0.7426

REM Instructions for potential hydrogen bonds
HTAB C19 O2
HTAB C26 O1

REM Highest difference peak  0.163,  deepest hole -0.269,  1-sigma level  0.058
Q1    1   0.5952 -0.1862  0.9226  11.00000  0.05    0.16
Q2    1   0.1810  0.1400  0.5619  11.00000  0.05    0.14
Q3    1   0.3973  0.4622  0.5044  11.00000  0.05    0.14
Q4    1   0.1803 -0.1546  0.6174  11.00000  0.05    0.14
Q5    1   0.0360 -0.5431  0.5099  11.00000  0.05    0.13
Q6    1   0.3028  0.8833  0.5417  11.00000  0.05    0.13
Q7    1   0.0452 -0.4895  0.4618  11.00000  0.05    0.12
Q8    1   0.6650  0.6589  0.8356  11.00000  0.05    0.12
Q9    1   0.0985  0.2442  0.5187  11.00000  0.05    0.12
Q10   1   0.3803  0.3609  0.5425  11.00000  0.05    0.12
Q11   1   0.1353 -0.2681  0.5811  11.00000  0.05    0.12
Q12   1  -0.0165 -0.3901  0.5327  11.00000  0.05    0.11
Q13   1   0.2772  1.0369  0.4862  11.00000  0.05    0.11
Q14   1   0.3786  0.5392  0.5440  11.00000  0.05    0.11
Q15   1   0.2579  0.0859  0.5136  11.00000  0.05    0.11
Q16   1   0.3197  0.7424  0.6223  11.00000  0.05    0.11
Q17   1   0.1258 -0.1209  0.5597  11.00000  0.05    0.11
Q18   1   0.0607 -0.1398  0.4861  11.00000  0.05    0.11
Q19   1   0.0377  0.3214  0.5041  11.00000  0.05    0.11
Q20   1   0.0233 -0.5723  0.5724  11.00000  0.05    0.10
;
_shelx_res_checksum                59537
_shelx_hkl_file
;
   2   0   0 1117.49   36.40
  -2   0   0 1054.29   35.70
   3   0   0    0.00    0.10
   3   0   0    0.50    0.10
  -3   0   0    0.10    0.10
   4   0   0 4282.07  130.89
   4   0   0 3887.11  127.59
   5   0   0    0.00    0.20
  -5   0   0    0.50    0.10
  -6   0   0  439.56   13.50
  -7   0   0    1.50    0.30
  -8   0   0 1757.32   52.89
  -9   0   0    0.00    0.20
  -9   0   0    0.00    0.20
 -10   0   0   38.50    1.80
 -10   0   0   39.40    1.50
 -11   0   0    0.00    0.20
 -11   0   0    0.30    0.30
 -12   0   0   60.39    2.30
  13   0   0   -0.40    0.30
  13   0   0    0.50    0.50
  13   0   0    0.10    0.30
  13   0   0    0.50    0.30
 -13   0   0    0.10    0.30
 -13   0   0   -0.10    0.50
  14   0   0    0.20    0.40
  14   0   0    0.70    0.40
  14   0   0    0.20    0.30
  14   0   0    0.80    0.40
  14   0   0    0.20    0.40
 -14   0   0    1.30    0.30
 -14   0   0    0.30    0.30
  15   0   0   -0.20    0.30
  15   0   0    0.00    0.40
 -15   0   0   -0.30    0.30
 -15   0   0    0.20    0.30
  15   0   0   -0.20    0.30
  15   0   0    0.90    0.50
 -15   0   0    0.80    0.40
  16   0   0    2.80    0.50
  16   0   0    1.60    0.40
  16   0   0    3.40    0.70
 -16   0   0    2.40    0.50
 -16   0   0    2.60    0.50
 -16   0   0    2.30    0.50
  16   0   0    1.60    0.40
 -17   0   0    0.40    0.40
 -17   0   0   -0.10    0.40
  17   0   0   -0.10    0.40
  17   0   0   -0.10    0.30
  17   0   0   -0.40    0.30
 -17   0   0    0.30    0.30
 -18   0   0    0.10    0.40
  18   0   0    0.60    0.40
  18   0   0    1.20    0.40
 -18   0   0    0.70    0.30
  18   0   0    0.40    0.30
  18   0   0    0.60    0.30
  19   0   0    0.30    0.20
  19   0   0   -0.10    0.30
 -19   0   0    0.00    0.20
  19   0   0    0.10    0.20
 -19   0   0    0.10    0.40
   0  -1   0    0.10    0.10
   0   1   0    0.60    0.20
   0   1   0    0.40    0.10
  -1  -1   0    0.20    0.10
   1  -1   0    0.10    0.10
   1   1   0    0.20    0.10
   1   1   0    0.00    0.10
  -1   1   0    0.30    0.10
   2  -1   0 1579.64   53.49
  -2  -1   0 1614.54   54.99
   2   1   0 1550.84   55.59
  -2   1   0 1544.85   52.09
   3  -1   0  210.28    6.60
   3  -1   0  212.78    6.50
  -3  -1   0  207.58    6.70
   3   1   0  212.28    6.70
  -3   1   0  204.08    6.50
   4  -1   0 2921.31   94.39
  -4  -1   0 3091.49   95.69
  -4   1   0 2719.63   95.39
   4   1   0 2866.21   98.49
  -5  -1   0  497.15   15.50
  -5   1   0  503.95   15.30
   5   1   0  510.75   15.70
   5   1   0  480.85   15.00
   6  -1   0  314.07    9.70
  -6  -1   0  327.67   10.10
  -6   1   0  311.37    9.90
   6   1   0  306.67    9.60
   7  -1   0   33.80    1.40
  -7  -1   0   36.50    1.60
  -7   1   0   36.30    1.50
  -8  -1   0  781.62   23.10
  -8  -1   0  723.93   22.90
  -8   1   0  780.22   23.10
  -8   1   0  707.73   22.70
  -9  -1   0  118.39    4.00
  -9  -1   0  119.99    4.30
  -9   1   0  114.39    3.90
  -9   1   0  121.89    4.30
 -10  -1   0   30.60    1.50
 -10  -1   0   31.70    1.60
 -10   1   0   30.50    1.30
 -11  -1   0  207.78    7.00
 -11  -1   0  204.88    6.80
 -11   1   0  204.88    7.20
 -11   1   0  195.08    6.50
 -12  -1   0    2.80    0.60
 -12  -1   0    3.40    0.60
  12  -1   0    4.60    0.60
  12  -1   0    2.90    0.50
  12  -1   0    3.80    0.60
 -12   1   0    3.30    0.40
  12   1   0    3.70    0.80
 -12   1   0    3.50    0.80
  12   1   0    3.50    0.50
  12   1   0    3.80    0.60
  13  -1   0  191.58    6.20
  13  -1   0  191.78    6.90
 -13  -1   0  194.88    6.50
 -13  -1   0  202.08    7.00
 -13  -1   0  206.68    6.80
 -13  -1   0  186.08    6.60
  13  -1   0  190.08    6.50
  13  -1   0  190.68    6.50
  13  -1   0  194.98    6.50
 -13   1   0  196.38    7.30
  13   1   0  192.08    6.90
  13   1   0  200.48    6.60
  13   1   0  203.88    6.70
  13   1   0  195.08    6.60
  13   1   0  196.78    7.10
  14  -1   0   50.39    2.50
  14  -1   0   51.29    2.20
 -14  -1   0   49.50    2.70
  14  -1   0   48.80    2.10
 -14  -1   0   51.99    2.40
  14  -1   0   51.79    2.20
 -14  -1   0   53.79    2.30
 -14  -1   0   51.79    2.10
  14   1   0   54.39    2.30
  14   1   0   51.19    2.40
 -14   1   0   53.79    2.20
 -14   1   0   50.29    3.00
  14   1   0   53.89    2.60
  14   1   0   49.30    2.20
  14   1   0   52.09    2.20
  15  -1   0    0.50    0.40
 -15  -1   0    1.40    0.40
  15  -1   0    0.60    0.50
  15  -1   0    1.20    0.40
 -15  -1   0    1.30    0.50
  15  -1   0    0.80    0.40
 -15  -1   0    0.60    0.50
  15   1   0    2.40    0.50
  15   1   0    2.40    0.60
 -15   1   0    1.20    0.40
 -15   1   0    1.00    0.30
  15   1   0    0.30    0.70
  15   1   0    1.20    0.40
  15   1   0    1.10    0.40
  15   1   0    0.90    0.50
  16  -1   0  176.48    5.70
 -16  -1   0  159.08    5.70
  16  -1   0  162.18    5.70
 -16  -1   0  168.98    6.00
  16  -1   0  164.68    6.00
 -16  -1   0  169.38    5.60
  16  -1   0  165.98    5.70
 -16   1   0  173.88    5.80
  16   1   0  160.38    6.10
  16   1   0  158.18    5.80
  16   1   0  163.68    5.60
  16   1   0  175.28    6.10
  16   1   0  174.58    5.80
 -16   1   0  160.98    5.40
  17  -1   0   19.40    1.10
  17  -1   0   17.60    1.10
 -17  -1   0   16.40    1.20
  17  -1   0   17.30    1.10
 -17  -1   0   18.40    1.10
 -17  -1   0   19.60    1.30
  17  -1   0   17.80    1.30
 -17   1   0   18.40    1.00
  17   1   0   18.40    1.30
  17   1   0   17.80    1.20
 -17   1   0   18.60    1.20
  17   1   0   17.70    1.10
 -18  -1   0    1.00    0.30
  18  -1   0    1.00    0.30
 -18  -1   0    1.60    0.40
 -18  -1   0    0.90    0.50
  18  -1   0    0.90    0.30
  18  -1   0    0.50    0.40
  18  -1   0    1.10    0.30
  18   1   0    1.00    0.30
  18   1   0    0.40    0.40
 -18   1   0    1.00    0.40
  18   1   0    1.00    0.50
  19  -1   0    0.20    0.30
  19  -1   0    0.00    0.20
 -19  -1   0   -0.20    0.40
  19  -1   0   -0.10    0.20
  19  -1   0    0.20    0.20
 -19  -1   0   -0.10    0.20
 -19   1   0    0.00    0.20
 -19   1   0    0.50    0.40
  19   1   0   -0.30    0.30
  19   1   0    0.30    0.30
  19   1   0   -0.20    0.20
   0  -2   0 1406.16   41.50
   0  -2   0 1332.37   41.30
   0   2   0 1349.56   41.50
  -1  -2   0   14.00    0.90
   1  -2   0   12.40    0.80
  -1  -2   0   13.70    0.90
   1  -2   0   13.80    0.90
   1   2   0   13.80    0.90
  -1   2   0   15.00    0.90
   2  -2   0  357.16   10.60
   2  -2   0  342.67   10.80
  -2  -2   0  348.17   11.10
  -2  -2   0  338.17   11.00
   2  -2   0  346.57   11.00
  -2   2   0  359.96   11.10
   2   2   0  331.27   10.70
   2   2   0  347.07   11.00
   3  -2   0  215.98    6.90
   3  -2   0  226.18    6.70
  -3  -2   0  219.88    7.40
   3  -2   0  214.98    7.20
  -3  -2   0  218.48    7.40
   3   2   0  219.68    6.90
  -3   2   0  229.48    7.30
  -4  -2   0   93.69    3.70
   4  -2   0   96.79    3.60
   4  -2   0   98.89    3.10
  -4  -2   0   98.39    3.70
   4   2   0   97.99    3.20
  -4   2   0   96.69    3.60
   5  -2   0    4.40    0.60
  -5  -2   0    2.70    0.50
   5   2   0    3.60    0.30
  -5   2   0    5.40    0.60
  -6  -2   0  368.46   12.00
  -6  -2   0  368.46   12.10
   6  -2   0  381.36   11.50
   6   2   0  367.96   11.30
  -6   2   0  360.46   11.90
  -7  -2   0  156.98    5.40
   7  -2   0  148.89    4.70
  -7  -2   0  143.79    5.00
  -7  -2   0  141.79    5.60
  -7   2   0  146.89    5.30
   7   2   0  152.78    4.70
  -7   2   0  145.69    4.90
  -8  -2   0   43.10    1.80
   8  -2   0   41.00    1.60
  -8  -2   0   38.80    2.50
  -8  -2   0   41.30    2.20
  -8   2   0   40.40    1.70
   8   2   0   40.60    1.40
  -9  -2   0   57.59    2.60
  -9  -2   0   61.09    3.50
  -9  -2   0   54.99    2.30
  -9   2   0   54.09    2.70
  -9   2   0   54.29    2.10
   9   2   0   54.09    2.50
 -10  -2   0    5.10    0.80
 -10  -2   0    4.30    0.70
 -10  -2   0    4.50    1.30
  10   2   0    4.20    0.70
 -10   2   0    5.00    0.50
 -10   2   0    7.80    1.10
 -11  -2   0   26.80    1.50
 -11  -2   0   27.80    1.70
  11   2   0   26.40    1.60
 -11   2   0   27.00    2.00
 -11   2   0   25.20    1.30
 -12  -2   0   34.20    1.80
 -12  -2   0   32.70    1.70
 -12  -2   0   35.90    2.10
 -12  -2   0   34.20    1.90
  12   2   0   36.20    1.70
 -12   2   0   36.10    1.60
  12   2   0   36.20    1.90
 -12   2   0   36.00    2.50
  12   2   0   35.00    1.80
 -13  -2   0    9.30    1.00
  13  -2   0    8.30    0.70
  13  -2   0    9.50    0.80
 -13  -2   0    9.10    1.20
  13  -2   0    8.80    1.00
 -13  -2   0    7.80    0.80
  13  -2   0    9.40    0.80
  13   2   0    7.10    0.90
 -13   2   0    8.20    1.40
 -13   2   0    8.00    0.70
  13   2   0    8.70    1.00
  13   2   0    8.10    0.90
  13   2   0    6.40    0.90
  13   2   0    8.30    0.80
 -14  -2   0   29.50    1.80
  14   2   0   28.10    1.70
 -14   2   0   25.60    1.30
  15  -2   0   19.10    1.10
 -15  -2   0   17.20    1.10
  15  -2   0   19.60    1.20
 -15  -2   0   17.40    1.20
  15  -2   0   19.00    1.10
  15  -2   0   19.10    1.40
  15   2   0   15.50    1.30
 -15   2   0   19.10    1.00
  15   2   0   17.40    1.20
  15   2   0   19.90    1.40
  15   2   0   16.70    1.20
  16  -2   0    0.60    0.40
  16  -2   0   -0.20    0.30
  16  -2   0    0.00    0.20
 -16  -2   0   -0.40    0.40
  16  -2   0    0.60    0.30
 -16  -2   0   -0.20    0.40
 -16  -2   0    0.30    0.50
  16   2   0    0.40    0.60
  16   2   0   -0.30    0.50
 -16   2   0    0.00    0.30
  16   2   0   -0.30    0.30
 -16   2   0   -0.30    0.20
 -17  -2   0    1.10    0.60
  17  -2   0    1.90    0.40
  17  -2   0    0.90    0.40
  17  -2   0    0.80    0.30
 -17  -2   0    1.00    0.40
 -17  -2   0    1.60    0.40
  17  -2   0    1.20    0.40
  17   2   0    1.70    0.50
  17   2   0    1.00    0.40
  17   2   0    0.80    0.50
 -17   2   0    1.60    0.30
  17   2   0    1.00    0.30
  18  -2   0   15.50    1.00
  18  -2   0   17.50    1.00
  18  -2   0   15.50    0.90
 -18  -2   0   15.70    1.20
  18  -2   0   17.50    1.20
 -18  -2   0   16.70    1.00
  18   2   0   15.50    1.00
 -18   2   0   16.50    0.80
  18   2   0   15.30    1.00
 -18   2   0   15.10    1.00
  18   2   0   21.50    1.60
  18   2   0   16.10    1.20
  19  -2   0   44.60    1.70
  19  -2   0   46.60    1.80
  19  -2   0   45.40    1.80
 -19  -2   0   48.10    1.80
  19  -2   0   46.80    1.90
  19   2   0   44.50    1.90
 -19   2   0   44.70    1.90
   0  -3   0    0.10    0.30
   0  -3   0   -0.40    0.40
   0   3   0   -0.20    0.30
   0   3   0   -0.20    0.30
   1  -3   0  133.09    4.70
   1  -3   0  130.29    4.90
  -1  -3   0  130.59    4.80
  -1  -3   0  133.29    4.90
   1   3   0  131.59    5.00
   1   3   0  133.09    4.50
  -1   3   0  127.59    4.60
  -1   3   0  136.79    5.00
   2  -3   0  304.17   10.10
   2  -3   0  303.07    9.80
  -2  -3   0  311.47   10.30
  -2  -3   0  300.77   10.10
   2   3   0  301.27   10.10
  -2   3   0  291.47    9.80
   2   3   0  316.87    9.80
  -2   3   0  322.87   10.30
   3  -3   0  479.05   14.50
  -3  -3   0  472.15   15.40
  -3  -3   0  493.75   15.50
   3  -3   0  474.45   14.80
  -3   3   0  454.35   15.00
  -3   3   0  501.45   15.50
  -3   3   0  474.65   15.00
  -4  -3   0  393.26   12.30
   4  -3   0  358.26   11.30
  -4  -3   0  372.76   12.30
   4  -3   0  370.76   12.40
  -4   3   0  364.46   12.20
   4   3   0  374.46   11.60
  -4   3   0  364.26   11.80
  -5  -3   0  298.87    9.90
  -5  -3   0  287.07    9.30
  -5  -3   0  267.77   10.00
   5  -3   0  294.87    9.80
  -5   3   0  280.57    9.80
   5   3   0  300.87    9.10
  -5   3   0  288.37    9.30
   6  -3   0    9.80    1.10
  -6  -3   0   10.30    0.80
  -6  -3   0    8.20    1.20
  -6  -3   0   10.00    1.10
   6   3   0   10.40    0.60
  -6   3   0   10.70    1.10
  -6   3   0    9.40    0.80
  -7  -3   0  136.59    6.00
  -7  -3   0  139.99    4.90
   7  -3   0  136.99    4.80
  -7  -3   0  133.69    5.60
  -7   3   0  143.59    5.50
  -7   3   0  137.79    4.80
   7   3   0  141.59    4.50
  -8  -3   0   44.90    2.50
  -8  -3   0   44.30    2.70
  -8  -3   0   47.50    2.20
   8   3   0   45.60    1.60
  -8   3   0   47.80    2.70
  -8   3   0   45.40    2.00
  -9  -3   0   26.50    1.50
  -9  -3   0   20.80    2.10
  -9  -3   0   24.00    1.80
  -9   3   0   24.40    2.00
   9   3   0   26.80    1.60
  -9   3   0   27.00    1.30
   9   3   0   23.70    0.90
 -10  -3   0  325.67   10.90
 -10  -3   0  336.27   12.00
 -10  -3   0  324.57   11.30
 -10   3   0  341.17   10.60
  10   3   0  319.27   10.90
 -11  -3   0  895.71   29.10
 -11  -3   0  904.91   28.30
  11  -3   0  867.51   28.20
  11  -3   0  924.01   27.60
  11  -3   0  878.91   27.00
 -11  -3   0  834.52   28.30
 -11  -3   0  911.51   27.90
 -11  -3   0  785.22   28.40
  11   3   0  894.81   27.90
 -11   3   0  890.71   28.80
 -11   3   0  874.21   27.40
  11   3   0  983.20   28.20
  11   3   0  908.91   27.90
  11   3   0  953.00   29.00
 -12  -3   0  192.78    8.10
  12  -3   0  193.68    6.50
  12  -3   0  195.58    6.40
 -12  -3   0  197.78    6.70
  12  -3   0  184.88    7.10
 -12  -3   0  193.78    6.90
 -12  -3   0  186.78    6.50
  12  -3   0  192.28    6.30
 -12  -3   0  194.78    7.20
  12   3   0  180.98    6.60
  12   3   0  196.28    6.70
 -12   3   0  193.78    7.80
  12   3   0  187.88    6.70
  12   3   0  192.38    6.90
 -12   3   0  192.48    6.40
 -13  -3   0   39.50    3.00
 -13  -3   0   34.30    2.00
  13  -3   0   33.80    2.00
 -13  -3   0   31.80    3.30
  13  -3   0   34.20    2.20
 -13  -3   0   32.90    1.80
  13  -3   0   36.00    2.50
 -13  -3   0   34.60    1.90
 -13   3   0   34.10    1.60
  13   3   0   34.70    1.90
  13   3   0   29.20    1.70
  13   3   0   35.00    2.00
 -13   3   0   32.40    1.60
 -13   3   0   38.50    3.90
  14  -3   0    4.80    0.80
  14  -3   0    5.80    1.00
 -14  -3   0    6.90    0.80
  14  -3   0    6.20    0.70
  14  -3   0    6.20    0.70
 -14  -3   0    5.10    0.90
 -14  -3   0    5.00    0.70
  14  -3   0    5.60    0.70
  14   3   0    4.50    0.80
 -14   3   0    5.40    0.60
 -14   3   0    6.20    0.70
  14   3   0    3.60    0.70
  14   3   0    5.70    0.80
  15  -3   0    0.10    0.40
 -15  -3   0    0.20    0.30
 -15  -3   0   -0.30    0.50
 -15  -3   0    0.00    0.30
  15  -3   0    0.10    0.30
  15  -3   0   -0.10    0.30
  15  -3   0    0.30    0.30
  15   3   0   -0.60    0.40
  15   3   0    0.80    0.40
 -15   3   0    0.10    0.30
  16  -3   0   37.40    1.60
  16  -3   0   37.00    1.70
  16  -3   0   36.80    1.90
  16  -3   0   37.80    1.70
 -16  -3   0   36.90    2.10
 -16  -3   0   39.00    1.70
  16   3   0   36.30    1.80
  16   3   0   36.10    1.80
 -16   3   0   38.10    1.50
 -16   3   0   38.70    1.70
  17  -3   0   18.60    1.00
 -17  -3   0   18.10    1.30
  17  -3   0   19.20    1.10
 -17  -3   0   20.10    1.10
  17  -3   0   19.30    1.00
  17  -3   0   20.90    1.50
 -17   3   0   19.30    0.90
 -17   3   0   19.60    1.10
  17   3   0   20.00    1.30
  17   3   0   19.30    1.10
 -18  -3   0   11.70    0.70
  18  -3   0   13.00    0.80
  18  -3   0   11.80    0.70
  18  -3   0   12.10    0.80
  18  -3   0   11.60    0.70
  18   3   0   11.80    0.80
 -18   3   0   11.70    0.60
  18   3   0   11.70    0.90
   0  -4   0  432.16   13.90
   0  -4   0  411.76   14.20
   0   4   0  420.76   13.70
   0   4   0  432.96   13.70
   0   4   0  444.66   14.40
   1  -4   0   90.39    3.70
   1  -4   0   94.39    4.20
  -1  -4   0   90.99    4.10
  -1  -4   0   94.89    3.90
  -1   4   0   95.49    4.20
  -1   4   0   93.49    3.70
  -1   4   0   96.99    3.70
   1   4   0   93.99    3.70
   1   4   0   93.69    3.60
   1   4   0   99.69    4.10
   2  -4   0   82.39    3.30
   2  -4   0   84.49    3.20
  -2  -4   0   85.29    3.90
  -2  -4   0   85.49    3.70
   2   4   0   83.99    3.30
   2   4   0   85.09    3.40
   2   4   0   86.59    3.80
  -2   4   0   83.79    3.30
  -2   4   0   83.99    3.90
  -3  -4   0   22.40    1.30
  -3  -4   0   21.80    1.80
   3  -4   0   21.40    1.20
  -3  -4   0   21.90    1.70
  -3   4   0   22.70    1.60
   3   4   0   21.00    1.30
  -3   4   0   22.40    1.40
   4  -4   0  300.77   10.60
  -4  -4   0  282.07    9.30
  -4  -4   0  289.27   10.10
  -4  -4   0  296.07   10.20
  -4   4   0  287.37    9.80
  -4   4   0  285.47    9.50
   4   4   0  283.67    9.30
  -4   4   0  288.87   10.30
  -5  -4   0  707.33   21.90
  -5  -4   0  692.53   21.80
  -5  -4   0  672.13   21.00
   5  -4   0  664.13   21.90
   5   4   0  674.13   21.10
  -5   4   0  692.93   22.00
  -5   4   0  662.43   21.40
   5   4   0  623.44   20.90
   6  -4   0   33.70    2.30
  -6  -4   0   30.00    2.40
  -6  -4   0   32.30    2.20
  -6   4   0   32.10    1.70
  -6   4   0   32.50    2.30
   6   4   0   32.90    1.40
   6   4   0   30.90    1.80
   7  -4   0    2.40    1.00
  -7  -4   0    2.90    0.60
  -7  -4   0    1.80    0.90
  -7  -4   0    3.80    0.90
  -7   4   0    2.90    0.60
  -7   4   0    3.30    1.00
   7   4   0    4.00    0.70
   7   4   0    4.20    0.50
  -8  -4   0    2.30    0.60
  -8  -4   0    3.60    1.10
  -8  -4   0    3.40    1.00
   8   4   0    4.20    0.70
  -8   4   0    2.20    1.50
  -8   4   0    3.20    0.60
  -9  -4   0   -0.10    1.00
   9  -4   0   -0.10    0.50
  -9  -4   0   -0.60    0.40
  -9  -4   0    0.10    0.40
  -9  -4   0    1.50    0.80
   9  -4   0    0.40    0.40
   9  -4   0    0.50    0.10
   9  -4   0    0.30    0.20
  -9   4   0    0.30    0.30
  -9   4   0    0.60    0.90
 -10  -4   0    0.30    0.80
 -10  -4   0    0.40    0.50
  10  -4   0    0.50    0.30
  10  -4   0   -0.40    0.50
 -10  -4   0    1.00    0.40
  10  -4   0    1.00    0.20
  10  -4   0    0.80    0.30
 -10  -4   0    2.90    1.20
 -10   4   0   -0.30    0.90
 -10   4   0    1.00    0.40
  10   4   0    0.10    0.40
 -10   4   0    1.30    0.40
  11  -4   0  854.01   25.90
  11  -4   0  835.72   25.70
  11  -4   0  834.02   25.50
 -11  -4   0  836.92   27.40
  11  -4   0  826.82   25.20
 -11  -4   0  817.02   25.80
 -11  -4   0  861.01   26.30
  11  -4   0  838.72   26.60
  11   4   0  861.71   26.30
 -11   4   0  796.32   25.60
 -11   4   0  842.62   25.80
 -11   4   0  819.22   25.40
 -11   4   0  828.22   27.60
  12  -4   0   30.00    1.50
  12  -4   0   30.30    1.50
  12  -4   0   28.00    2.40
  12  -4   0   27.60    2.00
  12  -4   0   28.90    1.30
 -12  -4   0   31.50    2.90
 -12  -4   0   30.30    1.60
 -12  -4   0   27.40    1.90
  12   4   0   27.00    1.80
 -12   4   0   29.90    1.60
 -12   4   0   26.60    1.50
  13  -4   0  119.69    4.10
  13  -4   0  115.79    4.00
  13  -4   0  108.69    4.30
  13  -4   0  116.69    4.10
 -13  -4   0  113.69    5.80
 -13  -4   0  110.79    4.80
 -13  -4   0  115.39    4.20
  13  -4   0  110.29    4.70
  13   4   0  118.49    4.50
 -13   4   0  120.29    4.50
 -13   4   0  110.89    4.00
  14  -4   0  284.37    9.20
  14  -4   0  278.37    9.10
 -14  -4   0  286.17    9.70
 -14  -4   0  266.57   10.80
  14  -4   0  286.47    9.30
  14  -4   0  302.97    9.10
 -14  -4   0  284.57    9.30
 -14   4   0  281.57    9.10
  14   4   0  297.57    9.60
 -14   4   0  268.77    9.00
  15  -4   0   45.40    2.00
  15  -4   0   46.30    1.90
  15  -4   0   47.40    1.90
  15  -4   0   45.10    1.90
 -15  -4   0   44.20    2.60
 -15   4   0   49.60    2.00
 -15   4   0   44.40    1.80
  16  -4   0   15.20    1.00
 -16  -4   0   13.50    1.30
  16  -4   0   15.80    0.90
  16  -4   0   15.60    0.90
  16  -4   0   15.70    0.90
 -16   4   0   15.10    0.90
 -16   4   0   15.60    0.80
  17  -4   0    0.90    0.30
  17  -4   0    0.70    0.30
  17  -4   0    1.30    0.30
 -17   4   0    0.90    0.20
  17   4   0    1.00    0.40
   0  -5   0   -0.30    0.50
   0   5   0   -0.50    0.40
   0   5   0   -0.60    0.70
   0   5   0    0.30    0.40
   1  -5   0  253.67    8.60
  -1  -5   0  259.17    9.00
  -1   5   0  249.97    8.60
   1   5   0  253.57    8.60
  -1   5   0  259.57    9.00
   1   5   0  243.88    9.30
   1   5   0  241.98    8.60
  -1   5   0  257.37    9.50
  -2  -5   0   47.30    2.70
  -2  -5   0   39.30    4.10
   2  -5   0   45.90    2.10
   2   5   0   47.10    2.30
   2   5   0   44.40    2.30
  -2   5   0   45.90    3.00
  -2   5   0   45.20    2.30
  -3  -5   0   20.60    2.30
   3  -5   0   22.20    2.70
  -3  -5   0   22.50    1.90
  -3   5   0   19.90    2.10
   3   5   0   23.60    1.40
   3   5   0   23.70    1.70
  -3   5   0   22.30    1.50
  -4  -5   0    3.60    1.30
  -4  -5   0    3.90    1.00
   4  -5   0    3.30    1.40
  -4  -5   0    3.50    0.70
   4   5   0    3.10    0.60
   4   5   0    1.00    0.90
  -4   5   0    3.20    1.10
  -4   5   0    3.00    0.60
   4   5   0    2.90    0.60
  -5  -5   0  249.78    9.10
   5  -5   0  250.87    7.70
  -5  -5   0  224.58    7.90
  -5  -5   0  225.48    9.00
   5  -5   0  228.58    9.40
   5   5   0  244.88    7.90
  -5   5   0  243.88   10.00
  -5   5   0  237.98    8.80
   5   5   0  231.28    8.10
  -5   5   0  245.48    8.20
  -6  -5   0    9.80    1.60
  -6  -5   0    7.70    1.00
   6  -5   0    8.70    1.20
   6  -5   0    8.80    0.60
  -6  -5   0    8.50    1.50
   6  -5   0    9.70    0.70
   6  -5   0   10.90    2.00
   6   5   0    9.60    1.00
   6   5   0    9.90    0.80
  -6   5   0   12.00    1.70
  -6   5   0    9.70    0.90
  -6   5   0    8.20    1.60
  -6   5   0    9.40    0.90
  -6   5   0    9.10    1.00
   6   5   0    8.50    1.00
   7  -5   0   21.30    1.10
   7  -5   0   21.80    0.90
  -7  -5   0   20.40    1.50
  -7  -5   0   16.50    2.20
  -7  -5   0   22.20    2.20
  -7  -5   0   19.20    1.50
   7  -5   0   24.20    1.90
   7   5   0   24.70    1.30
  -7   5   0   23.30    1.60
   7   5   0   22.60    1.50
  -7   5   0   23.40    2.50
   8  -5   0   16.60    0.90
  -8  -5   0   13.70    1.90
  -8  -5   0   18.10    2.10
   8  -5   0   16.00    1.60
  -8  -5   0   18.70    1.50
   8  -5   0   17.50    1.10
  -8  -5   0   15.70    1.50
   8  -5   0   17.80    0.80
  -8   5   0   15.60    1.10
  -8   5   0   17.40    1.00
   8   5   0   18.90    1.00
  -8   5   0   17.10    2.40
   8   5   0   18.60    1.40
  -8   5   0   17.30    1.30
   8   5   0   15.50    1.20
  -9  -5   0   10.10    2.20
   9  -5   0    9.20    0.50
   9  -5   0    9.80    1.30
  -9  -5   0   12.10    1.30
   9  -5   0    9.40    0.70
  -9  -5   0    9.20    1.70
   9  -5   0    8.10    0.80
   9   5   0    9.50    1.20
  -9   5   0    7.50    1.70
   9   5   0    8.80    0.60
   9   5   0   10.70    1.10
  -9   5   0    8.40    0.70
  -9   5   0    9.30    0.90
  -9   5   0   10.00    0.90
  10  -5   0  188.08    6.30
 -10  -5   0  185.08    7.80
  10  -5   0  183.08    5.80
  10  -5   0  194.28    7.30
  10  -5   0  187.48    6.10
 -10  -5   0  194.18    6.90
 -10   5   0  179.38    6.10
 -10   5   0  181.28    6.30
 -10   5   0  196.08    6.60
  10   5   0  195.88    6.90
  11  -5   0    9.90    0.50
  11  -5   0   10.00    1.30
  11  -5   0    8.70    0.70
 -11  -5   0    9.00    1.80
  11  -5   0    8.50    0.70
 -11  -5   0    7.00    2.10
  11  -5   0   10.90    0.90
  11   5   0   11.10    1.10
 -11   5   0    8.40    0.60
 -11   5   0   11.00    0.80
 -12  -5   0   11.90    1.30
  12  -5   0   11.20    0.90
  12  -5   0   12.80    0.90
 -12  -5   0    6.90    1.70
  12  -5   0   10.50    1.30
  12  -5   0    9.70    0.70
 -12   5   0   11.60    0.80
  12   5   0    9.80    1.00
 -12   5   0   11.80    0.90
 -13  -5   0    7.10    1.00
  13  -5   0    7.40    0.60
  13  -5   0    8.70    1.20
  13  -5   0    8.40    0.70
 -13  -5   0    9.10    1.70
  13  -5   0    7.80    0.70
 -13   5   0    6.10    0.70
 -13   5   0    7.50    0.50
  13   5   0    7.90    1.00
 -13   5   0    8.80    0.80
  14  -5   0    3.20    0.50
 -14  -5   0    2.00    0.80
  14  -5   0    3.00    0.40
  14  -5   0    2.70    0.70
 -14   5   0    3.40    0.50
 -14   5   0    3.10    0.40
 -14   5   0    3.10    0.50
  15  -5   0   47.90    1.80
  15  -5   0   50.19    2.00
 -15   5   0   47.30    1.90
 -15   5   0   49.40    1.80
  16  -5   0    2.70    0.40
  16  -5   0    1.80    0.30
 -16   5   0    1.80    0.20
  16   5   0    1.50    0.40
   0  -6   0   24.50    1.40
   0   6   0   24.30    1.40
   0   6   0   20.60    2.80
   0   6   0   24.00    1.40
   1  -6   0   70.39    2.90
  -1  -6   0   70.29    2.90
  -1  -6   0   70.89    3.70
   1  -6   0   70.19    5.30
   1  -6   0   73.59    2.90
   1   6   0   71.89    4.30
   1   6   0   71.79    2.90
  -1   6   0   68.89    2.90
  -1   6   0   76.49    2.90
   1   6   0   73.19    3.00
  -1   6   0   78.09    4.10
  -1   6   0   71.69    3.30
  -1   6   0   74.39    4.40
   2  -6   0   19.70    1.20
   2  -6   0   17.20    2.90
   2  -6   0   22.50    1.80
  -2  -6   0   18.90    1.30
  -2  -6   0   18.90    1.80
  -2   6   0   18.70    1.50
  -2   6   0   20.00    1.20
   2   6   0   19.70    1.50
   2   6   0   20.10    1.30
  -2   6   0   21.10    1.30
   2   6   0   18.20    1.20
   2   6   0   18.50    1.60
  -2   6   0   19.90    2.70
   3  -6   0  292.27   10.20
  -3  -6   0  293.57   10.40
   3  -6   0  287.47    9.30
   3  -6   0  294.57   12.00
  -3  -6   0  285.97    9.60
   3   6   0  289.17    9.60
  -3   6   0  270.87   11.10
  -3   6   0  297.17    9.90
   3   6   0  290.57    9.70
  -3   6   0  293.77    9.50
   3   6   0  287.67    9.30
  -3   6   0  284.97    9.40
   3   6   0  278.87   10.20
   4  -6   0   88.09    3.20
   4  -6   0   82.39    5.80
  -4  -6   0   89.89    4.40
  -4  -6   0   87.39    3.60
   4  -6   0   90.69    4.10
  -4   6   0   88.59    3.40
   4   6   0   88.69    3.60
   4   6   0   91.29    3.60
  -4   6   0   88.89    4.20
   4   6   0   92.39    3.60
  -4   6   0   89.59    3.50
  -4   6   0   93.49    5.10
  -4   6   0   98.29    3.90
   4   6   0   88.19    3.20
  -5  -6   0  123.79    5.40
   5  -6   0  117.89    4.10
   5  -6   0  123.19    4.10
   5  -6   0  116.39    5.00
   5  -6   0  131.69    9.30
  -5  -6   0  115.09    4.50
   5   6   0  120.19    4.50
  -5   6   0  119.99    4.70
   5   6   0  125.39    4.60
  -5   6   0  113.89    5.20
  -5   6   0  116.39    4.30
  -5   6   0  116.99    4.30
  -5   6   0  117.99    6.10
   5   6   0  122.69    4.40
   6  -6   0    1.00    0.40
  -6  -6   0    1.30    0.90
   6  -6   0    0.40    0.30
   6  -6   0    1.40    0.70
  -6  -6   0    1.00    0.50
  -6   6   0   -1.90    1.60
  -6   6   0    0.60    0.40
  -6   6   0    0.30    0.50
   6   6   0    0.40    0.50
  -6   6   0   -0.10    1.20
   6   6   0    0.70    0.50
  -6   6   0    0.80    0.40
   6   6   0    0.80    0.40
   7  -6   0   84.79    3.00
  -7  -6   0   84.09    3.50
   7  -6   0   88.49    4.00
   7  -6   0   86.79    2.90
   7  -6   0   84.49    3.20
  -7  -6   0   85.79    4.50
   7   6   0   84.59    3.00
  -7   6   0   85.89    3.10
  -7   6   0   84.79    3.30
   7   6   0   85.49    3.30
  -8  -6   0   22.20    1.60
   8  -6   0   28.70    2.10
   8  -6   0   24.90    1.00
   8  -6   0   25.40    1.20
   8  -6   0   23.90    1.30
  -8   6   0   26.40    1.40
   8   6   0   24.00    1.40
   8   6   0   26.10    1.70
  -8   6   0   25.20    1.60
  -8   6   0   24.20    1.20
  -9  -6   0   34.50    2.90
   9  -6   0   36.00    1.20
   9  -6   0   34.80    1.60
   9  -6   0   35.00    1.50
   9  -6   0   37.00    2.30
  -9  -6   0   38.40    2.00
  -9   6   0   36.20    1.50
  -9   6   0   35.90    1.90
  -9   6   0   36.60    1.70
   9   6   0   38.20    2.00
  10  -6   0    0.60    0.40
 -10  -6   0   -0.20    1.10
  10  -6   0    0.40    0.10
  10  -6   0    1.30    0.60
 -10  -6   0   -0.60    0.50
  10   6   0    0.40    0.50
 -10   6   0    0.00    0.20
 -10   6   0    0.50    0.50
 -10   6   0    0.70    0.40
  11  -6   0   17.70    1.00
  11  -6   0   17.00    0.90
 -11  -6   0   16.90    2.40
  11  -6   0   19.70    1.60
  11  -6   0   17.60    1.00
 -11   6   0   18.30    0.80
 -11   6   0   17.90    1.00
 -11   6   0   18.90    1.20
  12  -6   0   11.00    0.70
  12  -6   0   12.10    0.80
  12  -6   0   11.50    0.70
  12  -6   0   10.40    1.20
 -12   6   0   10.30    0.90
 -12   6   0   11.00    0.80
  13  -6   0    0.40    0.30
  13  -6   0    0.40    0.20
 -13   6   0    0.60    0.30
 -13   6   0    0.50    0.30
 -13   6   0    0.50    0.20
  14  -6   0   55.69    2.10
  14  -6   0   55.39    2.00
 -14   6   0   56.29    2.00
   0  -7   0    0.20    0.40
   0   7   0    0.80    0.40
   0   7   0    0.70    0.40
  -1  -7   0  177.78    6.10
   1  -7   0  172.88    5.90
  -1   7   0  181.88    6.10
   1   7   0  181.88    6.50
  -1   7   0  148.89    7.60
  -1   7   0  181.28    6.00
   1   7   0  177.48    6.10
   1   7   0  178.08    5.90
  -2  -7   0  170.98    5.90
   2  -7   0  169.98    5.60
   2  -7   0  165.98    6.40
  -2  -7   0  167.28    6.10
  -2   7   0  168.48    5.80
  -2   7   0  148.49    6.80
  -2   7   0  177.78    5.80
   2   7   0  163.38    5.60
   2   7   0  170.18    5.90
  -2   7   0  174.68    6.70
   2   7   0  168.78    6.90
  -3  -7   0   41.60    2.50
   3  -7   0   39.00    1.70
   3  -7   0   42.10    1.70
  -3  -7   0   41.20    2.00
   3  -7   0   44.00    2.50
   3   7   0   38.60    1.60
  -3   7   0   40.60    1.90
   3   7   0   39.40    2.10
   3   7   0   40.60    2.00
  -3   7   0   41.20    1.90
  -3   7   0   37.40    2.60
  -3   7   0   41.90    2.20
  -4  -7   0   72.79    3.00
   4  -7   0   71.19    3.50
   4  -7   0   71.19    2.60
  -4  -7   0   70.79    3.50
   4  -7   0   73.29    2.60
   4   7   0   71.89    3.00
  -4   7   0   72.19    2.90
  -4   7   0   73.29    3.70
  -4   7   0   74.39    2.80
   4   7   0   73.79    2.90
   5  -7   0   54.49    2.10
  -5  -7   0   53.99    3.10
  -5  -7   0   56.59    2.50
   5  -7   0   55.39    2.00
   5  -7   0   53.89    2.90
  -5   7   0   52.89    2.30
  -5   7   0   51.19    2.50
  -5   7   0   55.99    2.20
   5   7   0   53.39    2.30
  -5   7   0   54.79    3.30
   5   7   0   54.59    2.30
  -6  -7   0  208.38    7.60
   6  -7   0  168.78    7.50
   6  -7   0  207.28    6.40
  -6   7   0  201.68    6.90
  -6   7   0  204.68    6.70
   6   7   0  205.18    6.50
   7  -7   0   14.60    0.60
   7  -7   0   15.30    0.80
  -7  -7   0   13.80    1.10
   7  -7   0   15.30    1.50
  -7  -7   0   14.10    1.90
  -7   7   0   15.00    0.90
   7   7   0   13.60    0.90
  -7   7   0   16.00    1.00
  -7   7   0   15.50    1.20
   8  -7   0   -0.60    0.40
  -8  -7   0    0.60    1.00
  -8  -7   0    0.00    0.40
   8  -7   0    0.10    0.20
   8  -7   0    0.20    0.10
  -8   7   0    0.10    0.20
  -8   7   0   -0.20    0.20
  -8   7   0    0.40    0.40
   8   7   0    0.50    0.30
   9  -7   0   21.60    1.60
   9  -7   0   20.20    0.90
   9  -7   0   21.10    1.00
  -9   7   0   20.50    0.90
  -9   7   0   20.30    1.30
  -9   7   0   20.80    1.10
  10  -7   0   10.60    0.70
 -10  -7   0    9.90    0.90
  10  -7   0   11.50    1.10
  10  -7   0    9.90    0.60
 -10   7   0   10.30    0.60
 -10   7   0    9.90    0.70
 -10   7   0    9.80    0.80
  11  -7   0    7.90    0.60
  11  -7   0    7.90    0.60
 -11   7   0    8.70    0.50
 -11   7   0    9.30    0.60
 -11   7   0    8.80    0.70
  12  -7   0    0.90    0.20
 -12   7   0    0.60    0.20
  12   7   0    1.00    0.30
 -12   7   0    0.70    0.10
   0  -8   0   56.89    2.20
   0   8   0   57.19    2.10
   0   8   0   59.49    2.30
   1  -8   0    2.30    0.40
  -1  -8   0    1.60    0.40
   1  -8   0    2.30    0.30
   1   8   0    2.30    0.40
  -1   8   0    2.50    0.40
  -1   8   0    2.00    0.40
   2  -8   0   84.29    2.80
  -2  -8   0   76.29    2.90
   2  -8   0   75.19    2.80
  -2   8   0   80.89    2.90
  -2   8   0   84.09    2.90
   2   8   0   82.89    3.00
  -3  -8   0   23.30    1.30
   3  -8   0   23.10    1.00
  -3   8   0   30.40    2.40
   3   8   0   23.50    1.20
  -3   8   0   23.60    1.20
  -3   8   0   24.50    1.20
   4  -8   0  146.89    4.80
   4  -8   0  146.99    4.70
  -4  -8   0  149.99    5.00
   4   8   0  146.19    4.90
  -4   8   0  146.49    4.80
  -4   8   0  149.09    4.90
  -5  -8   0    0.60    0.30
   5  -8   0    0.30    0.20
   5  -8   0   -0.20    0.10
  -5   8   0    0.00    0.20
  -5   8   0    0.20    0.20
   5   8   0    0.00    0.30
  -6  -8   0    2.30    0.40
   6  -8   0    2.80    0.20
   6  -8   0    2.70    0.30
  -6   8   0    2.90    0.40
  -6   8   0    1.30    0.60
   6   8   0    3.40    0.40
   7  -8   0   21.00    1.00
  -7  -8   0   20.80    1.00
  -7   8   0   20.20    1.00
  -7   8   0   20.10    0.90
  -8  -8   0   14.20    1.20
  -8   8   0   18.30    0.80
  -8   8   0   19.10    0.80
 -20   0   1    0.40    0.20
  20   0  -1    0.20    0.30
  20   0  -1    0.00    0.20
  20   0  -1    0.00    0.20
 -19   0   1    0.30    0.40
 -19   0   1   -0.10    0.20
  19   0  -1   -0.10    0.30
  19   0  -1    0.20    0.20
  19   0  -1   -0.10    0.20
 -18   0   1    0.50    0.40
  18   0  -1    0.20    0.30
 -18   0   1    0.10    0.30
  18   0  -1   -0.50    0.30
  18   0  -1   -0.30    0.30
  18   0  -1    0.20    0.30
 -17   0   1   31.70    1.50
  17   0  -1   32.90    1.70
  17   0  -1   33.60    1.90
 -17   0   1   35.50    1.80
  16   0  -1    0.20    0.30
  16   0  -1    0.60    0.40
  16   0  -1    0.70    0.50
 -16   0   1    0.90    0.30
  16   0  -1    0.10    0.30
 -15   0   1   24.70    1.50
 -15   0   1   25.20    1.40
 -14   0   1    0.60    0.30
  14   0  -1   -0.10    0.30
  14   0  -1    0.30    0.30
  14   0  -1    0.40    0.30
 -14   0   1   -0.10    0.60
  14   0  -1    0.00    0.40
 -13   0   1   47.30    2.00
  13   0  -1   44.50    2.10
 -13   0   1   49.90    2.40
  13   0  -1   45.60    2.00
 -12   0   1    0.10    0.40
 -12   0   1   -0.10    0.20
 -11   0   1   26.40    1.40
 -10   0   1    0.20    0.20
 -10   0   1    0.20    0.20
  -9   0   1  651.83   19.30
  -9   0   1  598.34   19.00
  -8   0   1    0.40    0.20
  -6   0   1    0.00    0.10
   5   0  -1    5.00    0.50
  -5   0   1    5.30    0.40
   5   0  -1    5.40    0.40
   5   0  -1    5.80    0.60
   4   0  -1    0.20    0.20
  -4   0   1    0.20    0.10
   4   0  -1    0.00    0.20
   3   0  -1    0.70    0.10
  -2   0   1    0.30    0.10
   2   0  -1    0.20    0.10
   2   0  -1    0.10    0.10
   2   0  -1    0.10    0.10
   1   0  -1  539.05   17.20
  -1   0   1  563.14   17.40
   0   0  -1    0.20    0.10
   0   0   1    0.00    0.10
   1   0   1 1439.16   46.00
  -1   0  -1 1329.87   45.50
  -2   0  -1    0.20    0.10
  -2   0  -1    0.10    0.10
  -3   0  -1 2020.20   67.69
  -4   0  -1    0.60    0.10
   5   0   1  217.98    7.00
  -5   0  -1  238.68    7.20
  -6   0  -1    0.00    0.10
   7   0   1 1950.80   70.39
  -8   0  -1    0.00    0.20
  -8   0  -1    0.30    0.20
  -9   0  -1   73.79    2.60
  -9   0  -1   76.99    2.90
 -10   0  -1   -0.20    0.30
 -10   0  -1   -0.10    0.30
 -11   0  -1  165.48    5.60
 -11   0  -1  174.08    6.10
 -12   0  -1    1.00    0.50
 -12   0  -1   -0.20    0.30
  12   0   1    0.30    0.30
  12   0   1    0.50    0.40
  12   0   1   -0.10    0.30
  13   0   1  297.77    9.80
  13   0   1  294.97    9.70
 -13   0  -1  308.07    9.80
  13   0   1  327.77   10.20
  13   0   1  286.47    9.50
 -13   0  -1  309.97   10.50
  13   0   1  291.17    9.70
 -14   0  -1    0.70    0.80
  14   0   1    0.40    0.30
  14   0   1   -0.10    0.40
 -14   0  -1    0.10    0.30
 -14   0  -1    0.60    0.30
  14   0   1   -0.50    0.30
 -14   0  -1   -0.30    0.40
  14   0   1   -0.40    0.30
  14   0   1    0.30    0.30
  15   0   1  446.66   13.70
  15   0   1  415.66   13.70
 -15   0  -1  421.56   13.60
 -15   0  -1  437.36   13.90
  15   0   1  418.86   13.70
 -15   0  -1  413.16   13.50
  15   0   1  470.05   14.10
  16   0   1   -0.10    0.30
  16   0   1    1.20    0.40
 -16   0  -1   -0.10    0.40
 -16   0  -1   -0.10    0.30
  16   0   1    0.10    0.40
  16   0   1    0.40    0.30
  17   0   1   10.60    0.90
 -17   0  -1   12.90    0.90
  17   0   1    9.70    1.00
 -17   0  -1   11.00    1.00
  17   0   1   10.10    0.80
  17   0   1    9.80    0.80
 -17   0  -1   11.10    0.80
 -18   0  -1    0.70    0.40
  18   0   1   -0.20    0.30
 -18   0  -1    0.00    0.30
  18   0   1    0.10    0.30
  18   0   1   -0.10    0.20
 -18   0  -1    0.10    0.30
  18   0   1   -0.10    0.30
 -19   0  -1   26.20    1.10
  19   0   1   26.00    1.20
  19   0   1   27.30    1.30
  19  -1  -1    9.30    0.80
  19  -1  -1    9.40    0.70
 -19  -1   1   11.30    0.70
 -19  -1   1    9.40    1.30
 -19   1   1   10.40    0.60
  19   1  -1   11.00    0.90
  19   1  -1   10.30    0.70
 -18  -1   1    2.50    0.50
  18  -1  -1    2.60    0.40
  18  -1  -1    1.20    0.40
 -18  -1   1    2.40    0.50
  18  -1  -1    1.10    0.40
  18  -1  -1    2.10    0.50
 -18  -1   1    2.20    0.40
  18   1  -1    1.70    0.40
  18   1  -1    1.90    0.40
 -18   1   1    1.80    0.30
 -18   1   1    3.00    0.50
  18   1  -1    3.00    0.60
 -17  -1   1   76.39    2.80
 -17  -1   1   80.09    3.20
 -17  -1   1   75.89    2.90
  17   1  -1   74.19    2.80
 -17   1   1   76.29    3.00
  17   1  -1   73.79    3.20
 -17   1   1   71.69    2.70
  17   1  -1   70.39    3.00
  16  -1  -1    5.10    0.80
 -16  -1   1    6.60    0.80
  16  -1  -1    5.90    0.70
 -16  -1   1    6.70    0.70
  16  -1  -1    6.80    0.70
 -16  -1   1    6.80    0.90
  16  -1  -1    5.30    0.70
  16   1  -1    6.20    0.70
  16   1  -1    5.40    0.80
 -16   1   1    5.50    0.70
 -16   1   1    5.70    0.60
  16   1  -1    5.20    0.70
  16   1  -1    5.70    0.80
  16   1  -1    6.50    0.70
  15  -1  -1    6.40    0.70
 -15  -1   1    6.00    1.10
  15  -1  -1    6.20    0.70
 -15  -1   1    6.90    1.30
  15  -1  -1    5.90    0.70
  15  -1  -1    6.20    0.90
 -15  -1   1    5.90    0.80
  15   1  -1    6.70    1.00
  15   1  -1    6.60    0.80
  15   1  -1    4.80    0.70
  15   1  -1    3.80    1.10
  15   1  -1    6.70    0.70
 -15   1   1    6.00    0.70
  14  -1  -1   45.50    2.00
 -14  -1   1   47.50    2.20
 -14  -1   1   47.10    2.50
 -14  -1   1   44.40    1.90
  14  -1  -1   44.70    2.00
  14  -1  -1   45.50    2.00
 -14  -1   1   41.40    2.00
  14  -1  -1   48.90    2.40
  14   1  -1   47.50    2.30
 -14   1   1   45.40    2.70
  14   1  -1   43.60    2.20
  14   1  -1   45.30    2.10
 -14   1   1   45.30    1.90
  14   1  -1   44.70    2.10
  14   1  -1   44.30    2.00
  13  -1  -1    6.80    0.70
  13  -1  -1    7.10    1.00
 -13  -1   1    6.60    0.80
  13  -1  -1    5.70    0.70
 -13  -1   1    7.20    1.00
  13  -1  -1    6.60    0.80
  13   1  -1    5.30    1.40
  13   1  -1    7.00    0.70
 -13   1   1    7.20    1.10
  13   1  -1    6.70    0.90
 -13   1   1    7.20    0.60
  13   1  -1    6.70    0.80
 -12  -1   1   31.00    1.60
 -12  -1   1   32.20    2.30
 -12   1   1   33.70    1.40
  12   1  -1   33.30    1.70
 -12   1   1   32.80    2.00
 -11  -1   1   55.59    2.40
 -11  -1   1   51.29    2.10
  11   1  -1   47.40    2.30
 -11   1   1   52.29    2.40
 -10  -1   1  881.71   27.40
 -10  -1   1  901.51   27.70
 -10   1   1  869.81   27.20
 -10   1   1  932.61   27.70
  -9  -1   1  269.17    9.00
  -9  -1   1  271.77    8.70
  -9   1   1  268.47    8.60
  -9   1   1  289.87    8.90
  -8  -1   1  528.55   16.20
  -8  -1   1  490.85   15.90
   8  -1  -1  528.65   16.00
  -8   1   1  522.85   16.00
   7  -1  -1  191.58    6.10
  -7  -1   1  188.38    6.40
   7   1  -1  188.28    6.70
  -7   1   1  198.38    6.20
   6  -1  -1   79.59    2.60
   6  -1  -1   79.39    3.10
  -6  -1   1   77.19    3.00
   6  -1  -1   80.09    2.90
  -6   1   1   80.09    2.70
   6   1  -1   81.99    3.20
   5  -1  -1   18.30    0.80
  -5  -1   1   16.40    1.00
   5  -1  -1   16.30    1.00
   5  -1  -1   17.90    0.90
   5   1  -1   18.10    1.10
   5   1  -1   16.30    0.60
  -5   1   1   18.40    0.80
   4  -1  -1  286.77    8.80
   4  -1  -1  275.47    8.90
  -4  -1   1  275.97    8.90
   4  -1  -1  280.27    8.70
   4   1  -1  296.17    9.00
  -4   1   1  276.87    8.70
   3  -1  -1  423.46   12.70
   3  -1  -1  410.06   12.40
   3  -1  -1  398.46   12.30
  -3  -1   1  407.66   12.60
   3   1  -1  430.26   12.60
  -3   1   1  380.66   12.30
  -3   1   1  378.26   12.40
   2  -1  -1  562.54   16.70
   2  -1  -1  553.64   17.00
  -2  -1   1  578.94   16.90
   2  -1  -1  536.55   16.70
  -2   1   1  546.55   16.70
   2   1  -1  537.85   16.80
   2   1  -1  574.74   16.80
  -2   1   1  513.75   16.70
   1  -1  -1    0.00    0.10
  -1  -1   1    0.40    0.20
   1  -1  -1    0.20    0.10
   1   1  -1    0.40    0.10
   1   1  -1    0.10    0.20
  -1   1   1    1.10    0.20
  -1   1   1    0.30    0.20
   0  -1   1  318.27   10.20
   0  -1  -1  309.97   10.10
   0   1   1  329.07   10.10
   0   1  -1  339.37   10.20
   0   1  -1  339.97   10.00
   1  -1   1  258.67    8.20
  -1  -1  -1  257.87    8.20
  -1   1  -1  266.47    8.20
   2  -1   1  632.54   19.50
  -2  -1  -1  686.23   19.60
  -2   1  -1  638.74   19.20
  -2   1  -1  599.94   19.50
  -3  -1  -1  100.59    3.50
   3  -1   1  104.49    3.40
   3   1   1  103.29    3.30
  -3   1  -1  103.79    3.40
   4  -1   1  942.21   26.40
  -4  -1  -1  866.71   26.00
   4  -1   1  832.22   25.60
   4   1   1  794.42   25.60
  -4   1  -1  815.32   25.80
   5  -1   1 1069.29   32.30
   5   1   1 1049.40   32.30
  -5   1  -1 1102.39   32.60
  -6  -1  -1   63.49    2.40
  -6   1  -1   62.39    2.40
   6   1   1   60.59    2.10
  -7  -1  -1  454.65   14.40
  -7  -1  -1  450.75   14.20
  -7  -1  -1  444.76   14.90
   7   1   1  460.15   14.00
  -7   1  -1  489.65   14.50
  -8  -1  -1  243.58    7.80
  -8  -1  -1  242.78    8.00
  -8  -1  -1  226.88    8.80
  -8   1  -1  265.67    8.10
  -8   1  -1  238.88    7.70
  -9  -1  -1  189.68    5.90
  -9  -1  -1  180.58    6.10
  -9  -1  -1  170.68    6.80
  -9   1  -1  170.08    5.70
  -9   1  -1  178.08    6.20
 -10  -1  -1   88.69    3.20
 -10  -1  -1   89.99    3.50
  10   1   1   80.59    3.30
 -10   1  -1   81.99    3.50
 -11  -1  -1   96.89    3.50
 -11  -1  -1   92.69    3.70
  11   1   1   94.49    3.70
 -11   1  -1   90.39    3.90
 -11   1  -1   88.89    3.20
  12  -1   1    1.70    0.40
  12  -1   1    1.40    0.40
  12  -1   1    2.20    0.40
 -12  -1  -1    1.90    0.60
 -12  -1  -1    1.60    0.40
 -12   1  -1    2.80    0.80
  12   1   1    1.40    0.40
  12   1   1    1.70    0.60
  12   1   1    2.30    0.50
  12   1   1    1.50    0.50
  12   1   1    2.50    0.50
 -12   1  -1    1.50    0.40
  12   1   1    2.00    0.70
 -13  -1  -1   63.99    2.70
 -13  -1  -1   67.39    2.80
  13  -1   1   65.59    2.60
  13  -1   1   67.09    2.70
  13  -1   1   65.19    2.40
 -13  -1  -1   64.19    2.60
 -13  -1  -1   65.79    3.20
  13  -1   1   66.19    2.60
 -13   1  -1   66.19    3.50
  13   1   1   65.39    2.70
 -13   1  -1   66.19    2.60
  13   1   1   63.89    2.90
  13   1   1   68.09    2.60
  13   1   1   66.29    2.90
  13   1   1   67.19    2.70
  13   1   1   65.69    2.50
 -14  -1  -1    5.90    1.10
  14  -1   1    6.80    0.70
  14  -1   1    6.40    0.70
  14  -1   1    7.80    0.80
  14  -1   1    6.00    0.70
  14  -1   1    7.80    0.90
 -14  -1  -1    6.60    0.90
 -14  -1  -1    7.60    0.70
 -14  -1  -1    6.90    0.80
 -14   1  -1    7.30    1.40
  14   1   1    6.20    0.80
 -14   1  -1    5.80    0.70
  14   1   1    7.10    0.90
 -14   1  -1    6.50    0.70
  14   1   1    7.20    0.70
  14   1   1    6.90    0.90
 -14   1  -1    6.30    0.60
  14   1   1    7.20    0.80
 -15  -1  -1   45.60    2.00
  15  -1   1   47.00    2.10
 -15  -1  -1   48.80    2.40
  15  -1   1   47.80    2.10
  15  -1   1   48.10    2.00
  15  -1   1   49.00    2.40
 -15  -1  -1   41.40    2.00
  15   1   1   42.20    2.30
  15   1   1   46.00    2.20
  15   1   1   44.70    2.10
 -15   1  -1   47.30    2.10
  15   1   1   43.40    2.20
 -15   1  -1   47.30    1.80
 -15   1  -1   44.80    1.90
  15   1   1   45.00    2.00
  15   1   1   43.30    2.00
 -16  -1  -1   31.00    1.50
  16  -1   1   31.50    1.50
  16  -1   1   29.70    1.50
  16  -1   1   30.70    1.50
 -16  -1  -1   31.90    1.80
  16  -1   1   32.20    1.80
 -16   1  -1   29.20    1.50
  16   1   1   29.90    1.50
  16   1   1   31.50    1.80
  16   1   1   30.40    1.60
 -16   1  -1   29.70    1.60
  16   1   1   27.60    1.70
 -17  -1  -1    1.50    0.60
  17  -1   1    1.80    0.50
  17  -1   1    1.60    0.40
 -17  -1  -1    1.60    0.50
  17  -1   1    2.00    0.40
  17  -1   1    1.60    0.40
 -17  -1  -1    1.30    0.40
  17   1   1    2.20    0.50
 -17   1  -1    3.00    0.50
  17   1   1    2.10    0.50
  17   1   1    1.90    0.40
  18  -1   1    9.30    1.10
 -18  -1  -1    8.70    0.80
  18  -1   1    8.60    0.70
  18  -1   1    8.70    0.80
 -18  -1  -1    9.00    1.00
 -18  -1  -1    9.40    0.70
  18  -1   1    9.00    0.70
 -18   1  -1    9.40    0.90
  18   1   1    7.90    0.70
  18   1   1    8.80    0.70
 -18   1  -1    8.00    0.60
  18   1   1    9.20    0.80
  19  -1   1    0.20    0.20
  19  -1   1    0.60    0.20
  19  -1   1   -0.20    0.30
 -19  -1  -1    0.20    0.20
 -19   1  -1    0.00    0.20
  19   1   1    0.00    0.20
  19   1   1    0.20    0.30
  19  -2  -1   49.00    2.00
 -19  -2   1   48.20    2.70
  19  -2  -1   49.50    1.90
  19  -2  -1   47.50    1.80
 -19  -2   1   49.20    1.90
  19  -2  -1   47.10    1.80
  19   2  -1   45.80    1.80
  19   2  -1   47.30    1.90
 -18  -2   1    7.50    0.90
  18  -2  -1    8.40    0.70
  18  -2  -1    8.20    0.70
  18  -2  -1    8.40    0.80
  18  -2  -1    8.10    0.70
 -18  -2   1    7.40    0.70
  18   2  -1    7.00    0.80
 -18   2   1    8.40    0.70
  18   2  -1    7.10    0.70
  18   2  -1    6.50    1.00
  18   2  -1    7.80    0.80
 -18   2   1    7.20    0.60
 -17  -2   1   90.89    3.40
  17  -2  -1   93.69    3.40
  17  -2  -1   92.89    3.40
  17  -2  -1   92.19    3.40
  17  -2  -1   92.99    3.70
 -17  -2   1   90.69    3.70
  17   2  -1   93.39    3.50
  17   2  -1   91.19    3.50
  17   2  -1   93.59    3.60
  17   2  -1   92.49    3.60
 -17   2   1   92.29    3.40
 -17   2   1   97.39    3.20
 -16  -2   1   20.00    1.50
  16  -2  -1   19.10    1.20
 -16  -2   1   21.40    1.20
  16  -2  -1   19.80    1.40
  16  -2  -1   20.30    1.20
  16  -2  -1   21.40    1.20
 -16  -2   1   19.20    1.30
  16   2  -1   18.80    1.30
  16   2  -1   20.60    1.40
 -16   2   1   22.00    1.60
  16   2  -1   20.10    1.30
 -16   2   1   20.10    1.40
  16   2  -1   19.90    1.40
 -15  -2   1   69.29    3.00
 -15  -2   1   65.99    2.60
  15  -2  -1   64.39    2.90
  15  -2  -1   60.39    2.60
 -15  -2   1   62.19    2.70
  15  -2  -1   64.29    2.60
  15  -2  -1   68.29    2.70
  15   2  -1   62.39    2.90
  15   2  -1   64.99    2.80
  15   2  -1   65.39    2.80
 -15   2   1   64.19    2.50
  15   2  -1   62.29    2.80
  14  -2  -1  142.99    5.00
 -14  -2   1  141.39    5.00
  14  -2  -1  148.89    5.40
 -14  -2   1  134.99    5.10
 -14  -2   1  146.79    5.40
  14  -2  -1  147.99    5.00
  14  -2  -1  145.99    4.90
 -14  -2   1  145.09    5.60
  14   2  -1  148.49    5.20
  14   2  -1  138.69    5.20
 -14   2   1  145.59    6.10
 -14   2   1  147.89    4.90
  14   2  -1  144.99    5.00
  14   2  -1  140.19    5.30
  14   2  -1  143.09    5.30
 -13  -2   1  298.57   10.10
  13  -2  -1  334.57   10.60
 -13  -2   1  309.57   10.50
 -13  -2   1  316.07   10.70
  13  -2  -1  318.57   10.00
 -13  -2   1  314.57   10.30
  13  -2  -1  309.57   10.20
  13  -2  -1  324.77   10.20
  13   2  -1  313.77   10.20
  13   2  -1  320.47   10.50
 -13   2   1  312.57   11.20
  13   2  -1  319.67   10.30
  13   2  -1  306.87   10.50
 -13   2   1  324.57   10.00
  13   2  -1  320.87   10.40
 -12  -2   1   93.19    3.60
  12  -2  -1   87.39    3.20
  12  -2  -1   86.89    3.30
 -12  -2   1   92.29    3.80
  12  -2  -1   91.49    3.30
  12   2  -1   90.69    3.50
  12   2  -1   90.29    3.60
  12   2  -1   92.09    3.60
  12   2  -1   85.09    3.60
 -12   2   1   89.89    4.10
 -12   2   1   84.99    3.20
 -11  -2   1   58.09    2.70
 -11  -2   1   56.79    2.50
  11   2  -1   58.99    2.60
 -11   2   1   58.29    2.20
 -11   2   1   57.79    2.90
 -10  -2   1  149.59    5.50
 -10  -2   1  151.38    5.20
 -10   2   1  146.19    4.90
 -10   2   1  145.49    5.60
   9  -2  -1    1.10    0.50
  -9  -2   1    0.20    1.10
  -9  -2   1    2.30    0.60
  -9  -2   1    1.20    0.40
  -9   2   1    1.30    0.30
  -8  -2   1  110.39    4.20
  -8  -2   1  107.59    3.80
   8  -2  -1  106.19    3.60
  -8  -2   1  105.09    4.50
  -8   2   1  102.09    3.60
  -8   2   1  107.69    4.10
  -7  -2   1  117.99    4.40
  -7  -2   1  118.09    4.00
  -7  -2   1  104.49    4.80
   7  -2  -1  116.89    3.90
  -7   2   1  114.79    4.20
  -6  -2   1  263.17    8.90
  -6  -2   1  261.27    8.50
  -6  -2   1  255.47    9.00
   6  -2  -1  271.97    8.40
   6  -2  -1  268.37    8.60
   6   2  -1  282.57    9.00
   6   2  -1  263.97    8.20
  -6   2   1  269.87    8.70
   5  -2  -1   73.09    2.80
  -5  -2   1   70.09    3.00
  -5  -2   1   69.39    2.90
   5  -2  -1   70.59    2.50
  -5   2   1   70.49    2.70
   5   2  -1   71.39    2.80
   5   2  -1   70.09    2.40
   4  -2  -1   55.79    2.40
  -4  -2   1   53.69    2.30
   4  -2  -1   52.59    1.90
  -4  -2   1   51.69    2.50
  -4   2   1   54.49    2.20
   4   2  -1   54.79    1.90
   4   2  -1   53.99    2.20
  -4   2   1   49.99    2.20
   3  -2  -1    6.70    0.50
   3  -2  -1    5.20    0.80
  -3  -2   1    5.60    0.70
   3   2  -1    6.30    0.70
   3   2  -1    5.70    0.40
  -3   2   1    6.20    0.60
   3   2  -1    5.60    0.50
  -2  -2   1   21.70    1.30
  -2  -2   1   20.60    1.20
   2  -2  -1   21.80    1.00
   2   2  -1   20.90    1.00
   2   2  -1   23.50    1.20
   2   2  -1   20.40    1.10
  -1  -2   1   65.19    2.50
   1  -2  -1   58.99    2.30
  -1  -2   1   61.49    2.40
   1  -2  -1   59.89    2.40
   1   2  -1   60.69    2.30
  -1   2   1   65.69    2.50
   1   2  -1   61.99    2.10
   1   2  -1   63.39    2.50
   0  -2   1  615.44   20.10
   0  -2  -1  648.34   19.60
   0  -2  -1  675.13   19.70
   0  -2   1  631.94   19.70
   0   2  -1  611.54   19.80
   0   2  -1  649.93   19.20
   0   2   1  629.24   19.70
   1  -2   1  308.97    9.60
  -1  -2  -1  301.27    9.50
  -1  -2  -1  289.47    9.50
   1  -2   1  292.87    9.50
  -1   2  -1  295.97    9.60
  -1   2  -1  292.57    9.00
   1   2   1  290.97    9.50
   2  -2   1  551.94   16.90
  -2  -2  -1  562.54   17.10
  -2  -2  -1  533.65   17.10
   2  -2   1  534.95   17.00
  -2   2  -1  532.55   17.10
   2   2   1  564.04   16.90
  -3  -2  -1  308.37    9.80
   3  -2   1  294.47    9.50
   3  -2   1  307.67    9.80
   3   2   1  300.17    9.40
  -3   2  -1  302.67    9.80
   4  -2   1    3.00    0.50
  -4  -2  -1    2.20    0.60
  -4  -2  -1    1.90    0.40
   4  -2   1    1.70    0.90
  -4   2  -1    2.60    0.50
   4   2   1    2.50    0.30
  -5  -2  -1   20.80    1.30
   5  -2   1   20.10    1.10
  -5  -2  -1   21.50    1.40
  -5   2  -1   20.90    1.30
   5   2   1   22.60    0.90
  -6  -2  -1   44.50    2.30
   6  -2   1   44.00    1.60
  -6  -2  -1   43.90    2.10
   6   2   1   45.50    1.60
  -6   2  -1   42.20    2.10
  -6   2  -1   42.60    1.70
  -7  -2  -1  725.73   21.60
  -7  -2  -1  674.73   21.20
  -7  -2  -1  679.93   21.90
  -7   2  -1  682.03   21.10
  -7   2  -1  684.13   21.70
   7   2   1  679.03   20.80
  -8  -2  -1  138.99    5.80
  -8  -2  -1  157.58    5.40
  -8  -2  -1  141.29    5.00
  -8   2  -1  142.39    4.80
   8   2   1  144.79    4.60
  -8   2  -1  146.99    5.50
  -9  -2  -1  156.78    5.60
  -9  -2  -1  148.89    5.30
  -9  -2  -1  154.98    6.20
  -9   2  -1  153.78    5.90
   9   2   1  148.59    5.40
  -9   2  -1  147.79    5.00
 -10  -2  -1   28.70    1.60
 -10  -2  -1   26.40    2.50
 -10  -2  -1   27.20    1.70
  10   2   1   25.10    1.60
 -10   2  -1   29.80    2.00
 -10   2  -1   26.60    1.30
  11  -2   1  118.59    4.20
 -11  -2  -1  121.39    4.50
 -11  -2  -1  116.09    4.70
  11  -2   1  122.09    4.20
  11   2   1  117.69    4.40
 -11   2  -1  119.19    4.10
 -11   2  -1  118.29    5.20
  11   2   1  124.79    4.70
  12  -2   1   95.99    3.30
  12  -2   1   96.79    3.60
 -12  -2  -1  104.39    4.20
  12  -2   1   97.09    3.50
 -12  -2  -1  103.49    4.10
  12  -2   1  100.19    3.60
  12   2   1   90.39    4.00
  12   2   1   97.69    4.00
  12   2   1   99.39    3.60
  12   2   1   97.39    3.70
  12   2   1   98.39    3.90
 -12   2  -1   94.19    4.70
  13  -2   1   17.30    1.00
  13  -2   1   17.20    0.90
 -13  -2  -1   18.90    1.40
  13  -2   1   17.90    1.10
  13  -2   1   17.90    1.10
 -13  -2  -1   17.00    1.20
 -13  -2  -1   18.00    1.10
  13   2   1   16.80    1.30
  13   2   1   18.10    1.30
 -13   2  -1   16.80    1.00
  13   2   1   18.20    1.10
 -13   2  -1   17.30    1.00
  13   2   1   18.80    1.30
 -13   2  -1   13.40    2.70
  13   2   1   16.70    1.20
  14  -2   1   16.20    1.10
 -14  -2  -1   14.00    1.00
  14  -2   1   14.20    1.00
 -14  -2  -1   14.40    1.30
  14  -2   1   13.90    1.20
 -14  -2  -1   12.70    1.10
  14  -2   1   16.30    1.00
  14   2   1   13.90    1.10
 -14   2  -1   14.90    1.00
 -14   2  -1   12.50    0.80
  14   2   1   13.40    1.10
  14   2   1   14.80    1.20
  15  -2   1   10.20    0.90
  15  -2   1    9.70    0.80
 -15  -2  -1    8.80    1.00
 -15  -2  -1    8.50    0.90
  15  -2   1    9.20    1.00
 -15  -2  -1   10.10    0.80
  15  -2   1    9.20    0.80
  15   2   1    9.90    1.00
  15   2   1    8.10    0.90
 -15   2  -1    7.20    1.00
  15   2   1    9.60    0.90
  15   2   1    8.60    1.00
 -15   2  -1    9.20    0.80
 -15   2  -1    8.40    0.70
 -16  -2  -1   21.60    1.30
 -16  -2  -1   23.70    1.50
 -16  -2  -1   22.70    1.30
  16  -2   1   23.00    1.30
  16  -2   1   19.20    1.90
  16   2   1   18.90    1.40
  16   2   1   20.40    1.20
 -16   2  -1   22.50    1.30
 -16   2  -1   21.30    1.00
  16   2   1   21.90    1.40
  17  -2   1   16.10    1.00
  17  -2   1   15.90    1.20
 -17  -2  -1   16.80    1.00
  17  -2   1   16.90    1.00
 -17  -2  -1   15.30    1.20
  17  -2   1   15.60    1.00
 -17  -2  -1   15.50    1.00
  17   2   1   15.80    1.00
  17   2   1   16.20    1.10
 -17   2  -1   15.40    0.80
  17   2   1   14.40    1.00
 -17   2  -1   15.90    1.10
  18  -2   1   11.50    0.80
  18  -2   1   13.10    1.00
 -18  -2  -1   11.50    0.80
  18  -2   1   11.10    0.70
 -18   2  -1   10.20    0.60
  18   2   1   11.00    0.80
 -18  -3   1    0.70    0.30
  18  -3  -1    0.30    0.30
  18  -3  -1    1.10    0.40
  18  -3  -1    0.90    0.30
 -18   3   1    0.70    0.20
  18   3  -1    0.70    0.40
  18   3  -1    0.90    0.30
  17  -3  -1    0.70    0.40
 -17  -3   1    0.50    0.30
  17  -3  -1    0.20    0.20
  17  -3  -1    0.10    0.30
  17  -3  -1    0.40    0.30
 -17  -3   1    1.30    0.50
 -17   3   1   -0.30    0.30
 -17   3   1    0.60    0.30
  17   3  -1    0.50    0.40
  17   3  -1    0.40    0.40
  17   3  -1    0.50    0.50
 -16  -3   1   23.20    1.60
 -16  -3   1   25.20    1.30
  16  -3  -1   26.30    1.40
  16  -3  -1   23.30    1.50
  16  -3  -1   25.30    1.30
  16  -3  -1   24.40    1.40
  16   3  -1   21.80    1.40
  16   3  -1   23.60    1.40
  16   3  -1   24.90    1.40
 -16   3   1   25.00    1.10
 -16   3   1   24.10    1.20
  15  -3  -1    6.60    0.90
 -15  -3   1    7.20    1.00
  15  -3  -1    6.90    0.70
  15  -3  -1    7.70    0.70
 -15  -3   1    5.70    0.70
  15  -3  -1    6.70    1.20
  15  -3  -1    8.30    0.80
  15   3  -1    7.60    0.90
  15   3  -1    8.10    0.90
  15   3  -1    6.20    0.80
 -15   3   1    6.30    0.80
 -15   3   1    6.70    0.70
  15   3  -1    6.90    0.90
  14  -3  -1   15.80    1.20
 -14  -3   1   15.00    1.40
  14  -3  -1   14.30    1.50
  14  -3  -1   14.00    1.00
 -14  -3   1   18.40    1.20
 -14  -3   1   15.20    1.10
  14  -3  -1   15.80    1.00
  14  -3  -1   15.70    1.00
  14   3  -1   12.00    1.20
  14   3  -1   15.60    1.30
  14   3  -1   15.30    1.20
  14   3  -1   14.90    1.20
 -14   3   1   16.00    1.00
 -13  -3   1   32.60    2.30
 -13  -3   1   29.20    1.60
  13  -3  -1   31.90    1.80
 -13  -3   1   33.10    1.90
  13  -3  -1   26.80    2.00
 -13  -3   1   30.40    1.70
  13  -3  -1   29.40    1.40
  13  -3  -1   28.20    1.50
  13  -3  -1   29.70    1.60
  13   3  -1   31.10    1.70
  13   3  -1   30.30    1.70
  13   3  -1   31.20    1.70
 -13   3   1   28.90    1.40
 -13   3   1   32.10    2.60
  13   3  -1   29.30    1.80
 -12  -3   1   87.79    3.50
 -12  -3   1   87.59    4.10
 -12  -3   1   83.19    5.00
 -12  -3   1   97.09    3.90
  12  -3  -1   93.49    3.50
  12  -3  -1   91.59    3.70
  12  -3  -1   90.39    3.20
  12  -3  -1   91.09    4.10
 -12  -3   1   93.19    3.60
  12  -3  -1   88.89    3.40
 -12   3   1   95.39    3.40
  12   3  -1   88.19    3.60
 -12   3   1   93.19    4.50
  12   3  -1   91.29    3.70
  12   3  -1   94.09    3.60
  12   3  -1   91.79    3.80
 -11  -3   1   17.90    1.30
  11  -3  -1   17.50    1.10
 -11  -3   1   17.40    1.60
 -11  -3   1   15.40    2.20
  11  -3  -1   18.70    1.00
 -11  -3   1   20.20    1.20
  11  -3  -1   18.50    1.70
 -11  -3   1   19.80    1.40
  11  -3  -1   15.90    1.10
 -11   3   1   19.10    1.10
 -11   3   1   18.70    1.90
  11   3  -1   20.40    1.30
 -10  -3   1   15.20    1.20
 -10  -3   1   10.10    2.00
 -10  -3   1   15.20    1.50
  10   3  -1   14.30    1.20
 -10   3   1   14.10    1.00
 -10   3   1   16.60    1.60
  -9  -3   1   11.60    1.30
  -9  -3   1   13.90    1.10
  -9  -3   1   11.40    1.70
   9   3  -1   13.30    1.10
  -9   3   1   12.80    1.40
  -9   3   1   12.90    0.90
  -8  -3   1   85.19    3.80
  -8  -3   1   84.29    4.00
   8  -3  -1   84.99    3.10
   8   3  -1   86.59    2.80
  -8   3   1   81.29    3.70
  -8   3   1   83.39    3.20
   8   3  -1   84.29    3.40
  -7  -3   1   30.30    2.80
  -7  -3   1   32.20    2.10
  -7  -3   1   28.70    1.50
   7  -3  -1   27.50    1.70
  -7   3   1   29.60    1.90
   7   3  -1   29.00    1.10
  -7   3   1   28.30    1.40
  -6  -3   1  229.28    7.50
  -6  -3   1  226.98    8.10
  -6  -3   1  214.88    8.40
   6  -3  -1  228.48    7.90
   6   3  -1  232.78    7.20
  -6   3   1  223.68    7.50
  -6   3   1  238.68    8.10
  -5  -3   1  295.67    9.60
   5  -3  -1  294.17    9.20
  -5  -3   1  324.77   10.40
   5  -3  -1  309.47   10.20
  -5  -3   1  294.37   10.20
  -5   3   1  295.67   10.10
  -5   3   1  290.47    9.70
   5   3  -1  298.07    9.40
   4  -3  -1  655.83   19.50
  -4  -3   1  636.14   20.40
  -4  -3   1  619.54   20.30
   4  -3  -1  654.63   20.60
   4   3  -1  630.14   19.70
  -4   3   1  648.04   20.30
   3  -3  -1  258.27    8.10
  -3  -3   1  260.07    8.80
   3  -3  -1  242.08    8.60
  -3  -3   1  262.57    8.70
   3  -3  -1  252.67    8.00
   3   3  -1  250.67    8.60
  -3   3   1  262.67    8.80
   2  -3  -1   16.80    1.30
   2  -3  -1   18.60    1.00
  -2  -3   1   18.40    1.30
  -2  -3   1   19.20    1.30
   2  -3  -1   19.80    1.20
   2   3  -1   17.90    1.30
  -2   3   1   17.80    1.30
  -2   3   1   18.80    1.20
   2   3  -1   18.60    1.10
  -1  -3   1  113.19    4.20
  -1  -3   1  112.99    4.40
   1  -3  -1  112.99    4.00
   1  -3  -1  108.19    4.20
   1   3  -1  115.69    4.40
   1   3  -1  113.39    4.00
  -1   3   1  113.29    4.30
   0  -3  -1    9.70    1.00
   0  -3   1    9.40    0.90
   0  -3  -1    7.80    0.80
   0  -3   1    9.00    1.00
   0   3   1    9.20    0.90
   0   3  -1    7.60    0.70
   0   3  -1    8.80    1.00
   0   3   1    8.00    0.70
   1  -3   1   70.29    2.90
  -1  -3  -1   70.89    3.00
  -1  -3  -1   72.19    3.10
   1  -3   1   74.79    3.20
  -1   3  -1   70.99    2.80
   1   3   1   77.89    2.80
   1   3   1   72.09    3.00
  -1   3  -1   70.19    3.10
  -2  -3  -1  229.18    7.80
  -2  -3  -1  226.98    7.80
   2  -3   1  235.98    7.60
   2  -3   1  226.18    7.90
  -2   3  -1  214.68    7.50
   2   3   1  233.18    7.80
   2   3   1  230.68    7.40
  -2   3  -1  230.28    8.00
   3  -3   1  106.69    4.20
   3  -3   1  110.29    3.80
  -3  -3  -1   99.99    4.30
  -3  -3  -1  114.19    4.30
   3   3   1  107.29    3.70
  -3   3  -1  105.79    4.30
  -3   3  -1  101.39    3.80
   4  -3   1  220.68    7.10
  -4  -3  -1  214.28    7.30
  -4  -3  -1  219.18    7.70
   4  -3   1  209.78    7.80
  -4  -3  -1  232.88    7.80
   4   3   1  218.88    7.10
  -4   3  -1  239.78    8.00
  -5  -3  -1  272.27    8.70
  -5  -3  -1  264.87    9.30
  -5  -3  -1  263.57    9.20
   5   3   1  279.27    8.50
  -5   3  -1  265.67    8.70
  -5   3  -1  269.87    9.40
  -6  -3  -1   94.49    4.20
   6  -3   1   99.19    3.80
  -6  -3  -1   93.79    4.00
  -6  -3  -1  102.29    3.70
   6   3   1  103.59    3.40
  -6   3  -1   97.59    4.40
  -6   3  -1  101.69    3.60
  -7  -3  -1   22.80    1.40
  -7  -3  -1   23.80    1.60
   7  -3   1   23.10    1.30
  -7  -3  -1   19.50    1.90
   7   3   1   26.20    1.10
  -7   3  -1   24.70    1.30
  -7   3  -1   25.20    1.90
   7   3   1   24.60    1.40
  -8  -3  -1   28.70    1.60
  -8  -3  -1   27.70    1.80
  -8  -3  -1   27.30    2.10
   8   3   1   29.40    1.20
   8   3   1   26.10    1.60
  -8   3  -1   28.30    1.40
  -8   3  -1   32.70    2.20
  -9  -3  -1   40.00    2.30
  -9  -3  -1   39.20    2.00
   9   3   1   37.60    2.00
  -9   3  -1   39.10    1.80
  -9   3  -1   39.00    2.60
   9   3   1   38.50    1.40
  10  -3   1   21.90    1.30
 -10  -3  -1   22.80    1.40
 -10  -3  -1   23.00    1.50
 -10  -3  -1   21.80    2.40
 -10  -3  -1   22.50    1.50
 -10  -3  -1   22.60    1.80
 -10   3  -1   23.00    1.30
  10   3   1   22.80    1.60
 -10   3  -1   22.50    2.20
  10   3   1   25.20    1.50
 -11  -3  -1    5.50    0.80
 -11  -3  -1    5.50    1.10
  11  -3   1    4.40    0.60
 -11  -3  -1    5.30    0.80
 -11  -3  -1    5.80    0.90
 -11  -3  -1    6.80    1.50
  11  -3   1    7.40    0.80
 -11   3  -1    4.90    1.30
  11   3   1    6.60    0.80
 -11   3  -1    5.10    0.80
  11   3   1    6.40    0.90
  11   3   1    5.80    0.90
  12  -3   1    6.60    0.70
  12  -3   1    6.30    0.50
 -12  -3  -1    6.10    1.00
 -12  -3  -1    8.80    1.90
 -12  -3  -1    6.60    0.80
  12  -3   1    8.20    0.80
  12  -3   1    7.20    0.60
 -12  -3  -1    7.20    0.80
 -12  -3  -1    8.60    1.80
  12   3   1    7.70    1.00
 -12   3  -1    7.60    0.70
 -12   3  -1    7.50    0.80
  12   3   1    4.60    0.80
  12   3   1    6.90    0.90
  12   3   1    8.10    0.90
  13  -3   1    0.50    0.50
  13  -3   1    0.70    0.30
 -13  -3  -1    1.10    0.50
  13  -3   1    1.00    0.40
  13  -3   1    1.30    0.70
 -13  -3  -1    0.80    0.50
  13  -3   1    0.70    0.30
 -13  -3  -1    1.00    1.60
 -13  -3  -1    1.00    0.60
  13   3   1    0.10    0.80
  13   3   1    0.70    0.50
 -13   3  -1    0.40    0.30
  13   3   1    1.30    0.50
  13   3   1    0.00    0.50
 -13   3  -1    1.30    0.50
  14  -3   1   19.90    1.10
  14  -3   1   20.40    1.20
 -14  -3  -1   20.40    1.60
  14  -3   1   18.20    1.30
 -14  -3  -1   19.80    1.30
 -14  -3  -1   26.90    3.20
  14  -3   1   15.30    1.70
 -14  -3  -1   20.00    1.20
  14  -3   1   19.10    1.20
  14   3   1   18.40    1.30
 -14   3  -1   20.70    1.10
  14   3   1   19.70    1.30
  14   3   1   15.90    1.20
  14   3   1   20.50    1.40
 -14   3  -1   19.20    1.00
 -14   3  -1   17.90    0.90
  15  -3   1    0.00    0.30
 -15  -3  -1   -0.10    0.30
 -15  -3  -1    1.00    0.60
  15  -3   1    0.40    0.30
  15   3   1   -0.30    0.30
  15   3   1    0.30    0.40
 -15   3  -1    0.70    0.30
 -15   3  -1    0.80    0.30
  15   3   1    0.50    0.40
  16  -3   1    0.00    0.30
  16  -3   1    0.10    0.20
  16  -3   1    0.80    0.40
  16  -3   1    0.50    0.30
 -16  -3  -1    0.60    0.30
 -16   3  -1    0.90    0.30
  16   3   1    0.50    0.40
  17  -3   1    3.30    0.60
 -17  -3  -1    3.30    0.70
  17  -3   1    3.50    0.60
 -17  -3  -1    4.10    0.50
  17  -3   1    4.50    0.50
  17  -3   1    4.40    0.50
  17   3   1    3.90    0.50
  17   3   1    4.10    0.60
 -17   3  -1    2.90    0.50
 -17   3  -1    3.60    0.40
  18  -3   1   38.30    1.50
  18  -3   1   29.60    1.80
  18  -3   1   37.10    1.50
  18  -3   1   36.70    1.40
 -18   3  -1   38.80    1.50
  18   3   1   37.20    1.60
 -17  -4   1    6.60    0.90
  17  -4  -1    5.10    0.50
  17  -4  -1    6.60    0.80
  17  -4  -1    7.40    0.80
 -17   4   1    4.20    0.60
  17   4  -1    6.10    0.70
 -17   4   1    5.40    0.40
 -16  -4   1    0.10    0.50
  16  -4  -1    0.40    0.50
  16  -4  -1    0.80    0.30
  16  -4  -1    1.50    0.30
  16  -4  -1    1.00    0.30
 -16   4   1    1.10    0.30
 -16   4   1    1.60    0.30
  15  -4  -1    2.60    0.50
 -15  -4   1    1.80    0.60
  15  -4  -1    3.30    0.50
  15  -4  -1    2.70    0.60
  15  -4  -1    2.80    0.40
  15  -4  -1    3.30    0.70
  15   4  -1    2.00    0.60
 -15   4   1    3.40    0.50
 -15   4   1    4.20    0.50
 -14  -4   1    4.70    0.90
 -14  -4   1    2.70    1.90
  14  -4  -1    4.90    0.70
  14  -4  -1    4.20    0.90
 -14  -4   1    4.10    0.60
  14  -4  -1    5.00    0.60
  14  -4  -1    5.50    0.70
  14   4  -1    6.00    0.90
 -14   4   1    5.70    0.70
  13  -4  -1    5.20    1.00
  13  -4  -1    3.30    0.50
 -13  -4   1    4.90    0.90
  13  -4  -1    2.90    0.70
  13  -4  -1    3.90    0.60
  13  -4  -1    3.50    0.50
 -13   4   1    4.70    0.60
  13   4  -1    3.50    0.70
  13   4  -1    4.20    0.80
 -13   4   1    3.30    0.50
 -12  -4   1    1.00    0.60
 -12  -4   1    0.20    1.30
  12  -4  -1    1.50    0.90
  12   4  -1    0.60    0.40
 -12   4   1    0.20    0.50
 -12   4   1    1.40    0.40
  12   4  -1    1.10    0.90
 -11  -4   1   74.69    3.30
  11  -4  -1   71.69    3.50
 -11  -4   1   68.79    2.90
 -11  -4   1   67.69    4.20
  11  -4  -1   68.99    2.60
 -11  -4   1   74.39    3.70
  11  -4  -1   66.99    2.80
 -11   4   1   65.49    4.60
  11   4  -1   67.59    3.00
  11   4  -1   73.29    3.20
 -11   4   1   67.69    2.80
 -10  -4   1   93.69    4.90
  10  -4  -1   96.59    4.20
  10  -4  -1   91.79    3.20
 -10  -4   1   90.49    4.00
 -10  -4   1   95.59    4.50
  10  -4  -1   93.89    3.50
  10  -4  -1   94.49    3.00
 -10  -4   1   93.29    3.60
  10   4  -1   86.59    3.70
  10   4  -1   93.99    3.90
 -10   4   1   94.59    4.70
   9  -4  -1   29.90    1.50
   9  -4  -1   28.60    1.30
  -9  -4   1   31.30    1.80
  -9  -4   1   30.40    2.60
  -9  -4   1   27.80    1.50
  -9  -4   1   31.60    2.40
   9  -4  -1   27.90    2.00
  -9   4   1   28.30    1.60
   9   4  -1   28.80    1.10
   9   4  -1   31.40    1.90
  -9   4   1   33.40    2.50
  -8  -4   1    5.60    1.30
   8  -4  -1    5.00    1.10
  -8  -4   1    6.40    1.20
  -8  -4   1    4.70    0.70
   8   4  -1    4.90    0.50
  -8   4   1    5.20    0.70
   8   4  -1    5.20    0.80
  -8   4   1    5.70    1.20
  -7  -4   1    2.90    0.60
  -7  -4   1    4.60    1.10
  -7  -4   1    3.50    1.00
  -7   4   1    3.60    0.60
   7   4  -1    3.50    0.40
  -7   4   1    3.00    0.90
   7   4  -1    3.50    0.60
  -6  -4   1   85.49    4.10
   6  -4  -1   82.29    4.00
  -6  -4   1   88.89    4.10
   6   4  -1   82.59    3.50
   6   4  -1   83.39    3.00
  -6   4   1   81.39    4.00
  -6   4   1   81.99    3.30
  -5  -4   1    2.40    0.50
   5  -4  -1    2.80    0.90
  -5  -4   1    2.20    0.80
  -5  -4   1    2.70    0.80
  -5   4   1    2.80    0.50
  -5   4   1    2.10    0.70
  -5   4   1    1.00    0.90
   4  -4  -1   84.39    4.10
  -4  -4   1   78.29    3.80
  -4  -4   1   77.89    3.70
  -4  -4   1   77.59    3.00
  -4   4   1   76.69    3.40
   4   4  -1   79.29    3.00
  -4   4   1   76.79    3.70
  -4   4   1   80.79    3.20
   3  -4  -1  265.57    8.40
  -3  -4   1  267.97    9.50
  -3  -4   1  246.08    8.40
  -3  -4   1  262.47    9.20
   3  -4  -1  264.87    8.30
   3  -4  -1  263.57    9.90
  -3   4   1  260.97    8.90
   3   4  -1  270.27    9.30
   3   4  -1  263.97    8.60
  -3   4   1  269.57    8.80
   3   4  -1  254.67    8.60
  -2  -4   1   65.19    3.40
   2  -4  -1   64.59    2.80
  -2  -4   1   66.79    3.10
   2  -4  -1   65.39    2.70
  -2   4   1   67.19    2.90
   2   4  -1   68.99    3.30
  -2   4   1   69.99    3.30
   2   4  -1   65.19    2.70
   2   4  -1   64.79    2.70
  -2   4   1   67.49    2.80
  -1  -4   1  104.39    4.10
   1  -4  -1  101.89    3.80
  -1  -4   1   99.49    4.40
   1   4  -1   96.49    4.30
  -1   4   1   96.99    3.80
   1   4  -1   94.99    3.70
  -1   4   1  102.59    3.90
  -1   4   1   97.89    4.30
   1   4  -1   98.79    3.80
   0  -4   1  111.39    4.80
   0  -4  -1  114.19    4.70
   0  -4  -1  111.29    4.40
   0  -4   1  118.39    4.50
   0   4   1  109.49    4.20
   0   4  -1  116.49    4.20
   0   4  -1  115.09    4.30
   0   4   1  115.69    4.30
   0   4  -1  116.69    4.90
   0   4   1  116.99    4.70
   1  -4   1  831.12   28.00
   1  -4   1  920.51   27.70
  -1  -4  -1  867.71   27.90
  -1  -4  -1  914.21   27.80
  -1   4  -1  895.81   27.50
   1   4   1  880.51   28.00
   1   4   1  902.11   27.50
  -1   4  -1  867.61   27.50
   1   4   1  891.41   27.50
  -1   4  -1  909.11   28.20
  -2  -4  -1   13.30    1.40
   2  -4   1   14.00    1.10
  -2  -4  -1   14.70    1.30
   2   4   1   15.10    1.20
  -2   4  -1   13.20    1.00
   2   4   1   14.60    1.10
  -2   4  -1   13.60    1.20
  -2   4  -1   14.40    1.50
   3  -4   1   82.49    3.10
  -3  -4  -1   75.49    3.60
  -3  -4  -1   82.19    3.60
  -3   4  -1   82.09    3.90
   3   4   1   80.19    3.10
  -3   4  -1   81.49    3.20
  -3   4  -1   77.39    3.40
   3   4   1   79.89    3.30
  -4  -4  -1  152.08    5.30
  -4  -4  -1  152.28    6.00
   4  -4   1  154.58    6.40
   4  -4   1  151.98    4.90
  -4  -4  -1  160.18    6.10
  -4   4  -1  152.48    5.40
   4   4   1  153.28    5.30
  -4   4  -1  160.58    6.30
  -4   4  -1  151.78    5.70
  -5  -4  -1   92.39    4.30
  -5  -4  -1   96.59    5.70
  -5  -4  -1   95.99    3.60
   5  -4   1   96.19    4.40
  -5   4  -1  101.69    4.60
   5   4   1   92.69    3.80
   5   4   1   99.19    3.50
  -5   4  -1   96.69    3.70
  -5   4  -1   95.59    4.10
  -6  -4  -1  150.88    6.10
   6  -4   1  150.08    6.00
  -6  -4  -1  160.58    6.30
  -6  -4  -1  151.58    5.40
  -6   4  -1  148.09    6.00
  -6   4  -1  160.18    6.50
   6   4   1  156.78    5.10
   6   4   1  151.18    5.60
  -6   4  -1  158.48    5.50
  -7  -4  -1   21.80    1.90
  -7  -4  -1   21.00    1.80
  -7  -4  -1   21.20    1.40
   7   4   1   21.50    1.40
  -7   4  -1   21.40    1.30
  -7   4  -1   20.00    2.00
   7   4   1   21.10    1.10
  -8  -4  -1   54.59    2.40
  -8  -4  -1   54.09    3.20
  -8  -4  -1   53.39    3.00
  -8  -4  -1   52.39    2.30
  -8  -4  -1   54.99    2.60
   8  -4   1   49.00    3.00
   8   4   1   56.79    2.60
  -8   4  -1   52.39    2.30
   8   4   1   53.69    2.00
  -8   4  -1   58.19    3.50
   9  -4   1   82.49    3.90
  -9  -4  -1   91.59    3.50
   9  -4   1   90.09    3.20
   9  -4   1   98.29    3.10
  -9  -4  -1   92.29    4.30
  -9  -4  -1   88.69    3.80
  -9  -4  -1   93.29    4.70
  -9  -4  -1   90.69    3.80
  -9   4  -1   91.19    4.80
  -9   4  -1   94.19    3.20
  -9   4  -1   90.69    3.60
   9   4   1   95.09    3.10
   9   4   1   91.59    3.80
  -9   4  -1   82.89    3.30
 -10  -4  -1    3.30    0.60
  10  -4   1    3.30    0.50
  10  -4   1    3.60    0.60
 -10  -4  -1    3.30    0.80
 -10  -4  -1    1.30    1.80
 -10  -4  -1    5.40    1.10
 -10  -4  -1    4.90    0.80
  10  -4   1    4.70    0.30
  10  -4   1    3.20    0.90
 -10   4  -1    2.40    1.20
 -10   4  -1    4.20    0.60
  10   4   1    4.00    0.80
 -10   4  -1    5.60    0.50
 -10   4  -1    3.80    0.60
  11  -4   1  271.17    8.50
  11  -4   1  262.37    9.50
 -11  -4  -1  260.37   10.30
 -11  -4  -1  268.47    9.30
 -11  -4  -1  269.17    8.90
  11  -4   1  271.27    8.70
  11  -4   1  268.47    8.20
 -11  -4  -1  277.77    9.80
 -11   4  -1  256.47    8.30
 -11   4  -1  257.87   10.50
 -11   4  -1  278.67    8.80
 -11   4  -1  263.27    8.60
  11   4   1  267.87    9.20
 -12  -4  -1   21.40    2.50
  12  -4   1   20.40    0.90
  12  -4   1   23.00    1.30
  12  -4   1   19.90    1.50
 -12  -4  -1   19.50    1.30
  12  -4   1   21.50    1.10
  12  -4   1   22.50    1.80
 -12  -4  -1   22.80    1.70
  12  -4   1   20.40    1.20
 -12   4  -1   21.10    1.20
  12   4   1   21.60    1.50
 -12   4  -1   19.10    1.20
 -12   4  -1   19.40    0.90
 -13  -4  -1   90.19    4.90
  13  -4   1   87.99    4.00
  13  -4   1   95.19    3.40
 -13  -4  -1   91.09    3.50
  13  -4   1   88.39    3.50
 -13  -4  -1   89.89    3.90
  13  -4   1   90.69    3.20
  13  -4   1   94.69    3.40
 -13   4  -1   89.39    3.30
  13   4   1   91.39    3.80
 -13   4  -1   91.79    3.40
 -13   4  -1   88.39    3.00
 -14  -4  -1    0.00    0.60
  14  -4   1   -0.30    0.40
  14  -4   1    0.70    0.60
  14  -4   1    0.30    0.30
 -14  -4  -1   -4.20    1.70
  14   4   1    0.80    0.50
  15  -4   1    0.70    0.30
  15  -4   1    0.90    0.30
  15  -4   1    1.70    0.60
 -15  -4  -1    2.10    0.60
  15  -4   1    1.20    0.30
 -15   4  -1    1.60    0.30
  15   4   1    0.20    0.40
 -15   4  -1    1.10    0.40
 -15   4  -1    0.50    0.30
  16  -4   1   25.00    1.10
 -16  -4  -1   22.60    2.00
  16  -4   1   26.90    1.30
  16  -4   1   26.20    1.30
  16  -4   1   26.00    1.20
 -16   4  -1   25.30    1.20
 -16   4  -1   26.50    1.10
  17  -4   1    9.30    0.60
  17  -4   1    9.70    0.60
  17  -4   1    8.40    0.80
 -17   4  -1    9.60    0.50
  17   4   1    9.90    0.70
  16  -5  -1   31.10    1.30
  16  -5  -1   31.50    1.30
  16  -5  -1   32.10    1.30
  16   5  -1   31.30    1.50
 -16   5   1   31.00    1.20
 -15  -5   1  124.19    5.60
  15  -5  -1  149.88    4.80
  15  -5  -1  134.09    4.60
  15  -5  -1  146.99    4.60
 -15   5   1  133.39    4.60
 -15   5   1  134.09    4.50
  14  -5  -1  242.78    7.70
  14  -5  -1  245.28    7.70
 -14  -5   1  237.28    8.20
  14  -5  -1  241.78    8.40
  14  -5  -1  236.98    7.60
 -14   5   1  235.48    7.60
  13  -5  -1   83.59    3.70
 -13  -5   1   98.69    3.90
  13  -5  -1   97.19    3.60
  13  -5  -1  116.09    5.80
  13   5  -1   90.99    3.80
 -13   5   1   93.19    3.40
 -13   5   1   94.49    3.50
 -12  -5   1    1.40    0.70
 -12  -5   1    2.40    1.40
  12  -5  -1    2.10    0.40
  12  -5  -1    1.10    0.60
  12  -5  -1    1.40    0.40
  12  -5  -1    1.40    0.40
 -12   5   1    1.30    0.50
  12   5  -1    0.80    0.50
 -12   5   1    1.10    0.40
 -12   5   1    1.80    0.40
  11  -5  -1  118.79    4.00
  11  -5  -1  120.99    5.00
 -11  -5   1  113.79    6.00
  11  -5  -1  111.89    4.10
  11  -5  -1  115.49    4.10
 -11  -5   1  111.69    4.60
 -11   5   1  111.29    3.80
 -11   5   1  118.79    4.30
  11   5  -1  121.69    4.60
 -11   5   1  113.99    4.10
 -10  -5   1    9.10    1.20
 -10  -5   1    8.00    1.70
  10   5  -1    9.20    1.10
 -10   5   1    9.60    0.90
  -9  -5   1   20.10    1.50
   9  -5  -1   18.40    1.20
  -9  -5   1   23.10    2.80
   9  -5  -1   20.10    0.80
  -9  -5   1   19.90    2.30
   9  -5  -1   20.50    1.80
   9  -5  -1   20.20    1.10
  -9   5   1   19.30    1.40
   9   5  -1   21.10    1.50
  -9   5   1   15.60    2.40
  -9   5   1   18.40    1.00
  -9   5   1   20.00    1.20
   8  -5  -1   38.90    1.80
   8  -5  -1   37.00    2.40
  -8  -5   1   32.80    2.90
   8  -5  -1   36.10    1.60
  -8  -5   1   37.40    2.10
  -8  -5   1   37.10    2.90
   8  -5  -1   37.00    1.30
   8   5  -1   35.20    1.70
   8   5  -1   37.80    2.00
  -8   5   1   38.00    2.00
  -8   5   1   38.00    3.00
  -8   5   1   36.30    1.80
   8   5  -1   35.90    1.50
  -8   5   1   34.40    1.60
  -7  -5   1    0.90    1.20
  -7  -5   1    1.00    0.50
   7  -5  -1   -0.70    1.60
   7  -5  -1    0.10    0.40
  -7  -5   1   -0.60    0.70
   7  -5  -1    1.70    0.70
  -7  -5   1   -0.50    0.90
   7   5  -1    0.30    0.30
   7   5  -1    0.20    0.50
  -7   5   1   -0.60    0.40
   7   5  -1    1.60    0.60
  -7   5   1   -0.60    0.80
  -7   5   1    1.20    0.50
   6  -5  -1  139.79    4.80
  -6  -5   1  149.19    6.30
   6  -5  -1  147.19    6.50
  -6  -5   1  149.39    5.30
   6  -5  -1  144.99    4.90
   6  -5  -1  144.79    5.90
  -6   5   1  150.58    5.50
   6   5  -1  148.59    5.40
   6   5  -1  146.89    5.20
  -6   5   1  146.49    6.50
   6   5  -1  152.18    5.10
  -5  -5   1    8.10    0.90
  -5  -5   1    6.40    1.30
   5  -5  -1    6.60    1.70
  -5  -5   1    9.40    1.50
   5   5  -1    9.40    0.90
   5   5  -1    9.30    0.90
  -5   5   1   11.60    1.60
  -5   5   1    8.30    0.90
  -4  -5   1   22.20    2.30
   4  -5  -1   22.80    2.40
  -4  -5   1   24.50    1.90
   4   5  -1   19.70    1.30
  -4   5   1   19.60    2.10
  -4   5   1   19.80    1.90
  -4   5   1   21.80    1.50
   4   5  -1   20.60    1.30
  -3  -5   1   33.40    2.80
  -3  -5   1   33.90    2.30
  -3  -5   1   31.70    1.70
   3  -5  -1   32.80    3.10
   3   5  -1   32.50    1.80
   3   5  -1   30.10    1.80
  -3   5   1   34.10    2.50
  -3   5   1   32.10    1.90
  -3   5   1   31.90    2.10
   3   5  -1   29.10    1.60
  -2  -5   1   37.70    3.10
   2  -5  -1   42.70    3.40
   2  -5  -1   42.30    1.90
  -2  -5   1   42.70    2.50
  -2   5   1   44.80    2.90
   2   5  -1   43.00    2.90
   2   5  -1   43.00    2.20
  -2   5   1   44.10    2.30
  -2   5   1   42.90    2.50
  -1  -5   1   83.89    3.80
   1  -5  -1   81.99    3.40
   1   5  -1   82.39    3.40
  -1   5   1   85.99    4.20
  -1   5   1   82.19    3.50
   1   5  -1   83.09    3.50
  -1   5   1   70.69    4.40
   1   5  -1   83.19    4.30
   0  -5  -1    5.10    0.90
   0  -5   1    6.20    1.00
   0   5   1    3.40    1.00
   0   5   1    6.10    0.90
   0   5   1    6.90    1.00
   0   5  -1    6.90    1.40
   0   5  -1    6.00    0.80
   0   5  -1    6.40    1.00
   1  -5   1   13.60    1.30
  -1  -5  -1   12.20    1.30
   1   5   1   13.90    1.30
   1   5   1   13.90    1.20
  -1   5  -1   14.20    1.30
   1   5   1   15.30    1.80
  -1   5  -1   13.40    1.80
  -1   5  -1   15.30    1.20
  -2  -5  -1    6.70    1.10
   2  -5   1    7.20    1.00
  -2   5  -1    8.60    1.20
   2   5   1    7.70    0.90
  -2   5  -1    6.10    1.30
   2   5   1    7.90    1.10
  -2   5  -1    6.80    0.90
   2   5   1    6.50    0.90
  -3  -5  -1   69.59    4.10
   3  -5   1   78.49    4.60
  -3  -5  -1   80.99    3.80
   3  -5   1   74.49    2.80
  -3   5  -1   81.99    3.60
  -3   5  -1   73.09    4.20
   3   5   1   82.79    3.20
   3   5   1   78.19    3.30
   3   5   1   73.69    3.10
  -3   5  -1   79.69    3.30
   4  -5   1   37.10    3.30
  -4  -5  -1   38.40    2.00
  -4  -5  -1   39.30    3.10
  -4  -5  -1   40.50    2.60
  -4   5  -1   37.70    2.90
   4   5   1   41.70    2.00
  -4   5  -1   41.90    2.10
  -4   5  -1   39.00    2.50
   4   5   1   40.20    2.40
   4   5   1   40.40    2.00
  -5  -5  -1   39.80    2.60
  -5  -5  -1   38.90    2.00
   5  -5   1   39.40    2.40
   5  -5   1   37.50    1.60
   5  -5   1   36.20    3.30
  -5  -5  -1   40.50    2.90
  -5   5  -1   38.90    2.60
   5   5   1   38.50    1.80
  -5   5  -1   41.50    2.10
  -5   5  -1   39.40    3.10
   5   5   1   39.30    2.00
   5   5   1   39.70    1.90
  -6  -5  -1  191.58    6.80
  -6  -5  -1  210.28    7.90
   6  -5   1  189.58    6.30
  -6  -5  -1  189.68    6.90
  -6  -5  -1  200.08    7.90
   6   5   1  185.78    6.80
  -6   5  -1  198.58    6.90
  -6   5  -1  203.08    8.40
   6   5   1  197.88    6.50
  -6   5  -1  193.68    6.50
  -6   5  -1  194.78    7.60
  -6   5  -1  193.08    6.60
   7  -5   1   30.20    1.40
   7  -5   1   32.20    1.20
  -7  -5  -1   31.70    1.90
   7  -5   1   31.50    2.10
  -7  -5  -1   28.60    2.70
  -7   5  -1   29.80    1.60
   7   5   1   28.60    1.60
  -7   5  -1   31.50    1.50
   7   5   1   32.30    1.90
   7   5   1   33.20    1.50
  -7   5  -1   27.90    2.90
  -7   5  -1   33.40    1.80
   8  -5   1   65.29    3.20
  -8  -5  -1   58.09    2.90
  -8  -5  -1   61.69    2.90
   8  -5   1   58.69    2.30
   8  -5   1   61.29    2.00
  -8  -5  -1   63.29    3.70
  -8  -5  -1   58.19    3.70
   8  -5   1   60.29    2.40
  -8   5  -1   64.39    2.70
   8   5   1   61.09    2.80
  -8   5  -1   58.99    2.30
  -8   5  -1   59.89    4.20
  -8   5  -1   58.69    2.50
   8   5   1   60.89    2.20
   8   5   1   58.29    2.50
   9  -5   1    0.60    0.40
   9  -5   1    1.30    0.60
   9  -5   1    0.30    0.10
  -9  -5  -1    0.10    0.60
   9  -5   1    0.30    0.30
  -9  -5  -1    0.10    0.60
  -9  -5  -1   -0.80    1.50
  -9  -5  -1    0.40    1.00
   9   5   1    0.60    0.60
   9   5   1   -0.20    0.40
  -9   5  -1    0.20    0.40
  -9   5  -1    0.10    0.40
  -9   5  -1    0.10    0.30
   9   5   1   -0.10    0.30
  -9   5  -1    1.90    1.40
 -10  -5  -1   25.80    1.80
  10  -5   1   26.80    1.00
  10  -5   1   27.00    1.20
  10  -5   1   28.20    2.00
  10  -5   1   26.00    1.40
 -10  -5  -1   22.50    2.50
 -10   5  -1   26.90    1.50
 -10   5  -1   26.90    1.20
  10   5   1   27.60    1.90
 -10   5  -1   25.20    1.40
  11  -5   1    2.80    0.80
  11  -5   1    2.90    0.50
  11  -5   1    3.20    0.30
 -11  -5  -1    3.90    1.40
 -11  -5  -1    2.30    0.80
  11  -5   1    2.00    0.40
  11   5   1    3.90    0.80
 -11   5  -1    2.70    0.40
 -11   5  -1    2.70    0.50
 -11   5  -1    3.50    0.50
  12  -5   1    2.00    0.40
 -12  -5  -1    1.70    0.80
  12  -5   1    2.40    0.50
 -12  -5  -1    3.50    1.40
  12  -5   1    2.20    0.70
 -12   5  -1    2.60    0.50
 -12   5  -1    3.40    0.40
  12   5   1    3.30    0.70
 -13  -5  -1  149.59    7.10
  13  -5   1  163.68    6.20
 -13  -5  -1  166.88    6.00
  13  -5   1  175.18    5.50
  13  -5   1  164.98    5.40
  13  -5   1  168.08    5.30
 -13   5  -1  164.88    5.40
 -13   5  -1  167.88    5.20
  13   5   1  134.99    6.80
 -13   5  -1  164.78    5.50
  14  -5   1  310.07    9.90
  14  -5   1  319.97   10.00
 -14  -5  -1  300.77   10.50
  14  -5   1  352.86   10.20
 -14   5  -1  318.17    9.70
 -14   5  -1  300.17    9.80
 -14   5  -1  306.37   10.00
  15  -5   1   28.90    1.20
  15  -5   1   27.40    1.50
  15  -5   1   28.40    1.20
 -15   5  -1   29.70    1.20
  16  -5   1    9.60    0.60
  16  -5   1    8.40    0.50
  16   5   1   10.00    0.70
  14  -6  -1   32.20    1.30
  14  -6  -1   31.80    1.30
  14  -6  -1   33.20    1.30
 -14   6   1   31.30    1.40
 -14   6   1   31.00    1.30
  13  -6  -1   15.60    1.30
  13  -6  -1   16.40    1.00
  13  -6  -1   18.30    1.20
 -13   6   1   16.50    0.70
 -13   6   1   14.90    1.00
  12  -6  -1   23.20    1.20
  12  -6  -1   22.50    1.70
  12  -6  -1   25.20    1.10
  12  -6  -1   23.50    1.20
 -12  -6   1   22.50    1.90
 -12   6   1   24.70    1.20
  11  -6  -1    0.50    0.30
 -11  -6   1   -1.40    0.80
  11  -6  -1   -0.60    0.40
  11  -6  -1   -0.10    0.30
  11  -6  -1    0.50    0.20
 -11   6   1    0.90    0.20
 -11   6   1    0.30    0.30
 -11   6   1    0.50    0.30
 -10  -6   1   31.00    2.50
 -10  -6   1   28.90    2.10
  10  -6  -1   32.20    1.40
  10  -6  -1   32.80    2.10
  10  -6  -1   32.50    1.10
 -10  -6   1   30.50    2.80
  10  -6  -1   32.60    1.50
 -10   6   1   32.50    1.80
 -10   6   1   32.10    1.50
   9  -6  -1   72.09    2.80
  -9  -6   1   72.49    4.20
   9  -6  -1   74.69    2.70
  -9  -6   1   75.19    3.40
   9  -6  -1   75.49    3.70
   9  -6  -1   74.89    2.40
  -9  -6   1   76.59    3.20
   9   6  -1   77.49    3.20
  -9   6   1   80.19    3.20
  -9   6   1   73.69    2.70
  -9   6   1   78.09    2.90
   8  -6  -1   63.79    2.50
   8  -6  -1   63.79    2.10
  -8  -6   1   65.99    3.90
   8  -6  -1   64.69    3.30
   8  -6  -1   61.99    2.40
  -8  -6   1   64.39    2.80
  -8   6   1   62.49    2.40
  -8   6   1   63.09    2.60
  -8   6   1   67.59    2.90
   8   6  -1   60.69    2.50
   8   6  -1   67.29    2.90
  -7  -6   1    3.10    1.10
   7  -6  -1    3.80    0.50
   7  -6  -1    3.30    0.80
   7  -6  -1    3.50    0.40
  -7  -6   1    2.50    0.60
   7  -6  -1    3.90    0.90
   7   6  -1    3.30    0.70
   7   6  -1    3.40    0.60
   7   6  -1    4.10    0.60
  -7   6   1    4.10    0.70
  -7   6   1    3.50    0.50
  -7   6   1    1.80    0.60
   6  -6  -1    0.20    0.40
   6  -6  -1    0.40    0.30
  -6  -6   1    0.20    0.80
   6  -6  -1    0.40    0.20
  -6  -6   1    0.60    0.40
   6  -6  -1    0.50    0.60
   6   6  -1    0.30    0.40
  -6   6   1    0.80    0.50
   6   6  -1    0.30    0.40
  -6   6   1    0.00    0.30
   6   6  -1    0.50    0.50
  -6   6   1    0.00    1.30
  -6   6   1    1.80    1.30
  -6   6   1    1.10    0.40
   5  -6  -1   89.79    7.60
  -5  -6   1   70.29    3.10
  -5  -6   1   75.69    4.00
   5  -6  -1   77.19    2.70
   5  -6  -1   72.19    2.80
   5  -6  -1   74.09    3.60
   5  -6  -1   72.89    2.70
   5   6  -1   74.29    3.00
  -5   6   1   73.99    2.90
  -5   6   1   72.89    3.80
  -5   6   1   72.69    3.00
   5   6  -1   71.29    3.00
  -5   6   1   71.89    3.30
  -5   6   1   70.59    5.30
   4  -6  -1    8.90    0.80
  -4  -6   1    8.30    1.00
   4  -6  -1   10.30    2.50
  -4  -6   1    8.20    1.40
   4  -6  -1    9.40    1.30
  -4   6   1    9.80    1.10
  -4   6   1    7.70    0.80
   4   6  -1   10.60    1.10
  -4   6   1    9.30    2.00
   4   6  -1    6.60    0.70
   4   6  -1   10.30    0.90
  -4   6   1    7.00    1.70
  -4   6   1    7.60    0.80
  -3  -6   1   32.20    1.70
   3  -6  -1   32.30    1.60
   3  -6  -1   33.30    3.90
  -3  -6   1   31.30    2.40
   3  -6  -1   31.40    2.10
   3   6  -1   33.30    1.90
  -3   6   1   32.10    1.70
  -3   6   1   32.70    1.70
   3   6  -1   32.60    1.70
   3   6  -1   30.70    1.50
  -3   6   1   31.80    2.00
  -3   6   1   32.90    3.10
   2  -6  -1    9.10    2.70
  -2  -6   1   10.30    0.90
   2  -6  -1   10.30    0.90
   2  -6  -1   10.50    1.40
  -2  -6   1    9.10    1.40
  -2   6   1   11.70    1.20
  -2   6   1    9.50    0.90
   2   6  -1   10.30    1.00
  -2   6   1    9.50    1.00
  -2   6   1    9.70    1.70
  -2   6   1    8.90    1.50
   2   6  -1   11.20    0.80
   2   6  -1   11.40    1.20
   2   6  -1   10.50    1.20
  -1  -6   1   23.30    1.40
   1  -6  -1   24.60    3.20
   1  -6  -1   19.60    1.20
   1  -6  -1   21.50    1.30
  -1  -6   1   23.00    1.90
   1   6  -1   20.90    1.60
  -1   6   1   22.80    2.60
  -1   6   1   18.90    1.70
   1   6  -1   23.70    2.50
   1   6  -1   21.90    3.00
  -1   6   1   21.40    1.30
   1   6  -1   22.90    1.30
  -1   6   1   21.30    1.40
   1   6  -1   22.00    1.40
  -1   6   1   23.30    1.60
   0  -6  -1    6.60    2.20
   0  -6  -1   10.00    0.90
   0  -6   1   12.00    1.00
   0  -6  -1    8.20    1.70
   0   6  -1    9.00    1.80
   0   6  -1    8.40    0.90
   0   6  -1    9.90    0.90
   0   6   1    9.50    0.90
   0   6   1    8.00    0.80
   0   6   1    9.90    1.30
   1  -6   1   22.90    1.70
   1  -6   1   22.10    1.90
  -1  -6  -1   20.70    1.80
  -1  -6  -1   20.90    1.40
   1  -6   1   24.20    1.30
  -1   6  -1   21.80    1.30
   1   6   1   20.50    1.30
   1   6   1   20.40    1.40
  -1   6  -1   23.00    1.40
   1   6   1   20.50    2.20
  -1   6  -1   18.70    2.50
  -1   6  -1   23.20    1.60
  -2  -6  -1   10.60    1.50
   2  -6   1   17.20    1.60
  -2  -6  -1   12.80    1.10
   2  -6   1   11.00    0.90
   2  -6   1    7.40    2.40
  -2   6  -1   10.70    2.00
  -2   6  -1   11.90    1.00
   2   6   1   13.90    1.10
   2   6   1   13.70    1.20
   2   6   1   14.90    1.00
  -2   6  -1   11.80    1.00
  -2   6  -1   12.00    1.20
   3  -6   1   99.69    6.30
  -3  -6  -1  104.69    4.00
   3  -6   1  100.79    3.60
  -3  -6  -1  106.69    4.70
   3  -6   1  103.59    4.50
  -3   6  -1   99.49    3.80
   3   6   1  106.59    3.80
  -3   6  -1  103.09    3.80
   3   6   1   99.69    4.00
   3   6   1   94.39    3.90
  -3   6  -1  102.79    4.60
  -3   6  -1   97.69    5.50
  -3   6  -1  107.79    4.20
   3   6   1  107.99    4.10
   4  -6   1   96.39    3.40
   4  -6   1   98.99    3.40
   4  -6   1   96.69    4.30
   4  -6   1   99.39    6.30
  -4  -6  -1   95.69    3.90
  -4  -6  -1   95.39    4.50
  -4   6  -1   97.29    4.50
   4   6   1   95.89    3.50
  -4   6  -1   99.39    6.20
   4   6   1   98.29    3.80
   4   6   1   95.59    3.80
   4   6   1   98.19    3.80
  -4   6  -1   97.59    3.60
  -4   6  -1   99.39    4.00
  -4   6  -1   98.19    3.70
  -5  -6  -1   54.09    3.10
  -5  -6  -1   47.60    2.40
   5  -6   1   48.20    1.90
   5  -6   1   49.60    1.90
   5  -6   1   49.20    2.70
   5   6   1   49.00    2.00
   5   6   1   50.89    2.20
  -5   6  -1   44.40    3.80
  -5   6  -1   50.19    2.10
  -5   6  -1   51.19    2.20
  -5   6  -1   46.10    3.00
  -5   6  -1   47.80    2.40
   5   6   1   49.30    2.30
   5   6   1   46.60    2.30
  -6  -6  -1    2.50    1.00
   6  -6   1    2.60    1.30
  -6   6  -1    0.50    1.20
  -6   6  -1    3.00    0.70
   6   6   1    1.50    0.50
   6   6   1    2.80    0.60
   7  -6   1  194.98    6.30
   7  -6   1  197.28    7.50
   7  -6   1  198.58    6.20
   7  -6   1  185.58    6.40
  -7  -6  -1  195.98    7.00
  -7  -6  -1  200.58    7.90
   7   6   1  193.68    6.70
  -7   6  -1  192.38    8.10
  -7   6  -1  192.48    6.40
  -7   6  -1  193.88    6.60
  -7   6  -1  205.48    6.90
   7   6   1  194.98    6.40
   7   6   1  208.88    7.20
   8  -6   1    9.80    0.50
  -8  -6  -1    9.10    1.50
  -8  -6  -1    9.80    1.10
   8  -6   1    9.90    0.80
   8  -6   1    9.90    0.70
   8  -6   1    9.20    1.30
  -8   6  -1    8.90    0.80
   8   6   1    7.30    0.90
  -8   6  -1    9.50    0.70
   8   6   1    9.60    1.10
   8   6   1    8.20    0.70
   9  -6   1    4.70    0.30
   9  -6   1    3.90    0.90
  -9  -6  -1    3.40    1.30
   9  -6   1    5.00    0.50
  -9  -6  -1    3.90    0.80
   9  -6   1    5.10    0.80
  -9   6  -1    4.60    0.60
  -9   6  -1    5.50    0.80
  -9   6  -1    5.10    0.50
   9   6   1    2.80    0.70
  10  -6   1    0.20    0.10
 -10  -6  -1    0.10    1.10
 -10  -6  -1    1.20    0.60
  10  -6   1   -0.30    0.30
 -10   6  -1    0.90    0.40
 -10   6  -1    0.10    0.20
 -10   6  -1    0.40    0.30
  10   6   1    0.40    0.40
 -11  -6  -1    4.20    1.20
  11  -6   1    3.50    0.80
  11  -6   1    3.00    0.40
  11  -6   1    3.80    0.40
  11  -6   1    3.70    0.50
 -11   6  -1    2.40    0.50
 -11   6  -1    4.10    0.50
  11   6   1    3.70    0.80
 -11   6  -1    3.90    0.40
  12  -6   1   99.19    3.50
  12  -6   1  106.29    3.70
 -12   6  -1  100.09    3.50
 -12   6  -1   99.19    3.60
 -12   6  -1  103.09    3.30
  13  -6   1   18.70    1.00
  13  -6   1   16.80    0.80
  13  -6   1   16.90    0.80
 -13   6  -1   17.10    1.30
 -13   6  -1   17.20    0.80
 -13   6  -1   17.10    0.70
  14  -6   1   33.00    1.20
  14  -6   1   33.90    1.40
 -14   6  -1   35.30    1.30
  12  -7  -1    0.80    0.20
  12  -7  -1    0.40    0.30
 -12   7   1    0.50    0.10
 -12   7   1    0.20    0.20
  12   7  -1    0.60    0.30
  11  -7  -1    6.30    0.40
  11  -7  -1    3.10    0.90
  11  -7  -1    6.20    0.50
 -11   7   1    5.80    0.40
 -11   7   1    5.70    0.50
  10  -7  -1    0.20    0.20
 -10  -7   1   -0.40    0.30
  10  -7  -1    0.40    0.40
  10  -7  -1    0.20    0.30
 -10   7   1    0.30    0.20
 -10   7   1   -0.20    0.30
 -10   7   1    0.50    0.20
   9  -7  -1    1.50    0.40
   9  -7  -1    0.90    0.50
   9  -7  -1    1.50    0.30
   9  -7  -1    1.30    0.30
  -9   7   1    1.30    0.30
  -9   7   1    1.00    0.40
  -9   7   1    1.50    0.40
  -8  -7   1    1.00    1.10
   8  -7  -1    1.40    0.60
   8  -7  -1    1.90    0.40
   8  -7  -1    1.70    0.30
  -8  -7   1    1.80    0.50
   8  -7  -1    1.90    0.20
   8   7  -1    1.40    0.40
  -8   7   1    2.30    0.40
  -8   7   1    2.50    0.60
  -8   7   1    1.70    0.30
   7  -7  -1    3.50    0.30
  -7  -7   1    4.70    1.20
   7  -7  -1    3.20    1.10
   7  -7  -1    2.80    0.40
  -7  -7   1    3.10    0.60
  -7   7   1    2.70    0.70
   7   7  -1    3.00    0.40
  -7   7   1    2.00    0.60
  -7   7   1    4.00    0.50
   6  -7  -1   66.49    2.20
   6  -7  -1   67.19    3.40
  -6  -7   1   63.09    3.50
   6  -7  -1   57.29    2.60
  -6   7   1   63.79    2.90
  -6   7   1   50.79    4.40
   6   7  -1   64.99    2.40
  -6   7   1   66.39    2.60
  -6   7   1   66.19    2.50
  -5  -7   1   84.39    3.40
   5  -7  -1   84.39    3.80
  -5  -7   1   86.99    4.10
   5  -7  -1   85.39    3.00
   5  -7  -1   84.69    2.90
   5   7  -1   84.99    3.20
  -5   7   1   83.69    3.20
  -5   7   1   83.39    3.20
  -5   7   1   81.49    3.50
  -5   7   1   84.99    4.20
   5   7  -1   83.59    3.20
  -4  -7   1   57.69    3.20
   4  -7  -1   58.09    2.20
   4  -7  -1   57.49    2.20
   4  -7  -1   57.39    3.00
  -4  -7   1   60.49    2.60
  -4   7   1   59.29    2.80
   4   7  -1   58.89    2.40
  -4   7   1   56.99    2.40
  -4   7   1   59.09    2.50
   4   7  -1   60.99    2.50
  -4   7   1   56.89    3.30
   3  -7  -1   33.80    2.20
  -3  -7   1   33.40    2.30
   3  -7  -1   33.30    1.50
  -3  -7   1   31.40    1.70
   3   7  -1   33.30    1.70
  -3   7   1   32.90    1.60
  -3   7   1   31.30    1.60
  -3   7   1   31.90    2.30
   3   7  -1   31.00    1.40
  -3   7   1   29.70    1.90
   3   7  -1   33.10    1.90
   2  -7  -1   34.60    1.60
  -2  -7   1   33.00    2.80
   2  -7  -1   30.40    2.10
  -2  -7   1   32.80    1.70
  -2   7   1   29.90    2.80
  -2   7   1   33.00    1.70
  -2   7   1   33.90    1.70
   2   7  -1   35.80    1.70
  -2   7   1   29.10    2.30
   2   7  -1   33.70    1.50
   1  -7  -1  451.45   14.30
  -1  -7   1  446.76   14.30
  -1   7   1  442.36   14.30
  -1   7   1  460.35   14.40
   1   7  -1  452.45   14.40
   1   7  -1  459.55   14.10
   0  -7  -1  134.49    4.70
   0  -7   1  132.19    4.60
   0   7   1  133.39    4.60
   0   7   1  132.89    4.80
   0   7  -1  135.79    4.70
   0   7  -1  134.39    4.60
   0   7   1  108.29    6.00
  -1  -7  -1    1.60    0.50
  -1   7  -1    2.10    0.50
   1   7   1    2.60    0.60
   1   7   1    2.10    0.90
  -1   7  -1    3.30    0.50
   1   7   1    2.00    0.50
   2  -7   1    6.70    0.70
  -2  -7  -1    5.50    0.90
  -2  -7  -1    7.50    0.90
  -2   7  -1    6.80    0.90
   2   7   1    6.60    0.70
  -2   7  -1    7.10    0.80
  -2   7  -1    7.70    0.80
   2   7   1    6.30    1.00
   2   7   1    6.60    0.80
  -2   7  -1    7.70    1.30
  -3  -7  -1   47.90    2.50
  -3  -7  -1   47.00    2.20
   3  -7   1   48.40    2.70
   3  -7   1   45.50    1.90
   3  -7   1   50.69    1.90
  -3   7  -1   46.10    2.40
  -3   7  -1   47.90    2.90
   3   7   1   49.60    2.30
  -3   7  -1   50.69    2.10
   3   7   1   50.29    2.20
  -3   7  -1   46.70    2.10
   3   7   1   46.40    1.90
  -4  -7  -1   15.00    1.70
   4  -7   1   14.10    0.80
   4  -7   1   13.10    1.40
  -4  -7  -1   13.90    1.10
   4  -7   1   14.50    0.80
  -4   7  -1   14.30    0.90
   4   7   1   15.60    1.10
  -4   7  -1   16.00    1.00
   4   7   1   13.50    1.10
  -4   7  -1   13.20    1.90
  -4   7  -1   15.10    1.20
  -5  -7  -1   10.70    1.40
  -5  -7  -1   12.30    1.00
   5  -7   1   11.30    1.30
   5  -7   1   11.80    0.70
  -5   7  -1   11.60    1.10
  -5   7  -1   11.40    0.90
  -5   7  -1   10.20    0.80
   5   7   1   10.60    0.90
   5   7   1    9.90    0.90
  -6  -7  -1   30.50    2.00
   6  -7   1   29.40    1.30
  -6  -7  -1   31.70    2.30
  -6   7  -1   27.40    1.70
   6   7   1   28.80    1.80
   6   7   1   29.00    1.40
  -6   7  -1   29.90    1.50
  -7  -7  -1   16.50    1.20
   7  -7   1   17.50    1.50
   7  -7   1   14.70    0.80
   7  -7   1   15.10    0.60
  -7   7  -1   14.70    1.10
  -7   7  -1   14.40    0.90
   7   7   1   15.10    1.00
  -7   7  -1   14.90    0.80
  -8  -7  -1    0.60    0.40
   8  -7   1    0.60    0.50
   8  -7   1    0.50    0.20
   8  -7   1    0.50    0.10
  -8   7  -1    1.00    0.30
  -8   7  -1    0.60    0.20
   9  -7   1    3.20    0.40
  -9  -7  -1    3.10    0.60
   9  -7   1    3.60    0.30
   9  -7   1    3.90    0.40
  -9   7  -1    3.30    0.40
  -9   7  -1    2.80    0.40
  -9   7  -1    3.30    0.50
  10  -7   1    0.00    0.20
 -10  -7  -1   -0.10    0.40
  10  -7   1    0.10    0.20
 -10   7  -1    0.10    0.30
 -10   7  -1    0.30    0.20
 -10   7  -1    0.10    0.20
  11  -7   1    0.10    0.20
 -11  -7  -1    0.20    0.30
  11  -7   1   -0.20    0.20
 -11   7  -1   -0.10    0.20
 -11   7  -1    0.10    0.10
  -9  -8   1    1.20    0.30
  -9   8   1    1.50    0.20
  -9   8   1    1.60    0.30
   8  -8  -1   17.40    0.80
  -8  -8   1   19.90    1.10
  -8   8   1   18.20    0.90
  -8   8   1   18.10    0.80
   7  -8  -1   -0.10    0.10
  -7  -8   1    0.10    0.20
  -7   8   1   -0.10    0.10
  -7   8   1    0.00    0.20
   6  -8  -1   20.90    0.70
  -6  -8   1   21.30    1.10
   6  -8  -1   19.20    0.90
  -6   8   1   17.20    1.50
  -6   8   1   21.80    1.00
   6   8  -1   19.70    0.90
   5  -8  -1    9.90    0.60
   5  -8  -1    9.80    0.50
  -5  -8   1   10.10    0.80
  -5   8   1   12.50    1.70
  -5   8   1   10.70    0.70
  -5   8   1   10.60    0.70
   5   8  -1   10.80    0.80
  -4  -8   1   44.70    1.90
   4  -8  -1   44.80    1.60
  -4   8   1   43.00    2.10
   4   8  -1   44.70    1.80
  -4   8   1   46.50    1.80
  -4   8   1   47.70    1.90
   3  -8  -1  165.88    5.40
  -3  -8   1  174.68    5.70
   3  -8  -1  170.08    5.40
   3   8  -1  170.78    5.60
  -3   8   1  177.28    5.60
  -3   8   1  155.98    5.90
  -3   8   1  178.48    5.60
   2  -8  -1   58.39    2.10
   2  -8  -1   56.59    2.10
  -2  -8   1   57.99    2.20
   2   8  -1   55.89    2.20
  -2   8   1   57.69    3.20
  -2   8   1   57.99    2.20
  -2   8   1   56.79    2.30
  -1  -8   1   10.40    0.70
   1  -8  -1    8.20    0.60
   1  -8  -1    9.50    0.70
   1   8  -1    9.00    0.70
  -1   8   1    9.00    0.70
  -1   8   1    8.60    0.70
   0  -8   1   53.69    2.30
   0  -8   1   60.39    2.30
   0  -8  -1   63.19    2.30
   0   8  -1   59.29    2.20
   0   8   1   61.49    2.20
   0   8  -1   64.39    2.40
   0   8   1   64.59    2.40
   1  -8   1    2.50    0.40
  -1  -8  -1    2.70    0.40
  -1   8  -1    2.60    0.40
   1   8   1    3.30    0.40
  -1   8  -1    3.00    0.40
   1   8   1    2.40    0.40
  -2  -8  -1   92.69    3.40
   2  -8   1   90.79    3.10
   2  -8   1   97.99    3.50
  -2   8  -1   93.29    3.20
  -2   8  -1   89.79    3.20
   2   8   1   93.39    3.40
   3  -8   1   59.29    2.10
   3  -8   1   62.39    2.10
  -3  -8  -1   64.59    2.40
  -3   8  -1   49.99    3.10
  -3   8  -1   61.59    2.30
  -3   8  -1   64.09    2.30
   3   8   1   62.19    2.40
   4  -8   1  183.88    5.70
  -4  -8  -1  190.28    6.10
   4  -8   1  179.48    5.70
  -4   8  -1  158.98    6.30
  -4   8  -1  189.58    5.90
  -4   8  -1  185.58    5.90
   4   8   1  183.88    5.90
  -5  -8  -1   15.50    1.30
   5  -8   1   19.40    0.80
   5  -8   1   16.70    0.90
   5   8   1   19.50    1.00
  -5   8  -1   18.40    0.90
  -5   8  -1   19.30    1.00
  -6  -8  -1   14.90    0.90
   6  -8   1   13.90    0.50
   6  -8   1   13.60    1.00
  -6   8  -1   13.20    0.70
   6   8   1   14.60    0.70
  -7  -8  -1   14.90    0.90
   7  -8   1   14.00    0.70
  -7   8  -1   15.20    0.70
  -7   8  -1   15.80    0.80
  -8  -8  -1    1.50    0.40
  -8   8  -1    1.40    0.20
  -8   8  -1    1.40    0.20
  20   0  -2   12.10    0.90
 -20   0   2   11.80    0.90
  20   0  -2   12.70    0.80
  20   0  -2   12.40    0.80
  19   0  -2   -0.10    0.30
 -19   0   2   -0.20    0.20
  19   0  -2    0.10    0.30
  19   0  -2   -0.10    0.20
 -19   0   2    0.30    0.40
  19   0  -2    0.40    0.30
 -18   0   2  105.59    4.00
  18   0  -2  103.89    3.80
  18   0  -2   99.49    3.60
  18   0  -2  108.09    3.80
  18   0  -2  105.69    4.00
 -18   0   2  102.39    3.60
  17   0  -2    0.40    0.40
 -17   0   2    0.20    0.40
  17   0  -2    0.70    0.40
  17   0  -2   -0.40    0.30
  17   0  -2    0.00    0.30
  16   0  -2  113.29    4.20
  16   0  -2  123.29    4.30
 -16   0   2  111.89    4.10
  16   0  -2  122.79    4.60
 -16   0   2  115.79    4.30
  16   0  -2  118.49    4.30
  15   0  -2   -0.10    0.50
 -15   0   2    0.20    0.30
 -15   0   2    0.30    0.70
  15   0  -2    0.30    0.30
  15   0  -2    0.00    1.50
  15   0  -2   -0.10    0.30
  15   0  -2    0.50    0.30
  14   0  -2  109.39    3.90
 -14   0   2  106.19    4.30
  14   0  -2  110.29    4.00
  14   0  -2  106.59    4.30
  14   0  -2  107.79    3.90
 -14   0   2  110.29    3.90
  13   0  -2    0.10    0.30
  13   0  -2    0.40    0.30
 -13   0   2   -0.10    0.20
  13   0  -2    0.00    0.40
  13   0  -2    0.50    0.30
 -13   0   2    1.20    0.50
 -12   0   2  428.66   13.50
 -12   0   2  418.66   13.10
 -11   0   2   -0.30    0.20
 -11   0   2    0.20    0.20
 -10   0   2  590.84   18.00
 -10   0   2  576.64   17.80
  -9   0   2    1.40    0.30
   9   0  -2    0.60    0.50
  -8   0   2  314.77   10.10
   8   0  -2  332.17   10.80
  -7   0   2    0.10    0.10
   7   0  -2    0.10    0.30
   7   0  -2   -0.30    0.30
   7   0  -2   -0.20    0.30
   6   0  -2   86.39    3.30
   6   0  -2   86.09    3.20
  -6   0   2   82.19    2.80
   6   0  -2   81.19    3.00
   5   0  -2    0.20    0.20
   5   0  -2    0.20    0.20
  -5   0   2    0.30    0.10
   5   0  -2    0.30    0.20
   4   0  -2 5381.36  158.88
   4   0  -2 4986.80  158.28
   3   0  -2   -0.10    0.10
   3   0  -2    0.40    0.20
   2   0  -2 2059.39   64.09
  -2   0   2 2141.59   64.69
   0   0  -2 2691.73   92.69
   0   0   2 3194.08   92.09
  -1   0  -2    0.30    0.10
   2   0   2 3554.24  107.39
  -2   0  -2 3030.20  106.29
  -3   0  -2    0.10    0.10
  -4   0  -2 5259.27  175.48
   4   0   2 5706.13  175.98
   5   0   2    0.20    0.20
  -5   0  -2   -0.10    0.20
   6   0   2 1610.54   48.50
  -8   0  -2    2.50    0.50
  -8   0  -2    3.10    1.70
  -9   0  -2   -0.10    0.20
  -9   0  -2    0.30    0.30
 -10   0  -2   27.50    1.30
 -10   0  -2   28.90    1.70
 -11   0  -2    0.30    0.30
 -11   0  -2    0.60    0.40
  11   0   2    0.70    0.70
  12   0   2    5.30    0.60
 -12   0  -2    4.70    0.90
  12   0   2    4.30    1.00
  12   0   2    4.40    0.70
 -12   0  -2    3.30    0.90
 -12   0  -2    5.00    0.60
 -13   0  -2    0.20    0.30
 -13   0  -2    0.70    0.80
  13   0   2    0.00    0.30
 -13   0  -2    0.60    0.30
  13   0   2   -0.10    0.30
 -13   0  -2   -0.40    0.40
  13   0   2    0.50    0.30
  13   0   2    0.10    0.30
 -14   0  -2   58.89    2.60
  15   0   2    0.10    0.30
  15   0   2    0.10    0.40
  15   0   2    0.20    0.30
 -15   0  -2   -0.40    0.30
  15   0   2    0.10    0.30
 -15   0  -2   -0.10    0.30
 -16   0  -2   17.50    1.40
 -16   0  -2   18.30    1.30
  16   0   2   15.70    1.10
 -16   0  -2   18.50    1.10
  16   0   2   19.80    1.40
  16   0   2   17.30    1.30
  17   0   2    0.00    0.30
  17   0   2   -0.10    0.30
  17   0   2    0.40    0.30
 -17   0  -2    0.60    0.30
  17   0   2    0.20    0.30
 -17   0  -2    0.20    0.30
  18   0   2   13.00    1.10
 -18   0  -2   13.20    1.00
  18   0   2   12.40    0.80
 -18   0  -2   12.90    0.80
 -18   0  -2   13.50    0.80
  19   0   2   -0.30    0.20
 -19   0  -2    0.20    0.20
  19   0   2    0.00    0.30
  20  -1  -2    2.20    0.30
  20  -1  -2    2.00    0.40
  20  -1  -2    2.40    0.40
  20  -1  -2    1.90    0.30
  20   1  -2    2.40    0.40
 -20   1   2    2.70    0.30
  20   1  -2    2.30    0.40
  19  -1  -2   26.40    1.30
 -19  -1   2   24.70    1.20
  19  -1  -2   23.80    1.40
  19  -1  -2   25.80    1.30
  19  -1  -2   22.30    1.40
 -19  -1   2   24.30    1.40
  19   1  -2   25.30    1.30
 -19   1   2   24.90    1.50
  19   1  -2   25.90    1.40
 -19   1   2   23.50    1.30
  19   1  -2   28.90    1.70
  18  -1  -2    5.10    0.60
  18  -1  -2    4.30    0.60
 -18  -1   2    4.10    0.60
  18  -1  -2    3.70    0.60
  18  -1  -2    4.80    0.60
  18   1  -2    5.90    0.70
  18   1  -2    5.30    0.70
  18   1  -2    4.20    0.70
 -18   1   2    5.10    0.60
 -18   1   2    4.80    0.90
  17  -1  -2   36.00    1.90
  17  -1  -2   35.20    1.60
  17  -1  -2   34.80    1.70
  17  -1  -2   33.70    1.60
 -17  -1   2   33.00    1.60
 -17  -1   2   33.30    1.80
  17   1  -2   33.20    1.70
 -17   1   2   31.40    1.40
  17   1  -2   32.20    1.90
  17   1  -2   32.00    1.70
  17   1  -2   31.80    1.80
 -17   1   2   32.10    1.60
  16  -1  -2   14.10    1.00
 -16  -1   2   12.70    1.00
  16  -1  -2   15.30    1.10
  16  -1  -2   13.10    1.20
  16  -1  -2   14.10    1.00
  16   1  -2   13.60    1.00
  16   1  -2   11.70    1.20
  16   1  -2   16.80    1.30
  16   1  -2   14.10    1.00
  16   1  -2   14.80    1.10
  15  -1  -2   21.60    2.10
 -15  -1   2   20.10    1.20
 -15  -1   2   21.20    1.40
 -15  -1   2   25.50    2.80
 -15   1   2   21.10    1.20
  15   1  -2   20.20    1.20
  15   1  -2   20.90    1.80
  15   1  -2   19.40    2.10
 -15   1   2   17.40    2.50
  15   1  -2   20.10    1.50
  14  -1  -2   19.10    1.20
  14  -1  -2   20.50    1.20
 -14  -1   2   19.20    1.50
  14  -1  -2   18.80    1.20
 -14  -1   2   20.80    1.30
  14  -1  -2   23.20    1.50
  14   1  -2   19.80    1.20
  14   1  -2   20.40    1.50
 -14   1   2   20.00    1.70
  14   1  -2   20.50    1.30
 -14   1   2   21.20    1.10
  14   1  -2   19.00    1.40
  14   1  -2   18.70    1.30
  13  -1  -2    3.80    0.70
  13  -1  -2    4.90    0.60
 -13  -1   2    4.80    0.80
 -13  -1   2    4.90    0.60
 -13   1   2    4.40    0.80
 -13   1   2    4.50    0.50
  13   1  -2    5.20    0.70
  13   1  -2    4.80    0.70
  13   1  -2    3.70    0.70
  13   1  -2    4.30    0.80
 -12  -1   2    8.20    0.90
 -12  -1   2    7.40    0.70
 -12   1   2    8.70    0.60
  12   1  -2    6.90    0.90
 -12   1   2    7.00    0.90
 -11  -1   2    1.70    0.40
 -11  -1   2    1.50    0.50
  11   1  -2    1.20    0.40
 -11   1   2    1.90    0.50
 -10  -1   2  678.33   21.00
 -10  -1   2  665.63   20.60
 -10   1   2  695.83   20.90
 -10   1   2  654.93   20.50
  -9  -1   2  149.19    5.20
   9  -1  -2  145.49    5.10
  -9  -1   2  146.79    4.90
  -9   1   2  152.18    5.00
   9   1  -2  149.69    5.80
   8  -1  -2  359.46   11.70
   8  -1  -2  382.36   12.30
  -8  -1   2  368.06   11.90
   8  -1  -2  382.86   12.10
  -8   1   2  367.66   11.60
   8   1  -2  381.76   12.40
   7  -1  -2    3.00    0.50
   7  -1  -2    3.80    0.40
  -7  -1   2    3.60    0.50
  -7  -1   2    4.90    1.10
   7  -1  -2    3.50    0.60
   7   1  -2    3.80    0.60
  -7   1   2    3.30    0.30
   6  -1  -2  112.49    3.70
   6  -1  -2  114.29    4.10
  -6  -1   2  106.79    4.00
   6  -1  -2  112.89    3.90
  -6  -1   2  112.29    3.90
   6   1  -2  107.39    4.10
  -6   1   2  114.39    3.60
  -5  -1   2    8.80    0.70
   5  -1  -2    8.50    0.70
   5  -1  -2    8.20    0.60
   5  -1  -2    9.20    0.60
  -5  -1   2    8.00    0.60
   5   1  -2    8.10    0.70
  -5   1   2    8.60    0.40
   5   1  -2    8.30    0.70
   4  -1  -2  551.64   18.00
   4  -1  -2  585.24   17.90
  -4  -1   2  605.44   18.20
   4  -1  -2  601.44   18.00
  -4  -1   2  578.84   18.00
   4   1  -2  607.24   18.20
   4   1  -2  609.04   18.10
  -4   1   2  563.64   17.80
  -4   1   2  568.44   17.70
  -3   1   2 1483.15   44.60
  -2  -1   2   78.39    2.80
   2  -1  -2   77.29    2.90
   2  -1  -2   80.59    2.70
   2  -1  -2   77.09    2.60
   2   1  -2   78.99    2.70
   2   1  -2   77.09    2.80
   2   1  -2   86.89    2.80
  -2   1   2   77.49    2.60
  -2   1   2   76.39    2.60
   1  -1  -2 5988.50  197.08
  -1  -1   2 6915.11  200.58
   1   1  -2 6742.53  202.78
  -1   1   2 6014.50  197.98
   0  -1   2   22.60    1.10
   0  -1  -2   26.90    1.00
   0   1   2   24.80    1.00
   0   1  -2   22.30    1.10
   0   1  -2   26.10    0.90
   1  -1   2  209.68    6.90
  -1  -1  -2  214.58    6.80
  -1   1  -2  220.28    6.90
  -1   1  -2  217.38    6.50
   2  -1   2  926.51   30.40
  -2   1  -2 1074.09   30.20
   3  -1   2 2161.48   72.29
  -3   1  -2 1977.50   69.79
   3   1   2 2039.00   72.59
   3   1   2 2113.79   73.89
   4  -1   2 1003.60   29.50
  -4   1  -2  970.20   29.70
   4   1   2  953.50   29.40
   5  -1   2 1323.67   39.60
  -5  -1  -2 1321.27   40.20
   5  -1   2 1295.07   40.00
  -6  -1  -2  124.09    4.30
  -6  -1  -2  115.89    4.60
   6   1   2  124.39    3.90
  -6   1  -2  120.99    4.30
  -7  -1  -2 1084.99   32.40
  -7  -1  -2 1060.19   32.10
  -7  -1  -2  995.60   32.70
   7   1   2 1061.59   31.90
  -7   1  -2 1089.99   32.10
  -7   1  -2 1047.80   32.40
  -8  -1  -2  414.96   13.10
  -8  -1  -2  406.36   13.70
  -8  -1  -2  410.66   12.90
  -8   1  -2  431.16   13.90
  -8   1  -2  397.96   12.70
  -9  -1  -2  271.57    8.70
  -9  -1  -2  264.47    9.60
  -9  -1  -2  269.97    8.90
  -9   1  -2  273.87    8.50
  -9   1  -2  264.57    9.10
 -10  -1  -2   17.00    1.20
 -10  -1  -2   14.10    1.00
 -10  -1  -2   15.30    2.10
 -10   1  -2   16.80    1.40
 -10   1  -2   16.30    0.90
  10   1   2   14.10    1.20
 -11  -1  -2   10.60    0.90
 -11  -1  -2   13.70    1.70
 -11   1  -2   11.90    0.80
  11   1   2    9.80    1.00
 -11   1  -2    9.80    1.80
  12  -1   2   56.59    2.10
  12  -1   2   49.60    2.80
 -12  -1  -2   50.09    3.20
 -12  -1  -2   57.99    2.80
 -12  -1  -2   56.19    2.40
 -12  -1  -2   54.99    2.20
  12  -1   2   56.99    2.30
 -12   1  -2   57.89    3.10
  12   1   2   55.79    2.90
 -12   1  -2   53.59    2.20
 -12   1  -2   53.99    2.20
  12   1   2   57.09    2.40
 -12   1  -2   60.99    2.40
  12   1   2   55.29    2.60
  12   1   2   53.09    2.30
  13  -1   2   20.40    1.20
  13  -1   2   21.10    1.20
 -13  -1  -2   19.60    1.30
 -13  -1  -2   20.70    2.00
 -13  -1  -2   22.10    1.40
  13  -1   2   19.30    1.20
 -13  -1  -2   19.80    1.20
  13  -1   2   20.00    1.00
  13   1   2   20.20    1.20
 -13   1  -2   22.20    2.40
  13   1   2   20.80    1.20
 -13   1  -2   22.60    1.20
 -13   1  -2   19.20    1.10
  13   1   2   21.90    1.30
  13   1   2   18.80    1.40
  13   1   2   19.20    1.40
  13   1   2   19.30    1.10
 -13   1  -2   19.00    1.00
 -14  -1  -2    0.80    0.30
 -14  -1  -2    0.50    0.70
 -14  -1  -2    0.40    0.40
  14  -1   2    1.00    0.50
  14  -1   2    0.60    0.30
  14  -1   2    0.80    0.40
  14  -1   2    1.00    0.40
  14  -1   2    0.80    0.40
 -14   1  -2    0.20    0.30
 -14   1  -2    1.00    0.40
  14   1   2    0.00    0.50
  14   1   2   -0.10    0.40
  14   1   2    0.90    0.40
  14   1   2    0.20    0.50
  14   1   2    0.70    0.30
  14   1   2    0.70    0.40
  15  -1   2   84.29    3.60
 -15  -1  -2   87.89    3.40
 -15  -1  -2   87.99    3.60
  15  -1   2   89.59    3.30
  15  -1   2   81.99    3.20
  15  -1   2   87.59    3.30
 -15  -1  -2   87.89    3.20
  15   1   2   81.79    3.30
  15   1   2   83.89    3.40
 -15   1  -2   89.29    3.10
  15   1   2   84.79    3.40
  15   1   2   84.29    3.50
 -15   1  -2   84.79    3.20
 -15   1  -2   88.89    3.40
  15   1   2   84.89    3.40
  15   1   2   87.29    3.30
 -16  -1  -2   52.89    2.10
 -16  -1  -2   51.69    2.20
  16  -1   2   43.80    2.10
 -16  -1  -2   50.09    2.40
 -16   1  -2   50.29    2.10
 -16   1  -2   51.69    2.00
 -16   1  -2   51.89    2.30
  16   1   2   48.10    2.10
 -17  -1  -2   11.10    0.90
  17  -1   2   12.10    1.00
 -17  -1  -2   10.40    1.00
  17  -1   2   10.90    0.80
  17  -1   2   11.20    0.80
 -17  -1  -2   11.00    0.80
  17  -1   2   11.20    0.80
 -17   1  -2   10.70    0.90
 -17   1  -2   11.50    0.90
  17   1   2    9.30    0.90
  17   1   2   11.70    0.80
 -17   1  -2   10.00    0.70
 -18  -1  -2   11.50    0.70
 -18  -1  -2    7.10    1.10
  18  -1   2   11.60    0.80
 -18  -1  -2   10.80    0.70
  18  -1   2   11.10    0.70
  18   1   2    9.20    0.90
  18   1   2    9.00    1.00
 -18   1  -2   11.30    0.70
  18   1   2   12.10    0.90
 -18   1  -2   10.20    0.70
 -18   1  -2   11.10    1.20
 -19  -2   2   86.19    3.90
 -19  -2   2   85.79    2.90
  19  -2  -2   73.39    2.90
  19  -2  -2   84.59    2.80
  19  -2  -2   85.89    3.00
  19  -2  -2   73.09    3.10
  19   2  -2   80.89    2.90
  19   2  -2   80.09    2.90
  19   2  -2   73.09    2.90
  19   2  -2   65.59    3.80
  18  -2  -2    5.20    0.70
 -18  -2   2    3.70    0.60
 -18  -2   2    5.00    0.60
  18  -2  -2    4.60    0.60
  18  -2  -2    4.30    0.60
  18  -2  -2    4.20    0.50
  18   2  -2    4.30    0.60
 -18   2   2    5.10    0.50
 -18   2   2    4.60    0.60
  18   2  -2    3.20    0.60
  18   2  -2    5.20    0.60
  18   2  -2    5.10    1.00
  17  -2  -2   11.80    1.20
  17  -2  -2    9.50    0.90
 -17  -2   2   11.40    0.90
  17  -2  -2   12.70    1.10
 -17  -2   2   11.40    1.10
  17  -2  -2   11.80    0.90
 -17   2   2   12.30    0.90
  17   2  -2   12.20    1.00
  17   2  -2   10.10    1.00
  17   2  -2   10.40    0.90
  17   2  -2   11.20    1.10
 -17   2   2   12.20    0.80
 -16  -2   2    0.50    0.40
 -16  -2   2    1.10    0.40
  16  -2  -2    1.70    0.50
  16  -2  -2    1.20    0.40
  16  -2  -2    1.60    0.40
 -16  -2   2    0.90    0.50
  16  -2  -2    1.80    0.40
  16   2  -2    1.30    0.50
  16   2  -2    1.80    0.50
  16   2  -2    1.60    0.50
 -16   2   2    1.30    0.40
  16   2  -2    2.00    0.50
  15  -2  -2   16.20    1.10
  15  -2  -2   15.60    1.00
 -15  -2   2   16.10    1.30
 -15  -2   2   13.10    1.10
  15  -2  -2   16.60    1.10
 -15  -2   2   13.80    1.10
  15  -2  -2   16.00    1.20
  15   2  -2   15.90    1.20
  15   2  -2   13.70    1.20
  15   2  -2   15.00    1.00
  15   2  -2   13.60    1.20
 -15   2   2   17.30    1.00
  14  -2  -2  163.68    6.10
  14  -2  -2  170.98    5.80
 -14  -2   2  167.28    5.80
 -14  -2   2  158.18    5.90
 -14  -2   2  168.68    6.30
  14  -2  -2  178.08    5.80
  14  -2  -2  174.88    5.70
 -14  -2   2  175.88    6.20
  14   2  -2  165.28    5.90
  14   2  -2  176.48    6.10
  14   2  -2  164.98    5.70
  14   2  -2  165.28    6.00
  14   2  -2  172.68    6.10
 -14   2   2  167.98    5.60
 -14   2   2  168.18    7.20
  13  -2  -2    0.80    0.40
  13  -2  -2    0.20    0.50
  13  -2  -2   -0.50    0.30
 -13  -2   2    0.30    0.40
 -13  -2   2    1.10    0.80
  13  -2  -2    1.00    1.00
 -13  -2   2    1.00    0.60
  13  -2  -2    0.00    0.30
  13   2  -2   -0.20    0.50
  13   2  -2    0.10    0.40
  13   2  -2   -0.20    0.50
 -13   2   2    0.80    0.50
  13   2  -2    0.70    0.40
 -13   2   2   -0.30    0.70
  12  -2  -2   44.90    1.80
 -12  -2   2   45.80    2.40
  12  -2  -2   46.20    1.90
 -12  -2   2   45.70    2.10
  12  -2  -2   46.90    2.00
  12   2  -2   45.40    2.10
  12   2  -2   44.60    2.20
 -12   2   2   46.60    2.50
 -12   2   2   45.00    1.80
 -11  -2   2    2.00    0.50
 -11  -2   2    1.60    0.50
 -11   2   2    2.00    0.60
  11   2  -2    2.10    0.50
 -11   2   2    2.10    0.40
  10  -2  -2    0.80    0.60
 -10  -2   2   -0.10    0.30
 -10  -2   2    0.70    0.40
 -10   2   2    0.10    0.30
  10   2  -2    0.90    0.40
  -9  -2   2   43.00    2.10
   9  -2  -2   39.30    1.70
  -9  -2   2   39.30    1.70
  -9   2   2   37.80    1.80
  -9   2   2   40.30    2.00
   8  -2  -2    3.20    0.40
  -8  -2   2    2.20    0.40
  -8  -2   2    2.20    0.50
   8   2  -2    2.60    0.60
  -8   2   2    2.10    0.40
  -7  -2   2  233.98    8.20
   7  -2  -2  234.58    7.60
  -7  -2   2  233.48    8.00
  -7  -2   2  215.68    7.60
   7  -2  -2  254.17    7.80
   7   2  -2  238.58    8.10
  -7   2   2  234.98    7.70
   7   2  -2  233.78    7.10
   6  -2  -2  683.33   21.30
   6  -2  -2  686.63   21.50
  -6  -2   2  720.73   23.40
  -6  -2   2  725.03   21.80
   6   2  -2  660.73   21.00
  -6   2   2  692.53   21.50
   6   2  -2  703.63   21.80
   5  -2  -2    1.80    0.30
  -5  -2   2    1.20    0.40
   5   2  -2    0.80    0.40
   5   2  -2    1.20    0.20
  -5   2   2    1.10    0.40
  -5   2   2    0.80    0.30
   4  -2  -2    0.80    0.40
  -4  -2   2    0.20    0.30
   4  -2  -2    0.50    0.20
   4  -2  -2    0.50    0.20
   4   2  -2    0.60    0.30
   4   2  -2    0.60    0.20
   3  -2  -2  840.72   24.80
   3  -2  -2  799.82   25.20
  -3  -2   2  859.21   25.10
   3  -2  -2  811.82   24.50
   3   2  -2  786.32   24.60
  -3   2   2  741.63   24.90
   3   2  -2  845.32   24.80
  -3   2   2  807.62   24.80
   3   2  -2  798.22   24.90
   2  -2  -2    2.80    0.50
  -2  -2   2    2.80    0.50
   2  -2  -2    2.70    0.30
   2  -2  -2    2.80    0.20
  -2  -2   2    2.40    0.60
   2   2  -2    2.80    0.50
   2   2  -2    3.30    0.40
   1  -2  -2  118.89    3.70
  -1  -2   2  114.29    4.30
  -1  -2   2  118.59    4.20
   1  -2  -2  122.89    4.10
   1  -2  -2  116.59    4.00
  -1   2   2  127.69    4.30
   1   2  -2  125.49    4.00
   1   2  -2  125.29    4.40
   1   2  -2  121.59    4.10
   0  -2   2  204.48    7.00
   0  -2   2  203.08    6.80
   0  -2  -2  202.38    6.80
   0   2  -2  215.58    6.60
   0   2   2  213.28    6.90
   0   2  -2  215.48    7.00
  -1  -2  -2  261.77    8.50
   1  -2   2  254.17    8.50
   1  -2   2  265.07    8.70
   1  -2   2  289.97    8.10
  -1  -2  -2  273.77    8.80
  -1   2  -2  260.37    8.70
   1   2   2  262.37    8.50
   1   2   2  255.97    8.30
   2  -2   2   39.40    1.90
  -2  -2  -2   39.70    1.90
   2  -2   2   40.70    1.70
  -2  -2  -2   44.60    1.90
  -2   2  -2   42.60    1.90
   2   2   2   41.80    1.60
  -3  -2  -2  623.24   20.00
   3  -2   2  626.64   19.70
   3  -2   2  641.54   20.00
  -3  -2  -2  666.83   19.90
   3   2   2  637.24   19.50
  -3   2  -2  650.23   20.10
   4  -2   2   54.89    2.20
  -4  -2  -2   53.99    2.50
  -4  -2  -2   55.59    2.50
   4  -2   2   56.39    2.10
  -4   2  -2   59.59    2.50
   4   2   2   56.79    2.00
  -5  -2  -2  505.55   15.60
  -5  -2  -2  489.15   15.90
  -5   2  -2  488.05   15.30
   5   2   2  489.85   15.10
  -5   2  -2  499.15   15.80
  -6  -2  -2   67.59    2.80
  -6  -2  -2   63.29    2.50
  -6  -2  -2   65.59    3.10
   6  -2   2   66.39    2.10
  -6   2  -2   66.59    2.90
  -6   2  -2   67.49    3.60
   6   2   2   68.19    2.30
  -7  -2  -2   75.99    2.90
  -7  -2  -2   75.09    3.10
  -7   2  -2   77.59    2.80
  -7   2  -2   80.09    3.40
   7   2   2   78.89    2.60
  -8  -2  -2   74.19    3.60
  -8  -2  -2   76.89    3.20
  -8  -2  -2   74.39    3.00
   8   2   2   76.89    3.30
   8   2   2   73.29    2.60
  -8   2  -2   78.09    3.50
  -8   2  -2   77.49    2.80
  -9  -2  -2   40.60    2.10
  -9  -2  -2   37.60    1.90
  -9  -2  -2   38.80    2.60
  -9   2  -2   40.30    2.40
   9   2   2   38.40    2.00
  -9   2  -2   38.10    1.60
 -10  -2  -2    0.20    1.00
 -10  -2  -2    1.20    0.50
 -10  -2  -2    0.90    0.50
 -10   2  -2    1.80    0.70
  10   2   2    0.70    0.40
 -10   2  -2    1.40    0.40
 -11  -2  -2  232.68    7.90
  11  -2   2  262.47    7.70
  11  -2   2  240.28    7.90
  11  -2   2  237.38    7.70
 -11  -2  -2  251.27    8.30
 -11  -2  -2  234.58    8.10
 -11  -2  -2  251.67    9.40
  11  -2   2  227.78    7.80
 -11  -2  -2  253.67    8.60
  11   2   2  241.38    7.90
  11   2   2  235.28    8.30
  11   2   2  212.38    8.20
  11   2   2  254.47    8.00
  11   2   2  245.08    8.10
 -11   2  -2  243.78    9.10
 -11   2  -2  246.58    7.80
 -12  -2  -2  100.89    4.30
  12  -2   2   97.09    3.50
 -12  -2  -2   98.89    3.60
 -12  -2  -2  100.19    4.00
  12  -2   2   95.99    3.60
 -12  -2  -2   89.19    4.90
 -12  -2  -2   98.19    3.80
  12  -2   2   97.19    3.60
  12  -2   2   96.69    3.30
  12   2   2   94.29    3.80
  12   2   2   98.29    3.70
 -12   2  -2   93.29    3.70
 -12   2  -2   92.29    4.80
  12   2   2   96.19    3.60
  12   2   2  102.29    3.60
 -12   2  -2  101.79    3.50
 -12   2  -2   99.09    3.50
  12   2   2   98.09    4.00
  12   2   2  101.19    4.50
 -13  -2  -2  275.87    9.10
 -13  -2  -2  264.87    8.80
 -13  -2  -2  268.17    8.70
  13  -2   2  262.47    8.30
  13  -2   2  267.87    8.70
  13  -2   2  273.07    8.60
  13  -2   2  271.57    8.70
 -13  -2  -2  256.47    9.40
  13   2   2  262.17    9.00
  13   2   2  268.77    8.80
  13   2   2  260.27    8.90
 -13   2  -2  256.37    8.40
  13   2   2  257.97    8.70
 -13   2  -2  259.47   10.10
 -13   2  -2  249.58    8.40
 -13   2  -2  283.67    8.60
  14  -2   2    0.50    0.30
  14  -2   2    0.20    0.30
 -14  -2  -2    0.20    0.30
  14  -2   2    0.10    0.30
 -14  -2  -2    0.10    0.40
  14  -2   2    0.10    0.50
  14  -2   2    0.40    0.30
 -14  -2  -2    1.00    0.40
  14   2   2   -0.40    0.40
 -14   2  -2    0.60    0.30
  14   2   2   -0.20    0.40
 -14   2  -2    0.50    0.30
 -14   2  -2   -0.30    0.30
  14   2   2    1.50    0.40
  14   2   2    0.30    0.40
  15  -2   2    1.80    0.40
 -15  -2  -2    2.20    0.60
 -15  -2  -2    2.50    0.50
  15  -2   2    1.40    0.40
  15  -2   2    1.70    0.50
  15  -2   2    1.50    0.30
 -15  -2  -2    2.00    0.40
 -15   2  -2    1.20    0.40
  15   2   2    1.90    0.50
  15   2   2    2.60    0.60
 -16  -2  -2   26.20    1.40
  16  -2   2   26.00    1.30
  16  -2   2   24.10    1.50
 -16  -2  -2   24.80    1.60
  16  -2   2   24.40    1.30
 -16  -2  -2   26.90    1.40
  16  -2   2   25.70    1.30
 -16   2  -2   25.90    1.30
  16   2   2   24.10    1.30
 -16   2  -2   25.30    1.40
  16   2   2   26.10    1.50
 -16   2  -2   26.00    1.20
  16   2   2   26.70    1.50
  16   2   2   26.70    1.40
 -17  -2  -2    5.40    0.80
  17  -2   2    5.70    0.60
  17  -2   2    5.60    0.60
  17  -2   2    6.00    0.60
 -17  -2  -2    5.70    0.60
  17  -2   2    4.80    0.70
 -17   2  -2    4.10    0.60
 -17   2  -2    4.90    0.60
  17   2   2    5.40    0.70
  17   2   2    7.10    0.70
  17   2   2    4.40    0.70
 -17   2  -2    5.70    0.50
  18  -2   2    8.90    0.70
  18  -2   2    8.70    0.60
  18  -2   2    9.70    0.80
 -18  -2  -2   10.00    0.70
  18  -2   2    9.30    0.60
 -18   2  -2    9.80    0.60
  18   2   2    9.30    0.70
  19  -3  -2    0.20    0.20
  19  -3  -2    0.20    0.20
  19  -3  -2    0.00    0.30
  19  -3  -2    0.20    0.20
  19   3  -2    0.20    0.40
 -19   3   2    0.20    0.20
  19   3  -2   -0.40    0.20
  18  -3  -2    0.00    0.20
  18  -3  -2    0.10    0.20
  18  -3  -2    0.00    0.30
 -18  -3   2   -0.50    0.40
  18  -3  -2   -0.10    0.30
  18   3  -2    0.40    0.30
  18   3  -2   -0.30    0.30
  18   3  -2    0.10    0.30
 -18   3   2   -0.50    0.20
  17  -3  -2    0.70    0.40
  17  -3  -2    0.00    0.20
  17  -3  -2    0.50    0.30
 -17  -3   2   -0.10    0.60
 -17  -3   2    0.20    0.30
  17  -3  -2    0.50    0.30
  17   3  -2    0.00    0.40
  17   3  -2    0.40    0.40
 -17   3   2    0.50    0.30
  17   3  -2    0.10    0.40
 -17   3   2    0.00    0.30
 -16  -3   2    6.50    0.90
 -16  -3   2    7.20    0.90
  16  -3  -2    6.10    0.90
  16   3  -2    5.90    0.80
 -16   3   2    6.40    0.60
 -16   3   2    5.00    0.60
  16   3  -2    5.10    0.70
  15  -3  -2   30.10    1.50
  15  -3  -2   28.50    1.40
  15  -3  -2   30.40    1.80
  15  -3  -2   32.90    1.60
 -15  -3   2   31.40    1.90
  15  -3  -2   29.40    1.90
 -15  -3   2   29.60    1.60
  15   3  -2   28.50    1.70
  15   3  -2   28.90    1.70
 -15   3   2   30.80    1.40
  15   3  -2   32.10    1.70
  14  -3  -2  114.39    3.90
 -14  -3   2  111.49    4.10
  14  -3  -2  114.59    4.10
  14  -3  -2  106.39    4.60
  14  -3  -2  108.39    4.00
  14  -3  -2  108.39    4.20
 -14  -3   2  115.39    4.50
  14   3  -2  104.89    4.20
  14   3  -2  108.99    4.30
  14   3  -2  114.29    4.30
 -14   3   2  109.39    3.90
  13  -3  -2    4.80    0.60
  13  -3  -2    5.20    1.00
 -13  -3   2    4.00    0.70
  13  -3  -2    5.80    0.80
 -13  -3   2    4.10    0.80
 -13  -3   2    2.80    0.90
  13  -3  -2    3.70    0.60
  13  -3  -2    3.10    0.70
 -13  -3   2    4.10    0.60
  13   3  -2    3.60    0.70
  13   3  -2    4.40    0.80
  13   3  -2    4.30    0.80
 -13   3   2    4.40    0.60
 -13   3   2    5.80    1.70
  13   3  -2    4.30    0.70
  12  -3  -2  176.48    5.90
  12  -3  -2  170.08    6.60
  12  -3  -2  172.58    5.70
 -12  -3   2  167.78    6.60
  12  -3  -2  179.38    5.80
 -12  -3   2  168.88    5.90
 -12  -3   2  169.18    6.00
 -12  -3   2  180.48    6.30
  12   3  -2  170.88    6.20
  12   3  -2  174.38    6.20
 -12   3   2  166.88    6.80
  12   3  -2  170.28    6.00
  11  -3  -2  143.59    6.40
  11  -3  -2  162.78    5.70
  11  -3  -2  177.88    5.60
  11  -3  -2  164.38    5.40
 -11  -3   2  168.88    7.30
 -11  -3   2  161.78    6.40
 -11  -3   2  174.38    6.00
 -11   3   2  170.38    6.60
  11   3  -2  172.48    6.10
  11   3  -2  167.48    5.80
 -11   3   2  163.48    5.60
 -10  -3   2   34.10    2.20
 -10  -3   2   33.30    1.80
 -10  -3   2   35.10    2.90
 -10   3   2   33.00    2.20
  10   3  -2   30.50    1.80
 -10   3   2   31.80    1.60
  -9  -3   2   54.39    2.90
   9  -3  -2   53.59    2.20
  -9  -3   2   55.79    3.30
  -9  -3   2   53.19    2.40
  -9   3   2   53.99    2.80
  -9   3   2   50.99    2.30
   9   3  -2   54.79    2.50
  -8  -3   2    0.70    0.30
   8  -3  -2    0.10    0.50
  -8  -3   2    1.00    0.90
  -8  -3   2    0.50    0.50
   8   3  -2    0.40    0.30
  -8   3   2    0.70    0.50
   8   3  -2    0.50    0.20
  -8   3   2    0.90    0.40
  -7  -3   2  199.88    7.30
  -7  -3   2  199.68    6.50
  -7  -3   2  181.08    7.40
   7  -3  -2  191.58    6.80
   7   3  -2  195.58    6.10
  -7   3   2  191.08    6.50
  -7   3   2  196.68    7.00
  -6  -3   2   17.90    1.60
  -6  -3   2   22.10    1.20
   6  -3  -2   22.20    1.60
   6  -3  -2   19.60    1.10
  -6  -3   2   20.30    1.60
   6   3  -2   19.70    1.40
   6   3  -2   21.10    0.90
  -6   3   2   21.40    1.50
   5  -3  -2  581.84   17.60
   5  -3  -2  581.34   18.50
  -5  -3   2  563.34   17.80
  -5  -3   2  562.64   18.40
  -5  -3   2  593.74   18.50
  -5   3   2  564.94   18.30
  -5   3   2  559.24   17.80
   5   3  -2  574.04   17.60
   5   3  -2  583.94   18.00
   4  -3  -2 1380.76   42.00
  -4  -3   2 1427.36   42.70
   4  -3  -2 1432.76   43.00
  -4  -3   2 1411.46   42.80
   4   3  -2 1307.17   42.50
  -4   3   2 1312.47   42.20
   4   3  -2 1395.66   42.10
   4   3  -2 1435.06   42.30
  -4   3   2 1388.66   42.60
   3  -3  -2    1.40    0.50
   3  -3  -2    2.10    0.70
  -3  -3   2    1.80    0.50
   3  -3  -2    1.60    0.20
  -3   3   2    0.80    0.40
   3   3  -2    2.40    0.60
   3   3  -2    2.00    0.40
   2  -3  -2  263.37    8.40
  -2  -3   2  270.87    9.10
  -2  -3   2  251.37    8.80
   2  -3  -2  255.27    8.60
   2   3  -2  254.57    8.50
  -2   3   2  292.97    9.50
  -2   3   2  269.27    8.90
   2   3  -2  265.87    8.30
   2   3  -2  264.97    9.00
   1  -3  -2   86.89    3.30
   1  -3  -2   84.69    3.20
  -1  -3   2   85.09    3.60
  -1  -3   2   85.39    3.40
   1   3  -2   85.19    3.60
   1   3  -2   84.99    2.80
  -1   3   2   81.59    3.30
  -1   3   2   88.29    3.50
   1   3  -2   84.99    3.20
   0  -3   2  313.47   10.40
   0  -3  -2  321.27   10.30
   0  -3  -2  319.47   10.30
   0  -3   2  315.87   10.60
   0   3   2  318.77   10.50
   0   3  -2  309.67   10.20
   0   3  -2  331.67   10.70
   0   3   2  308.57   10.10
  -1  -3  -2   73.59    3.00
   1  -3   2   72.99    3.20
  -1  -3  -2   74.69    3.10
   1  -3   2   74.79    3.00
   1   3   2   71.29    3.00
  -1   3  -2   76.39    2.90
   1   3   2   73.59    2.80
  -1   3  -2   70.09    3.20
   2  -3   2  240.68    8.00
   2  -3   2  230.78    8.30
  -2  -3  -2  253.07    8.30
  -2   3  -2  238.58    8.00
   2   3   2  252.37    7.90
  -2   3  -2  250.67    8.50
  -2   3  -2  238.28    7.50
  -3  -3  -2    2.30    0.70
   3  -3   2    3.60    0.80
  -3  -3  -2    2.60    0.60
   3   3   2    3.50    0.50
  -3   3  -2    2.70    0.60
   4  -3   2    1.00    0.30
  -4  -3  -2    0.50    0.30
  -4  -3  -2   -0.60    0.40
   4  -3   2    0.50    0.60
  -4  -3  -2    0.50    0.50
   4   3   2   -0.20    0.20
  -4   3  -2    0.20    0.50
  -4   3  -2    0.20    0.40
  -4   3  -2    0.10    0.30
  -5  -3  -2   71.09    3.20
  -5  -3  -2   67.79    2.70
   5  -3   2   64.79    2.90
  -5  -3  -2   69.69    3.10
   5   3   2   71.99    2.50
  -5   3  -2   67.39    2.60
  -5   3  -2   68.19    3.30
  -5   3  -2   65.09    3.00
   6  -3   2    6.20    0.80
  -6  -3  -2    5.70    0.90
  -6  -3  -2    7.00    1.10
  -6  -3  -2    7.60    0.70
   6   3   2    6.80    0.50
  -6   3  -2    8.10    1.20
  -6   3  -2    6.90    0.60
  -6   3  -2    6.50    1.10
  -7  -3  -2   28.50    1.60
  -7  -3  -2   28.00    2.10
  -7  -3  -2   25.90    1.70
   7   3   2   28.80    1.60
  -7   3  -2   26.10    2.00
  -8  -3  -2   43.00    2.40
  -8  -3  -2   41.60    2.70
  -8  -3  -2   45.00    2.10
   8   3   2   43.60    2.20
  -8   3  -2   43.40    1.90
  -8   3  -2   40.50    2.70
   8   3   2   44.10    1.70
  -9  -3  -2   50.29    3.10
  -9  -3  -2   50.89    2.40
  -9  -3  -2   49.70    2.70
   9   3   2   49.20    1.80
   9   3   2   48.60    2.40
  -9   3  -2   49.99    3.20
  -9   3  -2   50.09    2.10
  10  -3   2  428.36   13.00
  10  -3   2  428.06   14.20
  10  -3   2  407.86   13.20
 -10  -3  -2  400.66   13.50
 -10  -3  -2  399.76   14.70
 -10  -3  -2  428.66   13.70
 -10  -3  -2  433.36   14.20
  10  -3   2  408.86   13.40
 -10  -3  -2  423.36   13.90
 -10   3  -2  438.26   13.50
 -10   3  -2  432.66   15.10
  10   3   2  480.65   14.40
  11  -3   2  142.59    4.70
  11  -3   2  141.69    4.50
  11  -3   2  140.39    4.90
 -11  -3  -2  140.59    5.10
 -11  -3  -2  140.19    5.60
 -11  -3  -2  137.99    5.30
 -11  -3  -2  136.39    6.20
 -11  -3  -2  139.39    5.00
  11  -3   2  135.59    5.50
 -11   3  -2  138.79    6.40
  11   3   2  146.79    5.10
 -11   3  -2  143.99    4.90
  11   3   2  145.79    5.40
  11   3   2  146.79    6.30
 -11   3  -2  131.29    4.80
 -11   3  -2  125.99    4.50
 -12  -3  -2  491.05   15.40
  12  -3   2  477.85   16.00
 -12  -3  -2  468.65   16.80
 -12  -3  -2  504.85   15.90
  12  -3   2  501.45   15.30
 -12  -3  -2  489.85   15.60
  12  -3   2  473.05   15.10
 -12  -3  -2  494.55   16.20
  12  -3   2  484.75   14.90
  12  -3   2  502.45   15.30
  12   3   2  462.95   15.50
  12   3   2  495.15   15.90
 -12   3  -2  465.55   15.20
 -12   3  -2  508.65   15.30
 -12   3  -2  472.45   14.90
  12   3   2  501.35   15.60
 -12   3  -2  501.05   17.30
  13  -3   2   33.30    1.60
  13  -3   2   34.40    1.60
  13  -3   2   32.60    1.50
  13  -3   2   30.50    1.30
  13  -3   2   32.90    2.20
 -13  -3  -2   33.30    2.90
 -13  -3  -2   33.60    2.00
 -13  -3  -2   32.00    1.80
 -13  -3  -2   34.30    1.70
  13   3   2   31.50    1.90
 -13   3  -2   33.20    1.30
  13   3   2   31.70    1.80
 -13   3  -2   30.10    1.50
 -13   3  -2   34.10    1.60
  13   3   2   29.60    1.70
  14  -3   2   21.80    1.20
  14  -3   2   20.80    1.20
 -14  -3  -2   20.20    1.60
 -14  -3  -2   21.00    1.40
 -14  -3  -2   20.20    1.30
 -14  -3  -2   21.60    2.80
  14  -3   2   23.10    1.50
  14  -3   2   20.20    1.10
  14   3   2   18.90    1.40
 -14   3  -2   21.40    1.20
  14   3   2   22.80    1.40
 -14   3  -2   20.60    1.10
  14   3   2   18.70    1.30
 -14   3  -2   22.30    1.10
 -15  -3  -2    1.70    0.50
  15  -3   2    1.60    0.50
 -15  -3  -2    1.40    0.70
  15  -3   2    2.30    0.40
  15  -3   2    1.30    0.40
  15  -3   2    1.60    0.40
 -15  -3  -2    2.00    0.40
 -15   3  -2    1.40    0.30
 -15   3  -2    1.70    0.40
 -15   3  -2    1.30    0.30
  15   3   2    1.00    0.70
  15   3   2    1.30    0.50
 -16  -3  -2   12.50    0.90
  16  -3   2   13.40    0.80
 -16  -3  -2   13.70    1.20
  16  -3   2   13.10    0.90
  16  -3   2   12.80    1.00
 -16   3  -2   11.30    0.90
  16   3   2   15.30    1.30
 -16   3  -2   13.90    0.70
 -16   3  -2   12.70    0.80
 -17  -3  -2    8.90    1.00
  17  -3   2    9.50    0.70
  17  -3   2    9.40    0.80
  17  -3   2   10.10    0.80
  17  -3   2    9.40    0.70
  17   3   2   10.90    0.80
 -17   3  -2   10.50    0.60
  17   3   2   10.40    1.00
  18  -4  -2    2.60    0.30
  18  -4  -2    3.20    0.40
  18  -4  -2    2.80    0.40
  18   4  -2    2.70    0.40
 -18   4   2    2.90    0.30
  17  -4  -2   27.40    1.60
 -17  -4   2   26.20    1.60
  17  -4  -2   24.40    1.30
  17  -4  -2   26.00    1.20
 -17   4   2   28.20    1.10
  17   4  -2   23.00    1.70
  16  -4  -2    0.90    0.50
  16  -4  -2    1.10    0.30
 -16  -4   2    1.50    0.60
  16  -4  -2    0.70    0.30
  16  -4  -2    1.30    0.30
 -16   4   2    1.30    0.30
  16   4  -2    1.10    0.40
  16   4  -2    1.20    0.70
 -15  -4   2   16.70    1.40
  15  -4  -2   17.20    1.20
  15  -4  -2   18.00    1.50
  15  -4  -2   16.60    1.20
  15  -4  -2   16.90    1.40
 -15   4   2   17.40    1.00
  15   4  -2   17.10    1.20
 -15   4   2   17.10    1.00
  15   4  -2   18.10    1.20
  14  -4  -2    4.40    0.60
  14  -4  -2    3.40    0.50
  14  -4  -2    2.40    0.80
  14  -4  -2    2.20    1.10
  14  -4  -2    3.80    0.60
 -14  -4   2    3.90    0.80
 -14  -4   2    3.80    0.60
  14   4  -2    3.20    0.70
  14   4  -2    3.00    0.60
 -14   4   2    3.60    0.50
 -14   4   2    3.10    0.60
  14   4  -2    3.90    1.00
  13  -4  -2   20.90    1.20
 -13  -4   2   20.00    1.30
  13  -4  -2   21.60    1.80
  13  -4  -2   23.20    1.20
 -13  -4   2   19.80    2.80
  13  -4  -2   20.80    1.30
 -13  -4   2   22.30    1.60
  13   4  -2   23.40    1.80
 -13   4   2   21.70    1.30
  13   4  -2   21.40    1.50
  13   4  -2   22.70    1.60
  12  -4  -2  194.28    6.50
  12  -4  -2  193.28    7.30
 -12  -4   2  197.38    7.00
  12  -4  -2  187.18    6.20
 -12  -4   2  180.08    7.40
  12  -4  -2  192.58    6.40
 -12  -4   2  191.58    6.50
  12   4  -2  202.28    7.00
 -12   4   2  193.38    6.50
  12   4  -2  180.48    6.70
 -12   4   2  192.28    7.80
 -11  -4   2    5.70    0.90
  11  -4  -2    5.10    0.60
  11  -4  -2    5.70    0.70
  11  -4  -2    4.90    1.00
 -11  -4   2    4.70    1.20
 -11  -4   2    3.70    0.60
  11  -4  -2    4.50    0.60
  11   4  -2    5.40    0.90
  11   4  -2    4.30    0.80
 -11   4   2    5.80    1.30
 -11   4   2    4.90    0.70
 -10  -4   2    5.80    1.50
 -10  -4   2    4.50    0.70
  10  -4  -2    3.80    0.90
  10  -4  -2    5.80    0.50
  10  -4  -2    5.00    0.30
 -10  -4   2    5.10    1.10
  10  -4  -2    5.70    0.70
  10   4  -2    5.50    0.90
  10   4  -2    4.40    0.80
 -10   4   2    4.00    1.10
 -10   4   2    4.20    0.70
  -9  -4   2    7.60    1.60
   9  -4  -2    8.20    1.10
   9  -4  -2    8.20    0.60
   9  -4  -2    7.40    0.80
  -9  -4   2    6.70    0.90
  -9  -4   2    8.20    0.80
   9   4  -2    7.70    0.90
  -9   4   2    7.20    0.80
  -9   4   2    8.90    1.40
  -8  -4   2    1.90    0.90
  -8  -4   2    2.80    0.60
  -8  -4   2    1.50    1.00
  -8   4   2    2.50    0.90
  -8   4   2    2.00    0.50
   8   4  -2    1.90    0.50
   8   4  -2    1.50    0.30
   7  -4  -2  144.39    5.90
  -7  -4   2  146.09    5.30
  -7  -4   2  148.19    6.10
  -7   4   2  147.69    5.30
   7   4  -2  149.69    4.90
   7   4  -2  150.28    5.40
  -7   4   2  154.88    6.10
   6  -4  -2   11.30    1.60
  -6  -4   2   13.80    1.60
  -6  -4   2   12.20    1.40
   6   4  -2   13.40    0.80
  -6   4   2   13.60    1.40
   6   4  -2   12.60    1.00
  -5  -4   2  348.77   11.80
  -5  -4   2  374.66   12.70
  -5  -4   2  369.76   12.90
   5   4  -2  396.16   11.90
  -5   4   2  365.26   12.70
  -5   4   2  367.46   12.00
  -4  -4   2   23.20    1.80
  -4  -4   2   22.40    2.00
  -4  -4   2   23.00    1.30
   4  -4  -2   25.20    1.30
   4  -4  -2   23.00    2.10
  -4   4   2   23.30    1.80
  -4   4   2   23.20    1.40
  -4   4   2   22.70    1.60
   4   4  -2   26.30    1.40
  -3  -4   2   81.49    3.60
  -3  -4   2   77.39    3.80
   3  -4  -2   78.39    4.10
   3  -4  -2   77.29    3.20
  -3  -4   2   73.39    2.90
  -3   4   2   80.79    3.30
   3   4  -2   80.19    3.10
  -3   4   2   81.79    3.80
   3   4  -2   78.29    3.70
   2  -4  -2   86.49    3.20
  -2  -4   2   78.59    3.10
  -2  -4   2   85.49    4.00
  -2  -4   2   86.39    3.70
   2  -4  -2   82.39    3.60
   2   4  -2   86.59    3.40
   2   4  -2   86.29    3.90
  -2   4   2   89.59    3.50
  -2   4   2   86.79    3.80
  -1  -4   2   51.69    2.50
  -1  -4   2   45.80    2.80
   1  -4  -2   49.99    2.20
  -1   4   2   44.70    2.30
   1   4  -2   49.60    2.20
   1   4  -2   47.60    2.70
  -1   4   2   50.99    2.60
   1   4  -2   49.40    2.20
   0  -4   2   53.49    2.50
   0  -4  -2   50.79    2.60
   0  -4  -2   52.89    2.40
   0  -4   2   47.20    2.90
   0   4   2   49.50    2.30
   0   4  -2   48.40    2.30
   0   4  -2   47.80    2.20
   0   4   2   51.39    2.60
   0   4  -2   50.19    2.80
   1  -4   2   11.20    1.10
   1  -4   2   13.00    1.80
  -1  -4  -2   13.50    1.20
  -1  -4  -2   10.70    1.30
   1   4   2   11.20    1.20
  -1   4  -2   10.30    1.10
  -1   4  -2   12.60    1.40
   1   4   2   11.40    1.00
  -1   4  -2   12.80    1.00
   2  -4   2  597.84   18.50
  -2  -4  -2  577.24   18.70
  -2  -4  -2  586.24   18.70
  -2   4  -2  568.54   18.50
  -2   4  -2  595.14   18.30
   2   4   2  580.54   18.20
  -2   4  -2  571.54   19.20
  -3  -4  -2  289.67    9.70
  -3  -4  -2  294.07    9.90
   3  -4   2  287.77    9.30
  -3  -4  -2  271.07    9.80
  -3   4  -2  275.77   10.20
   3   4   2  281.17    9.50
  -3   4  -2  279.37    9.60
  -3   4  -2  288.07    9.30
   3   4   2  284.57    9.20
   4  -4   2   12.10    1.70
  -4  -4  -2   12.90    1.00
   4  -4   2   13.80    0.90
  -4  -4  -2   14.20    1.50
  -4  -4  -2   13.20    1.40
  -4   4  -2   13.10    1.30
   4   4   2   12.30    1.30
  -4   4  -2   16.30    1.70
  -5  -4  -2  329.77   11.40
  -5  -4  -2  325.77   11.20
   5  -4   2  306.27   11.00
  -5  -4  -2  301.17   10.30
  -5   4  -2  318.17   10.90
  -5   4  -2  325.17   11.50
   5   4   2  323.27   10.20
  -5   4  -2  321.57   10.40
  -6  -4  -2   20.20    1.80
  -6  -4  -2   16.80    1.30
  -6  -4  -2   19.80    1.70
  -6   4  -2   17.30    1.90
   6   4   2   17.80    1.00
   6   4   2   17.00    1.30
  -6   4  -2   19.80    1.90
  -6   4  -2   17.60    1.20
  -7  -4  -2  199.58    7.60
  -7  -4  -2  198.08    7.90
  -7  -4  -2  203.18    7.10
  -7   4  -2  208.68    8.40
  -7   4  -2  206.18    8.00
   7   4   2  205.08    7.20
   7   4   2  208.08    6.60
  -7   4  -2  204.28    6.90
  -8  -4  -2  400.86   13.30
   8  -4   2  422.46   13.80
  -8  -4  -2  403.96   13.20
  -8  -4  -2  396.36   13.00
  -8  -4  -2  416.76   14.30
  -8  -4  -2  397.26   14.20
   8  -4   2  403.16   12.50
   8   4   2  400.66   13.70
  -8   4  -2  422.56   14.80
   8   4   2  421.66   12.70
  -8   4  -2  414.96   13.10
  -9  -4  -2   54.09    3.20
  -9  -4  -2   52.39    2.40
   9  -4   2   58.19    3.00
  -9  -4  -2   59.59    3.50
   9  -4   2   58.79    2.60
   9  -4   2   54.19    2.30
   9  -4   2   54.89    1.90
  -9  -4  -2   56.89    2.60
   9   4   2   54.29    2.50
   9   4   2   54.69    2.00
  -9   4  -2   57.69    3.90
   9   4   2   57.89    2.80
  -9   4  -2   57.29    2.40
 -10  -4  -2  181.98    6.40
 -10  -4  -2  187.38    6.80
  10  -4   2  187.28    7.10
 -10  -4  -2  197.28    7.30
  10  -4   2  189.38    6.10
 -10  -4  -2  183.58    6.60
  10  -4   2  186.98    5.80
  10  -4   2  187.08    6.30
 -10  -4  -2  191.98    7.80
 -10   4  -2  182.18   10.00
 -10   4  -2  181.28    6.20
  10   4   2  195.28    6.90
 -10   4  -2  190.58    6.40
 -10   4  -2  180.08    6.00
 -11  -4  -2  344.07   11.80
 -11  -4  -2  347.47   12.90
  11   4   2  355.46   11.80
 -11   4  -2  363.06   11.40
  12  -4   2   89.69    3.30
  12  -4   2   90.59    3.30
  12  -4   2   87.89    3.20
 -12  -4  -2   91.19    3.50
  12  -4   2   89.89    2.90
  12  -4   2   85.99    4.00
  12  -4   2   83.59    3.50
 -12   4  -2   90.89    3.40
 -12   4  -2   85.69    3.00
  12   4   2   93.99    3.90
 -12   4  -2   88.69    3.20
  13  -4   2  121.79    4.30
  13  -4   2  117.09    5.30
  13  -4   2  120.29    4.20
 -13  -4  -2  127.59    4.40
 -13  -4  -2  111.39    5.60
 -13  -4  -2  121.49    4.80
  13  -4   2  120.59    4.10
  13  -4   2  119.89    4.90
 -13   4  -2  120.59    4.20
 -13   4  -2  117.49    4.10
  13   4   2  124.79    4.70
 -14  -4  -2    0.50    0.60
 -14  -4  -2    0.50    0.30
  14  -4   2    1.60    0.30
  14  -4   2    0.30    0.30
  14  -4   2    0.10    0.40
 -14  -4  -2    0.60    1.50
  14  -4   2    0.40    0.30
  14   4   2    0.20    0.50
 -14   4  -2    0.10    0.30
 -14   4  -2    0.30    0.20
 -14   4  -2    0.00    0.20
  15  -4   2   95.39    3.50
  15  -4   2  100.69    3.40
  15  -4   2   97.29    3.40
 -15  -4  -2   91.59    3.80
  15   4   2  101.39    3.80
 -15   4  -2   97.29    3.30
 -15   4  -2   99.19    3.30
 -15   4  -2  101.09    3.50
  16  -4   2    2.40    0.40
  16  -4   2    0.90    0.50
  16  -4   2    1.50    0.30
 -16   4  -2    1.90    0.30
 -16   4  -2    2.20    0.50
  16  -5  -2   21.90    1.00
  16  -5  -2   20.60    1.00
  16  -5  -2   21.10    1.00
 -16   5   2   18.50    1.00
  16   5  -2   19.80    1.20
 -16   5   2   20.70    0.90
  15  -5  -2    1.90    0.60
  15  -5  -2    2.20    0.40
  15  -5  -2    2.40    0.40
  15  -5  -2    2.30    0.40
 -15  -5   2    1.60    0.60
 -15   5   2    2.50    0.40
 -15   5   2    2.10    0.40
  15   5  -2    2.00    0.60
  14  -5  -2    8.80    0.70
  14  -5  -2    8.80    0.80
  14  -5  -2    8.50    0.70
  14  -5  -2    7.20    1.00
 -14  -5   2    5.80    1.20
 -14   5   2    8.60    0.80
 -14   5   2    8.10    0.70
  13  -5  -2   10.30    1.00
  13  -5  -2    8.70    1.30
 -13  -5   2   10.50    1.20
 -13  -5   2   10.40    2.10
  13  -5  -2   10.50    1.10
 -13   5   2   10.30    0.90
 -13   5   2   11.60    0.80
  13   5  -2    7.80    1.00
  12  -5  -2    4.20    0.50
 -12  -5   2    6.50    1.80
  12  -5  -2    3.50    0.50
  12  -5  -2    3.10    0.80
  12  -5  -2    4.00    0.60
 -12  -5   2    3.20    0.80
  12   5  -2    5.40    0.80
 -12   5   2    5.40    0.70
  12   5  -2    4.10    0.70
 -12   5   2    4.70    0.60
 -11  -5   2    2.50    1.40
  11  -5  -2    4.50    0.60
 -11  -5   2    4.20    0.80
  11  -5  -2    3.70    0.90
  11  -5  -2    3.20    0.50
  11  -5  -2    3.50    0.50
  11   5  -2    2.50    0.70
 -11   5   2    2.40    0.50
 -11   5   2    3.80    0.60
  11   5  -2    4.00    0.70
  10  -5  -2   28.80    1.70
 -10  -5   2   28.20    1.80
  10  -5  -2   26.20    0.90
  10  -5  -2   25.70    1.80
 -10  -5   2   25.30    2.70
 -10  -5   2   24.40    2.90
 -10   5   2   24.60    1.40
 -10   5   2   24.20    1.20
 -10   5   2   26.70    1.60
 -10   5   2   33.10    3.50
  10   5  -2   24.50    1.70
  10   5  -2   28.60    1.70
   9  -5  -2    7.40    0.40
  -9  -5   2    7.50    1.70
   9  -5  -2    8.40    0.80
  -9  -5   2    7.50    1.00
   9  -5  -2    7.00    1.20
   9  -5  -2    6.50    0.70
  -9   5   2    7.70    0.70
  -9   5   2    7.00    0.90
  -9   5   2    6.70    2.20
  -9   5   2    7.30    0.90
   9   5  -2    8.20    1.00
   9   5  -2   10.00    1.10
   8  -5  -2  575.14   18.10
  -8  -5   2  611.74   18.60
   8  -5  -2  585.94   19.10
   8  -5  -2  569.84   17.60
   8  -5  -2  562.74   17.90
  -8  -5   2  594.24   19.80
   8   5  -2  609.84   18.60
  -8   5   2  586.44   18.50
  -8   5   2  599.74   19.80
  -8   5   2  521.25   18.60
   7  -5  -2   13.10    1.30
   7  -5  -2   12.80    1.00
  -7  -5   2   13.70    1.90
  -7  -5   2   12.80    1.10
  -7  -5   2    9.40    1.60
   7   5  -2   11.20    1.00
   7   5  -2   12.80    0.80
  -7   5   2    8.70    1.50
   7   5  -2   12.80    1.20
  -7   5   2   11.70    1.10
  -7   5   2   12.90    1.30
   7   5  -2   15.40    1.30
  -7   5   2    9.90    0.90
  -6  -5   2   88.09    4.40
  -6  -5   2   91.99    4.70
   6  -5  -2   87.89    3.10
   6  -5  -2   88.59    4.00
   6  -5  -2   84.79    4.70
   6  -5  -2   84.19    3.10
  -6  -5   2   89.19    3.50
   6   5  -2   90.19    3.60
  -6   5   2   88.09    4.50
   6   5  -2   91.29    3.30
  -6   5   2   88.89    3.70
  -5  -5   2   -1.70    1.10
   5  -5  -2    0.20    1.20
  -5  -5   2    0.30    0.40
  -5  -5   2    0.00    0.80
   5   5  -2    0.20    0.30
  -5   5   2    0.80    1.00
  -5   5   2   -0.10    0.40
   5   5  -2   -0.20    0.40
  -4  -5   2    4.90    1.10
   4  -5  -2    6.00    1.60
  -4  -5   2    3.70    1.20
  -4  -5   2    6.40    0.90
   4   5  -2    6.70    0.80
   4   5  -2    6.60    0.80
  -4   5   2    5.30    0.90
  -4   5   2    5.40    1.20
  -4   5   2    7.40    1.30
  -3  -5   2   65.59    2.80
  -3  -5   2   76.29    3.70
   3  -5  -2   67.39    4.40
  -3   5   2   69.89    3.20
  -3   5   2   73.69    3.80
   3   5  -2   70.79    4.00
  -3   5   2   67.59    3.20
   3   5  -2   75.79    3.00
   3   5  -2   73.59    3.50
   3   5  -2   68.99    2.80
  -2  -5   2   22.70    1.90
  -2  -5   2   18.10    2.60
   2  -5  -2   21.10    2.50
  -2   5   2   21.50    1.60
  -2   5   2   19.30    1.60
   2   5  -2   22.50    2.20
   2   5  -2   23.00    1.60
  -2   5   2   20.30    2.00
   2   5  -2   22.50    1.50
   1  -5  -2   10.00    1.60
   1  -5  -2    8.30    1.00
  -1  -5   2    9.80    1.30
   1   5  -2    9.70    1.10
   1   5  -2    6.70    1.40
  -1   5   2    6.10    1.10
  -1   5   2    9.10    1.10
   1   5  -2    9.30    1.00
   0  -5  -2    6.30    0.90
   0  -5   2    9.80    1.20
   0   5   2    7.20    1.00
   0   5   2    9.50    1.40
   0   5  -2    7.10    1.00
   0   5   2    6.50    0.90
   0   5  -2    6.40    0.90
   0   5  -2    4.60    1.20
  -1  -5  -2  128.79    5.10
   1  -5   2  132.09    5.10
   1   5   2  127.99    4.90
  -1   5  -2  127.29    4.80
  -1   5  -2  129.69    5.10
  -1   5  -2  127.19    5.90
   1   5   2  129.09    5.00
  -2  -5  -2  549.35   17.30
   2  -5   2  531.75   16.80
  -2   5  -2  532.95   16.80
   2   5   2  492.45   16.60
   2   5   2  539.35   16.80
   2   5   2  524.35   16.90
  -2   5  -2  508.95   17.10
  -2   5  -2  525.85   18.10
   3  -5   2    5.90    0.80
  -3  -5  -2    7.00    1.20
   3  -5   2    8.60    1.90
   3   5   2    7.00    1.00
  -3   5  -2    6.20    1.10
   3   5   2    6.80    0.90
  -3   5  -2    5.80    0.90
  -3   5  -2    5.50    1.30
  -4  -5  -2  245.98   11.90
   4  -5   2  294.07    9.20
  -4  -5  -2  298.67   10.40
   4  -5   2  285.87   11.00
   4   5   2  291.57    9.50
   4   5   2  290.67    9.80
  -4   5  -2  279.57   11.80
  -4   5  -2  299.57   10.20
  -4   5  -2  300.57    9.70
   4   5   2  282.77    9.60
  -5  -5  -2   36.30    2.90
  -5  -5  -2   39.20    2.60
   5  -5   2   34.60    2.20
   5  -5   2   33.20    3.50
   5  -5   2   35.70    1.50
  -5  -5  -2   35.60    2.00
  -5  -5  -2   33.70    1.90
  -5   5  -2   38.80    2.50
   5   5   2   35.40    1.70
  -5   5  -2   37.30    1.70
   5   5   2   35.40    2.00
  -5   5  -2   34.50    3.00
  -5   5  -2   35.70    1.60
  -5   5  -2   38.60    2.00
   5   5   2   34.30    1.90
  -6  -5  -2   15.90    1.30
  -6  -5  -2   15.50    1.90
  -6  -5  -2   15.20    2.20
   6  -5   2   13.10    1.10
   6  -5   2   13.90    0.70
  -6  -5  -2   14.40    1.40
   6  -5   2   14.10    1.40
   6  -5   2   14.80    0.90
   6   5   2   15.30    1.20
   6   5   2   13.10    1.20
  -6   5  -2   11.80    1.90
   6   5   2   15.10    1.00
  -6   5  -2   13.80    1.20
  -6   5  -2   18.60    2.10
  -7  -5  -2  202.28    8.00
   7  -5   2  205.88    6.30
   7  -5   2  202.08    6.50
   7  -5   2  204.88    7.70
  -7  -5  -2  200.98    7.20
   7  -5   2  196.68    6.70
  -7  -5  -2  205.68    8.10
   7   5   2  202.98    7.00
   7   5   2  206.98    7.30
  -7   5  -2  200.68    6.80
  -7   5  -2  193.78    6.60
  -7   5  -2  194.88    7.90
   7   5   2  206.78    6.60
  -7   5  -2  204.58    7.00
  -7   5  -2  206.28    8.80
   8  -5   2    5.00    1.00
   8  -5   2    5.20    0.40
   8  -5   2    4.40    0.50
  -8  -5  -2    2.80    1.10
   8  -5   2    5.10    0.70
  -8  -5  -2    4.40    0.80
  -8  -5  -2    3.10    0.80
  -8  -5  -2    5.80    1.70
  -8   5  -2    5.40    0.70
  -8   5  -2    4.50    0.50
   8   5   2    4.60    0.70
  -8   5  -2    5.00    0.80
   8   5   2    4.50    0.60
  -8   5  -2    4.20    1.60
   8   5   2    4.50    0.80
  -9  -5  -2    7.30    1.40
  -9  -5  -2    6.50    1.10
   9  -5   2    7.40    1.30
   9   5   2    7.90    0.60
   9   5   2    7.00    1.00
  -9   5  -2    7.20    0.90
  10  -5   2  130.39    4.50
 -10  -5  -2  127.19    6.20
  10  -5   2  129.89    4.10
  10  -5   2  127.39    5.40
  10  -5   2  123.39    4.30
 -10   5  -2  126.69    4.50
 -10   5  -2  127.79    4.20
 -10   5  -2  135.19    4.70
  10   5   2  133.09    5.10
  11  -5   2  165.58    5.40
  11  -5   2  176.68    6.50
  11  -5   2  162.68    5.10
  11  -5   2  163.58    5.50
 -11  -5  -2  161.68    6.10
 -11  -5  -2  159.68    7.00
 -11   5  -2  156.88    5.30
  11   5   2  167.88    6.10
 -11   5  -2  166.28    5.50
 -11   5  -2  171.28    5.70
  12  -5   2    1.10    0.80
 -12  -5  -2    0.20    1.20
 -12  -5  -2    1.00    0.70
  12  -5   2    0.50    0.30
  12  -5   2    0.90    0.30
 -12   5  -2    0.50    0.20
 -12   5  -2    0.60    0.30
  12   5   2    0.30    0.40
 -12   5  -2    0.60    0.40
  13  -5   2    7.40    0.60
 -13  -5  -2    5.60    1.00
  13  -5   2    7.70    0.70
  13  -5   2    7.80    0.70
 -13   5  -2    7.20    0.50
 -13   5  -2    7.10    0.60
  13   5   2    7.60    0.90
  14  -5   2   50.49    2.00
  14  -5   2   49.50    1.90
  14   5   2   50.19    2.30
 -14   5  -2   53.19    2.00
 -14   5  -2   51.59    1.80
 -14   5  -2   50.79    1.90
  15  -5   2    6.40    0.60
  15  -5   2    7.80    0.50
  15  -5   2    7.00    0.60
 -15   5  -2    7.20    0.90
 -15   5  -2    6.60    0.50
 -15   5  -2    6.70    0.50
  15  -6  -2    8.10    0.80
  15  -6  -2    7.80    0.70
  15   6  -2    8.60    0.70
 -15   6   2    8.00    0.70
  14  -6  -2    2.30    0.30
  14  -6  -2    2.70    0.40
  14  -6  -2    2.10    0.50
  14  -6  -2    2.20    0.30
  14   6  -2    2.10    0.50
 -14   6   2    2.20    0.30
  13  -6  -2   11.50    0.70
  13  -6  -2   11.50    1.20
  13  -6  -2   12.30    0.80
  13  -6  -2   11.40    0.80
 -13  -6   2   10.20    1.20
 -13   6   2   11.80    1.00
 -13   6   2   10.70    0.80
  12  -6  -2   20.60    1.00
  12  -6  -2   20.60    1.10
 -12  -6   2   18.70    1.60
  12  -6  -2   19.30    1.60
  12  -6  -2   19.70    1.10
 -12   6   2   20.00    1.10
 -12   6   2   22.50    1.70
 -11  -6   2   92.29    4.80
  11  -6  -2   86.49    3.30
  11  -6  -2   97.69    3.20
  11  -6  -2   90.79    3.30
 -11   6   2   91.69    3.40
 -11   6   2   94.89    3.60
 -11   6   2   95.69    4.60
  10  -6  -2   13.10    0.90
 -10  -6   2   12.20    1.40
  10  -6  -2   12.90    0.80
 -10  -6   2   12.80    2.00
  10  -6  -2   13.30    1.40
  10  -6  -2   13.60    0.90
 -10   6   2   12.20    0.90
 -10   6   2   12.90    1.10
   9  -6  -2   28.10    1.50
   9  -6  -2   29.40    2.10
   9  -6  -2   28.70    1.00
  -9  -6   2   28.70    1.70
   9  -6  -2   30.80    1.40
  -9  -6   2   29.00    1.90
  -9   6   2   30.40    1.30
  -9   6   2   28.20    1.80
  -9   6   2   27.60    1.50
  -8  -6   2    2.20    1.10
   8  -6  -2    1.00    0.60
   8  -6  -2    1.20    0.40
   8  -6  -2    1.20    0.20
   8  -6  -2    1.60    0.40
  -8  -6   2    0.70    0.60
  -8  -6   2    1.60    0.80
   8   6  -2    1.00    0.40
  -8   6   2    0.90    0.40
  -8   6   2    1.90    0.60
  -8   6   2    1.30    0.40
   8   6  -2    1.20    0.30
   7  -6  -2  181.48    7.00
  -7  -6   2  157.38    6.00
   7  -6  -2  166.08    5.70
  -7  -6   2  161.88    7.10
   7  -6  -2  188.38    6.10
   7   6  -2  162.58    5.50
  -7   6   2  159.48    5.90
  -7   6   2  167.58    6.20
   6  -6  -2    0.40    0.30
   6  -6  -2    0.30    0.50
  -6  -6   2    2.30    1.00
   6  -6  -2    0.10    0.40
   6  -6  -2    1.00    0.30
   6  -6  -2   -0.20    2.40
  -6  -6   2    0.40    0.50
  -6   6   2    0.50    0.40
  -6   6   2    0.40    0.30
   6   6  -2   -0.10    0.40
  -6   6   2    1.50    1.30
  -6   6   2    0.30    0.50
   6   6  -2    0.60    0.40
  -5  -6   2   30.30    2.50
   5  -6  -2   29.30    2.20
   5  -6  -2   36.30    4.90
  -5  -6   2   30.80    1.70
   5  -6  -2   31.90    1.40
   5  -6  -2   27.60    1.50
  -5   6   2   31.10    1.60
   5   6  -2   31.60    1.70
  -5   6   2   31.80    1.60
  -5   6   2   32.80    2.50
  -5   6   2   30.70    1.90
   5   6  -2   29.20    1.60
   4  -6  -2   31.40    1.60
   4  -6  -2   28.20    3.70
  -4  -6   2   36.90    2.60
   4  -6  -2   33.90    2.20
  -4  -6   2   34.50    1.80
   4  -6  -2   34.80    1.60
   4   6  -2   34.90    1.90
  -4   6   2   33.10    1.70
   4   6  -2   31.80    1.70
  -4   6   2   33.40    2.00
  -4   6   2   32.10    1.70
  -4   6   2   31.80    2.90
   4   6  -2   32.20    1.50
   3  -6  -2   91.49    4.10
   3  -6  -2   89.19    3.30
  -3  -6   2   94.79    4.40
   3  -6  -2   93.29    5.80
   3  -6  -2   82.79    3.40
  -3  -6   2   90.79    3.50
   3   6  -2   91.89    3.20
  -3   6   2   83.39    4.90
   3   6  -2   88.99    3.50
   3   6  -2   92.19    3.70
  -3   6   2   89.69    3.60
  -3   6   2   90.29    3.50
  -3   6   2   89.59    3.90
  -3   6   2   91.49    4.80
   2  -6  -2   63.89    4.80
   2  -6  -2   65.69    3.20
  -2  -6   2   64.29    2.70
   2  -6  -2   67.89    2.70
  -2  -6   2   62.99    3.40
   2   6  -2   66.69    3.00
   2   6  -2   65.09    2.50
  -2   6   2   64.69    4.00
   2   6  -2   65.89    2.90
   2   6  -2   64.79    2.70
  -2   6   2   65.19    3.40
  -2   6   2   64.69    2.80
  -2   6   2   63.19    3.10
  -2   6   2   65.19    2.70
  -1  -6   2  104.99    4.60
  -1  -6   2  110.09    4.00
   1  -6  -2  104.19    6.50
   1  -6  -2  102.79    3.90
   1   6  -2  107.79    5.70
  -1   6   2   97.19    5.20
   1   6  -2  108.69    4.00
  -1   6   2  108.09    4.40
  -1   6   2  104.29    4.10
   1   6  -2  104.49    4.30
  -1   6   2  104.29    4.00
   1   6  -2  106.79    4.40
   1   6  -2  105.99    3.80
   0  -6  -2   86.19    3.30
   0  -6  -2   79.59    5.60
   0  -6   2   86.39    3.20
   0  -6  -2   74.19    4.20
   0  -6   2   83.99    3.70
   0   6  -2   83.59    3.10
   0   6  -2   83.79    3.30
   0   6   2   84.69    3.40
   0   6  -2   78.79    5.00
   0   6  -2   71.69    3.90
   0   6   2   86.59    3.70
   0   6   2   84.79    3.30
  -1  -6  -2   83.59    3.60
  -1  -6  -2   81.19    3.40
  -1  -6  -2   82.69    5.70
   1  -6   2   81.69    3.80
   1  -6   2   85.09    3.20
   1  -6   2   82.29    3.80
  -1   6  -2   84.59    3.20
  -1   6  -2   84.39    3.50
  -1   6  -2   82.09    4.20
   1   6   2   81.89    3.40
   1   6   2   83.49    3.70
  -1   6  -2   85.39    5.00
   1   6   2   83.19    3.30
  -1   6  -2   79.79    3.20
   1   6   2   88.79    3.80
  -2  -6  -2   36.30    2.30
   2  -6   2   34.30    1.60
  -2  -6  -2   36.70    1.90
   2  -6   2   34.60    4.20
   2  -6   2   38.50    2.40
   2   6   2   36.10    1.70
  -2   6  -2   31.90    2.20
   2   6   2   34.50    2.00
   2   6   2   35.30    2.20
  -2   6  -2   35.00    1.70
  -2   6  -2   36.50    2.00
  -2   6  -2   34.50    1.70
   2   6   2   34.60    1.90
  -2   6  -2   35.70    3.40
   3  -6   2   22.70    3.40
  -3  -6  -2   25.10    1.60
   3  -6   2   26.90    1.90
  -3  -6  -2   25.40    2.10
   3  -6   2   23.90    1.20
   3  -6   2   26.20    1.30
  -3   6  -2   27.20    1.40
   3   6   2   25.80    1.60
  -3   6  -2   23.30    2.00
  -3   6  -2   25.10    1.60
  -3   6  -2   22.60    3.10
   3   6   2   21.40    1.90
   3   6   2   25.90    1.60
   3   6   2   23.90    1.30
   3   6   2   22.80    1.50
  -3   6  -2   25.50    1.40
  -4  -6  -2    4.30    0.80
  -4  -6  -2    4.40    1.10
   4  -6   2    3.80    0.50
   4  -6   2    5.00    0.50
   4  -6   2    4.80    1.00
  -4   6  -2    5.00    2.40
   4   6   2    3.40    0.70
   4   6   2    4.90    0.80
  -4   6  -2    3.50    1.20
   4   6   2    4.00    0.60
  -4   6  -2    4.70    0.70
  -4   6  -2    4.50    0.70
  -4   6  -2    3.00    0.70
   4   6   2    3.80    0.60
   5  -6   2    8.30    0.60
   5  -6   2    9.50    1.40
  -5  -6  -2    6.80    0.90
   5  -6   2    9.10    0.70
  -5  -6  -2    8.60    1.40
  -5   6  -2    7.50    2.00
   5   6   2    8.70    0.90
  -5   6  -2    8.50    1.40
  -5   6  -2    8.50    0.80
   5   6   2    9.40    1.00
   5   6   2    7.50    1.00
   5   6   2    8.70    1.00
  -5   6  -2    7.30    0.80
  -5   6  -2    9.10    1.00
   6  -6   2   93.39    3.30
  -6  -6  -2   93.79    4.60
   6  -6   2   93.29    3.20
   6  -6   2   96.89    4.30
  -6  -6  -2   93.19    3.80
  -6   6  -2   97.69    3.50
  -6   6  -2   93.99    4.70
  -6   6  -2   94.69    3.40
  -6   6  -2   95.79    3.80
   6   6   2   94.79    3.70
   6   6   2   97.59    3.50
   6   6   2   85.79    4.00
   7  -6   2   12.60    1.40
   7  -6   2   11.40    0.60
  -7  -6  -2   10.20    1.10
  -7  -6  -2   12.00    1.70
   7  -6   2   11.30    0.70
   7   6   2   10.00    1.00
   7   6   2   11.20    1.10
  -7   6  -2   11.60    0.80
  -7   6  -2   12.00    0.90
   7   6   2   11.00    0.90
  -7   6  -2   11.80    1.10
   8  -6   2   61.29    2.00
   8  -6   2   63.49    3.30
  -8  -6  -2   61.09    2.80
   8  -6   2   57.09    2.30
  -8  -6  -2   60.49    3.60
   8  -6   2   57.39    2.20
   8   6   2   61.29    2.50
  -8   6  -2   60.49    2.20
  -8   6  -2   62.69    2.50
   8   6   2   62.59    2.80
  -8   6  -2   62.19    2.70
   8   6   2   62.89    2.30
  -9  -6  -2    2.40    0.70
   9  -6   2    2.50    0.40
   9  -6   2    2.80    0.50
  -9  -6  -2    2.10    1.10
   9  -6   2    2.80    0.70
   9   6   2    2.50    0.50
  -9   6  -2    2.90    0.60
   9   6   2    2.50    0.60
  -9   6  -2    3.70    0.50
  -9   6  -2    3.20    0.50
  10  -6   2    1.60    0.30
  10  -6   2    2.30    0.40
 -10  -6  -2    2.80    0.60
 -10  -6  -2    4.90    1.60
  10  -6   2    2.00    0.70
  10  -6   2    2.10    0.20
 -10   6  -2    2.00    0.50
 -10   6  -2    1.90    0.40
  10   6   2    2.00    0.60
 -10   6  -2    1.20    0.30
  11  -6   2    0.00    0.20
  11  -6   2    0.30    0.30
 -11  -6  -2    0.90    0.50
 -11   6  -2    0.10    0.20
 -11   6  -2    0.40    0.40
  11   6   2    0.40    0.40
  12  -6   2    4.70    0.40
  12  -6   2    3.80    0.50
  12  -6   2    4.60    0.50
 -12   6  -2    4.10    0.50
 -12   6  -2    5.20    0.40
 -12   6  -2    4.70    0.60
  13  -6   2    8.80    0.60
  13  -6   2    8.10    0.60
  13  -6   2    8.00    0.50
 -13   6  -2    9.00    0.60
 -13   6  -2    8.90    0.70
  12  -7  -2    2.40    0.30
  12  -7  -2    3.30    0.30
  12  -7  -2    3.20    0.60
  12  -7  -2    2.50    0.30
 -12   7   2    3.10    0.40
  12   7  -2    2.70    0.40
 -12   7   2    2.60    0.20
  11  -7  -2   13.10    0.70
  11  -7  -2   13.10    1.30
  11  -7  -2   12.50    0.70
  11  -7  -2   12.10    0.80
 -11   7   2   12.80    0.60
  11   7  -2   12.70    0.90
 -11   7   2   11.40    0.90
 -11   7   2   12.70    0.80
  10  -7  -2    0.00    0.30
 -10  -7   2   -0.10    0.40
  10  -7  -2    0.20    0.20
  10  -7  -2    0.80    0.30
  10  -7  -2    0.00    0.40
 -10   7   2    0.30    0.30
 -10   7   2    0.20    0.20
 -10   7   2    0.10    0.30
  -9  -7   2    4.90    0.80
   9  -7  -2    4.40    0.70
   9  -7  -2    4.90    0.50
   9  -7  -2    4.80    0.90
  -9   7   2    5.20    0.60
  -9   7   2    4.40    0.40
   8  -7  -2  109.79    3.70
   8  -7  -2  104.89    3.60
   8  -7  -2  106.09    3.60
  -8  -7   2  105.29    3.90
   8  -7  -2  105.89    3.30
   8  -7  -2  108.39    4.50
  -8   7   2  104.59    4.10
  -8   7   2  111.89    3.90
  -8   7   2  110.79    3.70
  -7  -7   2   28.40    1.50
  -7  -7   2   25.20    2.30
   7  -7  -2   27.60    1.40
   7  -7  -2   25.10    1.00
   7  -7  -2   25.70    1.30
   7   7  -2   25.10    1.20
  -7   7   2   28.00    1.70
  -7   7   2   27.70    1.30
  -6  -7   2    1.60    1.10
   6  -7  -2    0.40    0.60
   6  -7  -2    1.40    0.30
   6  -7  -2    1.40    0.30
   6  -7  -2    1.40    0.60
  -6  -7   2    1.50    0.60
  -6   7   2    1.60    0.40
   6   7  -2    1.40    0.60
  -6   7   2    0.50    0.50
  -6   7   2    1.20    0.40
   6   7  -2    0.80    0.40
   5  -7  -2    5.60    0.60
   5  -7  -2    6.40    0.60
   5  -7  -2    5.30    0.90
  -5  -7   2    5.70    0.80
  -5  -7   2    4.60    1.20
  -5   7   2    4.60    0.80
  -5   7   2    3.80    1.30
   5   7  -2    5.60    0.70
  -5   7   2    5.70    0.70
   5   7  -2    4.80    0.70
  -5   7   2    5.70    0.70
  -4  -7   2   48.80    3.00
   4  -7  -2   47.00    1.90
   4  -7  -2   49.90    2.70
   4  -7  -2   49.10    1.90
  -4  -7   2   45.50    2.20
  -4   7   2   49.70    2.20
  -4   7   2   48.50    2.10
  -4   7   2   48.60    2.50
   4   7  -2   47.40    2.20
  -4   7   2   45.20    2.90
   4   7  -2   47.30    2.10
  -3  -7   2   12.10    1.00
   3  -7  -2   12.70    1.40
  -3  -7   2   14.60    1.70
   3  -7  -2   13.00    0.90
  -3   7   2   11.30    1.60
   3   7  -2   13.30    1.20
   3   7  -2   13.20    1.00
  -3   7   2   13.10    1.30
  -3   7   2   13.40    1.00
   3   7  -2   12.00    0.80
  -3   7   2   14.30    1.10
  -2  -7   2    2.10    0.50
   2  -7  -2    3.20    0.50
   2  -7  -2    3.20    0.80
  -2  -7   2    2.60    1.20
  -2   7   2    1.90    0.50
   2   7  -2    2.10    0.50
  -2   7   2    1.20    1.00
  -2   7   2    1.90    0.50
   2   7  -2    2.30    0.90
  -2   7   2    0.40    0.80
  -1  -7   2  137.29    5.70
   1  -7  -2  128.49    4.70
  -1  -7   2  135.59    4.70
  -1   7   2  132.49    4.80
   1   7  -2  137.49    4.80
   1   7  -2  134.79    4.50
  -1   7   2  136.69    4.90
  -1   7   2  121.79    6.30
   0  -7  -2  276.77    9.30
   0  -7   2  278.77    9.10
   0   7   2  289.57   10.40
   0   7  -2  289.17    9.20
   0   7  -2  271.37    9.40
   0   7  -2  284.77    9.10
   0   7   2  287.27    9.40
  -1  -7  -2  801.32   24.90
   1  -7   2  789.92   24.60
  -1   7  -2  811.72   24.70
  -1   7  -2  791.32   24.70
   1   7   2  819.32   24.70
   1   7   2  788.52   25.20
  -1   7  -2  816.62   26.10
  -1   7  -2  766.32   25.00
   1   7   2  835.72   25.00
  -2  -7  -2    0.30    0.40
   2  -7   2    2.50    0.50
   2   7   2    0.70    0.60
   2   7   2    1.10    0.40
  -2   7  -2    0.90    0.90
  -2   7  -2    2.20    0.40
   2   7   2    1.10    0.50
  -3  -7  -2    4.60    0.70
   3  -7   2    4.80    0.50
   3  -7   2    4.20    0.50
  -3  -7  -2    5.60    0.90
  -3   7  -2    4.90    0.80
   3   7   2    4.30    0.50
  -3   7  -2    4.30    0.60
  -3   7  -2    4.10    0.60
   3   7   2    3.90    0.70
   3   7   2    3.90    0.70
  -3   7  -2    2.70    1.10
  -4  -7  -2    4.70    0.90
   4  -7   2    5.00    0.50
   4  -7   2    4.00    0.80
  -4  -7  -2    4.60    0.70
   4  -7   2    4.40    0.70
   4   7   2    3.70    0.70
  -4   7  -2    3.90    0.60
   4   7   2    3.80    0.60
  -4   7  -2    5.90    0.80
  -4   7  -2    4.50    0.60
  -4   7  -2    4.50    1.20
  -5  -7  -2   16.00    1.60
   5  -7   2   12.70    1.50
   5  -7   2   14.30    0.70
  -5  -7  -2   12.90    1.20
   5  -7   2   13.00    0.80
  -5   7  -2   18.00    1.00
   5   7   2   14.80    1.10
   5   7   2   13.80    1.00
  -5   7  -2   14.60    2.00
  -5   7  -2   14.10    1.20
  -5   7  -2   15.00    0.90
  -6  -7  -2    7.60    1.20
   6  -7   2    7.00    1.10
   6  -7   2    7.60    0.60
  -6  -7  -2    7.70    0.90
   6  -7   2    8.10    0.50
  -6   7  -2   10.50    1.60
   6   7   2    7.40    0.90
  -6   7  -2    8.50    0.70
   6   7   2    9.30    0.80
  -6   7  -2    8.60    0.90
  -7  -7  -2    6.30    0.80
  -7  -7  -2    7.60    1.20
   7  -7   2    7.40    0.40
   7  -7   2    7.30    0.50
  -7   7  -2    6.80    0.70
   7   7   2    6.90    0.70
  -7   7  -2    7.40    0.60
  -7   7  -2    9.00    0.90
  -8  -7  -2   10.20    0.90
   8  -7   2   11.60    0.50
   8  -7   2   12.80    0.90
  -8   7  -2   11.60    0.90
  -8   7  -2   10.80    0.80
  -8   7  -2   12.60    0.70
   8   7   2   13.10    1.10
   9  -7   2   19.40    1.00
   9  -7   2   19.00    0.70
  -9  -7  -2   18.70    1.10
   9  -7   2   20.40    0.90
  -9   7  -2   19.80    1.00
  -9   7  -2   19.80    1.10
  -9   7  -2   20.20    0.90
  10  -7   2   -0.20    0.20
 -10  -7  -2    0.30    0.40
 -10   7  -2    0.20    0.30
 -10   7  -2    0.30    0.20
  11  -7   2    4.50    0.40
 -11  -7  -2    2.60    0.70
 -11   7  -2    4.60    0.40
  -9  -8   2    0.10    0.20
   9  -8  -2    0.20    0.10
  -9   8   2    0.00    0.10
  -9   8   2    0.10    0.20
   8  -8  -2   13.10    0.60
  -8   8   2   14.00    0.60
  -8   8   2   15.00    0.80
   7  -8  -2    0.10    0.20
  -7  -8   2    0.30    0.20
  -7   8   2    0.10    0.20
  -7   8   2    0.40    0.40
   6  -8  -2    9.30    0.40
  -6  -8   2    9.20    0.70
   6  -8  -2    9.00    0.60
   6   8  -2    9.40    0.50
  -6   8   2    9.60    0.70
  -5  -8   2   17.90    1.00
   5  -8  -2   17.50    0.70
  -5   8   2   17.80    1.00
  -5   8   2   16.30    1.30
  -5   8   2   17.50    0.90
   4  -8  -2   -0.20    0.20
  -4  -8   2    0.40    0.30
   4  -8  -2    0.10    0.20
  -4   8   2    0.30    0.60
  -4   8   2    0.20    0.30
   4   8  -2    0.40    0.30
  -4   8   2    0.50    0.30
  -3  -8   2    0.10    0.30
   3  -8  -2    0.80    0.30
   3  -8  -2    0.40    0.20
   3   8  -2    0.70    0.30
  -3   8   2    0.40    0.30
  -3   8   2   -0.60    0.60
  -3   8   2    0.40    0.30
  -2  -8   2  194.88    6.10
   2  -8  -2  181.78    6.00
   2  -8  -2  188.38    6.00
   2   8  -2  189.48    6.10
  -2   8   2  184.18    6.50
  -2   8   2  194.18    6.20
  -2   8   2  183.38    6.20
  -1  -8   2   18.70    1.00
  -1  -8   2   19.10    1.00
   1  -8  -2   17.80    1.00
  -1   8   2   18.90    1.10
  -1   8   2   18.60    1.00
   1   8  -2   19.40    1.00
   0  -8  -2   27.60    1.30
   0  -8   2   26.10    1.10
   0  -8   2   26.60    1.20
   0   8  -2   26.70    1.30
   0   8   2   27.20    1.20
   0   8   2   27.00    1.40
   0   8  -2   26.60    1.20
  -1  -8  -2   85.29    3.10
   1  -8   2   80.39    2.80
   1  -8   2   82.69    2.90
   1   8   2   86.59    3.10
   1   8   2   81.69    3.00
  -1   8  -2   84.29    3.00
  -1   8  -2   82.99    2.80
   2  -8   2   62.09    2.20
  -2  -8  -2   60.49    2.40
  -2   8  -2   62.49    2.30
   2   8   2   63.69    2.40
  -2   8  -2   60.39    2.20
  -3  -8  -2    0.90    0.40
   3   8   2    1.50    0.40
  -4  -8  -2   35.50    1.60
   4  -8   2   36.20    1.30
  -4   8  -2   35.00    1.40
   4   8   2   35.30    1.50
  -4   8  -2   34.20    1.40
   5   8   2   41.90    1.60
  -5   8  -2   41.10    1.60
   6  -8   2   73.79    2.30
  -6  -8  -2   69.69    2.90
   6   8   2   75.49    2.50
  -6   8  -2   73.09    2.50
  -6   8  -2   74.59    2.50
  -7  -8  -2    8.50    0.70
   7  -8   2    8.60    0.40
   7  -8   2    9.20    0.50
  -7   8  -2    9.70    0.50
  -7   8  -2    9.20    0.60
  20   0  -3    0.10    0.30
  20   0  -3    0.00    0.20
  20   0  -3    0.30    0.20
  19   0  -3   26.80    1.50
  19   0  -3   26.40    1.40
  19   0  -3   25.20    1.30
  19   0  -3   25.20    1.30
 -19   0   3   27.00    1.20
 -19   0   3   24.90    1.40
  18   0  -3    0.30    0.30
  18   0  -3   -0.30    0.30
  18   0  -3    0.60    0.30
  18   0  -3    0.30    0.30
 -18   0   3    0.10    0.30
 -18   0   3   -0.10    0.30
  17   0  -3   26.90    1.50
 -17   0   3   28.30    1.50
  17   0  -3   24.80    1.40
  17   0  -3   26.10    1.30
  17   0  -3   26.60    1.60
  16   0  -3    0.20    0.30
  16   0  -3    0.20    0.30
  16   0  -3    0.40    0.50
  16   0  -3    0.40    1.00
  16   0  -3    0.00    0.30
 -16   0   3   -0.10    0.30
 -15   0   3   12.00    1.30
  15   0  -3   10.60    0.90
  15   0  -3   10.80    0.90
  15   0  -3   10.30    1.10
  15   0  -3   11.60    0.90
  15   0  -3   10.90    1.50
 -15   0   3   11.10    0.90
  14   0  -3    0.70    0.30
  14   0  -3    0.10    0.40
 -14   0   3   -0.70    0.40
  14   0  -3    0.40    0.30
  14   0  -3    0.30    0.40
  13   0  -3  517.25   16.70
  13   0  -3  501.05   16.30
  13   0  -3  524.95   16.30
 -13   0   3  529.35   16.50
 -13   0   3  536.15   16.10
 -12   0   3   -0.40    0.20
 -12   0   3   -0.10    0.30
 -11   0   3  202.88    6.50
 -11   0   3  213.98    6.80
 -10   0   3    0.10    0.20
  10   0  -3   -0.10    0.50
   9   0  -3  484.95   16.10
  -9   0   3  504.45   15.30
  -8   0   3    0.40    0.20
   8   0  -3    0.80    0.40
   8   0  -3    0.10    0.40
   7   0  -3   16.60    1.00
   7   0  -3   13.50    1.10
  -7   0   3   15.10    0.70
   7   0  -3   15.20    1.00
   6   0  -3    0.50    0.20
   6   0  -3    0.50    0.30
  -6   0   3    1.10    0.20
   5   0  -3  371.26   11.90
  -5   0   3  372.96   11.60
   5   0  -3  378.16   11.70
   5   0  -3  396.26   12.10
   4   0  -3    0.00    0.20
   4   0  -3    0.10    0.20
   4   0  -3   -0.10    0.10
   3   0  -3  275.97    8.10
  -3   0   3  259.67    8.00
   3   0  -3  262.97    8.30
   3   0  -3  256.27    8.30
   2   0  -3    0.10    0.10
   2   0  -3    0.10    0.10
  -2   0   3    0.10    0.10
   1   0  -3    0.00    0.10
   0   0  -3    1.70    0.20
   1   0   3 2345.07   72.89
  -1   0  -3 2006.40   73.69
  -2   0  -3   -0.10    0.10
  -2   0  -3    0.10    0.10
  -3   0  -3   41.00    1.30
  -3   0  -3   40.60    1.50
   3   0   3   38.80    1.40
  -4   0  -3   -0.10    0.10
   4   0   3    0.10    0.20
  -5   0  -3  693.33   20.70
   5   0   3  652.23   20.50
  -6   0  -3    2.90    0.70
   6   0   3    1.80    0.30
  -7   0  -3   64.09    3.00
  -7   0  -3   69.99    2.70
  -7   0  -3   67.29    2.40
  -8   0  -3    0.00    0.30
  -8   0  -3    1.30    0.70
  -8   0  -3    0.20    0.20
  -9   0  -3  206.58    7.10
  -9   0  -3  201.68    7.50
 -10   0  -3    1.00    1.10
  11   0   3  780.92   25.20
 -11   0  -3  823.52   25.00
 -11   0  -3  851.21   25.80
  11   0   3  796.72   25.00
  12   0   3    0.60    0.30
 -12   0  -3    0.00    0.70
 -12   0  -3    0.80    0.30
  12   0   3    0.60    0.60
  12   0   3    0.60    0.30
  13   0   3    0.90    0.40
  13   0   3    0.40    0.30
 -13   0  -3    0.10    0.30
  13   0   3    0.60    0.40
  13   0   3    0.60    0.30
 -13   0  -3   -1.20    0.80
 -13   0  -3    0.40    0.30
 -13   0  -3    0.40    0.40
  14   0   3   -0.30    0.30
  14   0   3   -0.10    0.30
 -14   0  -3   -0.30    0.30
  14   0   3   -0.60    0.30
  14   0   3   -0.40    0.30
  14   0   3   -0.40    0.40
 -14   0  -3    0.20    0.40
  15   0   3   58.29    2.70
 -15   0  -3   58.69    2.50
  15   0   3   58.49    2.40
  15   0   3   59.89    2.50
  15   0   3   59.09    2.40
  15   0   3   58.99    2.20
 -15   0  -3   60.09    2.60
 -15   0  -3   58.29    2.30
 -16   0  -3   -0.20    0.30
  16   0   3   -0.10    0.30
  16   0   3   -0.50    0.30
  16   0   3    0.30    0.30
  16   0   3    0.00    0.30
 -16   0  -3   -0.30    0.40
 -16   0  -3    0.30    0.20
  17   0   3   96.49    3.60
  17   0   3   86.99    3.70
 -17   0  -3   92.89    3.20
 -17   0  -3   88.99    3.50
  17   0   3   91.89    3.30
 -18   0  -3   -0.10    0.40
 -18   0  -3    0.10    0.20
  18   0   3   -0.10    0.20
  18   0   3    0.00    0.20
  18   0   3   -0.10    0.30
 -20  -1   3    1.30    0.30
  20  -1  -3    1.10    0.30
  20  -1  -3    1.40    0.30
  20  -1  -3    1.40    0.30
  20  -1  -3    1.10    0.30
  20   1  -3    0.90    0.30
 -20   1   3    1.10    0.30
  20   1  -3    1.40    0.40
  20   1  -3    1.60    0.30
 -19  -1   3    6.60    0.60
  19  -1  -3    7.90    0.70
  19  -1  -3    7.30    0.70
 -19  -1   3    6.90    0.80
  19  -1  -3    7.00    0.80
  19  -1  -3    6.40    0.60
 -19   1   3    6.30    0.70
  19   1  -3    7.40    0.70
 -19   1   3    7.10    0.60
  19   1  -3    7.90    0.80
  19   1  -3    6.70    0.70
 -18  -1   3    1.00    0.40
  18  -1  -3    0.80    0.30
 -18  -1   3    2.00    0.50
  18  -1  -3    1.90    0.50
  18  -1  -3    2.00    0.40
  18  -1  -3    1.20    0.40
  18   1  -3    1.80    0.50
  18   1  -3    1.10    0.40
  18   1  -3    1.40    0.40
 -18   1   3    1.90    0.40
  18   1  -3    1.70    0.50
  18   1  -3    0.90    0.70
 -17  -1   3   55.59    2.50
  17  -1  -3   56.09    2.30
  17  -1  -3   57.29    2.60
  17  -1  -3   52.39    2.30
  17  -1  -3   56.79    2.40
  17   1  -3   56.69    2.60
 -17   1   3   57.79    2.30
  17   1  -3   57.09    2.50
  17   1  -3   52.69    2.40
  17   1  -3   54.29    2.60
  16  -1  -3   59.29    2.40
  16  -1  -3   60.19    2.50
  16  -1  -3   59.19    2.40
 -16  -1   3   56.99    2.40
 -16  -1   3   59.39    2.60
  16  -1  -3   58.99    2.70
  16   1  -3   60.29    2.50
 -16   1   3   60.29    2.40
  16   1  -3   57.09    2.70
  16   1  -3   57.69    2.70
  16   1  -3   58.29    2.40
  16   1  -3   59.89    2.60
  15  -1  -3   27.00    1.50
  15  -1  -3   25.40    1.60
  15  -1  -3   23.70    1.30
 -15  -1   3   23.70    1.70
  15  -1  -3   24.60    1.30
 -15  -1   3   24.60    1.50
 -15   1   3   24.10    1.20
  15   1  -3   24.00    1.30
  15   1  -3   24.10    1.40
  15   1  -3   23.20    1.60
  15   1  -3   24.10    1.60
  15   1  -3   26.10    1.50
 -15   1   3   24.60    2.00
 -14  -1   3    2.20    0.60
  14  -1  -3    2.00    0.40
 -14  -1   3    2.10    0.50
  14  -1  -3    2.20    0.60
  14  -1  -3    1.50    0.40
  14  -1  -3    2.00    0.50
  14   1  -3    1.80    0.50
  14   1  -3    2.70    0.50
  14   1  -3    3.40    0.70
 -14   1   3    1.90    0.70
  14   1  -3    1.40    0.40
 -13  -1   3  126.99    4.50
  13  -1  -3  126.49    4.30
  13  -1  -3  122.69    4.40
 -13  -1   3  128.49    4.70
  13  -1  -3  123.89    4.40
  13  -1  -3  137.19    4.80
  13   1  -3  117.39    4.70
 -13   1   3  126.89    4.80
  13   1  -3  125.79    4.50
  13   1  -3  126.59    4.50
 -13   1   3  123.69    4.20
  13   1  -3  128.89    4.70
 -12  -1   3   37.90    1.70
 -12  -1   3   40.50    1.90
 -12   1   3   39.60    1.90
 -12   1   3   37.90    1.70
  12   1  -3   37.50    1.90
 -11  -1   3   27.00    1.40
 -11  -1   3   25.80    1.20
 -11   1   3   24.60    1.30
 -11   1   3   24.60    1.10
  11   1  -3   23.90    1.40
 -10  -1   3  227.48    7.30
  10  -1  -3  231.98    7.70
 -10  -1   3  228.58    7.60
 -10   1   3  233.68    7.60
 -10   1   3  222.68    7.20
  10   1  -3  229.68    8.40
   9  -1  -3   88.09    3.70
   9  -1  -3   81.89    3.20
   9  -1  -3   86.69    3.50
  -9  -1   3   85.19    3.30
  -9  -1   3   80.59    2.90
  -9   1   3   87.09    2.90
   9   1  -3   84.49    3.70
   8  -1  -3  129.39    4.70
  -8  -1   3  127.49    4.60
   8  -1  -3  131.79    4.90
  -8  -1   3  122.19    4.80
   8   1  -3  128.49    5.00
  -8   1   3  135.59    4.20
   7  -1  -3  147.69    5.20
  -7  -1   3  154.88    5.20
  -7  -1   3  139.19    5.20
   7  -1  -3  149.49    4.90
   7  -1  -3  154.28    5.40
  -7   1   3  150.58    4.70
   7   1  -3  159.28    5.60
   6  -1  -3  262.07    8.20
   6  -1  -3  259.97    8.50
   6  -1  -3  257.77    8.30
  -6  -1   3  249.97    8.40
  -6  -1   3  256.77    8.40
   6   1  -3  271.87    8.60
   6   1  -3  265.57    8.60
  -6   1   3  251.97    7.90
   5  -1  -3    1.60    0.40
   5  -1  -3    2.60    0.40
  -5  -1   3    2.60    0.50
   5  -1  -3    2.90    0.40
  -5  -1   3    1.70    0.30
   5   1  -3    1.20    0.40
  -5   1   3    1.60    0.20
   5   1  -3    1.50    0.40
  -5   1   3    2.00    0.20
  -4  -1   3 1827.22   55.19
  -3  -1   3 9429.46  281.77
   3  -1  -3 8397.56  274.77
   3   1  -3 9188.28  280.67
  -3   1   3 9291.37  275.97
   2  -1  -3 5914.71  196.78
  -2  -1   3 6550.64  202.38
  -2   1   3 6377.96  198.78
   2   1  -3 6944.81  201.48
  -1  -1   3  181.18    5.90
   1  -1  -3  191.08    6.10
   1   1  -3  181.58    5.70
   1   1  -3  187.28    5.90
  -1   1   3  176.08    5.80
   1   1  -3  180.28    5.90
   0  -1  -3  233.48    7.40
   0   1  -3  242.58    7.30
   0   1  -3  236.58    7.60
   1  -1   3 2702.13   91.89
   1   1   3 2816.22   91.49
  -1   1  -3 2737.13   89.19
   1   1   3 2711.83   91.79
  -2  -1  -3   78.19    2.70
   2  -1   3   76.69    2.70
  -2   1  -3   82.39    2.90
   2   1   3   79.59    2.60
  -3  -1  -3 1634.34   49.60
   5  -1   3 1555.34   46.10
  -5  -1  -3 1539.45   46.60
  -5   1  -3 1483.25   46.40
  -6   1  -3    4.10    0.40
  -7  -1  -3  711.03   22.10
  -7  -1  -3  698.83   22.80
  -7  -1  -3  727.03   22.30
  -7   1  -3  720.03   22.60
  -7   1  -3  717.83   22.00
  -7   1  -3  740.13   22.60
   7   1   3  730.63   21.90
  -8  -1  -3   33.50    2.40
  -8  -1  -3   34.80    1.50
  -8  -1  -3   36.30    1.80
  -8   1  -3   34.90    1.40
   8   1   3   32.00    1.30
  -8   1  -3   32.80    2.10
  -8   1  -3   33.60    1.90
  -9  -1  -3  115.39    4.10
  -9  -1  -3  109.09    4.30
  -9  -1  -3  114.19    4.90
   9   1   3  116.49    4.40
  -9   1  -3  114.99    3.90
  -9   1  -3  121.59    4.70
 -10  -1  -3    8.50    0.80
 -10  -1  -3    8.10    1.00
 -10  -1  -3    9.20    1.50
  10   1   3    8.00    1.00
 -10   1  -3   10.00    1.20
 -10   1  -3    8.40    0.70
 -11  -1  -3    1.50    0.40
  11  -1   3    1.70    0.40
  11  -1   3    1.00    0.40
 -11  -1  -3    3.70    1.30
  11  -1   3    0.80    0.40
 -11  -1  -3    1.80    0.60
  11  -1   3    1.20    0.30
  11   1   3    1.50    0.40
 -11   1  -3    1.60    0.80
 -11   1  -3    1.70    0.40
  11   1   3    1.20    0.40
  11   1   3    1.00    0.30
  11   1   3    1.30    0.60
  12  -1   3    0.90    0.40
 -12  -1  -3    1.00    0.50
 -12  -1  -3    1.80    0.80
 -12  -1  -3    1.00    0.40
 -12  -1  -3    1.70    0.40
  12  -1   3    1.80    0.40
  12  -1   3    1.50    0.30
  12  -1   3    1.80    0.50
 -12   1  -3    1.80    0.60
  12   1   3    1.60    0.40
 -12   1  -3    3.00    0.50
  12   1   3    1.90    0.40
  12   1   3    1.70    0.50
 -12   1  -3    1.20    1.00
  12   1   3    0.70    0.60
 -12   1  -3    0.80    0.30
  13  -1   3   29.10    1.30
 -13  -1  -3   32.30    1.80
  13  -1   3   30.00    1.50
  13  -1   3   27.20    1.40
 -13  -1  -3   29.30    1.40
 -13  -1  -3   28.20    2.20
  13  -1   3   29.60    1.50
 -13  -1  -3   28.00    1.60
  13   1   3   29.20    1.60
  13   1   3   30.00    1.70
  13   1   3   30.10    1.50
  13   1   3   29.50    1.50
 -13   1  -3   28.20    1.40
  13   1   3   27.40    1.70
 -13   1  -3   27.60    2.60
 -13   1  -3   29.70    1.30
  13   1   3   27.70    1.50
 -13   1  -3   30.30    1.50
 -14  -1  -3   11.00    0.90
 -14  -1  -3   11.50    1.10
  14  -1   3   10.20    0.90
  14  -1   3   10.70    0.90
  14  -1   3   10.30    0.90
  14  -1   3    8.90    0.70
 -14  -1  -3   10.10    0.90
 -14   1  -3   11.60    0.90
 -14   1  -3   11.10    0.80
  14   1   3   10.40    1.10
  14   1   3   10.90    0.80
  14   1   3    8.70    1.10
  14   1   3   10.60    0.80
  14   1   3    9.80    0.80
  14   1   3   10.70    1.00
 -14   1  -3   10.70    0.70
 -15  -1  -3   23.20    1.40
 -15  -1  -3   24.50    1.30
  15  -1   3   24.70    1.30
 -15  -1  -3   23.70    1.60
  15  -1   3   24.80    1.30
  15  -1   3   25.00    1.30
  15  -1   3   24.60    1.60
 -15   1  -3   23.40    1.40
 -15   1  -3   23.30    1.20
  15   1   3   23.40    1.40
  15   1   3   27.70    1.60
  15   1   3   23.30    1.30
  15   1   3   20.50    1.60
  15   1   3   22.30    1.70
 -15   1  -3   23.90    1.40
  16  -1   3    6.60    0.70
  16  -1   3    6.70    0.70
 -16  -1  -3    8.80    1.00
  16  -1   3    6.40    0.80
 -16  -1  -3    6.90    0.70
 -16  -1  -3    6.20    0.70
  16  -1   3    7.30    0.70
 -16   1  -3    6.90    0.60
 -16   1  -3    6.30    0.80
  16   1   3    6.50    0.70
 -16   1  -3    5.80    0.60
  16   1   3    6.20    0.70
  16   1   3    8.20    0.90
 -17  -1  -3    1.30    0.60
 -17  -1  -3    1.50    0.30
  17  -1   3    1.50    0.40
  17  -1   3    1.30    0.40
  17  -1   3    1.30    0.40
  17  -1   3    1.10    0.50
 -17  -1  -3    1.00    0.50
  17   1   3    0.30    0.40
  17   1   3    1.00    0.40
 -17   1  -3    1.40    0.30
 -17   1  -3    1.20    0.40
  17   1   3    1.30    0.40
 -17   1  -3    1.80    0.50
 -18  -1  -3    9.40    0.90
  18  -1   3    9.80    0.70
  18  -1   3    9.00    0.70
 -18  -1  -3    9.00    0.60
  18  -1   3    8.60    0.60
 -18   1  -3    8.90    0.60
 -18   1  -3   10.20    0.70
 -18   1  -3    9.70    1.40
  18   1   3    9.20    0.70
  18   1   3    9.50    0.80
 -20  -2   3    7.40    0.70
  20  -2  -3    7.40    0.80
  20  -2  -3    8.30    0.60
  20  -2  -3    7.70    0.50
  20  -2  -3    8.30    0.60
  20   2  -3    7.90    0.60
 -20   2   3    8.90    0.60
  20   2  -3    8.30    0.80
 -19  -2   3  145.09    4.70
  19  -2  -3  137.69    4.80
  19  -2  -3  146.29    4.90
  19  -2  -3  144.29    4.90
 -19  -2   3  140.59    5.00
  19  -2  -3  137.49    5.00
  19   2  -3  140.69    4.80
  19   2  -3  149.99    5.00
 -19   2   3  134.79    4.70
  19   2  -3  136.39    5.00
 -19   2   3  132.69    4.90
  18  -2  -3   16.60    1.00
  18  -2  -3   15.40    1.20
  18  -2  -3   15.70    1.00
 -18  -2   3   17.30    1.30
 -18  -2   3   14.80    1.00
  18  -2  -3   16.40    1.00
  18   2  -3   16.00    1.10
  18   2  -3   16.80    1.30
  18   2  -3   17.30    1.20
 -18   2   3   16.30    1.00
 -17  -2   3   20.00    1.40
 -17  -2   3   18.20    1.10
  17   2  -3   19.60    1.60
 -17   2   3   18.30    1.10
  17   2  -3   17.70    1.50
 -16  -2   3  148.29    5.10
  16  -2  -3  147.59    5.30
  16  -2  -3  152.08    5.10
  16  -2  -3  138.89    4.90
 -16  -2   3  135.39    5.00
  16  -2  -3  143.99    5.00
 -16  -2   3  146.99    5.40
  16   2  -3  141.79    5.20
 -16   2   3  140.49    4.80
  16   2  -3  147.79    5.30
  16   2  -3  145.59    5.20
  16   2  -3  140.49    5.30
 -15  -2   3   38.50    2.00
  15  -2  -3   37.10    1.80
  15  -2  -3   37.00    1.80
 -15  -2   3   32.40    2.20
  15  -2  -3   40.70    2.10
  15  -2  -3   35.70    1.70
 -15  -2   3   38.90    1.90
  15   2  -3   36.40    1.90
  15   2  -3   34.40    2.20
 -15   2   3   35.20    1.60
  15   2  -3   35.80    2.00
  15   2  -3   37.40    1.90
  14  -2  -3  738.03   22.30
  14  -2  -3  751.22   22.80
 -14  -2   3  752.52   22.80
  14  -2  -3  715.33   22.50
  14  -2  -3  761.92   22.50
 -14  -2   3  686.23   22.50
 -14  -2   3  713.73   22.40
 -14   2   3  704.63   23.20
  14   2  -3  746.63   22.80
 -14   2   3  720.53   22.20
  14   2  -3  748.53   22.70
  14   2  -3  703.03   22.40
  14   2  -3  718.23   22.80
  14   2  -3  701.83   22.60
  13  -2  -3  658.33   20.90
 -13  -2   3  651.83   21.10
 -13  -2   3  720.53   21.60
 -13  -2   3  660.93   20.90
  13  -2  -3  686.23   21.00
  13  -2  -3  625.24   22.40
  13  -2  -3  695.73   20.80
  13  -2  -3  695.93   21.70
  13   2  -3  705.23   21.10
  13   2  -3  640.54   21.30
  13   2  -3  679.23   21.30
 -13   2   3  708.63   21.70
 -13   2   3  682.93   20.80
  13   2  -3  658.33   21.40
  12  -2  -3   27.40    1.30
 -12  -2   3   26.90    1.80
 -12  -2   3   26.80    1.50
  12  -2  -3   32.30    1.60
  12  -2  -3   34.20    1.60
  12   2  -3   29.70    1.60
 -12   2   3   26.40    1.30
 -12   2   3   25.90    1.90
 -11  -2   3   46.20    2.00
 -11  -2   3   46.00    2.30
 -11   2   3   42.80    2.20
  11   2  -3   45.90    2.10
 -11   2   3   43.60    1.80
  10  -2  -3  151.58    5.20
 -10  -2   3  160.98    5.70
  10   2  -3  146.29    5.40
 -10   2   3  148.59    5.00
 -10   2   3  154.98    5.50
  -9  -2   3   22.70    1.50
   9  -2  -3   22.00    1.10
   9  -2  -3   20.90    1.40
  -9  -2   3   22.10    1.20
  -9   2   3   19.50    1.10
   9   2  -3   20.20    1.80
  -8  -2   3   38.60    2.70
   8  -2  -3   45.70    1.80
  -8  -2   3   44.90    2.30
   8  -2  -3   44.70    2.40
  -8  -2   3   45.20    1.80
   8   2  -3   46.80    2.40
  -8   2   3   44.90    2.00
   7  -2  -3  477.15   14.90
  -7  -2   3  485.65   15.30
  -7  -2   3  453.85   14.70
   7  -2  -3  476.35   14.90
   7  -2  -3  486.95   15.10
  -7   2   3  469.75   14.90
   7   2  -3  482.35   15.40
   6  -2  -3   14.70    1.10
   6  -2  -3   14.70    1.00
  -6  -2   3   13.80    1.10
   6  -2  -3   14.60    0.90
   6   2  -3   13.50    1.10
  -6   2   3   13.00    0.90
  -6   2   3   14.20    0.90
   5  -2  -3  218.58    7.20
  -5  -2   3  204.48    7.20
   5  -2  -3  207.18    6.90
   5  -2  -3  217.38    6.90
   5   2  -3  224.28    7.20
  -5   2   3  198.58    6.90
  -5   2   3  213.38    6.90
   5   2  -3  208.98    6.60
   4  -2  -3   12.60    0.80
   4  -2  -3   13.40    0.80
   4  -2  -3   13.80    1.10
   4   2  -3   12.60    0.70
  -4   2   3   13.90    0.90
   4   2  -3   13.00    0.90
   4   2  -3   14.20    0.90
  -4   2   3   12.50    1.20
  -3   2   3 3218.58   96.99
  -2  -2   3 5399.96  170.28
   2  -2  -3 4881.81  163.08
   2   2  -3 5106.29  167.68
  -2   2   3 4921.81  165.18
  -1  -2   3  562.84   18.10
   1  -2  -3  584.04   17.60
   1  -2  -3  566.24   17.70
  -1  -2   3  583.14   17.90
   1   2  -3  586.84   17.70
   1   2  -3  571.74   18.10
  -1   2   3  588.44   17.90
   0  -2  -3   36.70    1.50
   0  -2   3   35.20    1.80
   0  -2   3   35.00    1.70
   0  -2  -3   35.00    1.60
   0   2  -3   36.70    1.50
   0   2   3   38.60    1.60
   0   2  -3   38.50    1.80
   0   2  -3   34.30    1.50
   1  -2   3  198.48    6.60
   1  -2   3  197.28    6.80
  -1  -2  -3  198.58    6.60
  -1  -2  -3  206.98    6.60
   1   2   3  189.48    6.40
  -1   2  -3  209.58    6.90
  -1   2  -3  203.58    6.50
   2  -2   3   59.39    2.40
  -2  -2  -3   58.19    2.50
  -2  -2  -3   62.29    2.40
   2  -2   3   63.79    2.70
  -2   2  -3   67.89    2.70
  -2   2  -3   61.59    2.40
   2   2   3   61.29    2.20
   3  -2   3    4.60    0.70
   3  -2   3    4.70    0.50
  -3  -2  -3    3.80    0.60
  -3  -2  -3    3.80    0.50
   3   2   3    4.00    0.40
  -3   2  -3    5.10    0.60
  -3   2  -3    4.60    0.70
  -4  -2  -3  161.98    5.40
  -4  -2  -3  153.48    5.60
   4  -2   3  157.58    5.20
   4  -2   3  144.79    5.60
   4  -2   3  159.28    5.20
  -4   2  -3  162.28    5.60
  -4   2  -3  149.69    5.30
   4   2   3  153.08    5.00
   5  -2   3  574.44   17.60
  -5  -2  -3  592.14   17.90
  -5  -2  -3  549.74   17.60
  -5  -2  -3  576.44   18.20
  -5   2  -3  583.34   17.50
  -5   2  -3  550.54   18.10
   5   2   3  563.64   17.40
  -6  -2  -3  403.86   12.70
  -6  -2  -3  408.76   13.40
  -6  -2  -3  381.76   12.40
  -6   2  -3  394.56   13.00
   6   2   3  404.16   12.20
  -6   2  -3  371.76   12.70
  -6   2  -3  398.76   12.30
  -7  -2  -3   40.90    1.90
  -7  -2  -3   40.00    2.00
  -7  -2  -3   38.80    2.30
  -7   2  -3   42.60    2.30
  -7   2  -3   40.60    1.70
  -7   2  -3   42.40    2.30
   7   2   3   41.20    1.60
  -8  -2  -3   12.70    1.50
  -8  -2  -3   12.90    1.10
  -8   2  -3    8.80    1.50
   8   2   3   10.70    0.70
   8   2   3    9.50    1.00
  -8   2  -3   11.20    1.30
  -9  -2  -3  174.78    7.10
  -9  -2  -3  191.18    6.40
  -9  -2  -3  180.98    6.60
  -9   2  -3  185.18    6.10
   9   2   3  182.18    6.10
  -9   2  -3  192.38    7.20
   9   2   3  183.18    6.50
 -10  -2  -3   14.60    1.40
 -10  -2  -3   18.40    1.30
 -10  -2  -3   17.00    2.10
 -10   2  -3   17.00    1.00
 -10   2  -3   16.60    2.80
  10   2   3   18.50    1.30
  11  -2   3   70.99    2.70
 -11  -2  -3   71.59    3.40
 -11  -2  -3   72.79    3.50
 -11  -2  -3   69.69    4.00
  11  -2   3   71.29    2.70
 -11   2  -3   75.69    4.00
  11   2   3   73.69    2.90
 -11   2  -3   67.09    2.60
  11   2   3   73.39    3.20
 -11   2  -3   65.59    2.40
  11   2   3   61.89    3.00
  11   2   3   70.79    2.80
  12  -2   3   29.90    1.50
  12  -2   3   27.90    1.40
 -12  -2  -3   28.70    1.60
 -12  -2  -3   29.80    1.50
 -12  -2  -3   31.90    1.80
 -12  -2  -3   30.80    2.20
  12  -2   3   29.00    1.50
  12  -2   3   29.30    1.30
  12   2   3   26.10    1.60
 -12   2  -3   32.00    3.00
  12   2   3   30.10    1.60
  12   2   3   27.60    1.80
 -12   2  -3   28.10    1.40
 -12   2  -3   30.10    1.40
 -12   2  -3   29.00    1.30
  12   2   3   26.90    1.50
 -13  -2  -3    2.50    0.70
  13  -2   3    2.30    0.70
  13  -2   3    2.00    0.50
 -13  -2  -3    2.50    0.60
 -13  -2  -3    3.00    0.80
  13  -2   3    2.00    0.50
 -13  -2  -3    3.70    1.60
 -13   2  -3    2.30    0.50
  13   2   3    3.10    0.60
  13   2   3    3.10    1.10
  13   2   3    2.00    0.60
  13   2   3    3.40    0.60
  14  -2   3    0.70    0.30
 -14  -2  -3    0.00    0.30
  14  -2   3    0.30    0.30
  14  -2   3    0.40    0.30
  14  -2   3   -0.30    0.30
 -14  -2  -3    0.10    0.50
 -14  -2  -3   -0.30    0.30
  14   2   3   -0.20    0.30
 -14   2  -3    0.60    0.30
  14   2   3    0.50    0.40
 -14   2  -3    0.70    0.30
  14   2   3    0.50    0.50
  15  -2   3    0.20    0.60
  15  -2   3    0.20    0.30
 -15  -2  -3    0.20    0.50
 -15  -2  -3    0.00    0.30
  15   2   3    0.40    0.50
 -15   2  -3    1.20    0.30
 -15   2  -3    0.20    0.30
 -15   2  -3    0.30    0.40
  15   2   3    0.20    0.30
  16  -2   3    9.90    0.80
 -16  -2  -3    9.10    0.80
 -16  -2  -3    9.70    0.80
  16  -2   3    9.60    1.00
  16  -2   3    8.80    0.80
  16  -2   3    9.10    0.70
 -16  -2  -3    7.20    1.30
 -16   2  -3    8.70    0.80
  16   2   3    9.60    0.90
  16   2   3    9.80    0.80
 -16   2  -3    9.40    0.60
 -17  -2  -3   16.80    1.30
 -17  -2  -3   18.70    1.00
  17  -2   3   17.50    1.00
  17  -2   3   16.20    1.30
  17  -2   3   18.50    1.30
 -17  -2  -3   19.40    1.10
  17  -2   3   18.60    1.00
 -17   2  -3   18.40    1.10
 -17   2  -3   18.30    1.00
 -17   2  -3   19.60    0.90
  17   2   3   16.90    1.10
 -18  -2  -3    5.10    0.50
  18  -2   3    4.40    0.50
  18  -2   3    4.70    0.60
  18  -2   3    4.60    0.60
  18  -2   3    4.20    0.60
 -18   2  -3    4.10    0.40
  18   2   3    4.30    0.50
  19  -3  -3    5.30    0.50
  19  -3  -3    5.70    0.50
  19  -3  -3    5.10    0.70
  19  -3  -3    5.90    0.60
  19   3  -3    5.50    0.60
  19   3  -3    5.70    0.80
 -19   3   3    5.00    0.50
  19   3  -3    5.90    0.80
  18  -3  -3   25.70    1.20
  18  -3  -3   25.70    1.30
  18  -3  -3   24.20    1.20
 -18  -3   3   25.60    1.50
  18  -3  -3   25.70    1.30
 -18  -3   3   27.20    1.30
 -18   3   3   25.00    1.10
  18   3  -3   23.40    1.30
  18   3  -3   23.30    1.80
  18   3  -3   24.60    1.30
  17  -3  -3   28.90    1.40
  17  -3  -3   27.10    1.50
 -17  -3   3   28.10    1.40
  17  -3  -3   28.80    1.40
 -17  -3   3   29.60    1.80
  17  -3  -3   28.30    1.30
  17   3  -3   27.40    1.60
  17   3  -3   27.50    1.50
  17   3  -3   25.80    1.50
 -17   3   3   28.00    1.30
  17   3  -3   27.40    1.50
  16  -3  -3   37.20    2.20
 -16  -3   3   44.80    2.20
  16  -3  -3   37.80    1.70
  16  -3  -3   39.40    1.80
  16  -3  -3   40.70    1.80
  16   3  -3   38.40    2.00
  16   3  -3   43.90    2.10
 -16   3   3   40.70    1.70
  15  -3  -3    0.40    0.50
  15  -3  -3    0.20    0.30
  15  -3  -3    0.50    0.30
  15  -3  -3   -0.90    0.60
 -15  -3   3    0.60    0.40
  15  -3  -3    0.30    0.30
  15   3  -3    0.00    0.40
  15   3  -3    0.40    0.50
  15   3  -3    0.70    0.40
 -15   3   3    0.00    0.30
  14  -3  -3   59.29    2.50
 -14  -3   3   65.49    2.90
  14  -3  -3   59.69    4.40
  14   3  -3   63.89    3.60
  14   3  -3   59.69    2.80
  14   3  -3   66.69    3.70
  14   3  -3   61.89    3.20
 -14   3   3   58.39    2.40
  13  -3  -3  189.78    6.60
  13  -3  -3  180.68    6.30
  13  -3  -3  185.98    6.40
  13  -3  -3  187.48    7.10
 -13  -3   3  186.98    6.40
 -13  -3   3  202.68    8.70
 -13  -3   3  198.38    6.80
  13  -3  -3  183.88    6.10
  13   3  -3  196.48    6.70
  13   3  -3  181.08    6.60
 -13   3   3  179.18    6.20
 -13   3   3  183.48    7.30
  13   3  -3  186.08    6.60
  13   3  -3  187.78    6.50
  12  -3  -3  171.28    5.90
  12  -3  -3  171.18    5.70
  12  -3  -3  188.48    8.40
 -12  -3   3  172.28    6.70
  12  -3  -3  174.28    5.80
 -12  -3   3  183.68    6.40
  12  -3  -3  177.38    6.10
  12   3  -3  171.68    6.10
  12   3  -3  169.58    6.20
 -12   3   3  166.48    5.80
 -12   3   3  171.38    6.70
  11  -3  -3   -0.10    0.30
  11  -3  -3    0.00    0.20
  11  -3  -3    0.60    0.30
 -11  -3   3    0.10    0.30
 -11  -3   3    0.60    0.60
 -11   3   3    0.30    0.30
  11   3  -3    0.30    0.40
 -11   3   3    0.50    0.70
  10  -3  -3    6.50    0.80
 -10  -3   3    9.30    0.90
 -10  -3   3    5.10    1.50
 -10  -3   3    6.30    1.00
  10   3  -3    8.30    0.90
 -10   3   3    7.40    1.10
 -10   3   3    7.00    0.70
  -9  -3   3   48.50    2.20
  -9  -3   3   46.40    2.60
   9  -3  -3   48.40    2.10
  -9  -3   3   49.99    3.20
  -9   3   3   48.90    2.10
   9   3  -3   46.90    2.20
  -9   3   3   48.90    2.50
  -8  -3   3  270.87    9.60
  -8  -3   3  287.17    9.90
   8  -3  -3  270.77    9.00
   8  -3  -3  263.07    9.00
  -8  -3   3  278.47    8.90
  -8   3   3  275.47    9.30
   8   3  -3  266.87    8.20
   8   3  -3  279.37    9.50
   8   3  -3  268.47    9.00
  -8   3   3  265.97    8.80
   7  -3  -3    8.70    1.10
  -7  -3   3    8.00    0.70
  -7  -3   3    7.50    1.50
  -7  -3   3    8.50    1.30
   7  -3  -3    7.70    0.90
   7   3  -3    8.70    1.10
   7   3  -3    8.10    0.50
  -7   3   3   10.70    1.10
  -6  -3   3  412.56   13.50
   6  -3  -3  409.66   13.30
   6  -3  -3  388.76   12.60
  -6  -3   3  389.86   13.40
  -6  -3   3  388.46   12.70
  -6   3   3  419.56   13.20
   6   3  -3  410.56   13.10
   6   3  -3  412.36   12.40
  -6   3   3  391.46   12.70
   5  -3  -3  214.08    7.00
  -5  -3   3  214.48    7.00
  -5  -3   3  224.48    7.80
   5  -3  -3  224.78    7.80
  -5   3   3  205.38    7.00
   5   3  -3  217.48    7.30
   5   3  -3  212.28    6.90
  -5   3   3  211.68    7.40
  -4  -3   3  159.98    5.80
  -4  -3   3  153.18    5.60
   4  -3  -3  150.88    5.90
  -4  -3   3  148.39    5.10
   4  -3  -3  145.39    5.20
   4   3  -3  147.29    5.50
   4   3  -3  149.59    5.10
  -4   3   3  158.78    6.00
   4   3  -3  149.29    5.30
  -4   3   3  155.08    5.50
   3  -3  -3   56.99    2.40
  -3  -3   3   55.39    2.60
   3  -3  -3   56.19    2.90
  -3  -3   3   54.09    2.70
  -3   3   3   54.79    2.50
   3   3  -3   53.09    2.20
   3   3  -3   52.39    2.60
   3   3  -3   55.39    2.20
  -2  -3   3 1034.00   31.60
   2  -3  -3 1026.30   31.00
   2   3  -3 1008.90   31.10
  -2   3   3 1029.70   31.60
   2   3  -3 1017.80   31.20
   2   3  -3 1014.20   31.80
   1  -3  -3   35.20    1.70
  -1  -3   3   37.30    1.90
  -1  -3   3   34.80    2.00
   1  -3  -3   35.30    1.60
   1   3  -3   36.30    1.60
   1   3  -3   37.50    1.70
   1   3  -3   38.10    2.10
  -1   3   3   35.20    1.80
   0  -3  -3  337.27   10.90
   0  -3  -3  321.87   10.10
   0  -3   3  344.57   10.90
   0  -3   3  322.97   11.20
   0   3  -3  331.67   11.20
   0   3  -3  335.37   10.70
   0   3   3  340.47   10.90
   0   3   3  325.47   10.60
   0   3  -3  336.67   10.50
   1  -3   3    9.60    0.90
   1  -3   3    8.90    1.20
  -1  -3  -3    9.60    0.90
  -1  -3  -3    9.10    0.90
  -1   3  -3    9.20    0.80
   1   3   3    8.10    0.70
  -1   3  -3    8.90    1.00
   2  -3   3 1135.89   34.80
  -2  -3  -3 1095.09   34.50
   2  -3   3 1125.29   34.40
  -2  -3  -3 1168.88   34.60
   2   3   3 1140.59   34.20
  -2   3  -3 1103.29   34.30
  -2   3  -3 1127.99   34.90
  -2   3  -3 1073.09   34.00
  -2   3  -3 1115.39   34.10
   3  -3   3  100.59    4.30
  -3  -3  -3  105.59    4.00
   3  -3   3  102.39    3.80
  -3  -3  -3  100.79    4.10
  -3   3  -3  102.69    3.70
   3   3   3  103.89    3.60
  -3   3  -3  101.69    4.30
  -3   3  -3  100.89    3.80
  -4  -3  -3    0.50    0.60
   4  -3   3    1.40    0.40
   4  -3   3    0.10    0.60
  -4  -3  -3    0.90    0.40
  -4  -3  -3    1.30    0.50
  -4   3  -3    1.40    0.60
  -4   3  -3    0.80    0.30
  -4   3  -3    0.20    0.50
   4   3   3    0.50    0.30
  -5  -3  -3   74.59    2.90
   5  -3   3   75.49    2.70
  -5  -3  -3   73.69    3.40
   5  -3   3   74.69    3.00
  -5  -3  -3   70.79    3.10
  -5   3  -3   69.09    3.10
  -5   3  -3   71.69    2.80
  -5   3  -3   65.89    4.50
   5   3   3   74.99    2.60
  -6  -3  -3  225.88    7.60
  -6  -3  -3  217.58    7.20
  -6  -3  -3  215.68    7.90
  -6   3  -3  214.18    8.10
   6   3   3  211.58    6.80
  -6   3  -3  214.38    7.00
   6   3   3  209.08    7.30
  -6   3  -3  200.98    7.70
  -7  -3  -3    6.00    1.10
  -7  -3  -3    6.10    0.90
  -7  -3  -3    4.60    0.80
  -7   3  -3    5.60    1.00
  -7   3  -3    4.40    1.10
   7   3   3    5.90    0.50
   7   3   3    5.30    0.70
  -7   3  -3    5.30    0.60
  -8  -3  -3  207.38    7.50
  -8  -3  -3  212.28    7.30
  -8  -3  -3  207.98    8.00
   8   3   3  216.38    6.70
   8   3   3  209.48    7.40
  -8   3  -3  209.18    7.00
  -8   3  -3  205.88    8.30
  -9  -3  -3  157.18    6.60
  -9  -3  -3  160.18    5.80
  -9  -3  -3  156.38    5.50
  -9  -3  -3  154.48    5.80
  -9  -3  -3  159.28    6.10
   9   3   3  164.38    5.90
  -9   3  -3  159.68    6.90
  -9   3  -3  163.78    5.50
   9   3   3  159.78    5.60
   9   3   3  156.08    5.60
   9   3   3  158.78    5.10
  10  -3   3  105.99    3.80
 -10  -3  -3  106.39    4.10
 -10  -3  -3  107.79    5.10
 -10  -3  -3  103.99    4.50
 -10  -3  -3  104.79    3.90
  10   3   3  108.59    4.00
  10   3   3  111.99    4.00
  10   3   3  108.79    4.40
 -10   3  -3  102.79    3.70
 -10   3  -3  100.79    5.30
 -10   3  -3  101.39    3.50
  11  -3   3  344.37   11.30
 -11  -3  -3  368.76   12.10
 -11  -3  -3  360.06   11.80
  11  -3   3  367.06   11.50
 -11  -3  -3  361.46   12.30
 -11  -3  -3  357.76   12.90
  11  -3   3  365.76   11.10
  11  -3   3  359.36   12.20
 -11  -3  -3  356.16   11.60
  11   3   3  329.17   11.70
  11   3   3  372.26   11.70
 -11   3  -3  358.96   13.60
 -11   3  -3  364.56   11.10
 -11   3  -3  367.36   11.50
  11   3   3  371.16   12.10
 -11   3  -3  345.27   11.30
 -12  -3  -3   54.39    3.00
 -12  -3  -3   45.70    3.30
 -12  -3  -3   54.29    2.70
  12   3   3   51.99    2.60
 -12   3  -3   52.29    2.20
  13  -3   3   45.10    2.00
  13  -3   3   42.70    1.60
  13  -3   3   45.50    1.90
 -13  -3  -3   45.20    2.00
 -13  -3  -3   41.40    3.20
  13  -3   3   43.90    1.90
 -13  -3  -3   43.80    2.20
  13   3   3   45.70    2.20
 -13   3  -3   43.70    1.70
  13   3   3   41.10    2.10
  13   3   3   43.30    2.30
 -13   3  -3   42.70    1.80
  14  -3   3   50.09    2.30
 -14  -3  -3   48.30    2.10
  14  -3   3   49.50    2.10
 -14  -3  -3   47.90    2.50
 -14  -3  -3   48.80    3.50
 -14  -3  -3   47.80    2.30
  14  -3   3   52.39    2.10
  14   3   3   47.10    2.40
  14   3   3   47.90    2.40
 -14   3  -3   50.09    1.90
 -14   3  -3   46.70    2.10
 -14   3  -3   50.79    2.10
 -15  -3  -3   39.30    1.80
  15  -3   3   38.50    1.90
  15  -3   3   40.10    1.70
  15  -3   3   40.70    1.80
  15  -3   3   39.00    1.70
 -15  -3  -3   42.40    1.90
 -15   3  -3   41.40    1.60
  15   3   3   41.00    2.00
 -15   3  -3   41.80    1.60
  15   3   3   38.90    1.90
 -15   3  -3   40.60    1.80
  16  -3   3   26.00    1.50
  16  -3   3   27.10    1.30
  16  -3   3   29.10    1.50
 -16  -3  -3   31.10    1.40
 -16  -3  -3   30.20    1.70
  16  -3   3   26.50    1.30
  16   3   3   26.80    1.30
 -16   3  -3   25.70    1.20
 -16   3  -3   27.00    1.20
 -16   3  -3   27.00    1.40
 -17  -3  -3    5.20    0.50
  17  -3   3    4.90    0.50
  17  -3   3    4.30    0.60
  17  -3   3    4.80    0.50
  17   3   3    3.60    0.60
 -17   3  -3    4.00    0.40
  18  -4  -3    8.10    0.60
  18  -4  -3    8.00    0.60
  18  -4  -3    7.70    0.60
  18   4  -3    7.30    0.80
 -18   4   3    8.20    0.50
  17  -4  -3    6.30    0.60
 -17  -4   3    7.20    0.90
  17  -4  -3    7.00    0.60
  17  -4  -3    6.70    0.60
 -17   4   3    5.60    0.50
  17   4  -3    6.60    0.80
 -17   4   3    6.20    0.70
  17   4  -3    5.20    0.70
  16  -4  -3    0.50    0.30
  16  -4  -3    0.60    0.30
  16  -4  -3    0.80    0.50
  16  -4  -3    0.60    0.30
  16   4  -3   -0.20    0.40
  16   4  -3    0.90    0.40
 -16   4   3    0.00    0.30
 -15  -4   3   32.90    1.90
  15  -4  -3   32.20    2.00
  15   4  -3   31.40    1.70
 -15   4   3   31.80    1.50
  15   4  -3   30.60    1.60
  14  -4  -3   47.50    2.10
 -14  -4   3   52.49    2.50
  14  -4  -3   48.20    1.90
  14  -4  -3   46.40    2.00
 -14  -4   3   47.50    2.10
  14  -4  -3   44.90    2.60
  14   4  -3   46.60    2.30
 -14   4   3   47.80    2.00
  14   4  -3   46.70    2.20
  13  -4  -3   99.69    4.50
  13  -4  -3  103.29    3.70
 -13  -4   3  107.79    4.20
 -13  -4   3   92.99    5.50
  13  -4  -3  105.69    3.60
  13  -4  -3  101.49    3.80
 -13  -4   3   99.39    3.80
  13   4  -3  100.29    4.00
 -13   4   3  102.49    3.80
  13   4  -3   96.29    3.80
 -12  -4   3    3.30    0.60
 -12  -4   3    3.50    0.80
  12  -4  -3    4.00    0.50
 -12  -4   3    4.10    1.70
  12  -4  -3    2.60    0.40
  12  -4  -3    4.60    0.90
  12  -4  -3    3.10    0.60
 -12  -4   3    3.30    1.10
  12   4  -3    3.80    0.80
  12   4  -3    5.10    0.80
 -12   4   3    2.80    0.60
 -12   4   3    2.80    1.10
  12   4  -3    4.30    0.80
  11  -4  -3   38.70    1.80
 -11  -4   3   34.10    3.30
 -11  -4   3   38.20    2.70
 -11  -4   3   41.70    1.90
 -11  -4   3   41.00    2.20
  11  -4  -3   41.80    1.70
  11  -4  -3   40.00    2.50
  11  -4  -3   42.40    1.90
  11   4  -3   41.60    2.20
  11   4  -3   40.30    2.20
 -11   4   3   38.50    1.90
 -11   4   3   41.50    2.70
 -10  -4   3   31.50    2.90
  10  -4  -3   30.30    2.20
  10  -4  -3   29.00    1.80
 -10  -4   3   29.80    2.50
 -10  -4   3   40.10    2.20
  10  -4  -3   34.40    2.30
 -10   4   3   30.90    1.70
  10   4  -3   31.80    1.80
 -10   4   3   33.30    2.40
  10   4  -3   31.20    1.90
   9  -4  -3    1.40    0.80
  -9  -4   3    1.30    1.00
   9  -4  -3    0.40    0.30
  -9  -4   3    1.60    0.50
   9  -4  -3    0.10    0.60
   9  -4  -3   -0.80    0.60
  -9   4   3    0.70    0.40
  -9   4   3    0.20    0.70
   9   4  -3    0.10    0.40
   8  -4  -3   83.89    3.90
  -8  -4   3   88.39    4.40
  -8  -4   3   89.09    4.30
  -8  -4   3   88.79    3.50
  -8   4   3   86.59    3.50
   8   4  -3   87.09    2.80
   8   4  -3   84.09    3.50
  -8   4   3   84.19    4.00
   7  -4  -3   92.49    4.30
  -7  -4   3   96.49    4.50
  -7  -4   3   86.59    4.30
  -7  -4   3   92.89    3.60
  -7   4   3   87.49    3.60
   7   4  -3   91.59    3.60
  -7   4   3   93.79    4.20
   7   4  -3   92.79    3.10
   6  -4  -3   -0.50    0.80
  -6  -4   3    1.90    0.90
  -6  -4   3    1.60    0.80
   6   4  -3    1.80    0.50
   6   4  -3    1.80    0.40
  -6   4   3    2.40    0.70
   5  -4  -3  459.55   16.00
  -5  -4   3  464.45   14.90
  -5  -4   3  473.85   15.80
   5  -4  -3  458.35   15.20
  -5  -4   3  505.85   17.40
  -5   4   3  452.75   15.60
   5   4  -3  495.35   15.60
   4  -4  -3  263.37   10.50
  -4  -4   3  278.67    9.90
  -4  -4   3  271.67    8.80
  -4  -4   3  274.37    9.60
   4   4  -3  264.07    9.50
   4   4  -3  269.27    8.80
  -4   4   3  269.17    9.50
  -4   4   3  277.37    9.10
  -4   4   3  269.57    9.20
  -3  -4   3   71.39    2.80
  -3  -4   3   75.99    3.70
  -3  -4   3   75.29    3.50
   3  -4  -3   73.19    3.30
  -3   4   3   71.99    3.10
  -3   4   3   75.19    3.50
   3   4  -3   72.89    3.60
   3   4  -3   75.89    3.00
  -3   4   3   76.99    3.20
  -2  -4   3    1.30    0.80
   2  -4  -3    2.60    0.90
   2  -4  -3    1.70    0.40
  -2  -4   3    1.70    0.60
  -2   4   3    2.30    0.60
   2   4  -3    2.00    0.50
  -2   4   3    1.90    0.70
   2   4  -3    1.60    0.80
  -2   4   3    2.10    0.60
  -1  -4   3  277.67   10.00
   1  -4  -3  280.67    9.10
  -1   4   3  272.67    9.20
  -1   4   3  283.87    9.30
   1   4  -3  268.37    9.00
   1   4  -3  274.87    9.20
  -1   4   3  278.77    9.60
   1   4  -3  279.17    9.90
   0  -4  -3  154.78    5.80
   0  -4  -3  155.58    5.60
   0  -4   3  157.78    6.30
   0   4  -3  153.48    5.60
   0   4   3  154.48    5.50
   0   4  -3  155.98    5.40
   0   4   3  159.08    6.00
   0   4  -3  162.98    6.30
   0   4   3  161.28    5.70
  -1  -4  -3  412.36   13.70
  -1  -4  -3  422.86   13.60
   1  -4   3  409.56   14.20
  -1   4  -3  415.46   14.20
  -1   4  -3  427.56   13.30
   1   4   3  422.26   13.30
   1   4   3  419.26   13.50
  -1   4  -3  403.96   13.50
   2  -4   3   98.99    3.90
  -2  -4  -3   91.09    4.00
  -2  -4  -3  101.79    4.10
  -2   4  -3   95.19    3.60
  -2   4  -3   95.79    3.90
  -2   4  -3   97.69    4.60
   2   4   3   97.39    3.60
   2   4   3   94.99    3.90
  -3  -4  -3   87.29    3.80
  -3  -4  -3   81.89    3.70
   3  -4   3   84.49    3.40
  -3  -4  -3   85.29    3.30
  -3   4  -3   86.49    3.60
   3   4   3   85.69    3.20
  -3   4  -3   84.59    3.30
  -3   4  -3   83.29    4.20
  -4  -4  -3  290.87    9.50
  -4  -4  -3  284.17   10.10
  -4  -4  -3  300.47   10.30
   4  -4   3  292.27    9.50
   4  -4   3  298.77   10.50
  -4   4  -3  298.17    9.60
  -4   4  -3  290.87   10.70
  -4   4  -3  278.27    9.90
   4   4   3  287.17    9.80
   4   4   3  308.77    9.50
   4   4   3  287.17    9.70
  -5  -4  -3   97.99    4.40
  -5  -4  -3   92.09    3.70
  -5  -4  -3   98.99    5.00
   5  -4   3   97.19    4.40
  -5   4  -3   95.99    4.10
   5   4   3   96.29    3.50
  -5   4  -3   96.99    4.80
  -5   4  -3   99.79    3.70
   5   4   3   95.99    3.90
  -6  -4  -3   69.69    2.90
  -6  -4  -3   63.99    3.30
  -6  -4  -3   67.29    3.50
  -6   4  -3   70.19    4.00
   6   4   3   65.29    3.00
  -6   4  -3   67.49    3.50
  -6   4  -3   67.19    2.80
   6   4   3   67.29    2.50
   7  -4   3   59.49    3.10
  -7  -4  -3   52.39    2.30
  -7  -4  -3   51.49    2.50
  -7  -4  -3   52.89    3.10
  -7  -4  -3   47.10    2.80
  -7  -4  -3   46.70    2.20
   7   4   3   50.69    2.50
  -7   4  -3   49.90    3.90
   7   4   3   49.80    2.00
  -7   4  -3   49.80    2.20
  -8  -4  -3   35.00    2.50
  -8  -4  -3   30.60    1.80
  -8  -4  -3   31.80    1.90
   8  -4   3   27.30    1.40
  -8  -4  -3   28.70    2.30
  -8  -4  -3   28.40    2.40
   8  -4   3   27.50    1.30
   8   4   3   30.80    1.90
   8   4   3   27.30    1.60
  -8   4  -3   23.90    2.70
  -8   4  -3   28.60    1.60
  -8   4  -3   28.40    1.20
  -8   4  -3   28.10    1.50
   8   4   3   31.10    1.40
  -9  -4  -3  228.28    8.10
   9  -4   3  232.58    8.40
   9  -4   3  233.28    7.30
  -9  -4  -3  212.88    8.90
   9  -4   3  231.48    7.50
  -9  -4  -3  227.68    8.50
  -9  -4  -3  234.98    7.90
   9  -4   3  234.08    7.10
  -9  -4  -3  228.78    7.70
   9   4   3  237.58    7.40
  -9   4  -3  220.98    7.30
  -9   4  -3  223.18    7.50
   9   4   3  236.98    8.20
  -9   4  -3  230.38    9.60
  -9   4  -3  236.78    7.70
   9   4   3  224.28    7.80
  10  -4   3    0.70    0.30
 -10  -4  -3    0.80    0.50
  10  -4   3    1.20    0.20
 -10  -4  -3    0.40    0.40
  10  -4   3    1.20    0.70
  10  -4   3    0.60    0.40
 -10  -4  -3    0.30    1.10
 -10  -4  -3    1.50    0.70
 -10  -4  -3   -0.50    1.00
 -10   4  -3    1.40    0.50
 -10   4  -3    2.90    0.50
 -10   4  -3    1.30    0.30
  10   4   3    0.70    0.50
 -10   4  -3    1.80    1.40
 -11  -4  -3  124.39    4.50
 -11  -4  -3  123.89    4.70
  11  -4   3  128.99    5.20
  11  -4   3  127.69    4.20
 -11  -4  -3  125.89    5.00
 -11  -4  -3  119.59    5.70
  11  -4   3  123.89    4.40
  11  -4   3  122.39    4.00
 -11   4  -3  123.19    4.10
 -11   4  -3  126.79    4.50
 -11   4  -3  121.39    4.30
 -12  -4  -3    9.90    1.00
  12  -4   3   11.70    0.90
  12  -4   3   10.30    1.30
  12  -4   3   12.00    0.80
  12  -4   3   11.60    0.90
  12  -4   3   11.20    0.60
 -12  -4  -3    7.70    1.50
 -12  -4  -3   12.40    1.40
  12   4   3   11.90    1.20
 -12   4  -3   11.90    0.90
 -12   4  -3   12.00    0.70
 -12   4  -3   10.30    0.80
  13  -4   3   39.10    2.00
  13  -4   3   40.40    1.80
 -13  -4  -3   44.80    3.10
 -13  -4  -3   39.00    2.30
 -13  -4  -3   41.00    1.90
  13  -4   3   39.50    1.80
 -13   4  -3   38.30    1.50
  13   4   3   41.30    2.20
 -13   4  -3   40.20    1.80
  14  -4   3    2.50    0.40
  14  -4   3    3.00    0.60
  14  -4   3    1.70    0.40
 -14  -4  -3    2.70    0.50
 -14  -4  -3    2.40    0.70
  14  -4   3    3.10    0.40
 -14   4  -3    3.10    0.40
  14   4   3    1.90    0.50
 -14   4  -3    2.20    0.50
 -14   4  -3    2.70    0.40
  15  -4   3    0.00    0.20
  15  -4   3   -0.20    0.40
  15  -4   3   -0.10    0.30
  15  -4   3    0.10    0.20
 -15   4  -3    0.10    0.20
 -15   4  -3    0.50    0.20
  15   4   3    0.40    0.40
 -15   4  -3    0.30    0.30
  16  -4   3    0.50    0.30
  16  -4   3    0.20    0.20
  16  -4   3    0.10    0.20
  16  -4   3    0.20    0.20
 -16   4  -3    0.00    0.30
  16   4   3    0.20    0.30
 -16   4  -3    0.40    0.20
  17  -5  -3    7.30    0.50
  17  -5  -3    7.80    0.50
  17  -5  -3    7.20    0.50
  17   5  -3    7.60    0.70
 -17   5   3    7.40    0.40
 -16  -5   3   43.50    2.10
  16  -5  -3   44.40    2.20
  16  -5  -3   51.19    2.00
  16  -5  -3   45.70    1.80
 -16   5   3   45.50    1.70
  16   5  -3   53.19    2.70
 -16   5   3   44.60    1.80
  15  -5  -3  305.47    9.50
  15  -5  -3  305.97    9.40
  15  -5  -3  296.87   10.00
  15  -5  -3  301.57    9.40
 -15  -5   3  283.07    9.80
  15   5  -3  312.57    9.80
  15   5  -3  270.47    9.90
 -15   5   3  307.17    9.40
 -15   5   3  297.27    9.40
 -14  -5   3   66.19    2.90
  14  -5  -3   64.49    2.40
  14  -5  -3   63.89    2.50
  14  -5  -3   66.09    3.10
  14  -5  -3   65.79    2.50
 -14   5   3   62.89    2.50
 -14   5   3   65.39    2.50
  14   5  -3   63.29    2.70
  13  -5  -3   28.00    1.40
 -13  -5   3   33.40    3.20
 -13  -5   3   29.60    1.90
  13  -5  -3   28.70    2.00
  13  -5  -3   29.60    1.50
  13  -5  -3   28.90    1.30
  13   5  -3   26.00    1.60
 -13   5   3   30.00    1.50
 -13   5   3   28.30    1.40
 -12  -5   3   16.40    1.40
  12  -5  -3   14.60    1.60
  12  -5  -3   14.70    1.00
  12  -5  -3   14.90    1.00
  12  -5  -3   15.80    0.90
 -12  -5   3   12.20    2.20
  12   5  -3   14.20    1.20
 -12   5   3   15.00    1.10
 -12   5   3   14.30    1.00
 -11  -5   3   20.80    1.60
  11  -5  -3   21.40    1.10
  11  -5  -3   19.10    1.10
  11  -5  -3   19.70    1.20
  11  -5  -3   20.10    1.80
 -11  -5   3   21.60    2.60
  11   5  -3   24.30    1.70
 -11   5   3   21.90    1.40
  11   5  -3   18.00    1.40
 -11   5   3   17.80    1.20
  10  -5  -3   49.70    2.00
  10  -5  -3   49.99    2.20
  10  -5  -3   51.69    2.10
 -10  -5   3   55.09    3.70
 -10  -5   3   55.19    2.60
  10  -5  -3   55.89    3.10
 -10  -5   3   48.70    3.50
 -10   5   3   49.40    2.40
  10   5  -3   49.90    2.50
  10   5  -3   51.59    2.50
 -10   5   3   47.80    2.20
 -10   5   3   47.90    3.30
  -9  -5   3   -0.50    0.50
   9  -5  -3    0.00    0.30
  -9  -5   3   -0.40    1.30
   9  -5  -3   -0.10    0.30
   9  -5  -3    0.10    0.20
  -9  -5   3    0.90    1.10
   9  -5  -3   -0.30    0.60
   9   5  -3    0.20    0.40
  -9   5   3    0.70    0.40
  -9   5   3    1.30    0.50
   9   5  -3    1.00    0.60
  -9   5   3    0.60    0.40
  -9   5   3   -0.70    0.90
   8  -5  -3  123.89    5.60
   8  -5  -3  121.09    4.00
   8  -5  -3  127.39    5.30
  -8  -5   3  131.09    6.10
  -8  -5   3  126.09    4.80
  -8  -5   3  138.89    7.90
   8  -5  -3  131.79    4.30
   8  -5  -3  124.79    4.50
   8   5  -3  133.49    4.90
  -8   5   3  125.39    4.80
  -8   5   3  124.39    5.70
   8   5  -3  123.69    5.10
   8   5  -3  122.39    4.10
   7  -5  -3  143.79    6.60
  -7  -5   3  139.49    6.30
   7  -5  -3  146.49    5.10
  -7  -5   3  151.68    5.30
   7  -5  -3  144.39    4.70
  -7  -5   3  143.69    6.50
   7   5  -3  142.89    4.80
   7   5  -3  142.99    5.00
   7   5  -3  138.69    5.30
  -7   5   3  147.79    6.00
  -7   5   3  149.88    5.50
  -7   5   3  130.39    5.30
  -7   5   3  151.18    6.30
   6  -5  -3    2.30    1.40
   6  -5  -3    2.70    0.40
  -6  -5   3    3.80    0.70
  -6  -5   3    1.40    1.00
  -6  -5   3    1.30    1.30
   6  -5  -3    3.50    0.80
   6   5  -3    1.80    0.50
   6   5  -3    2.20    0.40
  -6   5   3    2.90    1.00
  -6   5   3    1.50    0.60
  -5  -5   3   25.10    2.10
   5  -5  -3   21.00    2.70
  -5  -5   3   25.30    1.50
  -5  -5   3   23.90    2.60
   5   5  -3   22.80    1.40
   5   5  -3   26.70    1.40
  -5   5   3   23.60    1.60
  -4  -5   3    0.40    0.40
  -4  -5   3    1.00    0.70
   4  -5  -3    1.90    1.20
  -4  -5   3    1.10    1.20
  -4   5   3   -1.60    0.80
  -4   5   3    0.60    0.70
   4   5  -3   -0.60    0.40
  -4   5   3    0.50    0.50
  -3  -5   3    3.50    0.60
  -3  -5   3    1.50    1.40
   3  -5  -3    4.20    1.50
  -3  -5   3    2.70    0.90
  -3   5   3    4.40    1.00
  -3   5   3    2.30    0.70
   3   5  -3    2.80    0.70
  -3   5   3    6.40    1.20
   3   5  -3    3.20    0.70
  -2  -5   3   58.69    3.80
   2  -5  -3   63.29    4.30
  -2  -5   3   62.59    3.30
   2  -5  -3   59.79    3.40
  -2   5   3   66.99    3.50
   2   5  -3   62.99    2.90
   2   5  -3   64.49    2.70
   2   5  -3   61.29    3.60
  -2   5   3   58.09    2.90
  -2   5   3   62.59    3.00
  -1  -5   3   13.20    1.50
   1  -5  -3   14.30    1.10
   1  -5  -3   12.00    2.00
   1   5  -3    9.70    1.00
  -1   5   3   10.80    1.40
   1   5  -3   11.50    1.20
  -1   5   3   12.90    1.50
  -1   5   3   12.80    1.20
   1   5  -3    8.10    1.50
   0  -5   3    2.40    0.80
   0  -5  -3    0.70    0.50
   0   5  -3   -0.20    0.50
   0   5  -3   -0.20    0.90
   0   5   3    1.40    0.60
   0   5   3    0.40    0.50
   0   5  -3   -0.10    0.40
   1  -5   3  211.48    7.30
  -1  -5  -3  203.98    7.20
  -1   5  -3  201.58    6.90
   1   5   3  184.98    6.80
  -1   5  -3  195.38    8.10
   1   5   3  198.98    7.20
   1   5   3  197.78    7.00
  -1   5  -3  197.08    7.20
   2  -5   3  186.18    6.50
  -2  -5  -3  181.68    6.70
  -2   5  -3  178.38    7.60
   2   5   3  176.28    6.60
  -2   5  -3  177.28    6.30
   2   5   3  179.88    6.30
  -2   5  -3  178.88    6.70
   2   5   3  170.18    6.20
   3  -5   3   20.20    1.40
   3  -5   3   23.00    2.90
  -3  -5  -3   21.70    1.80
  -3   5  -3   19.00    1.80
   3   5   3   19.20    1.40
  -3   5  -3   22.20    2.50
   3   5   3   23.00    1.40
  -3   5  -3   21.50    1.40
   3   5   3   17.10    1.60
   4  -5   3   75.09    3.60
  -4  -5  -3   78.19    3.80
   4  -5   3   77.49    4.70
  -4  -5  -3   84.79    3.50
   4  -5   3   74.89    2.70
  -4   5  -3   76.59    3.20
   4   5   3   73.69    3.20
   4   5   3   73.99    2.90
  -4   5  -3   74.59    3.60
   4   5   3   80.69    3.10
   4   5   3   75.99    3.50
  -4   5  -3   77.19    2.90
  -4   5  -3   80.09    5.10
   4   5   3   75.99    3.30
  -4   5  -3   70.69    2.80
  -5  -5  -3   74.39    3.30
  -5  -5  -3   77.69    3.90
  -5   5  -3   77.09    4.60
  -5   5  -3   80.09    3.00
   5   5   3   78.89    3.00
  -5   5  -3   76.59    3.20
   5   5   3   73.39    2.90
  -5   5  -3   73.39    3.80
   6  -5   3   98.99    3.30
   6  -5   3   99.19    4.40
  -6  -5  -3   98.39    3.90
  -6  -5  -3   82.99    4.80
  -6  -5  -3  100.09    4.10
   6   5   3  105.59    4.10
  -6   5  -3  102.49    3.90
  -6   5  -3   96.29    4.60
  -6   5  -3   97.19    3.50
  -6   5  -3  106.39    5.60
  -6   5  -3   97.19    3.60
   6   5   3  101.39    3.60
   6   5   3   97.79    3.90
   7  -5   3  141.09    4.80
  -7  -5  -3  135.29    5.20
  -7  -5  -3  141.79    5.40
   7  -5   3  138.09    4.50
   7  -5   3  141.39    5.80
  -7  -5  -3  145.49    6.20
   7  -5   3  136.39    4.60
  -7   5  -3  138.19    4.70
  -7   5  -3  138.79    7.00
   7   5   3  144.69    4.80
  -7   5  -3  142.49    5.10
   7   5   3  136.29    5.10
  -7   5  -3  141.49    4.90
   7   5   3  141.99    5.40
  -8  -5  -3  137.69    6.00
   8  -5   3  132.09    4.60
   8  -5   3  125.99    4.40
  -8  -5  -3  130.59    5.10
  -8  -5  -3  131.29    5.10
   8  -5   3  132.09    4.20
   8  -5   3  134.79    5.50
  -8   5  -3  130.09    6.90
   8   5   3  138.49    4.50
   8   5   3  130.19    4.80
   8   5   3  135.69    5.20
  -8   5  -3  135.39    4.90
  -8   5  -3  135.39    4.70
  -8   5  -3  129.09    4.40
  -8   5  -3  130.89    6.00
   9  -5   3  118.29    4.20
  -9  -5  -3  119.99    4.80
   9  -5   3  120.09    5.20
   9  -5   3  121.99    4.10
   9  -5   3  120.69    3.90
  -9  -5  -3  123.29    4.80
  -9  -5  -3  126.69    5.70
   9   5   3  121.09    4.00
  -9   5  -3  129.69    4.50
  -9   5  -3  124.19    4.30
   9   5   3  119.49    4.40
  -9   5  -3  119.29    4.10
 -10  -5  -3  136.79    6.00
 -10  -5  -3  128.69    5.10
  10  -5   3  137.29    5.50
  10  -5   3  135.69    4.20
 -10  -5  -3  125.39    5.00
  10  -5   3  127.59    4.50
  10  -5   3  129.79    4.40
 -10   5  -3  133.99    4.60
 -10   5  -3  130.09    4.30
  10   5   3  135.79    5.10
 -10   5  -3  136.89    5.20
  11  -5   3    1.70    0.60
 -11  -5  -3    4.00    0.90
 -11  -5  -3    2.80    1.20
 -11   5  -3    2.80    0.50
  11   5   3    2.80    0.70
 -11   5  -3    2.10    0.40
 -12  -5  -3   29.60    2.00
  12  -5   3   27.40    1.10
  12  -5   3   32.20    1.50
  12  -5   3   31.50    1.40
 -12  -5  -3   28.20    2.50
  12  -5   3   28.90    1.30
 -12   5  -3   29.70    1.30
 -12   5  -3   29.10    1.20
  12   5   3   30.30    1.80
 -12   5  -3   30.10    1.50
  13  -5   3   26.30    1.30
  13  -5   3   32.10    1.60
  13  -5   3   30.30    1.30
 -13   5  -3   30.20    1.30
 -13   5  -3   29.70    1.40
  13   5   3   30.00    1.70
  14  -5   3   19.40    1.00
  14  -5   3   24.80    1.40
  14   5   3   19.30    1.20
 -14   5  -3   19.00    0.90
 -14   5  -3   22.10    1.00
 -14   5  -3   20.00    1.10
  15  -5   3    6.90    0.50
  15  -5   3    7.20    0.50
 -15   5  -3    7.00    0.50
  15  -6  -3   19.50    0.90
  15  -6  -3   19.70    0.90
  15  -6  -3   19.60    1.20
  15   6  -3   19.10    1.10
  15   6  -3   18.90    1.10
 -15   6   3   17.80    1.00
  14  -6  -3   61.09    2.30
  14  -6  -3   61.69    2.20
  14  -6  -3   74.09    3.80
  14  -6  -3   62.89    2.30
 -14   6   3   58.19    2.20
 -13  -6   3   61.49    3.40
  13  -6  -3   52.19    1.90
  13  -6  -3   51.79    2.00
  13  -6  -3   50.89    2.60
  13  -6  -3   50.89    2.00
 -13   6   3   51.19    2.10
 -13   6   3   50.99    2.20
  12  -6  -3    1.00    0.40
  12  -6  -3    1.70    0.30
 -12  -6   3    1.60    0.70
  12  -6  -3    1.50    0.40
  12  -6  -3    1.40    0.60
 -12   6   3    1.30    0.30
 -12   6   3    2.80    0.50
  11  -6  -3    0.80    0.30
 -11  -6   3    2.80    1.40
  11  -6  -3    1.20    0.40
 -11  -6   3    1.50    0.70
 -11   6   3    1.20    0.30
 -11   6   3    1.90    0.50
 -11   6   3    0.70    0.40
 -10  -6   3    0.90    1.20
 -10  -6   3    0.20    0.70
  10  -6  -3    0.90    0.40
  10  -6  -3    0.40    0.30
  10  -6  -3   -0.50    0.50
  10  -6  -3    0.30    0.30
 -10   6   3    0.60    0.40
 -10   6   3    0.00    0.30
 -10   6   3   -0.60    0.30
  -9  -6   3   41.70    2.10
   9  -6  -3   47.70    1.90
   9  -6  -3   43.80    1.90
  -9  -6   3   46.60    2.40
   9  -6  -3   49.20    2.80
   9  -6  -3   44.00    2.00
   9  -6  -3   44.80    1.50
  -9  -6   3   45.90    3.30
  -9   6   3   45.60    1.90
  -9   6   3   43.80    2.00
   8  -6  -3  304.27    9.80
  -8  -6   3  287.57   10.00
  -8  -6   3  295.87   10.10
   8  -6  -3  305.37    9.30
   8  -6  -3  319.07   10.90
   8  -6  -3  305.87    9.60
   8   6  -3  296.77    9.60
  -8   6   3  319.17   10.30
  -8   6   3  311.27    9.90
  -8   6   3  294.77    9.70
   7  -6  -3   50.09    2.60
   7  -6  -3   72.69    4.80
  -7  -6   3   58.89    3.70
  -7  -6   3   53.99    2.60
   7   6  -3   57.39    2.20
  -7   6   3   59.89    2.90
  -6  -6   3   32.30    1.90
   6  -6  -3   32.40    1.40
   6  -6  -3   32.40    3.80
   6  -6  -3   29.80    2.10
  -6  -6   3   29.70    2.70
   6  -6  -3   31.60    1.40
  -6  -6   3   29.50    1.70
   6  -6  -3   29.70    1.60
  -6   6   3   31.00    1.70
   6   6  -3   32.00    1.60
  -6   6   3   32.60    1.70
  -6   6   3   33.20    2.00
  -6   6   3   35.40    3.00
   6   6  -3   31.00    1.50
   5  -6  -3    4.60    0.70
   5  -6  -3    4.10    0.50
   5  -6  -3    5.00    1.00
  -5  -6   3    6.20    0.80
  -5  -6   3    5.40    1.30
  -5   6   3    4.80    1.30
  -5   6   3    3.70    0.60
   5   6  -3    5.10    0.70
  -5   6   3    3.80    0.60
  -5   6   3    5.70    1.60
   5   6  -3    4.40    0.70
  -5   6   3    4.70    0.80
  -4  -6   3   24.60    1.50
  -4  -6   3   26.80    2.30
   4  -6  -3   26.90    1.40
   4  -6  -3   28.40    1.40
   4  -6  -3   28.10    3.70
   4  -6  -3   27.50    2.00
   4   6  -3   26.70    1.60
   4   6  -3   29.40    1.50
  -4   6   3   26.10    1.90
  -4   6   3   24.30    1.50
  -4   6   3   24.50    2.50
   4   6  -3   26.40    1.20
  -4   6   3   26.30    1.50
   3  -6  -3   22.10    1.30
  -3  -6   3   22.20    2.10
   3  -6  -3   21.30    1.30
   3  -6  -3   20.90    1.80
  -3  -6   3   22.00    1.40
   3  -6  -3   18.80    3.00
   3   6  -3   24.70    1.60
  -3   6   3   23.10    1.40
  -3   6   3   21.80    2.40
   3   6  -3   23.20    1.20
  -3   6   3   22.70    1.80
  -3   6   3   23.20    1.40
   3   6  -3   21.30    1.30
   2  -6  -3   22.80    1.50
   2  -6  -3   23.50    2.00
  -2  -6   3   27.10    2.20
   2  -6  -3   21.50    3.10
   2  -6  -3   23.50    1.40
  -2  -6   3   26.00    1.50
   2   6  -3   25.40    1.40
   2   6  -3   20.80    1.60
   2   6  -3   27.90    1.80
  -2   6   3   27.00    1.90
  -2   6   3   26.40    1.50
   2   6  -3   25.40    1.30
  -2   6   3   23.20    1.50
  -1  -6   3  319.67   10.50
  -1  -6   3  331.57   11.40
   1  -6  -3  326.07   13.30
   1  -6  -3  325.27   10.60
   1   6  -3  318.07   10.30
   1   6  -3  325.57   10.90
  -1   6   3  326.97   11.10
  -1   6   3  320.47   10.60
   1   6  -3  315.17   10.50
   1   6  -3  318.67   12.50
   1   6  -3  342.27   11.10
  -1   6   3  320.87   10.70
   0  -6  -3   70.99    5.50
   0  -6  -3   63.89    2.90
   0  -6   3   67.09    3.40
   0  -6   3   67.89    2.70
   0   6   3   70.99    3.00
   0   6  -3   67.79    4.80
   0   6   3   71.19    3.40
   0   6   3   69.79    3.30
   0   6  -3   74.49    3.20
   0   6  -3   71.79    2.80
   0   6  -3   71.49    3.40
   0   6  -3   68.09    2.70
   0   6   3   68.19    2.90
   1  -6   3  158.98    5.80
   1  -6   3  153.98    5.30
  -1  -6  -3  154.98    5.70
  -1  -6  -3  152.08    8.30
   1  -6   3  156.18    6.10
  -1  -6  -3  156.08    5.60
  -1   6  -3  145.89    7.30
  -1   6  -3  152.68    5.40
   1   6   3  155.68    5.70
  -1   6  -3  159.28    5.40
   1   6   3  163.38    6.10
  -1   6  -3  158.88    5.70
   1   6   3  154.28    5.50
   1   6   3  160.68    5.90
  -1   6  -3  160.78    6.20
   2  -6   3    0.80    0.50
   2  -6   3    0.20    0.30
  -2  -6  -3    2.70    2.10
   2  -6   3    1.00    2.60
  -2  -6  -3    1.30    0.50
  -2  -6  -3   -0.10    0.60
   2  -6   3    1.10    0.70
   2   6   3   -0.30    0.70
   2   6   3    0.50    0.50
   2   6   3    0.10    0.40
   2   6   3   -0.10    0.30
  -2   6  -3    0.20    0.50
  -2   6  -3    0.40    0.30
  -2   6  -3   -0.90    1.60
  -2   6  -3    0.30    0.70
  -2   6  -3    0.00    0.30
   3  -6   3   64.29    2.50
  -3  -6  -3   68.89    3.10
   3  -6   3   73.19    2.60
  -3  -6  -3   57.79    7.60
   3  -6   3   63.89    7.90
   3  -6   3   74.09    3.50
  -3  -6  -3   69.89    3.40
   3   6   3   69.49    3.00
  -3   6  -3   71.19    2.80
   3   6   3   67.09    3.30
   3   6   3   74.09    3.10
  -3   6  -3   66.69    3.50
  -3   6  -3   71.39    2.80
   3   6   3   72.39    2.80
   3   6   3   73.19    3.00
  -3   6  -3   57.09    6.00
  -3   6  -3   74.99    3.10
   4  -6   3  127.19    4.30
  -4  -6  -3  129.29    5.00
   4  -6   3  133.99    4.40
  -4  -6  -3  132.49    5.50
   4  -6   3  131.49    5.40
   4   6   3  134.29    4.90
   4   6   3  128.79    4.50
   4   6   3  127.49    4.90
  -4   6  -3  131.59    4.60
  -4   6  -3  130.69    4.90
  -4   6  -3  131.39    5.60
  -4   6  -3  129.19    4.50
  -4   6  -3  118.69    6.70
   4   6   3  130.09    4.70
   5  -6   3  110.09    3.90
  -5  -6  -3  110.19    4.90
   5   6   3  107.99    4.30
  -5   6  -3  106.19    5.00
  -5   6  -3  114.09    4.30
   5   6   3  105.59    4.00
   6  -6   3   20.00    0.90
   6  -6   3   20.80    1.00
  -6  -6  -3   19.30    1.50
   6  -6   3   18.30    1.70
  -6  -6  -3   18.30    2.00
  -6   6  -3   19.70    1.40
   6   6   3   18.70    1.30
   6   6   3   19.60    1.10
  -6   6  -3   18.80    1.00
  -6   6  -3   20.40    2.20
  -6   6  -3   19.50    1.20
   6   6   3   16.10    1.50
  -7  -6  -3    7.90    1.00
   7  -6   3    7.20    0.60
  -7  -6  -3    8.80    2.10
   7  -6   3    7.30    1.20
   7  -6   3    6.90    0.50
   7   6   3    7.70    0.80
   7   6   3    6.30    0.90
   7   6   3    7.10    0.80
  -7   6  -3    6.70    0.60
  -7   6  -3    8.10    1.80
  -7   6  -3    5.80    0.70
  -8  -6  -3   76.79    3.40
   8  -6   3   81.59    2.70
  -8  -6  -3   81.79    4.20
   8  -6   3   86.19    3.20
   8  -6   3   83.29    3.90
   8   6   3   79.99    3.10
   8   6   3   85.79    3.60
  -8   6  -3   77.19    4.60
  -8   6  -3   83.89    3.10
   8   6   3   81.69    2.90
  -8   6  -3   81.19    2.90
  -8   6  -3   84.99    3.30
  -9  -6  -3   38.50    2.00
   9  -6   3   38.70    1.50
  -9  -6  -3   41.60    2.70
   9  -6   3   33.00    3.00
   9   6   3   38.80    1.70
  -9   6  -3   37.10    1.70
   9   6   3   41.10    2.10
  -9   6  -3   33.50    2.10
  -9   6  -3   38.90    1.90
 -10  -6  -3    2.30    1.10
  10  -6   3    2.00    0.30
 -10  -6  -3    1.40    0.60
  10  -6   3    1.90    0.20
 -10   6  -3    1.80    0.50
 -10   6  -3    1.60    0.30
 -10   6  -3    1.20    0.30
  11  -6   3    1.70    0.30
  11  -6   3    0.90    0.30
 -11  -6  -3    1.30    0.50
  11  -6   3    1.10    0.30
  11   6   3    1.40    0.50
 -11   6  -3    1.60    0.30
 -11   6  -3    1.20    0.30
 -11   6  -3    1.90    0.40
  12  -6   3   25.50    1.50
 -12   6  -3   20.30    0.90
 -12   6  -3   20.30    1.10
  13  -6   3    1.30    0.30
 -13   6  -3    1.50    0.20
 -13   6  -3    1.30    0.20
  12  -7  -3   11.10    0.60
  12  -7  -3   11.10    1.00
  12  -7  -3   10.30    0.70
 -12   7   3   11.30    0.70
 -12   7   3   11.50    0.90
  12   7  -3   11.10    0.80
  11  -7  -3    2.30    0.50
  11  -7  -3    1.70    0.30
  11  -7  -3    1.40    0.50
  11  -7  -3    1.60    0.40
 -11   7   3    1.70    0.20
 -11   7   3    1.60    0.40
  11   7  -3    1.90    0.40
 -11   7   3    2.30    0.50
  10  -7  -3    1.20    0.30
 -10  -7   3    0.20    0.40
  10  -7  -3    1.10    0.30
  10  -7  -3    0.80    0.40
  10  -7  -3    0.70    0.40
 -10   7   3    1.00    0.30
 -10   7   3    0.80    0.20
 -10   7   3    0.50    0.40
   9  -7  -3    9.80    0.70
   9  -7  -3   10.60    1.20
  -9  -7   3   13.00    2.50
   9  -7  -3   11.20    0.80
  -9  -7   3    9.40    1.20
  -9   7   3   10.50    0.80
  -9   7   3   10.40    0.60
   8  -7  -3    8.80    0.60
   8  -7  -3    8.40    0.40
   8  -7  -3    9.20    0.80
   8  -7  -3    9.90    1.20
  -8   7   3    9.00    0.70
  -8   7   3    9.60    1.00
  -8   7   3    9.20    0.80
  -7  -7   3   93.19    3.50
   7  -7  -3   94.39    3.00
   7  -7  -3   89.79    3.30
  -7  -7   3   89.99    4.50
   7   7  -3   90.09    3.20
  -7   7   3   94.89    3.80
  -7   7   3   97.19    3.40
  -6  -7   3  370.86   12.80
   6  -7  -3  337.67   11.40
   6  -7  -3  371.66   11.40
   6  -7  -3  359.96   12.40
   6  -7  -3  369.36   11.20
  -6   7   3  379.46   12.10
  -6   7   3  358.56   11.60
   6   7  -3  358.36   11.30
  -6   7   3  361.06   11.50
   5  -7  -3   26.80    1.30
  -5  -7   3   28.20    2.40
   5  -7  -3   23.40    1.80
   5  -7  -3   26.20    1.20
  -5  -7   3   27.40    1.50
  -5   7   3   28.40    2.40
  -5   7   3   27.60    1.40
  -5   7   3   27.20    1.50
   5   7  -3   28.10    1.40
  -5   7   3   27.00    1.80
   5   7  -3   26.40    1.30
  -4  -7   3    2.40    1.00
   4  -7  -3    0.90    0.70
   4  -7  -3    1.70    0.40
  -4  -7   3    2.00    0.50
   4   7  -3    1.00    0.50
  -4   7   3   -0.50    1.00
   4   7  -3    0.90    0.40
  -4   7   3    1.60    0.50
  -4   7   3    1.40    0.60
  -4   7   3    1.70    0.50
  -3  -7   3    0.70    0.90
   3  -7  -3    1.10    0.30
  -3  -7   3    0.50    0.40
   3  -7  -3    0.30    0.60
  -3   7   3    0.20    0.90
  -3   7   3    0.80    0.40
   3   7  -3   -0.40    0.50
  -3   7   3    0.20    0.40
   3   7  -3    0.60    0.30
  -3   7   3    0.00    0.60
  -2  -7   3    4.80    1.00
  -2  -7   3    4.60    0.60
   2  -7  -3    2.50    0.80
   2  -7  -3    3.80    0.50
  -2   7   3    4.50    0.90
   2   7  -3    5.10    0.90
  -2   7   3    4.10    1.00
   2   7  -3    5.60    0.70
  -2   7   3    5.30    0.70
  -2   7   3    4.20    0.70
  -1  -7   3   10.80    0.90
  -1  -7   3   10.00    1.20
   1  -7  -3   10.00    0.90
  -1   7   3    8.90    0.90
   1   7  -3   12.00    0.90
  -1   7   3   10.80    1.40
  -1   7   3    7.80    1.10
  -1   7   3    9.50    1.00
   1   7  -3   12.30    1.40
   0   7  -3   10.00    1.40
   1  -7   3   42.30    1.70
  -1  -7  -3   46.60    2.10
   1  -7   3   44.00    1.90
  -1   7  -3   45.00    1.90
   1   7   3   45.00    2.40
  -1   7  -3   42.30    2.60
   1   7   3   42.90    2.50
   1   7   3   45.20    2.20
  -1   7  -3   42.80    2.20
  -1   7  -3   44.80    1.90
   1   7   3   45.20    2.00
   2  -7   3   31.80    1.30
  -2  -7  -3   33.60    1.80
   2  -7   3   34.60    1.50
  -2   7  -3   33.20    1.60
   2   7   3   32.30    1.80
  -2   7  -3   30.00    2.30
   2   7   3   36.60    1.90
   2   7   3   33.00    1.60
  -2   7  -3   32.90    1.60
  -2   7  -3   32.20    1.80
  -3  -7  -3   16.30    1.20
   3  -7   3   17.70    0.90
  -3  -7  -3   18.00    1.60
  -3   7  -3   16.40    1.30
   3   7   3   16.20    1.20
  -3   7  -3   15.70    1.00
  -3   7  -3   16.60    1.80
   3   7   3   17.00    1.30
   3   7   3   18.10    1.00
  -3   7  -3   17.70    1.10
   4  -7   3    0.30    0.20
   4  -7   3   -0.60    0.20
  -4  -7  -3    0.20    0.30
  -4  -7  -3    0.30    0.70
   4   7   3    0.00    0.40
   4   7   3    0.00    0.30
  -4   7  -3   -0.20    0.50
   4   7   3   -0.40    0.50
  -4   7  -3    0.40    0.30
  -4   7  -3   -0.10    0.90
  -4   7  -3    0.00    0.20
   5  -7   3    0.30    0.30
  -5  -7  -3    0.30    0.80
   5  -7   3    0.20    0.30
  -5   7  -3    0.40    0.30
  -5   7  -3    0.80    0.50
   5   7   3    1.10    0.40
  -5   7  -3   -0.70    1.20
  -5   7  -3    0.80    0.40
  -6  -7  -3    1.60    1.00
  -6  -7  -3   -0.10    0.30
   6  -7   3    0.60    0.20
  -6   7  -3    0.50    0.40
   6   7   3    0.70    0.40
  -6   7  -3    0.60    0.30
  -6   7  -3    1.00    0.30
  -6   7  -3    1.00    1.30
  -7  -7  -3   31.00    1.70
   7  -7   3   32.30    1.10
  -7   7  -3   33.60    1.50
  -7   7  -3   33.20    1.30
  -7   7  -3   29.70    1.60
   7   7   3   32.20    1.50
   8  -7   3    0.60    0.10
  -8  -7  -3    0.60    0.40
  -8   7  -3    0.10    0.20
  -8   7  -3    0.20    0.30
   8   7   3    0.00    0.30
  -8   7  -3    0.20    0.40
  -9  -7  -3    1.10    0.40
   9  -7   3    0.40    0.10
  -9   7  -3    0.50    0.50
  -9   7  -3    0.40    0.20
  -9   7  -3    0.50    0.30
 -10  -7  -3    2.50    0.70
  10  -7   3    1.70    0.30
 -10   7  -3    1.90    0.30
 -10   7  -3    2.40    0.30
  11  -7   3    3.20    0.40
 -11   7  -3    3.50    0.30
 -11   7  -3    3.40    0.30
   9  -8  -3    3.80    0.50
  -9  -8   3    3.30    0.40
  -9   8   3    3.10    0.40
  -9   8   3    3.20    0.30
  -8  -8   3    2.80    0.50
   8  -8  -3    2.60    0.30
  -8   8   3    2.90    0.30
  -8   8   3    2.90    0.40
   7  -8  -3    3.80    0.40
  -7  -8   3    3.70    0.50
  -7   8   3    2.70    0.60
  -7   8   3    3.60    0.40
   6  -8  -3    9.00    0.40
   6  -8  -3   11.80    0.90
  -6  -8   3    8.50    0.70
  -6   8   3    9.60    0.70
   6   8  -3    8.60    0.50
   5  -8  -3   32.70    1.30
   5  -8  -3   29.60    1.30
  -5  -8   3   30.30    1.50
   5   8  -3   32.80    1.30
  -5   8   3   31.60    1.40
  -5   8   3   33.00    1.40
  -5   8   3   32.10    1.70
  -4  -8   3  107.89    3.60
   4  -8  -3  102.79    3.50
   4  -8  -3  105.09    3.40
   4   8  -3  103.79    3.50
  -4   8   3  109.39    3.70
  -4   8   3  107.29    3.70
  -4   8   3  100.39    4.00
   3  -8  -3   38.30    1.60
   3  -8  -3   40.30    1.50
  -3  -8   3   39.30    1.70
  -3   8   3   41.40    1.70
  -3   8   3   37.50    2.00
  -3   8   3   40.50    1.70
   3   8  -3   40.30    1.60
   2  -8  -3   15.30    0.90
  -2  -8   3   16.20    0.90
   2  -8  -3   15.10    0.90
  -2   8   3   15.60    1.40
  -2   8   3   14.60    1.00
   2   8  -3   16.50    0.90
  -2   8   3   16.40    1.00
  -1  -8   3    3.50    0.50
   1  -8  -3    3.90    0.50
  -1   8   3    3.00    0.40
   1   8  -3    4.00    0.50
  -1   8   3    3.00    0.50
   0  -8  -3    1.40    0.40
   0  -8   3   -0.10    0.20
   0   8  -3    0.20    0.20
   0   8   3    0.20    0.20
   0   8   3    0.00    0.30
  -1  -8  -3    6.50    0.70
   1  -8   3    6.90    0.60
   1   8   3    7.00    0.70
  -1   8  -3    7.30    0.60
   2  -8   3   82.89    2.70
  -2  -8  -3   80.49    3.00
  -2   8  -3   81.79    2.80
   2   8   3   79.39    3.00
  -2   8  -3   81.39    2.80
  -3  -8  -3    2.20    0.40
   3  -8   3    2.80    0.40
   3   8   3    2.20    0.40
  -3   8  -3    2.20    0.30
  -3   8  -3    2.30    0.30
  -4  -8  -3   35.10    1.60
   4  -8   3   37.00    1.30
  -4   8  -3   34.90    1.40
  -4   8  -3   34.90    1.60
   5  -8   3   11.10    0.50
  -5  -8  -3   11.60    0.90
   5   8   3   11.20    0.70
  -5   8  -3   10.80    0.60
  -6  -8  -3   25.10    1.20
   6  -8   3   24.70    0.80
  -6   8  -3   24.00    1.00
   6   8   3   23.30    1.10
  -6   8  -3   25.40    1.00
   7  -8   3    2.30    0.30
  -7  -8  -3    1.70    0.30
   7  -8   3    2.00    0.20
  -7   8  -3    1.80    0.30
  -7   8  -3    2.50    0.30
  20   0  -4    7.80    0.70
  20   0  -4    6.60    0.70
  20   0  -4    7.20    0.80
 -19   0   4   -0.60    0.30
  19   0  -4    0.30    0.30
 -19   0   4   -0.30    0.30
  19   0  -4    0.00    0.30
  19   0  -4    0.10    0.30
  19   0  -4   -0.10    0.30
  18   0  -4   39.10    1.70
 -18   0   4   37.70    1.80
  18   0  -4   39.60    2.20
  18   0  -4   38.80    2.00
  17   0  -4    0.30    0.30
  17   0  -4    0.70    1.20
  17   0  -4   -0.60    0.40
 -17   0   4    0.50    0.40
  17   0  -4    0.40    0.40
  17   0  -4    0.20    0.30
  16   0  -4   21.50    1.20
  16   0  -4   21.60    1.90
  16   0  -4   22.90    1.30
  16   0  -4   19.60    1.40
  16   0  -4   21.30    1.30
 -16   0   4   22.50    1.30
  15   0  -4    0.10    0.40
  15   0  -4    0.80    0.40
  15   0  -4    0.40    0.30
  15   0  -4    0.40    0.80
  15   0  -4    0.40    0.40
 -15   0   4    0.70    0.30
  14   0  -4  411.86   12.90
  14   0  -4  400.76   13.40
  14   0  -4  418.26   13.00
 -14   0   4  399.86   13.00
 -14   0   4  401.66   12.70
  14   0  -4  411.66   13.30
 -13   0   4    0.40    0.40
  13   0  -4    0.50    0.30
 -12   0   4  257.37    8.30
 -12   0   4  255.37    8.00
 -11   0   4   -0.10    0.20
  11   0  -4   -0.50    0.60
  10   0  -4  202.38    7.50
 -10   0   4  202.88    6.50
   9   0  -4    0.60    0.40
   9   0  -4   -0.40    0.40
   9   0  -4    0.00    0.40
  -9   0   4   -0.30    0.20
   8   0  -4  127.19    4.70
   8   0  -4  124.39    4.80
  -8   0   4  123.89    4.10
   8   0  -4  125.89    4.50
   7   0  -4    0.30    0.40
  -7   0   4    0.20    0.20
   7   0  -4    0.10    0.20
  -6   0   4    0.80    0.20
   6   0  -4    0.40    0.30
   6   0  -4    0.90    0.30
   6   0  -4    0.90    0.30
   5   0  -4    0.20    0.20
   5   0  -4    0.10    0.20
   4   0  -4  838.92   25.30
  -4   0   4  815.72   25.00
   4   0  -4  833.12   25.40
   3   0  -4    0.00    0.10
   3   0  -4    0.10    0.20
   2   0  -4 2763.12   94.09
  -2   0   4 3166.68   93.49
   1   0  -4    0.00    0.20
   1   0  -4    0.20    0.10
   1   0  -4   -0.20    0.10
   0   0  -4  282.27    8.60
   0   0  -4  268.77    8.50
  -1   0  -4    0.40    0.20
  -1   0  -4    0.30    0.10
  -2   0  -4 1025.10   30.80
   3   0   4    0.20    0.10
  -3   0  -4    0.80    0.30
  -3   0  -4    0.10    0.20
  -3   0  -4    0.10    0.10
  -4   0  -4  426.66   14.10
   4   0   4  467.75   13.80
  -5   0  -4    0.10    0.20
   5   0   4    0.30    0.20
  -5   0  -4    1.30    0.50
   6   0   4 5011.20  166.78
  -7   0  -4    0.20    0.30
  -7   0  -4    2.00    0.70
  -7   0  -4   -0.20    0.20
   7   0   4   -0.30    0.20
  -8   0  -4   42.00    2.10
   8   0   4   40.50    1.50
  -8   0  -4   45.20    1.70
  -9   0  -4    0.20    0.40
  -9   0  -4   -0.80    0.80
  -9   0  -4    0.10    0.20
 -10   0  -4  139.89    4.80
 -10   0  -4  140.09    5.80
 -10   0  -4  140.49    5.50
 -11   0  -4    1.20    0.40
  11   0   4    0.20    0.40
 -11   0  -4    0.60    0.30
  11   0   4    1.10    0.40
 -11   0  -4   -1.80    1.10
  11   0   4    0.10    0.70
  11   0   4   -0.10    0.30
 -11   0  -4   -0.10    0.30
 -11   0  -4    1.30    0.70
  12   0   4   21.60    1.30
 -12   0  -4   20.90    1.10
  12   0   4   22.00    1.20
  12   0   4   19.60    1.10
 -12   0  -4   17.50    1.90
 -12   0  -4   21.00    1.20
  12   0   4   21.30    1.30
 -12   0  -4   22.30    1.30
  13   0   4   -0.30    0.40
 -13   0  -4    0.10    0.30
 -13   0  -4    0.30    0.40
  13   0   4   -0.20    0.40
 -13   0  -4    0.10    0.40
  14   0   4  251.67    8.30
  14   0   4  263.07    8.80
 -14   0  -4  259.87    8.30
  14   0   4  256.77    8.50
  14   0   4  249.97    8.40
  14   0   4  264.47    8.50
 -14   0  -4  259.27    8.50
 -15   0  -4    0.50    0.40
  15   0   4   -0.30    0.30
  15   0   4   -0.40    0.30
 -15   0  -4   -0.10    0.20
  15   0   4   -0.40    0.30
  15   0   4    0.30    0.50
 -16   0  -4    0.40    0.30
  16   0   4   -0.10    0.30
  16   0   4    0.00    0.30
 -16   0  -4   -0.40    0.50
  16   0   4   -0.10    0.30
 -16   0  -4    0.90    0.30
  16   0   4    0.50    0.40
 -17   0  -4    0.20    0.20
 -17   0  -4    0.30    0.30
 -17   0  -4    0.00    0.40
  17   0   4    0.10    0.30
  17   0   4    0.30    0.30
  17   0   4   -0.10    0.30
  18   0   4   26.40    1.30
 -18   0  -4   27.00    1.10
 -18   0  -4   25.60    1.10
  18   0   4   25.00    1.10
  20  -1  -4   -0.20    0.20
  20  -1  -4    0.00    0.20
  20  -1  -4   -0.10    0.30
  20  -1  -4    0.30    0.20
  20   1  -4    0.10    0.20
 -20   1   4    0.00    0.30
  20   1  -4   -0.10    0.20
  20   1  -4    0.90    0.30
  19  -1  -4    1.80    0.40
 -19  -1   4    0.90    0.30
  19  -1  -4    1.90    0.40
  19  -1  -4    1.80    0.40
 -19  -1   4    1.40    0.50
  19  -1  -4    0.80    0.40
 -19   1   4    0.60    0.40
  19   1  -4    1.40    0.40
  19   1  -4    0.70    0.90
  19   1  -4    1.20    0.40
  19   1  -4    0.90    0.40
 -18  -1   4    8.10    0.90
  18  -1  -4    9.10    0.80
 -18  -1   4    8.20    0.80
  18  -1  -4    9.60    0.80
  18  -1  -4    8.30    0.70
  18  -1  -4    9.30    1.00
 -18   1   4    8.70    0.80
  18   1  -4    8.50    0.70
  18   1  -4   10.90    1.30
  18   1  -4    9.30    0.90
  18   1  -4   10.10    1.00
  18   1  -4    9.00    0.80
  17  -1  -4    5.40    0.60
  17  -1  -4    3.20    0.70
 -17  -1   4    3.00    0.60
  17  -1  -4    3.20    0.50
  17  -1  -4    3.30    0.60
 -17  -1   4    5.30    0.90
  17   1  -4    3.80    0.90
  17   1  -4    3.80    0.60
  17   1  -4    3.20    0.60
  17   1  -4    3.90    0.60
 -17   1   4    3.90    0.60
  17   1  -4    4.50    0.60
  16  -1  -4    5.20    0.90
  16  -1  -4    4.10    0.60
  16  -1  -4    4.30    0.60
  16  -1  -4    4.80    0.60
 -16  -1   4    3.80    0.70
  16   1  -4    4.30    0.60
 -16   1   4    4.80    0.60
  16   1  -4    4.10    0.80
  16   1  -4    4.10    0.70
  16   1  -4    5.10    0.80
  15  -1  -4  110.29    4.10
 -15  -1   4  119.19    4.30
  15  -1  -4  119.99    4.50
 -15  -1   4  111.19    4.40
  15  -1  -4  111.89    4.10
  15  -1  -4  112.59    4.00
  15   1  -4  117.59    4.50
 -15   1   4  103.69    4.90
 -15   1   4  112.59    3.90
  15   1  -4  115.19    4.20
  15   1  -4  114.59    4.40
  15   1  -4  112.49    4.00
  15   1  -4  111.99    4.20
 -14  -1   4    0.00    0.50
  14  -1  -4    0.10    0.30
  14  -1  -4    0.70    0.40
  14  -1  -4    0.20    0.30
  14  -1  -4    0.50    0.30
 -14  -1   4    0.40    0.50
 -14   1   4    0.60    0.30
 -14   1   4    0.20    0.60
  14   1  -4    0.50    0.30
  14   1  -4   -0.30    0.50
  14   1  -4    0.60    0.40
  14   1  -4    0.50    0.40
  13  -1  -4    2.90    0.60
  13  -1  -4    2.40    0.40
 -13  -1   4    1.80    0.40
  13  -1  -4    2.50    0.50
  13  -1  -4    3.10    0.50
 -13  -1   4    3.10    0.60
 -13   1   4    2.60    0.40
  13   1  -4    2.40    0.50
  13   1  -4    2.70    0.50
  13   1  -4    1.70    0.50
 -12  -1   4   29.70    1.40
 -12  -1   4   27.70    1.60
 -12   1   4   30.70    1.50
 -12   1   4   28.20    1.20
  12   1  -4   28.40    1.50
 -11  -1   4  107.69    3.70
 -11  -1   4  110.59    4.00
  11  -1  -4  101.29    4.20
 -11   1   4  104.29    3.70
  11   1  -4  106.89    3.90
  11   1  -4  104.69    4.70
  10  -1  -4  191.28    6.90
 -10  -1   4  182.18    6.10
  10  -1  -4  201.68    7.50
 -10  -1   4  191.78    6.50
  10  -1  -4  186.68    6.50
 -10   1   4  192.08    6.20
  10   1  -4  192.48    7.20
  -9  -1   4    0.10    0.30
   9  -1  -4    0.60    0.40
   9  -1  -4    0.00    0.30
   9  -1  -4    0.20    0.40
  -9  -1   4    0.10    0.20
  -9   1   4    0.00    0.10
   9   1  -4   -0.30    0.50
   8  -1  -4   45.70    1.90
  -8  -1   4   46.80    2.00
  -8  -1   4   43.80    2.20
   8  -1  -4   45.50    2.30
   8  -1  -4   45.80    2.10
   8   1  -4   44.80    2.30
  -8   1   4   47.60    1.60
   8   1  -4   47.00    2.40
  -7  -1   4   41.60    2.00
   7  -1  -4   40.60    1.80
  -7  -1   4   37.70    1.80
   7  -1  -4   42.10    2.00
   7  -1  -4   41.40    1.60
   7   1  -4   40.70    2.10
   7   1  -4   42.50    2.10
  -6  -1   4  447.16   14.10
   6  -1  -4  456.05   14.10
  -6  -1   4  432.86   14.20
   6  -1  -4  467.15   14.30
   6  -1  -4  462.75   14.00
  -6   1   4  430.16   13.60
   6   1  -4  458.75   14.40
  -6   1   4  432.86   13.60
   6   1  -4  468.05   14.40
  -5  -1   4  137.49    5.00
   5  -1  -4  146.69    4.90
   5  -1  -4  154.48    5.10
  -5  -1   4  145.89    5.00
   5  -1  -4  146.99    5.00
  -5   1   4  144.09    4.50
   5   1  -4  155.38    5.20
  -4  -1   4   62.49    2.30
   4  -1  -4   60.99    2.40
  -4  -1   4   58.39    2.40
   4  -1  -4   60.59    2.30
   4  -1  -4   60.89    2.40
   4   1  -4   60.89    2.30
   4   1  -4   59.49    2.40
  -4   1   4   59.19    1.90
   4   1  -4   60.69    2.40
  -4   1   4   61.49    2.00
   3  -1  -4   15.10    0.90
   3  -1  -4   14.00    0.90
  -3  -1   4   14.20    0.80
   3  -1  -4   14.10    0.90
   3   1  -4   14.00    0.80
   3   1  -4   15.30    0.90
  -3   1   4   15.50    0.60
   3   1  -4   14.60    0.90
  -3   1   4   14.80    0.70
  -2  -1   4 3320.47  105.99
   2   1  -4 3304.67  103.49
  -2   1   4 2969.90  100.79
  -2   1   4 3122.39  102.19
   1  -1  -4 1094.79   34.40
   1   1  -4 1086.99   34.30
   1   1  -4 1174.28   34.30
   1   1  -4 1151.48   34.10
   0  -1  -4  602.54   19.20
   0  -1  -4  636.94   19.00
   0  -1  -4  630.64   18.90
   0   1  -4  632.64   18.90
   0   1  -4  597.04   19.10
  -1  -1  -4 1203.38   35.50
  -1  -1  -4 1185.48   35.70
   1  -1   4 1136.59   35.40
  -1   1  -4 1157.88   35.30
  -1   1  -4 1162.38   35.60
  -2  -1  -4   15.20    0.90
  -2  -1  -4   15.60    0.80
   2  -1   4   14.50    0.80
  -2   1  -4   15.10    0.90
   2   1   4   15.60    0.70
  -2   1  -4   15.90    0.90
  -2   1  -4   15.00    0.90
   4  -1   4  219.58    6.90
  -4  -1  -4  212.38    7.30
  -4   1  -4  206.98    7.10
   4   1   4  215.98    6.70
  -4   1  -4  223.18    7.20
  -5  -1  -4   79.29    3.00
  -5  -1  -4   82.19    3.30
  -5   1  -4   83.39    3.20
  -5   1  -4   77.59    3.10
   5   1   4   85.09    2.80
   6  -1   4  388.56   12.50
  -6  -1  -4  389.86   13.10
  -6  -1  -4  422.26   12.80
  -6  -1  -4  402.56   12.50
  -6   1  -4  390.16   12.40
   6   1   4  407.16   12.40
  -6   1  -4  383.46   12.80
  -6   1  -4  419.96   13.00
   7  -1   4   20.40    1.00
  -7  -1  -4   21.60    1.10
  -7  -1  -4   22.10    1.50
  -7  -1  -4   20.60    1.70
  -7  -1  -4   20.90    1.30
  -7   1  -4   22.00    1.00
   7   1   4   24.40    1.10
  -7   1  -4   22.60    1.60
  -7   1  -4   22.80    1.50
  -8  -1  -4   13.80    0.90
  -8  -1  -4   13.70    1.50
  -8  -1  -4   12.30    1.10
   8   1   4   13.50    0.80
  -8   1  -4   13.30    0.80
  -8   1  -4   13.70    1.30
  -9  -1  -4    2.60    0.90
  -9  -1  -4    2.60    0.50
  -9  -1  -4    2.30    0.60
  -9   1  -4    2.70    0.40
  -9   1  -4    2.90    0.90
  -9   1  -4    2.30    0.70
 -10  -1  -4    2.70    0.50
 -10  -1  -4    1.30    1.10
 -11  -1  -4    2.60    1.20
  11  -1   4    2.00    0.50
 -11  -1  -4    1.00    0.50
  11  -1   4    1.10    0.60
 -11  -1  -4    0.50    0.40
  11  -1   4    1.50    0.40
 -11  -1  -4    1.20    0.70
 -11   1  -4    0.50    0.30
  11   1   4    0.90    0.50
 -11   1  -4    0.90    0.80
 -11   1  -4    0.70    0.40
 -11   1  -4    0.50    0.30
 -12  -1  -4   18.10    1.80
 -12  -1  -4   18.10    1.20
 -12  -1  -4   18.20    1.10
  12  -1   4   16.40    1.10
  12  -1   4   16.60    1.10
 -12  -1  -4   18.40    3.30
  12  -1   4   16.30    0.90
 -12  -1  -4   18.60    1.30
  12  -1   4   17.40    1.00
  12   1   4   18.30    1.10
 -12   1  -4   16.80    2.10
 -12   1  -4   17.10    1.10
  12   1   4   18.30    1.10
  12   1   4   16.90    1.10
 -12   1  -4   16.10    0.90
 -12   1  -4   15.50    1.00
  12   1   4   17.60    1.20
  12   1   4   15.60    1.30
 -13  -1  -4  118.69    4.50
 -13  -1  -4  116.89    5.60
 -13   1  -4  123.19    4.30
  13   1   4  111.29    4.40
  13   1   4  110.29    4.90
  13   1   4  114.49    5.20
  14  -1   4   10.50    0.80
 -14  -1  -4   10.20    0.90
  14  -1   4   10.60    0.90
 -14  -1  -4   12.70    1.60
  14  -1   4    9.10    0.80
 -14  -1  -4   10.20    0.80
  14  -1   4    9.00    0.80
  14   1   4   10.70    1.10
 -14   1  -4   11.40    0.80
  14   1   4    9.70    0.90
 -14   1  -4   10.30    0.80
  14   1   4   10.60    1.00
 -14   1  -4    8.80    1.30
  14   1   4   10.70    1.10
  14   1   4   10.00    0.90
  14   1   4   10.60    0.80
  15  -1   4   11.60    1.10
  15  -1   4   11.90    0.90
  15  -1   4   11.20    0.70
 -15  -1  -4   11.40    1.10
 -15  -1  -4   12.30    1.20
  15   1   4   12.60    0.90
 -15   1  -4   11.40    1.00
 -15   1  -4   10.60    0.90
  16  -1   4    2.30    0.50
 -16  -1  -4    1.70    0.50
  16  -1   4    1.60    0.40
  16  -1   4    2.70    0.50
 -16  -1  -4    2.40    0.40
  16  -1   4    1.40    0.40
 -16   1  -4    1.60    0.40
  16   1   4    1.80    0.50
  16   1   4    1.60    0.40
 -16   1  -4    1.40    0.30
 -17  -1  -4    0.60    0.30
  17  -1   4    0.60    0.40
  17  -1   4    0.10    0.30
  17  -1   4    0.40    0.30
  17  -1   4    0.30    0.30
 -17  -1  -4    0.40    0.20
 -17  -1  -4    0.40    0.40
 -17   1  -4    0.40    0.30
 -17   1  -4    0.50    0.40
  18  -1   4   17.80    0.90
 -18  -1  -4   17.70    0.90
 -18  -1  -4   17.30    0.90
  18  -1   4   15.90    1.00
 -18   1  -4   19.70    1.10
 -18   1  -4   17.80    0.80
  18   1   4   17.50    1.00
  20  -2  -4    2.00    0.40
  20  -2  -4    1.80    0.30
  20  -2  -4    3.30    0.40
  20  -2  -4    2.00    0.40
  20   2  -4    1.10    0.80
  20   2  -4    2.30    0.40
  20   2  -4    1.60    0.40
  19  -2  -4    2.00    0.40
 -19  -2   4    1.70    0.40
  19  -2  -4    1.70    0.40
  19  -2  -4    1.60    0.30
 -19  -2   4    1.60    0.50
  19   2  -4    1.20    0.60
 -19   2   4    1.00    0.40
  19   2  -4    1.80    0.40
  19   2  -4    1.80    0.60
  18  -2  -4   11.40    1.00
  18  -2  -4   10.50    0.80
 -18  -2   4   11.60    0.80
  18  -2  -4    9.90    0.80
  18  -2  -4   10.70    0.80
  18   2  -4   12.10    1.00
 -18   2   4   11.20    0.80
  18   2  -4   11.00    0.90
  18   2  -4   10.40    1.20
  18   2  -4   10.60    0.90
 -17  -2   4   21.00    1.40
  17  -2  -4   22.20    1.20
  17  -2  -4   21.70    1.30
  17  -2  -4   23.40    1.30
 -17  -2   4   21.60    1.20
  17   2  -4   18.30    1.60
  17   2  -4   23.00    1.50
 -17   2   4   21.00    1.10
  17   2  -4   23.50    1.40
  16  -2  -4   10.50    0.90
  16  -2  -4   11.80    0.90
  16  -2  -4   10.60    1.10
 -16  -2   4   10.80    0.90
  16  -2  -4    9.80    0.80
  16   2  -4   10.40    1.10
  16   2  -4   11.30    1.10
  16   2  -4    9.40    1.00
  16   2  -4   12.90    1.00
 -16   2   4   11.60    0.80
 -15  -2   4    2.60    0.60
  15  -2  -4    3.10    0.70
  15  -2  -4    3.30    0.90
 -15   2   4    3.60    0.50
 -14  -2   4    1.60    0.60
  14  -2  -4    0.00    0.50
  14  -2  -4    0.20    0.40
  14  -2  -4   -0.10    0.40
  14  -2  -4   -0.50    0.90
 -14  -2   4    0.40    0.50
  14  -2  -4    1.40    0.40
 -14  -2   4   -0.70    0.40
 -14   2   4   -0.90    0.70
  14   2  -4   -0.20    0.50
  14   2  -4   -0.30    0.40
 -14   2   4   -0.10    0.30
  14   2  -4    0.60    0.40
 -13  -2   4   11.70    1.00
  13  -2  -4   10.30    0.90
  13  -2  -4    8.70    1.30
  13  -2  -4   10.40    0.80
 -13  -2   4   12.90    1.30
  13  -2  -4   10.80    0.90
  13  -2  -4   13.10    1.60
 -13   2   4   12.60    1.30
 -13   2   4   10.20    0.70
  13   2  -4    8.00    1.10
 -12  -2   4   39.80    1.90
  12   2  -4   39.80    2.00
 -12   2   4   39.20    2.10
 -12   2   4   37.80    1.60
 -11  -2   4  139.39    4.80
 -11  -2   4  142.79    5.30
  11  -2  -4  132.19    5.00
 -11   2   4  130.89    4.60
 -11   2   4  138.89    5.00
  11   2  -4  141.89    5.90
  11   2  -4  139.49    5.00
  10  -2  -4  136.29    5.10
  10  -2  -4  136.59    4.70
 -10  -2   4  129.59    4.60
 -10  -2   4  131.59    5.10
 -10   2   4  133.99    4.70
  10   2  -4  130.39    4.80
  10   2  -4  131.09    5.40
   9  -2  -4  227.58    7.40
   9  -2  -4  228.48    7.90
   9  -2  -4  219.58    7.70
  -9  -2   4  219.68    7.30
  -9  -2   4  235.18    8.00
  -9   2   4  227.98    7.50
  -8  -2   4  467.15   15.40
   8  -2  -4  467.95   15.30
  -8  -2   4  480.05   14.80
   8  -2  -4  473.85   15.10
   8  -2  -4  482.95   14.90
  -8   2   4  473.25   14.90
   8   2  -4  501.95   15.70
   7  -2  -4  437.06   13.70
  -7  -2   4  449.26   14.10
   7  -2  -4  438.76   13.90
  -7  -2   4  417.76   13.40
   7  -2  -4  442.36   13.80
  -7   2   4  407.46   13.50
   7   2  -4  442.06   14.10
  -7   2   4  426.06   13.50
   6  -2  -4   24.60    1.30
   6  -2  -4   23.80    1.30
   6  -2  -4   24.90    1.40
  -6  -2   4   22.40    1.50
  -6   2   4   22.60    1.20
  -6   2   4   25.10    1.20
   6   2  -4   26.00    0.80
   6   2  -4   24.00    1.50
   5  -2  -4    0.70    0.30
   5  -2  -4    0.30    0.40
  -5  -2   4    0.80    0.40
   5  -2  -4    1.00    0.40
  -5   2   4    1.60    0.30
   5   2  -4    1.10    0.20
   4  -2  -4   45.40    2.20
   4  -2  -4   44.80    1.90
   4  -2  -4   43.70    1.80
  -4  -2   4   43.80    2.10
  -4   2   4   40.40    1.90
   4   2  -4   44.50    2.00
  -4   2   4   46.30    1.90
   4   2  -4   42.90    1.60
   4   2  -4   43.00    2.00
   4   2  -4   43.80    2.00
   3  -2  -4  397.46   11.90
  -3  -2   4  398.16   12.40
   3  -2  -4  385.96   12.30
   3  -2  -4  387.96   12.80
  -3   2   4  339.27   12.10
   3   2  -4  378.66   12.20
   3   2  -4  394.06   12.10
   3   2  -4  378.26   12.10
   3   2  -4  379.86   11.90
  -3   2   4  391.56   12.80
  -2  -2   4  997.10   32.30
   2  -2  -4 1068.19   32.70
   2  -2  -4 1073.49   32.90
   2  -2  -4 1016.90   31.90
  -2  -2   4 1082.59   32.60
   2   2  -4 1057.79   32.30
   2   2  -4 1045.20   32.20
   2   2  -4 1080.59   32.60
   2   2  -4 1097.49   32.30
  -2   2   4 1074.49   32.30
   1  -2  -4    4.10    0.40
   1  -2  -4    3.10    0.70
   1   2  -4    3.50    0.40
   1   2  -4    4.30    0.60
   1   2  -4    2.90    0.40
   1   2  -4    4.10    0.50
  -1   2   4    4.70    0.50
   0  -2   4   46.60    2.00
   0  -2   4   48.40    2.20
   0  -2  -4   45.70    1.90
   0  -2  -4   46.60    1.80
   0   2  -4   46.60    1.90
   0   2  -4   46.70    2.20
   0   2  -4   47.50    1.90
   1  -2   4   76.99    3.10
  -1  -2  -4   79.49    2.90
   1  -2   4   76.49    2.90
  -1  -2  -4   71.79    2.80
  -1   2  -4   76.69    3.10
  -1   2  -4   73.99    2.80
   2  -2   4  750.32   23.10
  -2  -2  -4  790.82   23.10
  -2  -2  -4  749.92   23.20
   2  -2   4  737.53   23.40
   2   2   4  743.53   22.80
  -2   2  -4  718.93   23.00
   3  -2   4  250.77    8.10
  -3  -2  -4  244.28    8.40
  -3  -2  -4  255.27    8.20
   3  -2   4  249.08    9.90
   3   2   4  247.48    7.90
  -3   2  -4  241.28    8.10
  -3   2  -4  264.67    8.60
  -4  -2  -4  988.90   30.10
   4  -2   4  948.11   29.20
   4  -2   4  983.90   29.60
   4  -2   4  922.51   30.10
  -4  -2  -4  995.70   29.80
   4   2   4  977.30   29.30
  -4   2  -4  964.70   29.70
  -4   2  -4  963.20   30.10
  -5  -2  -4   19.50    1.50
   5  -2   4   18.20    1.90
   5  -2   4   22.10    1.10
  -5  -2  -4   20.30    1.20
  -5  -2  -4   19.80    1.20
   5   2   4   18.70    0.90
  -5   2  -4   18.30    1.30
  -5   2  -4   19.40    1.00
  -5   2  -4   19.60    1.50
   6  -2   4    2.60    0.40
  -6  -2  -4    3.30    0.60
  -6  -2  -4    3.60    0.60
   6   2   4    3.40    0.40
  -6   2  -4    1.90    0.70
  -6   2  -4    3.70    0.50
  -7  -2  -4   66.79    3.30
  -7  -2  -4   68.29    3.00
  -7  -2  -4   68.79    2.80
  -7   2  -4   80.29    4.50
   7   2   4   64.99    2.90
   7   2   4   69.29    2.50
  -7   2  -4   73.09    3.50
  -7   2  -4   70.29    2.60
  -8  -2  -4  677.83   21.20
  -8  -2  -4  676.33   21.90
  -8  -2  -4  651.93   21.40
  -8   2  -4  694.33   22.10
  -8   2  -4  682.93   21.60
   8   2   4  680.53   21.40
  -8   2  -4  685.43   20.90
   8   2   4  679.13   20.80
  -9  -2  -4  259.07    9.40
  -9  -2  -4  254.17    8.60
  -9  -2  -4  266.67    8.90
   9   2   4  248.68    8.00
  -9   2  -4  248.48    8.20
  -9   2  -4  257.27    9.60
  -9   2  -4  258.57    9.10
   9   2   4  257.47    8.80
 -10  -2  -4   13.20    1.00
 -10  -2  -4   12.80    0.90
 -10  -2  -4   13.80    1.10
 -10  -2  -4   13.80    1.50
 -10  -2  -4   13.00    1.70
  10  -2   4   12.30    0.90
  10  -2   4   12.80    0.70
  10   2   4   12.50    1.10
 -10   2  -4   10.70    1.60
  10   2   4   12.40    0.90
 -10   2  -4   13.50    0.90
  10   2   4   12.50    1.00
 -11  -2  -4   21.30    1.40
 -11  -2  -4   23.80    1.50
  11  -2   4   21.80    1.20
  11  -2   4   22.40    1.00
 -11  -2  -4   22.80    1.90
 -11  -2  -4   19.70    1.20
 -11  -2  -4   27.70    2.30
  11  -2   4   22.20    1.20
  11  -2   4   22.10    1.30
 -11   2  -4   22.20    1.00
  11   2   4   21.50    1.50
  11   2   4   21.60    1.50
  11   2   4   22.30    1.40
  11   2   4   22.50    1.30
 -11   2  -4   22.80    1.20
 -11   2  -4   22.40    1.10
 -11   2  -4   22.50    2.40
 -12  -2  -4  196.08    8.10
 -12  -2  -4  216.08    7.90
  12  -2   4  212.48    6.90
 -12  -2  -4  204.58    7.20
 -12  -2  -4  216.98    7.00
  12  -2   4  211.18    6.70
 -12  -2  -4  211.38    7.40
  12  -2   4  214.58    7.00
  12  -2   4  193.88    6.90
  12   2   4  208.28    7.10
  12   2   4  208.38    7.10
 -12   2  -4  205.88    6.80
  12   2   4  217.68    7.50
 -12   2  -4  221.78    7.00
 -12   2  -4  200.98    8.60
 -12   2  -4  208.68    6.70
  12   2   4  215.98    7.30
 -13  -2  -4    6.50    0.90
  13  -2   4    8.80    0.80
 -13  -2  -4    6.70    1.00
 -13  -2  -4    8.90    0.80
 -13  -2  -4    8.80    1.70
  13  -2   4    7.90    0.80
  13  -2   4    7.90    0.60
 -13   2  -4    6.80    0.80
  13   2   4    8.40    0.90
 -13   2  -4    8.60    0.70
  13   2   4    7.90    0.90
  13   2   4    8.00    1.00
  13   2   4    7.90    0.80
 -13   2  -4    8.10    0.60
  14  -2   4    2.40    0.40
 -14  -2  -4    3.50    1.50
  14  -2   4    1.50    0.40
  14  -2   4    2.30    0.40
  14  -2   4    2.40    0.40
 -14  -2  -4    2.10    0.50
 -14  -2  -4    2.00    0.60
 -14  -2  -4    2.70    0.50
 -14   2  -4    2.60    0.50
 -14   2  -4    2.50    0.40
  14   2   4    2.20    0.60
 -14   2  -4    2.20    0.40
  14   2   4    1.30    0.60
  14   2   4    1.50    0.50
 -15  -2  -4   75.99    2.80
  15  -2   4   68.59    2.60
  15  -2   4   69.49    2.70
 -15  -2  -4   72.09    2.90
 -15  -2  -4   69.89    3.10
  15  -2   4   66.99    3.00
  15   2   4   66.79    2.90
 -15   2  -4   67.59    2.60
 -15   2  -4   69.19    2.50
  15   2   4   73.29    2.90
  15   2   4   64.69    2.80
 -15   2  -4   70.89    2.80
 -16  -2  -4    1.00    0.50
  16  -2   4    1.10    0.40
 -16  -2  -4    0.90    0.40
 -16  -2  -4    1.10    0.30
  16  -2   4    1.70    0.50
  16  -2   4    1.10    0.30
  16  -2   4    1.10    0.40
  16   2   4    1.10    0.40
 -16   2  -4    1.70    0.50
 -16   2  -4    1.40    0.30
  16   2   4    1.50    0.60
 -16   2  -4    1.10    0.40
  17  -2   4    8.20    0.60
 -17  -2  -4    8.50    0.70
  17  -2   4    9.20    0.80
  17  -2   4    8.20    0.60
  17  -2   4    7.40    0.60
 -17  -2  -4    9.40    0.70
 -17   2  -4    8.50    0.80
  17   2   4    7.60    0.70
 -17   2  -4    9.10    0.60
 -19  -3   4   65.89    2.80
  19  -3  -4   68.19    2.50
  19  -3  -4   70.09    2.50
  19  -3  -4   67.09    2.40
  19   3  -4   69.59    3.10
  19   3  -4   69.69    2.80
  19   3  -4   69.39    2.50
  18  -3  -4    1.80    0.40
 -18  -3   4    2.30    0.40
  18  -3  -4    2.10    0.40
  18  -3  -4    2.00    0.40
  18  -3  -4    2.50    0.50
 -18  -3   4    1.90    0.50
 -18   3   4    2.00    0.40
  18   3  -4    2.60    0.50
  17  -3  -4   -0.30    0.20
 -17  -3   4   -0.10    0.20
  17  -3  -4   -0.10    0.30
  17  -3  -4    0.40    0.40
 -17  -3   4    0.60    0.50
  17  -3  -4    0.00    0.20
  17   3  -4    0.20    0.30
  17   3  -4    0.30    0.40
  17   3  -4   -0.10    0.40
  17   3  -4    0.30    0.40
 -17   3   4    0.60    0.30
 -16  -3   4    9.30    0.80
  16  -3  -4    8.60    0.80
 -16  -3   4    9.60    1.10
  16  -3  -4   10.30    0.80
  16  -3  -4    7.10    1.00
  16  -3  -4    9.50    0.80
  16   3  -4   10.40    1.00
 -16   3   4    9.30    0.70
  16   3  -4    9.40    1.00
  16   3  -4    8.90    0.90
  16   3  -4   10.30    1.10
 -15  -3   4   10.80    0.90
  15  -3  -4   12.40    0.90
  15  -3  -4   11.90    1.10
 -15  -3   4   12.70    1.60
  15  -3  -4   10.80    1.40
  15  -3  -4   11.30    0.90
  15  -3  -4   11.70    0.90
  15   3  -4   12.30    1.00
  15   3  -4   11.50    1.10
  15   3  -4   12.80    1.40
  15   3  -4   11.40    1.00
 -14  -3   4   74.49    3.30
 -14   3   4   71.19    2.70
 -13  -3   4   74.99    3.30
  13  -3  -4   76.79    3.00
 -13  -3   4   70.89    3.60
  13  -3  -4   73.79    2.90
  13  -3  -4   74.09    3.20
 -13  -3   4   74.19    3.00
  13  -3  -4   76.09    2.80
  13  -3  -4   75.99    3.60
  13   3  -4   77.29    3.30
 -13   3   4   75.99    3.60
  13   3  -4   72.89    3.20
  13   3  -4   76.79    3.20
 -13   3   4   74.89    2.90
  13   3  -4   78.39    3.10
 -12  -3   4   29.70    2.20
  12  -3  -4   34.40    1.70
  12  -3  -4   32.50    1.80
 -12  -3   4   28.90    1.60
  12  -3  -4   33.60    1.40
  12  -3  -4   32.10    1.50
  12   3  -4   31.90    1.80
 -12   3   4   30.40    2.10
  12   3  -4   29.80    1.80
 -12   3   4   30.20    1.50
 -11  -3   4   20.70    1.30
  11  -3  -4   20.60    1.20
 -11  -3   4   20.90    1.80
  11  -3  -4   18.90    1.00
  11   3  -4   21.10    1.40
 -11   3   4   20.00    1.20
  10  -3  -4   42.50    2.00
 -10  -3   4   46.60    2.10
 -10  -3   4   42.10    3.30
 -10  -3   4   41.00    2.50
 -10   3   4   44.20    2.30
  10   3  -4   41.30    2.10
  -9  -3   4  159.78    6.80
  -9  -3   4  171.28    5.80
   9  -3  -4  153.08    6.30
  -9  -3   4  167.88    6.50
   9  -3  -4  176.38    6.10
  -9   3   4  172.28    6.10
  -9   3   4  166.08    5.70
   9   3  -4  166.38    5.90
   9   3  -4  168.18    6.50
   8  -3  -4    7.30    0.90
  -8  -3   4    5.60    0.70
  -8  -3   4    5.50    1.00
   8  -3  -4    7.00    0.90
   8   3  -4    5.80    0.70
  -8   3   4    6.60    0.90
  -8   3   4    6.60    0.80
  -7  -3   4    1.00    0.30
   7  -3  -4    0.20    0.50
   7  -3  -4    0.50    0.40
  -7   3   4   -0.20    0.50
  -7   3   4    0.20    0.60
   7   3  -4    0.10    0.40
   7   3  -4    0.10    0.10
   6  -3  -4  393.46   13.00
  -6  -3   4  380.56   13.10
  -6  -3   4  373.36   12.20
  -6  -3   4  374.46   12.90
  -6   3   4  397.56   12.60
   6   3  -4  403.46   12.70
  -6   3   4  384.66   12.20
   6   3  -4  394.56   12.00
  -5  -3   4  203.18    6.70
   5  -3  -4  210.08    7.10
   5  -3  -4  203.88    7.50
  -5  -3   4  203.18    7.40
  -5  -3   4  205.58    7.50
  -5   3   4  211.78    7.10
   5   3  -4  205.08    6.60
   5   3  -4  204.58    7.10
   5   3  -4  209.28    7.40
  -5   3   4  192.68    6.70
  -4  -3   4  142.29    5.40
  -4  -3   4  135.59    5.20
  -4  -3   4  134.49    4.60
   4  -3  -4  138.99    5.50
   4   3  -4  143.89    4.70
  -4   3   4  137.19    5.00
  -4   3   4  129.29    4.70
   4   3  -4  136.29    5.20
   4   3  -4  142.79    4.90
  -3  -3   4   12.50    1.10
   3  -3  -4   12.60    1.20
   3  -3  -4   13.90    1.40
  -3  -3   4   11.70    1.20
   3   3  -4   12.00    0.90
   3   3  -4   12.20    1.20
  -3   3   4   12.30    1.00
  -3   3   4   11.80    0.90
   3   3  -4   11.10    0.80
   2  -3  -4  302.57   10.40
  -2  -3   4  300.37    9.80
   2  -3  -4  264.27    9.30
  -2  -3   4  294.67   10.10
   2  -3  -4  297.77    9.10
  -2   3   4  293.27    9.50
  -2   3   4  294.97    9.70
   2   3  -4  302.97    9.40
   2   3  -4  301.87   10.00
  -2   3   4  284.17    9.50
   2   3  -4  291.07    9.40
   1  -3  -4    2.00    0.50
  -1  -3   4    2.20    0.60
  -1  -3   4    2.30    0.70
   1  -3  -4    3.30    0.50
   1   3  -4    3.30    0.60
   1   3  -4    1.80    0.70
  -1   3   4    2.50    0.50
  -1   3   4    3.30    0.60
   1   3  -4    4.00    0.50
   0  -3   4  153.28    5.80
   0  -3   4  150.68    5.40
   0  -3  -4  148.99    5.20
   0   3  -4  155.48    5.30
   0   3  -4  155.08    5.10
   0   3  -4  151.88    5.80
   0   3   4  144.59    5.10
   1  -3   4  188.48    6.70
   1  -3   4  195.08    7.10
  -1  -3  -4  189.38    6.60
  -1  -3  -4  197.58    6.60
  -1   3  -4  193.58    6.40
   1   3   4  192.38    6.40
   1   3   4  191.98    6.70
  -1   3  -4  189.98    6.50
  -1   3  -4  197.18    7.10
   2  -3   4    1.50    0.50
   2  -3   4    1.90    0.80
  -2  -3  -4    1.70    0.50
  -2  -3  -4    2.30    0.50
   2   3   4    2.20    0.60
  -2   3  -4    2.00    0.70
   2   3   4    1.70    0.40
  -2   3  -4    2.60    0.50
  -3  -3  -4  759.02   23.80
   3  -3   4  751.82   23.50
   3  -3   4  747.53   24.10
  -3  -3  -4  779.52   23.60
  -3   3  -4  759.42   24.20
  -3   3  -4  757.32   23.20
   3   3   4  740.33   23.20
   3   3   4  741.43   23.50
  -3   3  -4  770.82   23.60
   4  -3   4   23.40    1.40
   4  -3   4   22.30    1.60
  -4  -3  -4   22.90    1.50
  -4  -3  -4   23.50    1.70
  -4  -3  -4   19.60    1.50
   4   3   4   22.00    1.10
  -4   3  -4   22.20    1.80
  -4   3  -4   23.50    1.20
  -5  -3  -4  316.67   10.80
   5  -3   4  321.07   10.40
  -5  -3  -4  326.47   10.50
  -5  -3  -4  327.27   11.20
  -5   3  -4  324.57   10.80
  -5   3  -4  324.57   11.50
   5   3   4  332.97   10.20
  -5   3  -4  335.87   10.40
  -6  -3  -4   82.99    3.30
  -6  -3  -4   79.09    4.50
  -6  -3  -4   83.09    3.90
   6   3   4   89.39    3.00
  -6   3  -4   87.29    3.70
  -6   3  -4   88.29    3.20
   6   3   4   83.09    3.60
  -6   3  -4   90.59    4.30
  -7  -3  -4  162.68    5.90
  -7  -3  -4  165.08    6.20
  -7  -3  -4  160.68    6.50
   7   3   4  171.78    5.50
   7   3   4  169.98    6.10
  -7   3  -4  171.18    7.10
  -7   3  -4  170.58    5.70
  -7   3  -4  165.68    6.40
  -8  -3  -4   12.10    1.50
  -8  -3  -4   10.90    1.30
  -8  -3  -4   11.10    1.10
   8   3   4   13.10    1.10
  -8   3  -4   11.30    0.90
   8   3   4   11.30    0.80
  -8   3  -4    9.60    1.60
  -8   3  -4   13.40    1.80
   9  -3   4  496.55   14.60
   9  -3   4  480.25   15.00
   9  -3   4  483.45   15.90
  -9  -3  -4  437.96   15.40
  -9  -3  -4  422.86   15.20
  -9  -3  -4  492.75   15.80
  -9  -3  -4  490.55   16.40
  -9  -3  -4  504.05   15.60
  -9   3  -4  484.95   14.80
  -9   3  -4  486.45   17.00
  -9   3  -4  499.45   15.10
   9   3   4  495.55   14.80
   9   3   4  470.35   16.00
  -9   3  -4  478.55   15.00
 -10  -3  -4   88.59    3.70
 -10  -3  -4   86.89    4.00
  10  -3   4   86.69    3.20
 -10  -3  -4   86.39    3.30
 -10  -3  -4   86.49    3.50
  10  -3   4   85.49    3.90
 -10  -3  -4   81.09    6.00
  10  -3   4   83.09    3.00
  10  -3   4   86.69    2.90
  10   3   4   87.89    3.40
 -10   3  -4   82.39    2.90
  10   3   4   86.39    3.70
  10   3   4   87.39    3.40
 -10   3  -4   85.99    3.20
 -10   3  -4   82.29    3.10
 -10   3  -4   87.29    4.90
  11  -3   4   57.49    2.40
  11  -3   4   58.29    2.30
  11  -3   4   56.79    3.00
 -11  -3  -4   56.19    3.50
 -11  -3  -4   61.79    2.90
 -11  -3  -4   59.19    2.50
 -11  -3  -4   51.89    3.20
  11  -3   4   61.09    2.10
 -11  -3  -4   59.19    2.70
  11   3   4   57.89    2.60
  11   3   4   61.59    2.90
 -11   3  -4   55.89    2.10
  11   3   4   53.09    2.60
 -11   3  -4   57.29    4.10
 -11   3  -4   60.59    2.40
 -11   3  -4   55.39    2.30
  11   3   4   63.99    2.60
 -12  -3  -4   67.09    3.10
 -12  -3  -4   65.09    2.90
 -12  -3  -4   65.09    3.90
  12  -3   4   68.09    2.40
  12  -3   4   65.99    2.60
  12  -3   4   65.89    2.50
  12  -3   4   66.89    2.60
 -12  -3  -4   69.89    2.80
  12   3   4   66.99    2.90
 -12   3  -4   68.89    2.70
 -12   3  -4   65.09    2.40
  12   3   4   58.09    2.80
  12   3   4   69.49    3.40
 -12   3  -4   64.89    2.50
 -13  -3  -4   86.69    3.40
 -13  -3  -4   90.69    3.60
  13  -3   4   91.19    3.30
  13  -3   4   87.19    3.20
 -13  -3  -4   92.99    3.80
  13  -3   4   80.89    3.00
 -13  -3  -4   80.19    4.50
  13  -3   4   91.29    3.30
 -13   3  -4   88.19    3.10
 -13   3  -4   85.69    3.00
  13   3   4   89.19    3.70
  13   3   4   90.39    3.40
 -13   3  -4   87.79    3.30
 -14  -3  -4  116.19    5.50
 -14  -3  -4  125.09    4.80
  14  -3   4  133.19    4.70
  14  -3   4  120.69    4.20
 -14  -3  -4  136.19    4.80
  14  -3   4  127.49    4.70
  14  -3   4  123.39    4.60
 -14   3  -4  120.79    4.40
 -14   3  -4  116.39    4.10
  14   3   4  117.99    4.60
 -14   3  -4  119.19    4.10
  14   3   4  127.19    4.50
  15  -3   4    0.90    0.30
 -15  -3  -4    0.50    0.30
 -15  -3  -4    0.40    0.40
  15  -3   4    0.70    0.30
  15  -3   4    0.20    0.30
 -15  -3  -4    0.50    0.60
  15  -3   4    0.60    0.40
  15   3   4    0.40    0.40
 -15   3  -4    0.40    0.40
  15   3   4    0.20    0.40
 -15   3  -4    0.80    0.30
 -15   3  -4    0.30    0.20
  16  -3   4  119.29    4.20
  16  -3   4  120.29    4.30
  16  -3   4  111.99    3.90
 -16  -3  -4  115.39    4.40
 -16   3  -4  122.79    3.90
 -16   3  -4  115.99    4.20
 -16   3  -4  120.29    3.90
  16   3   4  119.89    4.10
  17  -3   4   61.99    2.20
  17  -3   4   62.59    2.80
  17  -3   4   62.89    2.20
 -17   3  -4   62.99    2.20
  18  -4  -4    0.40    0.20
  18  -4  -4    0.10    0.20
  18  -4  -4    0.00    0.20
  18   4  -4   -0.10    0.30
  18   4  -4    0.30    0.30
  17  -4  -4   23.60    1.20
  17  -4  -4   22.10    1.20
  17  -4  -4   24.50    1.10
  17  -4  -4   22.90    1.50
 -17  -4   4   24.10    1.50
  17   4  -4   24.20    1.40
  17   4  -4   21.60    1.20
 -17   4   4   23.40    1.10
  17   4  -4   22.30    1.20
  16  -4  -4    2.00    0.30
  16  -4  -4    2.70    0.40
  16  -4  -4    2.80    0.70
  16  -4  -4    3.30    0.50
 -16  -4   4    3.40    0.70
  16   4  -4    2.50    0.50
  16   4  -4    2.90    0.60
  16   4  -4    3.50    0.60
 -16   4   4    3.30    0.50
  15  -4  -4    6.50    0.70
  15  -4  -4    6.30    0.60
 -15  -4   4    5.90    0.90
  15  -4  -4    6.20    0.70
 -15   4   4    6.00    0.60
  15   4  -4    5.70    0.70
  14  -4  -4  128.29    5.40
  14  -4  -4  134.69    4.50
  14  -4  -4  134.89    4.60
 -14  -4   4  140.49    5.20
  14  -4  -4  133.99    4.70
 -14   4   4  136.89    4.60
  14   4  -4  121.39    4.70
  14   4  -4  131.99    5.00
  13  -4  -4   64.59    2.60
 -13  -4   4   64.09    2.70
  13  -4  -4   65.69    3.30
  13  -4  -4   63.39    2.50
 -13  -4   4   63.59    3.00
  13  -4  -4   64.19    2.40
  13   4  -4   62.29    2.90
 -13   4   4   65.49    2.60
  13   4  -4   59.09    2.70
  12  -4  -4    5.40    0.70
  12  -4  -4    5.60    0.60
 -12  -4   4    5.80    0.90
  12  -4  -4    5.60    1.10
 -12  -4   4    6.90    0.70
 -12  -4   4    3.40    1.80
  12  -4  -4    5.30    0.60
 -12  -4   4    5.40    1.30
  12   4  -4    7.40    1.00
 -12   4   4    5.50    0.80
  12   4  -4    5.90    0.80
  12   4  -4    7.20    0.90
 -12   4   4    6.70    1.20
 -11  -4   4    0.90    0.40
  11  -4  -4    1.00    0.60
 -11  -4   4    2.10    0.60
 -11  -4   4   -0.20    0.90
 -11  -4   4    3.00    1.50
  11  -4  -4    0.60    0.30
  11  -4  -4    0.80    0.40
  11  -4  -4   -0.20    0.30
 -11   4   4    1.00    0.40
 -11   4   4    1.40    0.80
  11   4  -4    2.20    0.60
  11   4  -4    1.60    0.60
 -10  -4   4   11.70    1.90
  10  -4  -4    8.90    1.40
 -10  -4   4   10.70    1.00
  10  -4  -4    7.90    1.80
  10  -4  -4   10.00    0.80
 -10  -4   4    6.20    1.30
  10   4  -4   10.80    1.00
  10   4  -4   10.60    1.10
 -10   4   4    8.60    1.40
 -10   4   4   10.40    0.90
  -9  -4   4   -0.40    0.30
   9  -4  -4   -0.20    0.50
   9  -4  -4    0.30    0.40
   9  -4  -4    0.30    0.30
  -9  -4   4    0.60    1.10
   9  -4  -4    0.90    0.80
   9   4  -4    0.70    0.40
  -9   4   4   -0.20    0.60
  -9   4   4    0.00    0.40
  -8  -4   4    5.80    0.80
   8  -4  -4    3.50    1.00
  -8  -4   4    4.30    1.20
  -8  -4   4    4.10    1.10
   8   4  -4    5.40    0.80
  -8   4   4    5.70    0.80
  -8   4   4    4.60    1.00
   8   4  -4    5.00    0.40
  -7  -4   4   12.30    1.70
   7  -4  -4   11.10    1.60
  -7  -4   4   11.00    1.50
  -7  -4   4   12.70    1.00
   7   4  -4   11.10    0.70
   7   4  -4   10.90    0.90
  -7   4   4   11.50    1.40
  -6  -4   4  234.18    9.00
   6  -4  -4  245.48    9.10
  -6  -4   4  249.48    8.10
  -6  -4   4  242.38    9.20
   6   4  -4  247.58    8.50
   6   4  -4  242.18    8.10
   6   4  -4  242.18    7.80
  -6   4   4  248.78    8.70
  -5  -4   4   40.10    1.80
  -5  -4   4   39.20    2.60
   5  -4  -4   39.20    2.70
  -5  -4   4   37.30    2.50
   5  -4  -4   38.20    2.00
  -5   4   4   39.30    2.00
   5   4  -4   39.00    2.10
  -5   4   4   39.70    2.30
  -4  -4   4    0.80    0.70
   4  -4  -4    1.50    0.90
  -4  -4   4    1.10    0.40
   4  -4  -4    1.40    0.60
   4   4  -4    1.40    0.60
  -4   4   4    0.40    0.50
   4   4  -4    1.10    0.40
  -3  -4   4  477.05   15.90
   3  -4  -4  475.95   16.20
  -3  -4   4  457.45   14.60
   3  -4  -4  459.15   15.30
  -3   4   4  471.55   15.00
  -3   4   4  456.45   15.00
   3   4  -4  453.55   15.60
   3   4  -4  467.25   14.60
   3   4  -4  480.35   14.80
  -3   4   4  477.35   15.40
   2  -4  -4   16.20    0.90
   2  -4  -4   19.50    2.00
  -2  -4   4   19.40    1.50
   2  -4  -4   15.50    1.60
  -2  -4   4   19.00    1.90
  -2  -4   4   16.80    1.00
  -2   4   4   18.00    1.40
   2   4  -4   14.40    1.70
   2   4  -4   16.10    1.10
  -2   4   4   15.60    1.20
  -2   4   4   16.00    1.20
   1  -4  -4  167.18    5.60
  -1  -4   4  164.18    6.60
   1  -4  -4  165.08    7.00
  -1  -4   4  166.88    6.20
  -1  -4   4  137.19    5.40
   1   4  -4  167.18    5.60
  -1   4   4  169.88    5.80
  -1   4   4  170.88    5.90
   1   4  -4  160.88    6.50
  -1   4   4  164.08    7.70
   1   4  -4  167.38    5.80
   0  -4  -4  254.87    8.30
   0  -4   4  240.68    8.50
   0  -4   4  240.48    9.10
   0   4   4  242.58    8.10
   0   4  -4  238.88    8.30
   0   4   4  243.18    8.40
   0   4  -4  245.18    8.00
   0   4  -4  249.68    9.10
   1  -4   4 1110.89   34.10
   1  -4   4 1050.99   34.60
  -1  -4  -4 1100.89   33.90
  -1  -4  -4 1116.49   33.90
  -1   4  -4 1125.39   33.60
   1   4   4 1137.49   34.00
  -1   4  -4 1051.69   33.90
   1   4   4 1088.99   33.60
  -1   4  -4 1083.89   34.70
  -2  -4  -4    1.90    0.70
  -2  -4  -4    3.50    0.70
  -2   4  -4    6.10    0.80
  -2   4  -4    3.50    0.60
   2   4   4    4.30    0.80
  -2   4  -4    2.20    1.00
   2   4   4    2.10    0.50
  -3  -4  -4  592.14   18.60
  -3  -4  -4  531.15   18.10
  -3  -4  -4  590.34   18.40
   3   4   4  565.94   18.10
   3   4   4  555.64   17.90
  -3   4  -4  559.14   18.20
  -3   4  -4  571.74   19.10
  -4  -4  -4   61.19    3.10
  -4  -4  -4   58.09    3.00
   4  -4   4   59.79    3.40
  -4  -4  -4   57.69    2.50
   4  -4   4   61.39    2.60
  -4   4  -4   59.29    2.90
  -4   4  -4   59.69    2.50
  -4   4  -4   56.99    3.50
   4   4   4   60.09    2.40
   5  -4   4    8.90    0.70
  -5  -4  -4    9.00    1.30
  -5  -4  -4   12.50    1.10
  -5  -4  -4   11.50    1.40
  -5   4  -4   10.80    1.80
  -5   4  -4   11.00    0.90
   5   4   4   10.20    1.00
  -5   4  -4    9.90    1.30
   5   4   4   13.30    0.80
  -6  -4  -4   20.50    1.90
  -6  -4  -4   23.50    1.60
  -6  -4  -4   25.40    2.10
  -6   4  -4   27.30    2.10
  -6   4  -4   22.90    1.40
  -6   4  -4   25.60    2.60
   6   4   4   24.80    1.20
   6   4   4   23.00    1.60
  -7  -4  -4  131.99    5.50
   7  -4   4  126.89    5.40
  -7  -4  -4  135.29    5.70
  -7  -4  -4  131.69    4.90
  -7  -4  -4  133.09    5.00
   7  -4   4  132.99    4.20
  -7  -4  -4  134.39    4.70
  -7   4  -4  135.19    6.50
  -7   4  -4  123.39    4.30
  -7   4  -4  135.09    5.70
  -7   4  -4  137.69    4.80
   7   4   4  131.69    4.90
   7   4   4  134.69    4.50
  -7   4  -4  127.09    4.60
  -8  -4  -4   30.50    2.00
  -8  -4  -4   26.70    1.50
   8  -4   4   29.60    1.10
  -8  -4  -4   28.20    2.60
   8  -4   4   31.30    2.10
   8  -4   4   30.70    1.40
  -8  -4  -4   28.50    2.40
  -8  -4  -4   28.70    1.90
  -8  -4  -4   26.80    1.70
  -8   4  -4   28.70    1.30
  -8   4  -4   29.70    2.60
  -8   4  -4   29.40    1.40
   8   4   4   31.30    1.90
  -8   4  -4   29.20    1.60
  -8   4  -4   26.70    3.00
  -9  -4  -4  382.26   12.10
   9  -4   4  379.06   11.50
  -9  -4  -4  377.46   13.40
  -9  -4  -4  384.36   12.60
   9  -4   4  378.56   12.90
   9  -4   4  375.16   11.80
  -9  -4  -4  371.56   12.40
  -9  -4  -4  367.16   12.60
   9  -4   4  376.36   12.00
  -9  -4  -4  380.46   13.00
   9   4   4  406.86   12.80
   9   4   4  365.26   12.10
  -9   4  -4  377.26   12.00
   9   4   4  382.66   11.80
  -9   4  -4  366.66   15.10
  -9   4  -4  386.16   12.10
  -9   4  -4  368.96   11.70
 -10  -4  -4  295.57   11.30
  10  -4   4  329.47   10.30
 -10  -4  -4  301.67   10.50
 -10   4  -4  309.47   10.00
  10   4   4  309.47   10.60
  11  -4   4  927.51   28.50
 -11  -4  -4  957.10   28.80
  11  -4   4  944.61   28.30
  11  -4   4  952.50   28.70
 -11  -4  -4  931.51   29.10
 -11   4  -4  904.21   28.60
 -11   4  -4  895.01   28.30
  11   4   4  964.50   29.40
 -11   4  -4  942.81   28.70
 -12  -4  -4  107.49    4.10
  12  -4   4  111.49    3.80
 -12  -4  -4  105.49    3.90
  12  -4   4  106.29    3.80
  12  -4   4  107.79    3.80
  12  -4   4  104.79    3.50
 -12  -4  -4  101.79    4.30
 -12  -4  -4  100.69    5.00
 -12   4  -4  102.79    3.50
  12   4   4  107.09    4.30
 -12   4  -4  106.59    3.80
 -12   4  -4  103.59    3.70
  13  -4   4   55.29    2.10
  13  -4   4   57.59    2.50
 -13  -4  -4   46.60    3.50
  13  -4   4   58.49    2.30
  13  -4   4   54.89    2.20
 -13  -4  -4   55.99    2.80
 -13  -4  -4   58.59    2.30
  13  -4   4   54.39    1.90
 -13   4  -4   57.09    2.10
  13   4   4   57.89    2.70
 -13   4  -4   55.29    2.30
 -13   4  -4   54.79    2.00
  14  -4   4   13.30    1.10
  14  -4   4   13.00    0.80
 -14  -4  -4   12.30    1.30
  14  -4   4   12.30    0.80
 -14   4  -4   11.00    0.70
  14   4   4   11.90    1.00
 -14   4  -4   13.00    0.70
 -14   4  -4   13.20    0.90
  15  -4   4   51.39    1.90
  15  -4   4   50.39    2.10
  15   4   4   42.40    2.60
 -15   4  -4   53.79    1.80
 -15   4  -4   50.59    1.80
 -15   4  -4   53.99    2.20
  16  -4   4   14.30    0.90
  16  -4   4   15.10    1.00
  16  -4   4   16.80    0.80
 -16   4  -4   15.90    0.70
  16   4   4   16.70    1.30
  17  -5  -4   10.10    0.60
  17  -5  -4   10.60    0.60
  17  -5  -4   10.70    0.60
  17   5  -4    9.20    0.80
 -17   5   4   10.50    0.50
  16  -5  -4   40.50    1.60
  16  -5  -4   37.20    1.80
  16  -5  -4   37.80    1.90
  16  -5  -4   41.00    1.80
  16   5  -4   35.30    2.00
 -16   5   4   41.10    1.50
 -16   5   4   36.70    1.70
  16   5  -4   40.80    1.90
  15  -5  -4   34.00    1.60
  15  -5  -4   34.70    2.00
 -15  -5   4   36.10    1.90
  15  -5  -4   35.40    1.50
  15  -5  -4   35.50    1.50
 -15   5   4   36.50    1.50
  15   5  -4   29.40    2.00
 -15   5   4   33.90    1.50
  15   5  -4   36.10    1.80
  14  -5  -4   68.89    2.70
  14  -5  -4   74.89    2.80
  14  -5  -4   75.69    2.60
 -14  -5   4   72.89    3.10
  14  -5  -4   68.79    3.30
 -14   5   4   72.89    2.70
 -14   5   4   71.09    2.70
  14   5  -4   66.89    2.90
 -13  -5   4    7.80    1.00
 -13  -5   4    0.90    1.90
  13  -5  -4    7.30    0.80
  13  -5  -4    7.00    0.70
  13  -5  -4    6.10    1.00
 -13   5   4    7.50    0.80
 -13   5   4    5.80    0.70
  12  -5  -4   58.19    3.10
 -12  -5   4   58.79    4.00
 -12  -5   4   59.59    2.90
  12  -5  -4   58.69    2.30
  12  -5  -4   64.69    2.30
  12  -5  -4   60.29    2.50
  12   5  -4   53.39    2.70
 -12   5   4   53.69    2.30
 -12   5   4   57.59    2.60
  11  -5  -4    8.20    1.20
 -11  -5   4    6.70    1.70
 -11  -5   4    5.40    0.90
  11  -5  -4    4.60    0.70
  11  -5  -4    6.00    0.60
  11  -5  -4    5.60    0.60
 -11   5   4    6.80    0.80
 -11   5   4    5.70    0.80
  11   5  -4    4.60    0.80
  10  -5  -4  176.88    6.00
  10  -5  -4  185.48    6.00
 -10  -5   4  179.28    7.80
 -10  -5   4  184.88    6.60
  10  -5  -4  187.98    7.10
 -10  -5   4  178.68    7.70
  10  -5  -4  183.38    6.20
  10   5  -4  177.68    6.60
 -10   5   4  176.78    7.30
 -10   5   4  184.68    6.50
   9  -5  -4   62.99    2.40
   9  -5  -4   66.09    3.40
  -9  -5   4   67.29    2.90
  -9  -5   4   64.79    4.10
   9  -5  -4   62.69    2.00
  -9  -5   4   66.99    3.90
   9  -5  -4   63.09    2.60
   9   5  -4   63.89    2.90
  -9   5   4   60.09    3.60
  -9   5   4   56.09    3.20
  -9   5   4   60.19    2.80
   8  -5  -4    0.90    1.30
   8  -5  -4    0.80    0.40
   8  -5  -4    2.00    0.40
  -8  -5   4    0.80    0.50
   8  -5  -4    1.60    0.30
  -8  -5   4    1.20    1.30
  -8  -5   4    1.10    1.20
   8  -5  -4    0.80    0.70
   8   5  -4    1.30    0.30
   8   5  -4    2.40    0.60
  -8   5   4    2.60    1.00
  -8   5   4   -0.20    0.80
  -8   5   4    1.40    0.60
  -7  -5   4   24.70    2.70
  -7  -5   4   26.30    2.30
   7  -5  -4   21.00    1.90
   7  -5  -4   17.20    2.20
  -7  -5   4   24.60    1.50
   7  -5  -4   24.40    1.10
   7  -5  -4   27.40    1.30
   7  -5  -4   26.00    2.70
   7  -5  -4   24.30    1.90
   7   5  -4   23.70    1.20
   7   5  -4   23.30    1.60
   7   5  -4   24.00    1.30
  -7   5   4   21.80    2.20
  -7   5   4   26.30    2.30
  -7   5   4   27.10    1.70
  -6  -5   4   17.30    2.40
   6  -5  -4   20.70    1.30
  -6  -5   4   20.10    2.00
  -6  -5   4   18.90    1.30
   6  -5  -4   20.30    1.70
   6  -5  -4   21.80    1.10
  -6   5   4   22.60    2.00
  -6   5   4   19.50    1.50
   6   5  -4   22.10    1.20
  -5  -5   4   33.10    3.00
  -5  -5   4   33.50    1.70
   5  -5  -4   32.90    3.00
  -5  -5   4   38.40    2.60
  -5   5   4   35.10    2.80
  -5   5   4   34.00    2.00
   5   5  -4   34.20    1.70
   4  -5  -4  240.58    9.70
  -4  -5   4  220.18    7.70
  -4  -5   4  220.68    9.20
  -4  -5   4  238.78    8.90
  -4   5   4  232.78    8.40
  -4   5   4  237.08    8.20
   4   5  -4  236.98    7.90
  -4   5   4  234.78    8.80
   3  -5  -4    5.40    1.60
  -3  -5   4    8.70    1.80
  -3  -5   4    8.10    1.30
  -3   5   4    6.70    1.20
   3   5  -4    5.80    0.80
  -3   5   4    5.30    1.10
   2  -5  -4  168.78    7.70
  -2  -5   4  166.38    5.80
  -2  -5   4  167.58    8.30
   2  -5  -4  160.68    6.60
  -2  -5   4  166.28    6.60
   2   5  -4  169.48    6.10
   2   5  -4  170.08    7.10
  -2   5   4  165.68    6.60
   2   5  -4  163.38    5.80
   1  -5  -4   49.20    3.80
   1  -5  -4   52.89    3.50
  -1  -5   4   56.89    3.00
   1  -5  -4   54.09    2.20
  -1   5   4   51.29    2.60
   1   5  -4   52.29    3.50
   1   5  -4   54.39    2.60
   1   5  -4   55.49    2.40
   0  -5  -4   76.79    4.90
   0  -5  -4   74.39    3.10
   0  -5   4   73.79    3.60
   0   5   4   74.89    3.20
   0   5  -4   70.89    3.00
   0   5  -4   69.29    4.20
   0   5  -4   76.19    3.40
  -1  -5  -4    5.80    0.90
   1  -5   4    4.40    0.90
  -1   5  -4    6.30    1.60
   1   5   4    3.80    0.70
   1   5   4    3.90    0.80
  -1   5  -4    3.80    0.80
  -2  -5  -4   82.69    3.60
   2  -5   4   77.89    3.50
   2   5   4   73.69    3.20
  -2   5  -4   75.99    4.60
  -2   5  -4   75.59    3.50
   2   5   4   76.09    3.20
  -2   5  -4   78.09    3.20
   2   5   4   77.29    3.50
   3  -5   4  223.58    8.40
  -3  -5  -4  230.38    8.00
  -3  -5  -4  244.68    8.50
   3  -5   4  225.08    9.40
   3  -5   4  230.08    7.40
   3  -5   4  228.28    7.90
   3   5   4  227.98    8.20
  -3   5  -4  231.58    7.60
  -3   5  -4  238.08    7.90
  -3   5  -4  234.48    9.70
   3   5   4  222.38    8.00
   3   5   4  238.68    8.00
   3   5   4  228.88    7.70
  -3   5  -4  229.58    7.50
   3   5   4  239.58    7.80
  -3   5  -4  231.68    8.40
   4  -5   4   26.20    2.10
  -4  -5  -4   27.80    2.10
  -4  -5  -4   25.60    1.70
  -4   5  -4   22.80    1.30
   4   5   4   27.40    1.70
   4   5   4   25.70    1.40
   4   5   4   26.90    1.40
  -4   5  -4   24.70    2.00
  -4   5  -4   23.70    1.40
  -4   5  -4   26.90    2.90
   4   5   4   26.80    2.30
  -4   5  -4   25.40    1.50
   4   5   4   24.70    1.90
   5  -5   4  197.08    7.30
  -5  -5  -4  189.28    7.00
   5  -5   4  189.98    6.00
  -5   5  -4  192.88    8.50
  -5   5  -4  187.68    6.30
  -5   5  -4  190.48    6.20
  -5   5  -4  172.28    6.70
   5   5   4  199.78    6.90
  -5   5  -4  184.48    7.30
   5   5   4  196.98    6.70
   6  -5   4  140.39    4.40
   6  -5   4  137.59    5.70
  -6  -5  -4  145.59    6.00
   6  -5   4  128.89    4.60
  -6  -5  -4  138.19    5.30
  -6   5  -4  145.19    7.20
  -6   5  -4  142.49    5.10
   6   5   4  142.09    4.80
  -6   5  -4  134.29    4.80
   6   5   4  141.89    5.30
  -6   5  -4  117.59    6.80
  -6   5  -4  140.59    4.60
   6   5   4  137.09    5.10
  -7  -5  -4    4.00    0.80
  -7  -5  -4    3.10    1.00
   7  -5   4    3.10    0.90
   7  -5   4    3.50    0.40
  -7   5  -4    4.00    0.70
  -7   5  -4    4.40    0.50
  -7   5  -4    3.60    0.60
   7   5   4    3.90    0.60
  -7   5  -4    1.70    1.30
   7   5   4    2.90    0.80
  -7   5  -4    4.10    1.90
   7   5   4    4.50    0.80
  -8  -5  -4  203.38    7.90
   8  -5   4  172.78    7.70
   8  -5   4  202.98    6.40
  -8  -5  -4  191.78    7.00
   8   5   4  203.28    7.20
  -8   5  -4  179.58    7.80
  -8   5  -4  202.98    6.80
   8   5   4  201.38    6.40
  -9  -5  -4    1.70    1.10
   9  -5   4    0.00    0.60
   9  -5   4    0.60    0.40
   9  -5   4    0.30    0.30
  -9  -5  -4   -0.60    0.60
   9  -5   4    0.30    0.20
   9   5   4    0.40    0.50
  -9   5  -4    0.40    0.30
   9   5   4    0.50    0.50
  -9   5  -4   -0.20    0.30
  -9   5  -4    0.00    0.40
 -10  -5  -4    8.80    1.60
  10  -5   4    9.50    1.30
  10  -5   4    9.20    0.80
 -10  -5  -4   10.60    1.20
  10  -5   4    9.30    0.70
 -10  -5  -4    9.60    1.30
  10  -5   4    9.80    0.50
 -10   5  -4   11.10    0.60
 -10   5  -4    9.80    0.80
 -10   5  -4    9.60    0.90
  10   5   4   10.20    1.10
  11  -5   4   14.20    0.90
  11  -5   4   14.20    0.70
 -11  -5  -4   15.30    1.90
  11  -5   4   14.70    0.80
 -11   5  -4   15.30    1.00
  11   5   4   15.00    1.30
 -11   5  -4   14.70    0.70
  12  -5   4    2.60    0.40
  12  -5   4    3.60    0.50
 -12   5  -4    2.70    0.40
 -12   5  -4    3.90    0.40
  12   5   4    3.50    0.70
  13  -5   4   27.60    1.20
  13  -5   4   27.80    1.30
 -13   5  -4   25.50    1.30
 -13   5  -4   28.40    1.20
  13   5   4   29.30    1.60
 -13   5  -4   28.10    1.20
  14  -5   4    0.10    0.20
  14  -5   4    0.80    0.30
 -14   5  -4    0.50    0.20
  14   5   4    0.10    0.50
 -14   5  -4    0.70    0.20
 -14   5  -4    0.20    0.30
  15  -6  -4   55.29    2.00
  15  -6  -4   55.69    2.00
  15  -6  -4   59.99    2.20
  15  -6  -4   56.99    2.40
  15   6  -4   56.19    2.30
 -15   6   4   49.90    2.00
  14  -6  -4   21.10    1.40
  14  -6  -4   22.10    1.00
 -14   6   4   21.70    1.00
  14   6  -4   25.20    1.80
 -14   6   4   20.00    1.10
 -13  -6   4    2.60    0.70
  13  -6  -4    3.20    0.50
  13  -6  -4    2.10    0.30
  13  -6  -4    2.50    0.60
 -13   6   4    3.30    0.50
  13   6  -4    2.00    0.50
 -13   6   4    2.50    0.60
 -12  -6   4   25.60    1.70
  12  -6  -4   26.90    1.30
  12  -6  -4   28.40    1.90
 -12  -6   4   23.00    3.00
  12  -6  -4   26.80    1.20
  12  -6  -4   27.20    1.20
 -12   6   4   25.60    1.30
 -12   6   4   26.50    1.50
 -11  -6   4   11.20    2.00
  11  -6  -4   24.50    2.60
 -11  -6   4   16.00    1.40
  11  -6  -4   17.20    1.00
 -11   6   4   15.80    0.80
 -11   6   4   16.10    1.00
 -11   6   4   17.40    1.20
 -10  -6   4    4.60    1.40
 -10  -6   4    3.90    0.80
  10  -6  -4    3.60    0.50
  10  -6  -4    3.60    0.60
  10  -6  -4    3.70    0.90
  10  -6  -4    4.40    0.60
 -10   6   4    4.30    0.70
 -10   6   4    3.30    0.60
   9  -6  -4    8.00    0.40
   9  -6  -4    7.20    1.20
   9  -6  -4    9.50    0.70
   9  -6  -4    7.20    0.80
   9  -6  -4    7.70    0.70
  -9  -6   4    9.00    1.80
  -9  -6   4    8.40    1.20
  -9   6   4    8.70    0.70
  -9   6   4   10.00    0.90
   8  -6  -4   78.19    2.60
  -8  -6   4   76.29    3.30
   8  -6  -4   78.19    2.90
  -8  -6   4   78.99    3.20
   8  -6  -4   83.09    2.90
  -8  -6   4   79.49    4.50
   8  -6  -4   76.19    3.00
   8  -6  -4   79.59    3.90
  -8   6   4   81.29    3.50
   8   6  -4   74.69    2.80
  -8   6   4   76.99    3.00
  -8   6   4   76.39    3.10
   7  -6  -4    4.40    1.00
   7  -6  -4    5.90    0.80
  -7  -6   4    5.10    0.90
  -7  -6   4    5.30    1.30
   7   6  -4    5.30    0.60
  -7   6   4    4.20    0.80
   6  -6  -4   31.80    3.80
  -6  -6   4   34.60    1.90
   6  -6  -4   33.50    1.40
   6  -6  -4   35.30    1.60
   6  -6  -4   34.00    1.70
   6  -6  -4   34.90    2.30
  -6  -6   4   33.30    2.70
  -6  -6   4   34.10    1.80
  -6   6   4   35.20    2.10
  -6   6   4   33.80    2.90
   6   6  -4   34.50    1.60
  -6   6   4   34.90    1.70
  -6   6   4   32.30    1.80
   6   6  -4   32.70    1.60
   5  -6  -4    3.00    0.50
  -5  -6   4    2.30    1.00
  -5  -6   4    2.60    0.60
   5  -6  -4    3.80    0.60
   5  -6  -4    3.80    0.90
  -5   6   4    2.20    0.60
  -5   6   4    3.00    0.80
   5   6  -4    2.90    0.60
  -5   6   4    3.20    0.60
  -5   6   4    2.20    1.20
   5   6  -4    3.10    0.50
   4  -6  -4    3.30    0.60
  -4  -6   4    4.50    0.70
   4  -6  -4    2.50    0.90
   4  -6  -4    8.30    2.20
   4  -6  -4    3.10    0.50
  -4  -6   4    4.20    1.10
   4   6  -4    3.40    0.70
   4   6  -4    4.10    0.60
  -4   6   4    4.00    0.90
  -4   6   4    4.20    0.70
  -4   6   4    4.20    0.70
  -4   6   4    3.80    1.30
  -3  -6   4    3.60    1.00
  -3  -6   4    2.50    0.50
   3  -6  -4    2.00    0.80
   3  -6  -4    2.60    1.90
   3  -6  -4    3.00    0.60
   3  -6  -4    1.80    0.50
   3   6  -4    2.50    0.50
  -3   6   4    2.90    0.80
  -3   6   4    2.00    0.60
   3   6  -4    2.60    0.40
   3   6  -4    2.00    0.70
  -3   6   4    2.50    0.60
  -2  -6   4  314.47   11.00
   2  -6  -4  293.67   10.50
  -2  -6   4  300.57    9.90
   2  -6  -4  291.17    9.90
   2  -6  -4  303.57    9.90
   2  -6  -4  301.97   12.50
  -2   6   4  308.87   10.60
  -2   6   4  309.27   10.10
  -2   6   4  316.17   10.20
   2   6  -4  307.77   10.30
   2   6  -4  300.27    9.60
   2   6  -4  303.37    9.80
   1  -6  -4   34.50    1.70
  -1  -6   4   34.20    2.40
   1  -6  -4   38.00    4.10
   1  -6  -4   35.80    1.80
  -1  -6   4   36.30    1.70
  -1   6   4   35.50    2.00
   1   6  -4   36.00    2.20
   1   6  -4   36.40    1.60
  -1   6   4   35.00    1.90
  -1   6   4   34.40    2.20
   1   6  -4   36.70    1.70
  -1   6   4   31.10    2.20
   0  -6   4  163.88    6.10
   0  -6  -4  152.98    5.50
   0  -6  -4  151.78    8.10
   0  -6  -4  139.99    5.30
   0  -6   4  157.38    5.30
   0   6  -4  148.09    6.00
   0   6   4  157.68    5.50
   0   6   4  156.48    5.80
   0   6   4  156.18    6.10
   0   6  -4  155.28    5.30
   0   6  -4  154.68    5.20
   0   6   4  158.28    5.70
   0   6  -4  155.88    5.60
   0   6  -4  152.38    7.50
   1  -6   4    0.10    0.30
  -1  -6  -4   -0.10    0.50
   1  -6   4   -0.40    0.70
  -1  -6  -4    0.20    0.40
  -1  -6  -4   -0.40    2.20
   1   6   4    0.60    0.70
  -1   6  -4    0.30    0.30
  -1   6  -4    0.40    0.30
   1   6   4    0.70    0.60
   1   6   4    0.50    0.50
  -1   6  -4    0.40    1.80
  -1   6  -4   -0.20    0.50
   1   6   4    0.40    0.40
  -1   6  -4    0.30    0.70
  -2  -6  -4   24.00    1.70
  -2  -6  -4   24.20    1.50
   2  -6   4   21.90    3.50
   2  -6   4   24.10    1.20
   2  -6   4   24.40    1.80
   2  -6   4   22.00    1.40
  -2   6  -4   17.20    2.60
  -2   6  -4   23.90    1.30
   2   6   4   23.70    1.60
  -2   6  -4   23.30    1.90
  -2   6  -4   22.50    1.30
  -2   6  -4   24.10    1.50
   2   6   4   22.20    1.50
   2   6   4   22.10    1.90
   2   6   4   21.30    1.50
   2   6   4   21.90    1.30
   3  -6   4   59.69    2.20
   3  -6   4   60.09    3.10
  -3  -6  -4   55.89    2.70
  -3  -6  -4   54.49    5.50
  -3  -6  -4   61.39    3.00
   3   6   4   58.09    2.40
  -3   6  -4   57.39    2.40
   3   6   4   59.79    2.70
  -3   6  -4   56.19    3.20
  -3   6  -4   58.09    2.60
  -3   6  -4   57.09    4.70
   3   6   4   54.29    3.00
   3   6   4   58.99    2.70
   3   6   4   59.39    2.60
  -3   6  -4   58.19    2.30
  -4  -6  -4  102.09    4.40
  -4   6  -4   94.29    8.00
   4   6   4   97.69    4.00
  -4   6  -4  102.39    3.90
  -4   6  -4  105.29    4.70
   4   6   4   94.29    3.80
   5  -6   4    5.70    1.10
   5  -6   4    4.20    0.50
  -5  -6  -4    2.90    0.60
  -5  -6  -4    3.10    1.00
  -5   6  -4    3.60    0.50
  -5   6  -4    5.50    1.30
   5   6   4    3.70    0.50
  -5   6  -4    4.60    0.60
   5   6   4    4.30    0.80
  -5   6  -4    4.80    0.70
  -6  -6  -4   -0.60    0.80
   6  -6   4    0.30    0.20
  -6  -6  -4    0.40    0.40
   6  -6   4    0.10    0.50
  -6   6  -4    0.20    0.20
  -6   6  -4   -0.10    0.30
   6   6   4    0.30    0.50
   6   6   4   -0.10    0.50
   6   6   4    0.60    0.40
  -6   6  -4    1.00    0.50
   7  -6   4    0.30    0.20
  -7  -6  -4    0.30    0.90
  -7  -6  -4    1.00    0.50
   7  -6   4    1.00    0.60
  -7   6  -4   -0.40    0.30
  -7   6  -4    0.10    0.20
   7   6   4   -0.80    0.40
  -7   6  -4   -2.10    1.30
   7   6   4    0.00    0.40
  -7   6  -4   -0.20    0.40
   8  -6   4   99.39    3.20
  -8  -6  -4   98.69    4.50
  -8   6  -4  103.39    3.60
   8   6   4   98.29    3.40
  -8   6  -4   90.59    4.90
  -8   6  -4   99.39    3.40
   8   6   4  104.89    4.10
  -8   6  -4  100.19    3.80
  -9  -6  -4   67.09    3.70
   9  -6   4   61.99    2.10
  -9  -6  -4   62.69    2.80
   9   6   4   66.09    2.90
  -9   6  -4   65.69    2.60
  -9   6  -4   64.89    2.40
  -9   6  -4   66.19    2.30
   9   6   4   61.49    2.40
  10  -6   4    3.30    0.30
 -10  -6  -4    3.40    0.70
  10   6   4    3.40    0.70
 -10   6  -4    3.20    0.40
 -10   6  -4    3.30    0.50
 -10   6  -4    2.90    0.50
 -11  -6  -4   28.30    1.50
  11  -6   4   27.60    1.30
 -11   6  -4   28.00    1.20
 -11   6  -4   23.90    1.30
  11   6   4   27.60    1.60
  12  -6   4    8.40    0.60
 -12   6  -4    7.60    0.70
 -12   6  -4    9.00    0.50
 -12   6  -4    8.50    0.50
  12   6   4    9.00    1.20
  13  -6   4   -0.40    0.20
 -13   6  -4    0.00    0.20
 -13   6  -4    0.30    0.20
  13  -7  -4    2.60    0.50
  13  -7  -4    2.60    0.30
  13  -7  -4    2.30    0.30
  13   7  -4    2.50    0.40
  12  -7  -4    0.10    0.20
  12  -7  -4    0.70    0.40
  12  -7  -4    0.00    0.20
 -12   7   4    0.00    0.20
 -12   7   4    0.30    0.30
  12   7  -4   -0.70    0.30
  11  -7  -4    0.20    0.30
  11  -7  -4    0.10    0.20
  11  -7  -4    0.50    0.40
 -11   7   4    0.20    0.20
 -11   7   4    0.20    0.30
 -11   7   4    0.10    0.30
  11   7  -4    0.30    0.30
  10  -7  -4    4.00    0.80
  10  -7  -4    5.20    0.50
  10  -7  -4    5.70    0.80
 -10   7   4    5.50    0.80
 -10   7   4    4.50    0.50
 -10   7   4    4.90    0.40
   9  -7  -4    0.60    0.30
   9  -7  -4    0.70    0.30
   9  -7  -4    0.40    0.50
  -9  -7   4    0.10    1.70
  -9   7   4    0.20    0.30
  -9   7   4    0.70    0.30
   9   7  -4    0.10    0.50
  -8  -7   4   23.10    1.30
   8  -7  -4   20.80    1.70
   8  -7  -4   21.20    1.10
   8  -7  -4   21.30    0.70
   8  -7  -4   21.00    1.10
  -8   7   4   22.70    1.20
  -8   7   4   19.20    1.40
  -8   7   4   20.90    1.10
   8   7  -4   23.70    1.30
  -7  -7   4   44.80    3.20
   7  -7  -4   48.50    2.00
  -7  -7   4   48.80    2.10
   7  -7  -4   38.60    2.70
   7  -7  -4   48.90    1.60
   7   7  -4   49.10    1.80
  -7   7   4   52.09    2.50
  -7   7   4   49.80    2.00
   6  -7  -4    0.20    0.30
  -6  -7   4    0.30    1.10
   6  -7  -4    0.50    0.30
   6  -7  -4    0.10    0.20
   6  -7  -4    0.80    0.80
   6   7  -4   -0.30    0.40
  -6   7   4   -0.20    0.50
  -6   7   4    0.30    0.40
  -6   7   4    0.70    0.40
   5  -7  -4   37.30    1.60
  -5  -7   4   37.80    2.80
   5  -7  -4   40.20    1.60
  -5  -7   4   39.90    1.80
   5  -7  -4   38.70    2.30
   5   7  -4   38.00    1.60
  -5   7   4   38.10    2.90
   5   7  -4   39.80    1.80
  -5   7   4   39.90    1.90
  -5   7   4   38.30    1.80
  -5   7   4   39.20    2.20
   4  -7  -4   21.30    1.70
   4  -7  -4   19.40    1.20
  -4  -7   4   20.70    1.20
   4  -7  -4   21.60    1.10
  -4  -7   4   21.20    2.10
  -4   7   4   21.20    1.30
   4   7  -4   22.20    1.40
   4   7  -4   22.60    1.20
  -4   7   4   18.30    2.00
  -4   7   4   19.20    1.30
  -4   7   4   20.20    1.70
  -3  -7   4   25.30    2.20
  -3  -7   4   26.20    1.40
   3  -7  -4   26.10    1.40
   3  -7  -4   28.70    1.90
   3  -7  -4   27.50    1.40
  -3   7   4   27.00    1.60
  -3   7   4   26.00    2.00
   3   7  -4   26.20    1.60
   3   7  -4   26.20    1.30
  -3   7   4   27.80    1.90
  -3   7   4   27.20    1.50
   2  -7  -4    4.20    0.60
  -2  -7   4    3.80    1.10
  -2  -7   4    4.70    0.60
  -2   7   4    2.40    0.80
   2   7  -4    4.20    0.50
  -2   7   4    5.50    0.70
   2   7  -4    4.90    0.60
  -2   7   4    4.20    0.70
   2   7  -4    3.60    0.80
  -2   7   4    4.00    0.90
   1  -7  -4  160.28    5.40
  -1  -7   4  155.98    5.30
  -1  -7   4  153.18    5.70
  -1   7   4  162.08    5.50
   1   7  -4  154.98    5.10
   1   7  -4  150.28    5.90
  -1   7   4  154.78    6.00
   1   7  -4  155.38    5.30
  -1   7   4  157.08    5.60
  -1   7   4  146.99    5.80
   0  -7   4  286.97    9.30
   0  -7  -4  299.97    9.60
   0   7  -4  290.77    9.20
   0   7   4  289.57    9.70
   0   7   4  292.97    9.50
   0   7   4  291.37   10.00
   0   7  -4  290.87    9.30
   0   7  -4  283.37   10.00
   0   7   4  285.77    9.80
  -1  -7  -4   68.99    3.00
   1  -7   4   74.89    2.70
  -1   7  -4   73.89    2.70
   1   7   4   76.79    2.90
   1   7   4   68.29    3.10
  -1   7  -4   68.59    3.50
   1   7   4   79.99    3.50
  -1   7  -4   72.29    2.80
  -1   7  -4   73.59    3.00
   1   7   4   73.59    3.10
  -2  -7  -4  119.09    4.50
   2  -7   4  120.89    4.00
  -2   7  -4  114.89    4.40
  -2   7  -4  120.49    4.10
  -2   7  -4  119.89    4.10
   2   7   4  120.89    4.50
   2   7   4  122.49    4.20
  -2   7  -4  115.19    5.00
   2   7   4  121.39    4.50
  -3  -7  -4   15.10    1.20
   3  -7   4   16.00    0.90
   3   7   4   17.10    1.20
  -3   7  -4   15.80    1.00
   3   7   4   15.60    1.20
  -3   7  -4   17.40    1.90
   3   7   4   16.40    1.00
  -3   7  -4   15.60    0.90
  -3   7  -4   14.80    1.30
  -4  -7  -4    1.60    0.60
   4  -7   4    1.60    0.30
  -4   7  -4    1.30    0.60
   4   7   4    1.10    0.50
  -4   7  -4    1.40    0.40
  -4   7  -4    0.70    0.90
   4   7   4    1.00    0.50
  -4   7  -4    0.90    0.30
  -5  -7  -4   89.59    3.50
  -5  -7  -4   86.69    3.90
   5  -7   4   88.29    2.90
   5   7   4   89.29    3.40
  -5   7  -4   92.99    3.10
  -5   7  -4   70.09    4.60
  -5   7  -4   85.69    3.40
  -5   7  -4   89.29    3.20
   5   7   4   87.39    3.20
  -6  -7  -4   19.60    1.30
   6  -7   4   18.10    0.80
   6   7   4   16.60    1.10
   6   7   4   18.00    1.10
  -6   7  -4   17.60    0.90
  -6   7  -4   17.90    1.00
  -6   7  -4   17.60    1.30
   7  -7   4  179.38    5.50
  -7  -7  -4  176.38    6.20
  -7   7  -4  178.58    5.80
  -7   7  -4  189.58    5.70
  -7   7  -4  170.88    6.00
   7   7   4  180.78    5.90
   8  -7   4   28.30    1.10
  -8   7  -4   29.50    1.20
  -8   7  -4   26.30    1.40
   8   7   4   29.70    1.20
  -8   7  -4   29.50    1.30
  -9  -7  -4    2.10    0.40
   9  -7   4    2.10    0.30
   9  -7   4    2.50    0.20
  -9   7  -4    1.80    0.50
  -9   7  -4    2.60    0.30
 -10  -7  -4   43.10    1.70
  10  -7   4   43.90    1.60
 -10   7  -4   44.10    1.50
 -10   7  -4   43.50    1.60
   9  -8  -4    0.20    0.20
  -9  -8   4   -0.30    0.30
  -9   8   4    0.40    0.20
  -9   8   4    0.20    0.10
  -8  -8   4    8.20    0.70
   8  -8  -4    6.40    0.40
  -8   8   4    5.60    0.50
  -8   8   4    6.50    0.40
  -7  -8   4    0.10    0.20
   7  -8  -4    0.10    0.40
   7  -8  -4    0.30    0.20
  -7   8   4   -0.10    0.20
  -7   8   4    0.60    0.40
  -6  -8   4    4.20    0.50
   6  -8  -4    3.40    0.20
  -6   8   4    4.10    1.00
  -6   8   4    4.10    0.50
   5  -8  -4   29.00    1.20
  -5   8   4   30.10    1.60
  -5   8   4   31.60    1.40
   5   8  -4   28.40    1.10
  -5   8   4   29.90    1.30
   4  -8  -4   54.69    2.10
   4  -8  -4   56.09    1.90
  -4  -8   4   57.49    2.10
  -4   8   4   58.39    2.20
  -4   8   4   52.59    2.50
   4   8  -4   58.89    2.20
  -4   8   4   55.19    2.20
   3  -8  -4   54.59    2.10
  -3  -8   4   57.79    2.10
   3  -8  -4   54.39    2.00
   3   8  -4   54.99    2.00
  -3   8   4   53.49    2.50
  -3   8   4   56.19    2.20
  -3   8   4   56.99    2.20
   2  -8  -4   15.10    0.90
  -2  -8   4   17.10    0.90
  -2   8   4   16.60    1.00
  -2   8   4   16.40    1.00
  -2   8   4   16.20    1.80
   2   8  -4   15.30    0.80
  -1  -8   4   18.00    0.90
   1  -8  -4   18.80    1.00
   1   8  -4   18.70    0.90
  -1   8   4   17.00    1.00
  -1   8   4   19.10    1.10
   0  -8   4   11.00    0.70
   0  -8  -4    9.90    0.80
   0   8   4   10.60    0.70
   0   8   4   10.60    0.80
   0   8  -4   10.10    0.70
  -1  -8  -4   29.90    1.40
   1  -8   4   30.30    1.20
  -1   8  -4   32.20    1.30
   1   8   4   28.90    1.50
   2  -8   4    2.70    0.40
  -2  -8  -4    2.70    0.50
  -2   8  -4    3.40    0.40
   2   8   4    2.10    0.40
  -2   8  -4    3.50    0.40
   3  -8   4    3.50    0.30
  -3  -8  -4    3.00    0.50
   3   8   4    2.80    0.40
  -3   8  -4    4.00    0.40
  -4   8  -4    8.10    0.50
  -4   8  -4    8.10    0.60
   4   8   4    6.90    0.70
   5  -8   4    3.00    0.30
  -5  -8  -4    2.50    0.40
  -5   8  -4    3.20    0.40
   5   8   4    2.80    0.40
  -5   8  -4    4.10    0.40
   6  -8   4    3.30    0.20
  -6  -8  -4    3.50    0.50
   6   8   4    3.30    0.40
  -6   8  -4    3.80    0.40
  -6   8  -4    3.10    0.30
  20   0  -5    0.40    0.40
 -20   0   5   -0.20    0.30
  20   0  -5    0.40    0.20
 -19   0   5   26.90    1.50
  19   0  -5   27.70    1.60
  19   0  -5   29.00    1.40
  19   0  -5   27.40    1.30
  19   0  -5   31.40    1.50
  18   0  -5    0.10    0.30
 -18   0   5    0.10    0.40
  18   0  -5    1.70    1.30
  17   0  -5    4.10    0.70
 -17   0   5    4.30    0.60
  17   0  -5    4.30    0.60
  17   0  -5    4.50    0.60
  17   0  -5    5.20    1.20
  17   0  -5    6.40    0.90
 -16   0   5   -0.40    0.30
  16   0  -5    0.40    0.30
  16   0  -5   -0.20    0.30
  16   0  -5    0.80    0.90
  16   0  -5   -0.20    0.40
  15   0  -5    2.10    0.40
 -15   0   5    1.60    0.60
 -15   0   5    3.20    0.50
  15   0  -5    4.00    0.60
  15   0  -5    2.50    0.50
  15   0  -5    3.70    0.70
  15   0  -5    2.20    0.90
  14   0  -5   -0.40    0.30
  14   0  -5    0.50    0.40
  14   0  -5    2.00    0.80
  14   0  -5    0.30    0.40
 -14   0   5    0.50    0.40
 -13   0   5   37.70    1.50
 -13   0   5   38.60    1.70
 -12   0   5   -0.30    0.20
  12   0  -5   -0.20    0.70
  11   0  -5   10.00    1.40
 -11   0   5   11.20    0.70
  10   0  -5    0.20    0.50
 -10   0   5    0.30    0.20
 -10   0   5    0.90    0.50
  10   0  -5   -0.10    0.50
  10   0  -5    0.50    0.50
   9   0  -5  114.79    4.50
  -9   0   5  112.19    3.80
   9   0  -5  110.09    4.30
  -9   0   5  117.19    3.90
   9   0  -5  116.49    4.70
   8   0  -5    0.40    0.40
   8   0  -5   -0.30    0.30
   8   0  -5    0.00    0.30
  -8   0   5    0.00    0.20
   7   0  -5   21.40    1.30
   7   0  -5   22.00    1.10
   7   0  -5   21.20    1.40
  -7   0   5   20.00    0.90
   6   0  -5    0.30    0.30
  -6   0   5   -0.10    0.10
   6   0  -5    1.00    0.40
   6   0  -5   -0.10    0.20
  -5   0   5 1066.49   32.80
   5   0  -5 1107.19   33.20
   5   0  -5 1085.09   33.30
   4   0  -5    0.20    0.20
  -4   0   5    0.20    0.10
   4   0  -5    0.20    0.20
   4   0  -5    0.00    0.20
  -3   0   5 2883.81   89.89
   3   0  -5 2729.03   90.49
   2   0  -5    0.00    0.20
   2   0  -5    0.40    0.30
  -2   0   5    0.00    0.20
   2   0  -5    0.10    0.10
   2   0  -5    0.70    0.20
   1   0  -5  527.75   16.20
   1   0  -5  535.15   16.40
   1   0  -5  522.05   16.10
   0   0  -5    0.10    0.30
   0   0  -5    0.10    0.20
   0   0  -5    0.20    0.20
   0   0  -5   -0.10    0.10
   1   0   5 1921.11   63.79
  -1   0  -5 1660.03   67.09
  -2   0  -5    0.00    0.10
  -2   0  -5    0.30    0.20
   2   0   5    0.10    0.20
  -3   0  -5   43.40    2.00
  -3   0  -5   47.60    1.50
   3   0   5   46.10    1.70
  -3   0  -5   51.39    1.90
  -4   0  -5    0.80    0.30
  -4   0  -5    1.90    0.50
  -5   0  -5  237.68    7.50
  -5   0  -5  228.18    7.90
  -5   0  -5  246.78    7.90
   5   0   5  237.48    7.60
  -6   0  -5    0.10    0.50
  -6   0  -5    0.90    0.30
  -6   0  -5    0.20    0.20
   6   0   5    0.80    0.30
  -7   0  -5   93.49    3.20
   7   0   5   93.39    3.30
  -7   0  -5   90.29    3.80
  -8   0  -5   -0.40    0.20
  -8   0  -5    0.00    0.40
  -8   0  -5    0.30    0.70
   8   0   5    0.10    0.30
  -9   0  -5   54.49    2.90
   9   0   5   50.79    2.40
  -9   0  -5   52.29    2.70
  -9   0  -5   51.19    2.10
  10   0   5    0.20    0.30
  10   0   5    0.80    0.40
  10   0   5   -0.20    0.60
 -10   0  -5   -0.30    0.30
 -10   0  -5   -1.20    0.90
 -10   0  -5    0.20    0.60
 -11   0  -5   49.30    2.00
 -11   0  -5   47.30    2.90
  11   0   5   49.99    2.10
 -11   0  -5   50.89    2.10
  11   0   5   48.30    2.40
  11   0   5   51.89    2.10
 -11   0  -5   52.19    3.00
  11   0   5   49.00    2.20
 -11   0  -5   52.29    2.30
 -12   0  -5    0.20    0.30
  12   0   5    0.00    0.30
  12   0   5    0.10    0.40
 -12   0  -5   -0.40    1.00
 -12   0  -5    1.10    1.00
 -12   0  -5    0.20    0.30
  12   0   5   -0.20    0.30
 -12   0  -5   -0.30    0.30
  12   0   5    0.10    0.30
  13   0   5   75.59    2.80
 -13   0  -5   73.39    3.10
 -13   0  -5   72.39    2.90
  13   0   5   72.89    2.90
  13   0   5   69.99    2.80
  13   0   5   73.19    2.90
 -13   0  -5   74.89    2.80
  14   0   5   -0.60    0.30
 -14   0  -5    0.20    0.30
  14   0   5   -0.20    0.30
 -14   0  -5    0.30    0.40
  14   0   5    0.40    0.30
 -14   0  -5    0.20    0.30
  14   0   5   -0.40    0.30
  14   0   5   -0.20    0.40
 -15   0  -5   10.80    0.80
 -15   0  -5   11.40    1.10
  15   0   5   13.20    1.10
  15   0   5   11.50    0.90
 -15   0  -5   11.20    0.90
  15   0   5   10.50    0.70
  15   0   5   10.40    0.90
  15   0   5   11.00    0.90
 -16   0  -5    0.40    0.30
  16   0   5    0.50    0.30
 -16   0  -5    0.00    0.40
  16   0   5   -0.10    0.30
  16   0   5    0.50    0.30
 -16   0  -5    0.20    0.20
 -17   0  -5   10.50    0.70
 -17   0  -5    8.50    0.70
  17   0   5    9.50    0.80
  17   0   5    9.00    0.70
 -17   0  -5    9.30    0.90
  20  -1  -5    0.30    0.30
  20  -1  -5    0.80    0.20
  20  -1  -5    0.60    0.30
 -20  -1   5    0.50    0.30
 -20  -1   5    0.50    0.50
  20  -1  -5    0.30    0.30
  20   1  -5    0.10    0.20
  20   1  -5    0.30    0.20
  20   1  -5    0.80    0.40
  19  -1  -5    0.00    0.30
 -19  -1   5   -0.60    0.30
 -19  -1   5   -0.10    0.40
  19  -1  -5    0.40    0.40
  19  -1  -5    0.20    0.30
  19  -1  -5   -0.10    0.30
  19   1  -5   -0.20    0.30
  19   1  -5    0.10    0.30
  19   1  -5    0.00    0.30
 -19   1   5   -0.30    0.30
  19   1  -5   -0.90    1.20
 -18  -1   5    6.00    0.70
  18  -1  -5    4.30    0.70
  18  -1  -5    4.30    0.60
  18  -1  -5    3.60    0.70
  18  -1  -5    3.60    0.70
 -18  -1   5    4.30    0.70
  18   1  -5    3.40    0.70
  18   1  -5    3.50    0.90
  18   1  -5    5.10    0.70
  18   1  -5    3.80    0.50
  18   1  -5    5.80    0.80
 -18   1   5    5.30    0.60
  17  -1  -5    0.60    0.40
  17  -1  -5    1.50    0.50
 -17  -1   5    1.10    0.40
  17  -1  -5    0.30    0.40
  17  -1  -5    1.20    0.40
  17   1  -5    1.20    0.50
  17   1  -5    0.80    0.40
  17   1  -5    2.80    0.80
  17   1  -5    1.10    0.40
 -17   1   5    1.30    0.40
  17   1  -5    1.20    0.50
  16  -1  -5   44.20    2.00
  16  -1  -5   43.50    2.30
  16  -1  -5   45.90    2.10
  16  -1  -5   46.20    2.00
 -16  -1   5   44.80    2.10
  16   1  -5   43.20    2.40
 -16   1   5   45.40    1.90
  16   1  -5   49.40    2.40
  16   1  -5   42.50    1.90
  16   1  -5   46.20    2.20
  16   1  -5   45.90    2.10
  15  -1  -5   87.69    3.40
 -15  -1   5   89.19    4.40
  15  -1  -5   85.59    3.30
  15  -1  -5   87.79    3.30
  15  -1  -5   96.89    3.80
 -15  -1   5   90.09    3.40
  15   1  -5   89.99    3.60
  15   1  -5   85.49    3.30
 -15   1   5   91.19    3.10
  15   1  -5   86.89    3.70
  15   1  -5   94.49    3.70
  15   1  -5   88.39    3.40
  14  -1  -5    5.50    0.60
  14  -1  -5    5.30    0.70
 -14  -1   5    5.50    1.10
  14  -1  -5    6.90    0.90
 -14  -1   5    5.60    0.80
  14  -1  -5    5.20    0.60
  14   1  -5    5.50    0.70
 -14   1   5    5.90    0.80
  14   1  -5    5.20    0.80
  14   1  -5    4.60    0.70
 -14   1   5    5.20    0.50
  14   1  -5    4.40    0.60
  14   1  -5    6.30    0.90
 -13  -1   5  101.49    3.70
  13  -1  -5   94.49    3.50
 -13  -1   5   97.89    3.50
  13  -1  -5   95.69    3.40
  13  -1  -5   91.09    4.00
  13   1  -5   98.89    3.70
 -13   1   5   95.09    3.60
 -13   1   5   92.69    3.20
  13   1  -5   94.09    3.80
 -12  -1   5    0.60    0.30
  12  -1  -5    0.30    0.80
 -12  -1   5    1.10    0.40
 -12   1   5    1.00    0.30
 -12   1   5    1.40    0.40
  12   1  -5    0.70    0.80
  11  -1  -5   71.19    3.30
  11  -1  -5   66.59    3.30
 -11  -1   5   68.99    2.80
 -11  -1   5   65.89    2.50
  11  -1  -5   66.89    3.10
 -11   1   5   67.09    2.50
  11   1  -5   67.69    3.50
 -10  -1   5    4.90    0.50
  10  -1  -5    4.70    0.70
  10  -1  -5    3.40    0.90
  10  -1  -5    3.50    0.80
 -10  -1   5    3.80    0.60
 -10   1   5    4.00    0.40
  10   1  -5    5.00    0.90
  -9  -1   5   60.89    2.60
   9  -1  -5   60.59    2.50
   9  -1  -5   60.79    2.90
   9  -1  -5   63.99    2.80
   9   1  -5   66.69    3.10
   9   1  -5   65.59    3.10
  -9   1   5   58.19    2.10
   8  -1  -5  101.19    4.10
   8  -1  -5  104.59    3.90
  -8  -1   5  106.89    3.90
   8  -1  -5  106.19    3.70
  -8  -1   5   98.19    4.00
  -8   1   5  102.59    3.30
   8   1  -5  110.69    4.20
   8   1  -5  103.49    4.20
   7  -1  -5  483.35   15.70
   7  -1  -5  515.95   15.60
   7  -1  -5  494.75   15.30
  -7  -1   5  486.75   15.60
  -7  -1   5  487.05   15.50
   7   1  -5  477.65   15.70
   7   1  -5  506.55   15.90
   6  -1  -5    1.60    0.30
  -6  -1   5    2.00    0.50
   6  -1  -5    1.40    0.40
  -6  -1   5    1.30    0.30
   6   1  -5    1.20    0.40
   6   1  -5    2.00    0.50
   6   1  -5    1.60    0.40
   5  -1  -5   34.00    1.50
   5  -1  -5   32.70    1.60
   5  -1  -5   34.10    1.60
  -5  -1   5   29.70    1.50
  -5  -1   5   32.20    1.50
  -5   1   5   30.60    1.10
   5   1  -5   30.90    1.60
  -5   1   5   33.70    1.10
   5   1  -5   33.20    1.70
  -4  -1   5 6722.63  203.58
  -4   1   5 5720.23  195.68
  -4   1   5 6602.24  195.88
   4   1  -5 6476.35  200.08
  -3  -1   5 9999.00  293.87
  -3   1   5 8967.20  287.57
   3   1  -5 9828.52  290.07
  -3   1   5 8752.72  287.97
  -2  -1   5 2616.84   86.89
  -2   1   5 2435.86   82.59
   2   1  -5 2237.18   81.99
  -2   1   5 2651.63   83.79
   1  -1  -5   17.80    0.80
   1  -1  -5   18.00    0.80
   1  -1  -5   18.10    1.10
   1   1  -5   18.00    1.10
   1   1  -5   17.10    1.00
   1   1  -5   19.10    0.90
   0  -1  -5    8.00    0.50
   0  -1   5    8.90    0.90
   0  -1  -5    8.50    0.70
   0   1  -5    8.70    0.70
   0   1  -5    7.20    0.50
   0   1  -5    7.80    0.60
  -1  -1  -5  288.97    9.20
  -1  -1  -5  275.67    8.80
  -1  -1  -5  277.77    9.00
   1   1   5  279.77    8.70
  -1   1  -5  289.77    8.90
  -1   1  -5  278.97    9.10
   2  -1   5  105.79    3.60
  -2  -1  -5  110.69    3.90
  -2  -1  -5  104.59    3.70
  -2  -1  -5  105.39    3.60
  -2   1  -5  105.59    3.60
  -2   1  -5  105.29    3.70
   2   1   5   99.89    3.40
  -2   1  -5  101.09    3.80
  -3  -1  -5  497.15   15.70
  -3  -1  -5  506.25   15.50
   3  -1   5  492.45   15.40
  -3  -1  -5  504.45   15.70
   3   1   5  500.65   15.20
  -3   1  -5  488.05   15.50
  -4  -1  -5   46.80    2.00
  -4  -1  -5   44.60    2.10
  -4   1  -5   46.10    2.00
  -4   1  -5   47.40    2.20
  -5  -1  -5  280.37    9.50
  -5  -1  -5  271.77    9.20
   5  -1   5  289.07    9.10
  -5  -1  -5  295.37    9.20
  -5  -1  -5  301.27    9.10
   5   1   5  277.37    8.90
  -5   1  -5  279.97    8.90
  -5   1  -5  268.07    9.20
  -5   1  -5  287.17    9.50
  -6  -1  -5  194.08    6.20
  -6  -1  -5  190.08    6.30
  -6  -1  -5  188.28    6.50
  -6  -1  -5  181.88    6.70
   6  -1   5  183.08    6.20
  -6   1  -5  193.88    6.70
   6   1   5  188.88    6.10
  -6   1  -5  185.48    6.50
  -6   1  -5  187.08    6.00
  -7  -1  -5   49.00    2.60
  -7  -1  -5   49.40    2.60
  -7  -1  -5   52.79    2.10
   7  -1   5   52.19    2.00
  -7   1  -5   52.49    2.00
  -7   1  -5   51.29    2.50
  -7   1  -5   55.59    2.70
   7   1   5   53.19    2.00
  -8  -1  -5    0.90    0.30
  -8  -1  -5    1.00    0.50
  -8  -1  -5    1.30    0.70
  -8   1  -5   -0.30    0.60
  -8   1  -5    0.70    0.50
  -8   1  -5    0.90    0.30
   8   1   5    1.30    0.50
  -9  -1  -5   47.40    2.50
  -9  -1  -5   44.40    2.10
  -9   1  -5   45.60    1.90
  -9   1  -5   50.49    2.80
  -9   1  -5   47.10    2.70
   9   1   5   44.00    2.30
 -10  -1  -5   41.90    2.00
  10  -1   5   41.50    1.80
 -10  -1  -5   40.00    1.70
 -10  -1  -5   41.20    1.90
 -10  -1  -5   37.60    2.60
  10  -1   5   43.40    1.70
 -10  -1  -5   43.60    2.50
  10   1   5   39.80    1.80
  10   1   5   39.60    2.10
 -10   1  -5   42.30    2.80
 -10   1  -5   43.10    2.70
  10   1   5   41.40    1.90
  10   1   5   42.10    1.90
 -10   1  -5   42.80    1.80
 -10   1  -5   37.40    1.80
  11  -1   5   16.70    1.10
 -11  -1  -5   18.80    1.30
 -11  -1  -5   19.10    2.00
  11  -1   5   17.30    1.00
 -11  -1  -5   19.90    1.20
  11  -1   5   18.00    1.10
 -11  -1  -5   18.20    1.10
  11  -1   5   16.50    1.00
 -11  -1  -5   18.70    1.80
 -11   1  -5   17.60    1.00
  11   1   5   19.80    1.20
  11   1   5   18.70    1.40
  11   1   5   18.40    1.10
 -11   1  -5   17.80    1.10
  11   1   5   17.80    1.20
 -11   1  -5   17.40    1.00
 -11   1  -5   19.30    2.10
 -11   1  -5   17.90    2.00
  12  -1   5   15.40    1.00
 -12  -1  -5   15.50    1.10
  12  -1   5   14.80    1.00
 -12  -1  -5   17.90    2.10
 -12  -1  -5   14.90    1.00
  12  -1   5   15.70    1.00
  12  -1   5   17.10    1.10
 -12  -1  -5   12.90    1.70
 -12  -1  -5   17.30    1.30
  12   1   5   16.40    1.10
 -12   1  -5   15.80    1.10
 -12   1  -5   15.90    0.90
  12   1   5   17.00    1.10
  12   1   5   17.00    1.30
  12   1   5   16.20    1.10
 -12   1  -5   14.30    0.90
 -12   1  -5   16.10    2.30
  13  -1   5    1.20    0.40
  13  -1   5    1.90    0.40
  13  -1   5    2.10    0.40
 -13  -1  -5   -0.80    1.20
  13  -1   5    1.60    0.40
 -13  -1  -5    1.70    0.50
 -13  -1  -5    1.90    0.40
 -13  -1  -5    1.30    0.50
  13   1   5    1.80    0.60
 -13   1  -5    2.20    0.50
  13   1   5    1.10    0.40
  13   1   5    0.90    0.60
  13   1   5    1.10    0.40
 -13   1  -5    1.50    0.40
 -13   1  -5    2.50    0.40
  13   1   5    0.90    0.40
 -14  -1  -5   18.50    1.40
  14  -1   5   18.80    1.20
  14  -1   5   17.40    1.10
  14  -1   5   18.50    1.10
 -14  -1  -5   23.90    2.90
  14  -1   5   18.60    1.00
 -14  -1  -5   17.80    1.20
 -14  -1  -5   17.30    1.10
 -14   1  -5   18.20    1.30
  14   1   5   17.30    1.30
 -14   1  -5   19.70    1.10
  14   1   5   16.30    1.30
  14   1   5   18.00    1.20
 -14   1  -5   17.30    1.00
  14   1   5   17.10    1.10
  15  -1   5   22.20    1.20
 -15  -1  -5   21.60    1.30
  15  -1   5   23.30    1.20
  15  -1   5   22.80    1.30
 -15  -1  -5   23.90    1.50
 -15  -1  -5   23.40    1.20
  15  -1   5   23.20    1.50
  15  -1   5   21.30    1.00
  15   1   5   20.80    1.40
 -15   1  -5   23.60    1.20
  15   1   5   22.70    1.30
 -15   1  -5   22.60    1.10
 -15   1  -5   24.20    1.40
 -16  -1  -5   23.30    1.20
  16  -1   5   20.80    1.20
 -16  -1  -5   21.10    1.10
  16  -1   5   20.30    1.30
  16  -1   5   22.20    1.20
 -16  -1  -5   21.80    1.40
 -16   1  -5   23.10    1.50
 -16   1  -5   19.10    1.30
 -16   1  -5   21.70    1.10
  16   1   5   20.00    1.10
  16   1   5   21.20    1.30
  17  -1   5   29.10    1.40
  17  -1   5   31.40    1.50
  17  -1   5   27.90    1.30
 -17  -1  -5   29.50    1.40
 -17  -1  -5   29.60    1.30
 -17   1  -5   32.40    1.30
  17   1   5   28.60    1.40
 -17   1  -5   29.80    1.30
 -17   1  -5   31.80    1.70
  20  -2  -5   17.40    1.00
  20  -2  -5   17.50    0.90
  20  -2  -5   16.40    1.00
  20  -2  -5   17.20    0.90
  20   2  -5   16.50    1.00
  20   2  -5   17.40    1.00
  20   2  -5   18.70    2.00
  19  -2  -5   66.59    2.50
 -19  -2   5   69.29    2.50
 -19  -2   5   66.19    2.80
  19  -2  -5   70.09    3.00
  19  -2  -5   68.19    2.60
  19  -2  -5   67.79    2.50
 -19   2   5   63.19    2.60
  19   2  -5   72.79    3.90
  19   2  -5   67.89    2.60
  19   2  -5   67.89    2.70
  19   2  -5   64.49    2.70
  18  -2  -5    5.70    0.60
 -18  -2   5    5.30    0.80
 -18  -2   5    5.40    0.60
  18  -2  -5    5.80    0.80
  18  -2  -5    4.70    0.60
  18  -2  -5    6.00    0.60
 -18   2   5    4.50    0.60
  18   2  -5    5.30    0.70
  18   2  -5    5.00    0.70
  18   2  -5    5.60    0.90
  18   2  -5    3.60    0.60
  17  -2  -5   14.20    1.00
  17  -2  -5   13.50    1.00
 -17  -2   5   14.10    1.20
  17  -2  -5   15.30    1.00
  17  -2  -5   12.40    1.10
 -17  -2   5   13.60    1.10
 -17   2   5   12.60    0.80
  17   2  -5   13.60    1.30
  17   2  -5   14.20    1.10
  17   2  -5   14.30    1.10
  17   2  -5   11.00    1.10
  16  -2  -5   18.20    1.10
  16  -2  -5   18.40    1.20
 -16  -2   5   18.30    1.10
 -16  -2   5   19.00    1.90
  16  -2  -5   18.40    1.20
  16  -2  -5   16.70    1.30
  16   2  -5   17.10    1.30
  16   2  -5   18.20    1.20
  16   2  -5   16.70    1.30
  16   2  -5   18.40    1.40
 -15  -2   5  190.08    6.60
  15  -2  -5  175.38    6.90
 -15  -2   5  187.28    6.40
 -15   2   5  183.58    6.00
  15   2  -5  187.68    7.20
 -15   2   5  189.88    6.50
  14  -2  -5 1256.87   37.20
  14  -2  -5 1246.38   37.00
 -14  -2   5 1259.17   37.40
  14  -2  -5 1206.18   37.10
 -14  -2   5 1256.17   37.70
  14  -2  -5 1172.88   37.80
  14  -2  -5 1234.48   37.50
 -14   2   5 1190.98   37.10
 -14   2   5 1221.88   37.30
  14   2  -5 1182.78   37.60
  14   2  -5 1241.58   37.30
  14   2  -5 1121.29   37.40
  14   2  -5 1216.78   37.40
  13  -2  -5  228.58    8.40
  13  -2  -5  238.18    8.10
  13  -2  -5  266.37    7.80
 -13  -2   5  239.78    8.40
 -13  -2   5  242.18    8.00
  13  -2  -5  235.28    8.60
  13   2  -5  222.88    8.00
 -13   2   5  235.98    8.00
 -13   2   5  232.98    7.60
  12  -2  -5  289.17    9.80
 -12  -2   5  291.47    9.40
  12   2  -5  273.77   10.90
 -12   2   5  291.17    9.40
  12   2  -5  287.67    9.50
 -11  -2   5    4.30    0.80
 -11  -2   5    5.10    0.60
  11  -2  -5    5.60    0.90
  11   2  -5    5.10    0.70
 -11   2   5    4.40    0.60
  11   2  -5    4.20    1.00
  10  -2  -5   22.60    1.80
 -10  -2   5   24.00    1.60
 -10  -2   5   22.60    1.20
  10  -2  -5   21.30    1.70
  10  -2  -5   24.00    1.30
  10   2  -5   23.80    1.40
 -10   2   5   24.70    1.30
  10   2  -5   24.80    2.00
  -9  -2   5  113.69    4.40
   9  -2  -5  111.29    3.90
  -9  -2   5  106.29    3.80
   9  -2  -5  107.09    4.20
   9  -2  -5  106.79    4.30
   9   2  -5   98.89    4.70
  -9   2   5  108.39    3.80
   8  -2  -5  401.76   13.10
   8  -2  -5  401.96   13.30
  -8  -2   5  401.66   12.80
  -8  -2   5  418.16   13.50
   8  -2  -5  410.26   13.00
  -8   2   5  422.86   12.90
   8   2  -5  419.46   13.70
  -7  -2   5  348.57   11.40
   7  -2  -5  349.47   11.10
  -7  -2   5  326.97   10.80
   7  -2  -5  351.36   11.10
   7  -2  -5  337.27   11.20
   7   2  -5  367.96   11.60
  -7   2   5  349.96   10.90
  -7   2   5  325.77   10.80
   6  -2  -5   77.49    3.00
   6  -2  -5   78.69    3.00
   6  -2  -5   79.69    3.20
  -6  -2   5   73.39    3.20
  -6  -2   5   73.69    3.20
  -6   2   5   72.19    2.80
   6   2  -5   78.29    3.20
   6   2  -5   76.19    3.20
  -6   2   5   77.79    2.80
   5  -2  -5  131.99    4.50
   5  -2  -5  129.19    4.80
  -5  -2   5  130.69    4.90
  -5   2   5  124.89    4.50
   5   2  -5  135.79    4.80
  -5   2   5  130.79    4.40
   5   2  -5  130.99    4.80
   5   2  -5  122.59    4.10
   4  -2  -5  323.97   10.90
   4  -2  -5  329.57   10.70
   4  -2  -5  329.87   10.40
  -4  -2   5  328.97   10.80
  -4   2   5  334.27   10.40
   4   2  -5  337.87   10.90
   4   2  -5  339.67   10.70
   4   2  -5  329.27   10.20
   4   2  -5  312.17   10.60
  -4   2   5  314.67   10.50
  -3  -2   5 1637.54   52.79
   3  -2  -5 1709.93   53.19
   3  -2  -5 1782.32   52.69
  -3  -2   5 1670.23   53.39
   3  -2  -5 1782.62   53.09
   3   2  -5 1836.62   52.89
  -3   2   5 1632.24   52.79
   3   2  -5 1820.42   52.79
   3   2  -5 1794.92   52.99
   2  -2  -5 1013.80   31.00
   2  -2  -5 1013.50   31.60
  -2  -2   5  974.50   31.40
   2  -2  -5 1024.40   31.60
  -2  -2   5  990.20   31.20
   2   2  -5 1035.20   31.00
   2   2  -5 1025.20   31.00
   2   2  -5 1058.69   31.50
   2   2  -5 1026.60   31.20
   1  -2  -5  414.56   13.30
  -1  -2   5  402.96   12.80
  -1  -2   5  423.66   13.10
   1  -2  -5  392.26   12.50
   1  -2  -5  396.56   12.50
   1   2  -5  399.06   12.60
   1   2  -5  396.96   13.10
   1   2  -5  407.96   12.80
   1   2  -5  404.96   12.50
   0  -2  -5 1410.26   43.70
   0  -2  -5 1387.06   42.80
   0  -2   5 1398.66   43.10
   0  -2   5 1465.25   43.40
   0  -2  -5 1456.75   43.00
   0   2  -5 1398.26   42.70
   0   2  -5 1430.36   43.40
   0   2   5 1363.46   42.80
   0   2  -5 1431.36   43.00
   1  -2   5   23.90    1.30
  -1  -2  -5   22.20    1.60
   1  -2   5   22.10    1.50
  -1  -2  -5   23.90    1.30
  -1  -2  -5   24.00    1.20
  -1   2  -5   24.10    1.50
  -1   2  -5   22.50    1.20
  -1   2  -5   22.50    0.90
   1   2   5   21.90    1.00
   2  -2   5   30.70    1.60
   2  -2   5   36.30    2.00
  -2  -2  -5   30.80    1.70
  -2  -2  -5   34.50    1.50
   2   2   5   30.60    1.30
  -2   2  -5   32.40    1.50
  -2   2  -5   30.20    1.80
  -3  -2  -5    1.70    0.40
   3  -2   5    1.40    0.40
   3  -2   5    0.80    0.70
  -3  -2  -5    1.10    0.50
  -3   2  -5    1.90    0.50
  -3   2  -5    1.10    0.50
  -4  -2  -5   24.80    1.40
   4  -2   5   23.80    1.30
  -4  -2  -5   26.00    1.60
   4   2   5   25.50    1.10
  -4   2  -5   23.50    1.40
  -4   2  -5   25.80    1.20
  -4   2  -5   25.30    1.70
  -5  -2  -5  758.32   24.20
  -5  -2  -5  813.42   24.80
   5  -2   5  795.62   24.30
  -5  -2  -5  826.12   24.40
  -5   2  -5  743.93   24.40
  -5   2  -5  795.82   25.00
  -5   2  -5  780.22   24.00
   5   2   5  775.62   23.90
  -6  -2  -5   32.20    1.70
   6  -2   5   30.10    1.50
  -6  -2  -5   28.80    1.50
  -6  -2  -5   30.60    2.00
  -6   2  -5   31.50    1.80
   6   2   5   33.30    1.40
  -6   2  -5   32.40    2.10
  -6   2  -5   29.60    1.40
  -7  -2  -5   -0.40    0.60
  -7  -2  -5    5.00    1.40
  -7  -2  -5    0.00    0.50
  -7   2  -5    0.00    0.60
  -7   2  -5    1.10    0.30
   7   2   5    1.30    0.50
  -8  -2  -5   13.30    1.10
  -8  -2  -5   14.00    1.50
  -8  -2  -5   12.30    1.30
   8   2   5   11.90    0.80
   8   2   5   12.00    1.10
  -8   2  -5   12.10    1.60
  -8   2  -5   11.80    0.80
  -8   2  -5   11.30    1.40
  -9  -2  -5   90.49    4.20
  -9  -2  -5   92.99    3.90
  -9  -2  -5   89.69    3.50
   9   2   5   85.89    3.70
   9   2   5   86.19    3.10
   9   2   5   85.89    3.50
  -9   2  -5   85.29    3.20
  -9   2  -5   89.49    5.10
  -9   2  -5   77.59    5.70
 -10  -2  -5   74.99    2.90
 -10  -2  -5   79.09    3.90
  10  -2   5   72.89    2.80
 -10  -2  -5   68.59    3.00
  10  -2   5   78.99    3.00
 -10  -2  -5   76.69    3.60
  10  -2   5   72.49    2.60
  10   2   5   73.89    3.00
  10   2   5   74.69    3.00
 -10   2  -5   77.59    3.90
  10   2   5   75.29    3.40
 -10   2  -5   76.19    4.30
 -11  -2  -5   10.20    1.10
  11  -2   5    9.50    0.80
  11  -2   5    8.90    0.60
 -11  -2  -5    8.90    0.90
  11  -2   5    8.00    0.80
 -11  -2  -5    6.80    1.20
  11  -2   5    9.30    0.80
 -11  -2  -5    6.70    0.80
 -11  -2  -5    7.40    1.40
  11   2   5    8.60    0.90
 -11   2  -5    8.90    0.70
 -11   2  -5   12.70    2.00
  11   2   5    7.60    1.00
 -11   2  -5    8.60    0.80
 -11   2  -5    7.70    0.60
  11   2   5    8.40    1.10
  11   2   5    7.30    0.90
  12  -2   5    4.40    0.70
  12  -2   5    5.20    1.00
 -12  -2  -5    6.10    0.80
 -12  -2  -5    4.40    0.80
  12  -2   5    4.40    0.70
 -12  -2  -5    4.30    1.30
 -12  -2  -5    5.10    0.90
  12  -2   5    5.00    0.80
 -12   2  -5    3.80    0.60
  12   2   5    3.70    0.70
  12   2   5    3.50    0.70
  12   2   5    4.60    0.80
 -12   2  -5    4.50    0.60
 -13  -2  -5   17.80    1.50
 -13  -2  -5   13.10    1.90
  13  -2   5   17.50    1.10
  13  -2   5   16.80    0.90
  13  -2   5   18.00    1.10
 -13  -2  -5   17.90    1.10
  13  -2   5   17.50    1.10
 -13  -2  -5   18.30    1.20
  13   2   5   16.90    1.10
 -13   2  -5   17.60    0.90
  13   2   5   19.10    1.20
 -13   2  -5   15.70    1.50
  13   2   5   16.60    1.40
  13   2   5   16.70    1.30
 -13   2  -5   16.40    1.00
  14  -2   5   69.19    2.70
  14  -2   5   76.79    2.90
 -14  -2  -5   65.89    3.40
 -14  -2  -5   76.19    2.90
 -14  -2  -5   73.19    3.30
 -14  -2  -5   85.29    5.40
  14  -2   5   74.69    2.90
 -14   2  -5   72.59    2.80
  14   2   5   71.29    3.10
 -14   2  -5   72.99    3.00
 -14   2  -5   79.29    3.10
  15  -2   5    0.50    0.40
 -15  -2  -5    0.30    0.40
 -15  -2  -5    0.80    0.30
  15  -2   5    0.70    0.30
 -15  -2  -5    1.00    0.60
  15  -2   5    1.10    0.30
  15  -2   5    0.90    0.30
 -15   2  -5    0.70    0.30
  15   2   5    1.00    0.50
 -15   2  -5    1.00    0.30
  15   2   5    0.80    0.40
 -16  -2  -5    8.80    0.70
  16  -2   5    7.90    0.60
 -16  -2  -5    5.00    1.00
  16  -2   5    8.00    0.70
  16  -2   5    8.20    0.70
  16  -2   5    9.30    0.80
 -16   2  -5    8.30    0.80
 -16   2  -5    8.80    0.60
 -16   2  -5    8.10    0.60
  16   2   5    6.80    0.70
  17  -2   5    0.10    0.30
  17  -2   5    0.30    0.30
 -17  -2  -5    0.20    0.20
  17  -2   5   -0.10    0.30
 -17   2  -5    0.10    0.20
  17   2   5    0.40    0.30
 -17   2  -5    0.50    0.20
  19  -3  -5    5.70    0.60
 -19  -3   5    7.90    0.80
  19  -3  -5    5.80    0.70
  19  -3  -5    5.40    0.60
  19  -3  -5    6.20    0.60
  19   3  -5    5.90    0.80
  19   3  -5    5.00    0.60
  19   3  -5    4.50    0.60
  18  -3  -5   19.00    1.60
  18  -3  -5   18.40    1.00
  18  -3  -5   18.50    1.10
  18  -3  -5   19.10    1.00
 -18  -3   5   20.30    1.30
 -18   3   5   19.50    1.40
  18   3  -5   18.10    1.20
  18   3  -5   18.90    1.40
  18   3  -5   18.80    1.10
  17  -3  -5  106.69    3.80
 -17  -3   5  108.29    3.80
 -17  -3   5  107.29    4.10
  17  -3  -5  108.89    3.90
  17  -3  -5  106.69    3.80
  17  -3  -5  102.59    3.70
  17  -3  -5   99.99    4.10
  17   3  -5  107.59    4.20
  17   3  -5  100.89    3.90
  17   3  -5  108.99    3.90
  17   3  -5  101.69    4.00
 -17   3   5  103.39    4.00
 -16  -3   5    8.50    0.80
  16  -3  -5    7.20    0.70
  16  -3  -5    7.50    0.80
 -16  -3   5    6.80    0.90
  16  -3  -5    6.70    1.10
  16  -3  -5    6.90    0.70
 -16   3   5    6.90    0.60
  16   3  -5    6.90    0.90
  16   3  -5    9.80    1.00
  16   3  -5    7.10    0.80
  16   3  -5    5.90    0.80
  15  -3  -5   96.59    3.40
  15  -3  -5   94.69    4.10
  15  -3  -5   96.89    3.80
 -15  -3   5  100.19    4.00
  15  -3  -5   96.29    3.60
  15  -3  -5   97.59    3.60
 -15  -3   5   96.39    3.60
  15   3  -5   90.89    3.90
  15   3  -5   94.69    3.80
  15   3  -5   97.19    3.70
  15   3  -5   98.39    3.90
  15   3  -5   93.09    3.80
 -14  -3   5   37.40    3.60
 -14  -3   5   40.50    2.10
  14  -3  -5   38.70    2.00
 -14  -3   5   34.00    1.70
  14  -3  -5   33.60    2.40
 -14   3   5   37.70    2.20
  14   3  -5   35.00    2.00
  14   3  -5   34.00    2.70
  14   3  -5   32.30    2.20
 -14   3   5   37.20    1.60
  13  -3  -5    8.80    0.90
  13  -3  -5    8.90    0.70
  13  -3  -5    9.40    1.10
 -13  -3   5    9.40    0.90
  13  -3  -5    9.40    1.30
 -13  -3   5    8.10    1.20
 -13  -3   5   10.20    1.00
  13  -3  -5    8.10    0.70
  13   3  -5    9.40    1.10
 -13   3   5    8.90    1.20
  13   3  -5    9.40    1.00
  13   3  -5    7.20    0.90
 -13   3   5    9.00    0.80
 -12  -3   5  185.38    6.50
  12  -3  -5  190.08    6.20
  12  -3  -5  174.58    7.60
  12  -3  -5  200.38    6.50
 -12  -3   5  193.48    7.40
  12   3  -5  192.88    6.70
  12   3  -5  187.98    7.40
 -12   3   5  191.08    6.40
  12   3  -5  197.08    6.80
 -12   3   5  204.08    6.90
  11  -3  -5    7.40    0.70
  11  -3  -5    6.40    0.60
  11  -3  -5    6.80    1.00
 -11  -3   5    6.80    0.80
 -11  -3   5    7.60    1.30
  11   3  -5    7.40    0.80
 -11   3   5    7.90    1.10
 -11   3   5    8.10    0.80
 -10  -3   5    3.10    0.60
 -10  -3   5    3.50    0.80
  10  -3  -5    3.50    0.70
 -10   3   5    3.70    0.60
  10   3  -5    3.20    1.00
  10   3  -5    3.50    0.70
 -10   3   5    2.70    0.70
  -9  -3   5   28.40    2.60
  -9  -3   5   27.40    2.10
   9  -3  -5   24.10    1.70
   9  -3  -5   25.20    1.60
  -9  -3   5   25.90    1.40
  -9   3   5   24.20    1.40
   9   3  -5   25.60    1.90
  -9   3   5   28.90    1.70
   9   3  -5   26.40    1.50
  -8  -3   5    0.70    0.60
  -8  -3   5    1.20    0.40
   8  -3  -5    1.70    0.60
   8   3  -5    1.40    0.40
  -8   3   5    1.20    0.40
  -8   3   5    0.90    0.40
  -7  -3   5    1.10    0.80
  -7  -3   5    1.20    0.60
   7  -3  -5    2.30    0.60
   7  -3  -5    1.90    0.50
  -7  -3   5    1.00    0.40
   7   3  -5    1.20    0.60
   7   3  -5    1.00    0.20
  -7   3   5    1.20    0.40
   6  -3  -5   14.60    1.00
   6  -3  -5   14.30    1.10
  -6  -3   5   14.70    0.90
  -6  -3   5   12.90    1.40
   6  -3  -5   12.90    1.30
  -6  -3   5   15.30    1.40
   6   3  -5   12.90    1.20
   6   3  -5   14.10    0.70
  -6   3   5   13.90    1.00
  -6   3   5   14.80    1.10
   5  -3  -5   60.49    2.60
  -5  -3   5   58.19    3.00
  -5  -3   5   54.79    2.90
  -5  -3   5   58.89    2.30
   5  -3  -5   62.79    3.10
   5  -3  -5   57.99    2.20
   5   3  -5   56.99    2.80
  -5   3   5   54.89    2.30
   5   3  -5   56.19    2.60
  -5   3   5   67.99    2.70
   5   3  -5   57.89    2.20
   4  -3  -5  223.98    7.80
   4  -3  -5  230.48    7.40
  -4  -3   5  209.18    7.20
  -4  -3   5  223.28    7.90
  -4  -3   5  237.68    8.20
   4  -3  -5  225.88    8.20
  -4   3   5  220.98    7.40
  -4   3   5  229.68    7.60
   4   3  -5  224.78    7.30
   4   3  -5  223.48    7.60
   4   3  -5  224.88    7.90
  -3  -3   5   90.09    4.00
  -3  -3   5   88.69    3.30
   3  -3  -5   92.89    3.10
  -3  -3   5   92.79    3.80
   3  -3  -5   96.79    4.30
   3  -3  -5   94.29    3.90
  -3   3   5   94.19    3.50
  -3   3   5   96.59    3.70
   3   3  -5   96.29    3.40
   3   3  -5   92.69    3.60
   3   3  -5   91.99    3.90
   2  -3  -5  365.86   11.80
   2  -3  -5  367.86   11.70
  -2  -3   5  389.16   12.90
   2  -3  -5  377.66   13.10
  -2  -3   5  396.96   12.80
   2  -3  -5  375.56   12.80
   2   3  -5  392.46   12.80
  -2   3   5  390.76   12.20
   2   3  -5  382.26   12.10
  -2   3   5  372.86   12.20
  -2   3   5  378.96   12.30
   2   3  -5  398.06   12.20
   1  -3  -5  358.76   11.30
  -1  -3   5  360.36   11.80
  -1  -3   5  368.36   12.20
   1  -3  -5  362.76   11.20
   1  -3  -5  364.36   11.30
   1  -3  -5  365.46   12.50
  -1   3   5  348.37   11.40
   1   3  -5  335.77   12.00
   1   3  -5  354.66   11.50
   1   3  -5  365.86   11.50
   0  -3  -5   14.00    1.00
   0  -3  -5   12.00    1.40
   0  -3   5   12.30    1.40
   0  -3  -5   12.00    1.00
   0  -3   5   12.50    1.10
   0   3  -5   14.00    1.00
   0   3  -5   11.80    1.30
   0   3  -5   11.60    1.00
   0   3   5   13.00    0.90
   1  -3   5 1080.69   33.40
   1  -3   5 1093.09   33.90
  -1  -3  -5 1063.79   33.20
  -1  -3  -5 1065.59   33.10
  -1   3  -5 1086.49   33.20
  -1   3  -5 1086.09   33.90
  -1   3  -5 1066.69   32.90
   1   3   5 1130.49   33.50
   1   3   5 1066.19   33.00
  -1   3  -5 1072.29   33.20
  -2  -3  -5  435.26   13.90
  -2  -3  -5  426.86   14.00
   2  -3   5  404.06   14.50
   2  -3   5  458.25   14.10
  -2   3  -5  440.16   13.60
   2   3   5  428.36   14.00
  -2   3  -5  455.55   14.70
   2   3   5  431.06   13.60
  -2   3  -5  436.26   13.90
   3  -3   5  202.28    7.40
  -3  -3  -5  190.08    6.70
  -3  -3  -5  187.78    6.90
   3  -3   5  192.88    6.70
  -3   3  -5  189.48    6.80
   3   3   5  193.08    6.70
  -3   3  -5  199.98    7.50
   3   3   5  189.28    6.30
  -3   3  -5  193.78    6.40
  -4  -3  -5  169.98    6.20
   4  -3   5  164.68    6.20
  -4  -3  -5  170.38    6.00
  -4  -3  -5  179.78    6.50
   4  -3   5  182.08    6.20
   4   3   5  173.18    5.80
  -4   3  -5  185.88    7.60
  -4   3  -5  179.48    6.30
  -4   3  -5  184.48    5.90
   4   3   5  178.58    6.50
  -5  -3  -5    3.90    0.80
  -5  -3  -5    4.10    0.70
   5  -3   5    4.40    0.70
  -5  -3  -5    3.60    0.70
  -5   3  -5    4.00    0.80
   5   3   5    3.50    1.00
  -5   3  -5    3.40    0.80
   5   3   5    3.60    0.70
  -5   3  -5    3.40    1.00
  -6  -3  -5   -1.10    0.50
  -6  -3  -5    0.10    0.50
  -6  -3  -5    1.70    0.80
  -6   3  -5    0.60    0.70
  -6   3  -5    0.80    0.40
   6   3   5    0.00    0.40
  -6   3  -5    0.20    0.70
  -7  -3  -5   28.40    2.20
  -7  -3  -5   28.20    1.70
  -7  -3  -5   28.40    1.90
  -7   3  -5   31.00    1.50
  -7   3  -5   32.80    2.10
  -7   3  -5   28.80    2.50
   7   3   5   29.00    1.80
   7   3   5   31.00    1.40
  -8  -3  -5  162.08    8.20
  -8  -3  -5  193.38    6.40
  -8  -3  -5  197.78    7.50
   8  -3   5  186.18    5.90
  -8  -3  -5  191.18    7.00
  -8  -3  -5  192.18    6.70
  -8  -3  -5  177.08    6.50
   8   3   5  189.78    6.50
   8   3   5  188.38    6.20
   8   3   5  196.48    7.00
  -8   3  -5  190.58    7.30
   8   3   5  196.18    6.60
  -8   3  -5  189.38    8.10
  -8   3  -5  194.88    6.40
  -9  -3  -5    1.90    1.00
   9  -3   5    1.60    0.80
   9  -3   5    2.10    0.70
   9  -3   5    2.60    0.30
  -9  -3  -5    2.50    0.90
  -9  -3  -5    2.40    0.60
  -9  -3  -5    2.50    1.00
   9  -3   5    2.60    0.40
  -9  -3  -5    2.70    0.50
  -9   3  -5    1.70    1.20
   9   3   5    2.10    0.50
   9   3   5    2.10    0.70
  -9   3  -5    2.20    0.50
   9   3   5    1.70    0.80
   9   3   5    2.90    0.50
  -9   3  -5    3.00    0.50
   9   3   5    3.00    0.60
  -9   3  -5    2.00    1.20
  -9   3  -5    2.50    0.50
 -10  -3  -5   80.89    3.60
 -10  -3  -5   85.59    4.10
 -10  -3  -5   85.69    3.20
 -10  -3  -5   80.69    3.40
  10  -3   5   83.49    3.10
  10  -3   5   82.29    2.80
  10  -3   5   79.09    3.00
 -10  -3  -5   78.99    4.10
  10   3   5   83.19    3.40
 -10   3  -5   84.89    3.10
  10   3   5   85.49    3.70
 -10   3  -5   82.09    3.00
 -10   3  -5   77.29    5.20
  10   3   5   85.69    3.40
 -10   3  -5   83.09    2.80
 -11  -3  -5   57.39    2.80
 -11  -3  -5   53.69    3.00
 -11  -3  -5   60.39    3.60
  11  -3   5   54.69    2.90
 -11  -3  -5   56.19    3.50
  11   3   5   54.39    3.30
  11   3   5   59.79    2.90
 -11   3  -5   58.49    2.40
  12  -3   5   59.09    2.30
  12  -3   5   55.69    2.30
 -12  -3  -5   56.39    2.40
 -12  -3  -5   56.49    2.60
  12  -3   5   56.29    2.20
  12  -3   5   55.29    2.00
 -12  -3  -5   48.50    3.60
  12   3   5   57.89    2.80
  12   3   5   48.20    2.40
 -12   3  -5   55.89    2.10
 -12   3  -5   56.99    2.10
 -13  -3  -5   19.50    1.20
  13  -3   5   18.50    1.10
 -13  -3  -5   20.60    1.30
  13  -3   5   18.30    1.10
 -13  -3  -5   18.30    1.50
 -13  -3  -5   16.30    2.30
 -13   3  -5   20.20    1.20
  13   3   5   17.60    1.20
  13   3   5   19.10    1.40
 -13   3  -5   18.40    1.00
 -14  -3  -5   34.90    2.70
  14  -3   5   25.50    1.30
 -14  -3  -5   26.90    1.50
  14  -3   5   28.40    1.60
 -14  -3  -5   27.30    1.40
  14  -3   5   25.70    1.20
  14  -3   5   26.70    1.30
  14  -3   5   27.30    1.30
 -14   3  -5   27.00    1.20
  14   3   5   25.10    1.50
 -14   3  -5   26.20    1.40
  14   3   5   25.00    1.60
 -14   3  -5   25.00    1.20
 -15  -3  -5   58.99    2.40
  15  -3   5   58.89    2.50
 -15  -3  -5   56.79    2.80
  15  -3   5   56.69    2.20
 -15  -3  -5   61.59    2.30
  15  -3   5   61.29    2.30
  15  -3   5   58.69    2.20
 -15   3  -5   54.69    2.40
  15   3   5   58.59    2.50
 -15   3  -5   58.29    2.10
 -15   3  -5   63.19    2.30
  16  -3   5   10.70    0.70
  16  -3   5   10.00    0.70
  16  -3   5   10.30    0.80
 -16  -3  -5   10.40    0.70
 -16   3  -5   10.10    0.60
  16   3   5    9.80    0.70
  18  -4  -5   13.30    0.80
  18  -4  -5   13.30    0.70
  18  -4  -5   12.50    0.80
 -18  -4   5   12.40    1.00
  18   4  -5   11.70    0.80
  18   4  -5   13.30    1.10
  17  -4  -5    9.80    0.70
  17  -4  -5   10.00    0.70
  17  -4  -5    9.70    0.70
  17  -4  -5    7.20    1.00
 -17  -4   5   10.00    1.00
  17   4  -5    8.30    0.80
  17   4  -5   10.70    1.00
 -17   4   5    8.00    0.70
  16  -4  -5   10.70    0.80
  16  -4  -5   11.40    0.80
 -16  -4   5   10.90    1.10
  16  -4  -5   10.60    0.80
  16  -4  -5   10.80    1.20
  16   4  -5   11.60    1.00
 -16   4   5   10.80    0.80
  16   4  -5   12.90    1.10
  16   4  -5    9.50    1.30
  16   4  -5   11.50    1.00
 -15  -4   5    0.70    0.50
  15  -4  -5   -0.30    0.30
  15  -4  -5    0.40    0.80
  15  -4  -5    0.50    0.30
  15  -4  -5    0.30    0.30
  15   4  -5    0.90    0.50
  15   4  -5    0.00    0.40
 -15   4   5    0.30    0.30
  14  -4  -5   32.10    1.60
  14  -4  -5   34.20    1.50
  14  -4  -5   35.20    2.20
  14  -4  -5   34.70    1.70
 -14  -4   5   31.30    2.40
  14   4  -5   30.60    1.90
  14   4  -5   33.00    1.70
 -14   4   5   35.20    1.60
  13  -4  -5   28.80    1.40
  13  -4  -5   30.60    1.40
  13  -4  -5   30.40    1.60
 -13  -4   5   31.20    1.80
  13  -4  -5   27.90    2.10
  13   4  -5   24.60    1.60
  13   4  -5   32.60    1.90
 -13   4   5   28.40    1.50
  12  -4  -5    0.10    0.30
  12  -4  -5    0.60    0.40
  12  -4  -5    0.60    0.30
 -12  -4   5    1.20    1.00
 -12  -4   5    0.20    0.40
  12  -4  -5   -0.50    0.50
 -12  -4   5    3.00    1.90
  12   4  -5    0.40    0.40
 -12   4   5    0.60    0.40
  12   4  -5    1.20    0.50
 -12   4   5    0.90    0.90
 -11  -4   5    0.60    0.40
  11  -4  -5    0.80    0.60
 -11  -4   5    0.80    1.60
 -11  -4   5    0.40    0.90
  11  -4  -5    0.20    0.40
  11  -4  -5    0.10    0.30
  11  -4  -5    0.40    0.30
 -11   4   5   -0.30    0.70
 -11   4   5    0.20    0.40
  11   4  -5    0.50    0.50
  10  -4  -5  123.59    4.40
 -10  -4   5  130.69    6.30
  10  -4  -5  121.39    5.10
 -10  -4   5  135.29    5.00
 -10  -4   5  128.59    5.80
  10  -4  -5  138.99    5.60
  10  -4  -5  115.29    5.40
  10   4  -5  130.69    5.10
 -10   4   5  129.19    5.30
 -10   4   5  129.89    4.80
  10   4  -5  130.79    4.80
  -9  -4   5   49.20    4.30
  -9  -4   5   50.49    2.30
   9  -4  -5   43.10    2.50
   9  -4  -5   46.20    1.80
   9  -4  -5   44.40    2.10
   9  -4  -5   45.50    2.50
  -9  -4   5   49.60    3.30
  -9   4   5   46.00    2.20
  -9   4   5   50.09    2.70
   9   4  -5   45.50    2.20
  -8  -4   5  117.69    4.40
  -8  -4   5  123.49    5.50
   8  -4  -5  115.39    4.90
  -8  -4   5  111.69    5.40
   8   4  -5  113.89    4.30
  -8   4   5  121.99    4.90
   8   4  -5  111.99    4.90
  -7  -4   5    3.90    1.10
  -7  -4   5    3.70    0.60
  -7  -4   5    3.80    1.20
   7  -4  -5    4.50    1.10
  -7   4   5    3.80    0.70
   7   4  -5    3.70    1.00
   7   4  -5    5.20    0.50
   7   4  -5    4.60    0.60
   6  -4  -5   93.69    4.40
  -6  -4   5   91.39    3.50
  -6  -4   5   90.59    4.50
   6  -4  -5   90.09    3.70
   6   4  -5   88.39    3.80
  -6   4   5   95.99    4.10
   6   4  -5   92.09    3.30
   5  -4  -5   19.20    1.90
   5  -4  -5   16.50    1.50
  -5  -4   5   20.90    2.00
  -5  -4   5   19.10    1.10
   5   4  -5   18.60    1.50
   5   4  -5   20.20    1.10
  -5   4   5   18.00    1.30
  -5   4   5   17.90    1.50
   4  -4  -5    0.80    0.70
   4  -4  -5    1.10    0.90
  -4  -4   5    1.40    0.70
  -4  -4   5    1.40    0.40
  -4  -4   5    1.40    0.90
  -4   4   5    1.00    0.50
   4   4  -5    1.70    0.50
   4   4  -5    1.90    1.00
  -4   4   5    1.90    0.60
   4   4  -5    1.70    0.70
  -3  -4   5    1.70    0.40
  -3  -4   5    1.30    0.70
  -3  -4   5    1.30    0.80
   3  -4  -5    1.20    0.90
   3  -4  -5    2.20    0.80
   3   4  -5    1.00    0.90
  -3   4   5    1.80    0.70
  -3   4   5    0.80    0.50
   3   4  -5    1.40    0.60
  -3   4   5    1.70    0.50
   3   4  -5    1.70    0.50
  -2  -4   5   28.40    2.30
  -2  -4   5   25.20    1.30
   2  -4  -5   28.50    2.20
   2  -4  -5   25.80    2.30
   2  -4  -5   26.10    1.10
  -2  -4   5   27.40    1.90
   2   4  -5   29.10    2.20
   2   4  -5   29.10    1.70
   2   4  -5   27.40    2.00
  -2   4   5   27.20    1.70
   2   4  -5   26.50    1.50
   1  -4  -5   17.30    1.90
  -1  -4   5   16.70    1.10
  -1  -4   5   15.80    1.50
  -1  -4   5   16.70    1.90
   1  -4  -5   18.10    1.10
   1   4  -5   17.70    1.10
   1   4  -5   18.20    1.30
  -1   4   5   18.70    1.30
  -1   4   5   18.30    1.20
   1   4  -5   18.90    1.90
   0  -4  -5  183.28    6.20
   0  -4  -5  172.38    7.50
   0  -4   5  177.98    7.10
   0  -4   5  183.98    6.60
   0   4  -5  173.68    5.90
   0   4   5  173.98    6.10
   0   4  -5  169.48    7.00
   0   4  -5  180.58    6.30
   0   4   5  168.88    6.30
  -1  -4  -5  320.77   10.20
   1  -4   5  301.37   11.70
   1  -4   5  286.97   11.00
   1   4   5  305.27   10.20
   1   4   5  298.97    9.80
  -1   4  -5  303.57   10.10
  -1   4  -5  300.17   11.10
  -1   4  -5  298.17    9.70
  -2  -4  -5   56.59    2.90
   2  -4   5   58.09    2.80
  -2  -4  -5   56.69    2.80
  -2   4  -5   60.19    3.50
   2   4   5   58.39    2.80
  -2   4  -5   61.39    2.40
  -2   4  -5   59.19    2.80
   2   4   5   58.69    2.50
  -3  -4  -5    0.30    0.50
  -3  -4  -5   -0.60    0.80
  -3   4  -5    0.60    0.40
   3   4   5    0.50    0.40
   3   4   5    0.10    0.50
  -3   4  -5    1.40    0.90
   3   4   5    0.30    0.30
  -3   4  -5    0.30    0.60
  -4  -4  -5   51.49    2.60
  -4  -4  -5   58.99    3.00
  -4  -4  -5   60.69    3.10
   4   4   5   56.69    2.70
  -4   4  -5   62.89    3.80
  -4   4  -5   61.09    2.50
   4   4   5   56.99    2.90
   4   4   5   69.69    2.50
  -5  -4  -5  333.97   11.50
  -5  -4  -5  319.17   11.20
  -5  -4  -5  321.87   10.90
   5  -4   5  317.47   10.40
  -5   4  -5  334.57   10.60
  -5   4  -5  323.37   11.30
   5   4   5  333.57   11.10
  -5   4  -5  341.07   12.50
   5   4   5  336.47   10.50
   6  -4   5   12.80    1.40
  -6  -4  -5   12.60    1.70
  -6  -4  -5   12.60    1.10
  -6  -4  -5   14.10    1.60
  -6  -4  -5   13.30    1.30
   6  -4   5   13.30    0.60
  -6  -4  -5   14.80    0.90
  -6   4  -5   12.20    0.90
   6   4   5   11.30    1.10
   6   4   5   14.30    0.90
   6   4   5   13.30    1.30
  -6   4  -5   14.70    1.70
  -6   4  -5   13.40    1.00
  -6   4  -5   12.00    2.00
  -6   4  -5   13.00    0.80
  -7  -4  -5  156.08    6.40
   7  -4   5  144.09    5.10
   7  -4   5  151.98    6.00
   7  -4   5  147.99    4.80
  -7  -4  -5  148.09    5.50
  -7  -4  -5  152.18    5.20
  -7  -4  -5  150.28    7.60
  -7  -4  -5  153.68    5.60
  -7  -4  -5  142.19    5.70
  -7   4  -5  152.68    8.50
  -7   4  -5  146.99    5.50
   7   4   5  159.58    5.10
   7   4   5  160.88    5.90
  -7   4  -5  149.69    7.30
   8  -4   5  781.72   23.10
  -8  -4  -5  779.62   24.60
  -8  -4  -5  701.23   25.80
  -8  -4  -5  776.02   23.60
  -8  -4  -5  722.73   23.80
   8  -4   5  782.62   23.40
  -8  -4  -5  733.13   24.10
  -8  -4  -5  756.32   24.00
   8  -4   5  791.42   24.50
  -8  -4  -5  791.72   24.90
   8   4   5  758.12   24.20
   8   4   5  789.52   23.40
  -8   4  -5  770.22   23.40
   8   4   5  766.72   23.80
  -8   4  -5  784.72   23.60
  -8   4  -5  755.22   23.20
  -8   4  -5  717.63   24.70
  -8   4  -5  751.12   26.10
  -9  -4  -5   15.00    1.10
   9  -4   5   14.60    1.00
  -9  -4  -5   16.80    1.40
   9  -4   5   15.90    0.70
  -9  -4  -5   13.70    1.90
   9  -4   5   15.80    1.60
  -9  -4  -5   12.50    1.50
  -9  -4  -5   13.20    1.90
  -9  -4  -5   20.70    1.60
   9  -4   5   14.40    0.90
  -9   4  -5   10.10    2.10
   9   4   5   15.90    1.40
   9   4   5   17.50    2.00
   9   4   5   15.40    1.00
  -9   4  -5   14.30    2.00
  -9   4  -5   16.70    1.00
  -9   4  -5   14.60    0.80
  -9   4  -5   15.30    1.10
  10  -4   5   51.79    1.80
 -10  -4  -5   47.50    2.40
  10  -4   5   50.59    2.10
 -10  -4  -5   48.50    3.00
 -10  -4  -5   49.40    3.10
 -10  -4  -5   53.19    2.20
 -10  -4  -5   46.80    2.60
  10  -4   5   47.70    1.90
 -10   4  -5   51.39    2.20
 -10   4  -5   47.90    2.00
 -10   4  -5   48.20    1.80
 -11  -4  -5   44.10    2.00
 -11  -4  -5   42.30    3.00
 -11  -4  -5   42.50    2.20
  11  -4   5   42.00    1.60
  11  -4   5   41.60    1.80
  11  -4   5   42.60    1.80
  11   4   5   42.00    2.40
 -11   4  -5   42.30    1.80
 -11   4  -5   42.80    1.60
 -11   4  -5   44.50    1.90
  12  -4   5  261.17    8.20
 -12  -4  -5  261.37    8.90
  12  -4   5  266.87    8.40
 -12  -4  -5  263.77    8.50
 -12  -4  -5  254.47    9.60
  12   4   5  264.37    8.90
 -12   4  -5  220.78    8.50
 -12   4  -5  272.57    8.40
  13  -4   5    1.40    0.50
  13  -4   5    3.00    0.50
  13  -4   5    1.80    0.30
  13  -4   5    1.70    0.40
 -13  -4  -5    2.20    0.80
 -13   4  -5    2.10    0.40
 -13   4  -5    1.90    0.40
 -13   4  -5    2.20    0.30
  13   4   5    2.40    0.60
  14  -4   5   19.10    1.20
  14  -4   5   20.80    1.10
 -14   4  -5   19.60    0.90
 -14   4  -5   19.20    0.90
 -14   4  -5   19.70    1.10
  14   4   5   20.20    1.30
  15  -4   5    0.60    0.30
  15  -4   5    0.60    0.30
  15   4   5    0.60    0.40
 -15   4  -5    0.60    0.20
 -15   4  -5    0.50    0.30
  17  -5  -5   28.20    1.70
  17  -5  -5   28.00    1.20
  17  -5  -5   27.80    1.20
  17  -5  -5   27.40    1.20
  17   5  -5   27.40    1.50
  16  -5  -5   18.10    1.00
  16  -5  -5   17.70    0.90
 -16  -5   5   14.90    1.20
  16  -5  -5   18.40    1.40
  16  -5  -5   17.70    0.90
  16   5  -5   16.90    1.30
  16   5  -5   16.20    1.00
  16   5  -5   17.40    1.20
 -16   5   5   17.10    1.10
  15  -5  -5   62.39    3.00
  15  -5  -5   65.59    2.40
  15  -5  -5   68.79    2.50
  15  -5  -5   63.89    2.50
 -15  -5   5   71.09    2.90
 -15   5   5   66.69    2.40
  15   5  -5   62.89    2.70
  15   5  -5   66.29    2.80
 -15   5   5   65.89    2.50
 -14  -5   5   27.40    1.70
  14  -5  -5   28.80    1.30
  14  -5  -5   26.50    1.40
  14  -5  -5   26.70    1.20
  14  -5  -5   27.80    1.90
 -14   5   5   26.20    1.40
  14   5  -5   27.70    1.60
 -14   5   5   19.90    1.80
  14   5  -5   26.20    1.60
  13  -5  -5    2.20    0.40
 -13  -5   5    2.60    1.90
 -13  -5   5    3.10    0.70
  13  -5  -5    3.60    0.60
  13  -5  -5    4.10    0.90
  13  -5  -5    3.00    0.50
 -13   5   5    3.10    0.60
  13   5  -5    3.30    0.70
  12  -5  -5    5.30    0.70
  12  -5  -5    3.80    0.50
 -12  -5   5    2.90    0.90
  12  -5  -5    5.10    0.60
 -12  -5   5    2.40    1.80
  12  -5  -5    4.40    0.90
 -12   5   5    3.90    1.00
  12   5  -5    3.80    0.80
  11  -5  -5    0.00    0.30
  11  -5  -5   -0.20    0.30
 -11  -5   5    1.60    0.60
  11  -5  -5    1.10    0.60
  11  -5  -5    0.30    0.30
  11   5  -5    0.20    0.50
 -11   5   5    0.10    0.40
  10  -5  -5    0.70    0.40
 -10  -5   5    1.90    1.40
  10  -5  -5    1.60    0.70
  10  -5  -5    1.90    0.40
  10  -5  -5    1.50    0.50
 -10  -5   5    1.50    1.40
 -10  -5   5    1.70    0.60
 -10   5   5    0.70    0.50
 -10   5   5    1.40    1.00
  10   5  -5    1.60    0.70
  -9  -5   5   64.29    4.00
   9  -5  -5   60.89    3.90
   9  -5  -5   61.69    2.40
  -9  -5   5   65.19    2.80
   9  -5  -5   61.59    3.50
   9  -5  -5   63.89    3.40
   9  -5  -5   61.69    2.40
  -9  -5   5   62.39    4.10
   9  -5  -5   63.39    2.60
  -9   5   5   60.99    2.90
   9   5  -5   60.49    2.90
  -9   5   5   65.19    3.60
  -8  -5   5  418.16   15.70
  -8  -5   5  397.66   13.00
   8  -5  -5  393.16   12.20
   8  -5  -5  388.06   13.90
   8  -5  -5  388.66   12.70
  -8  -5   5  390.16   14.40
   8  -5  -5  396.56   12.50
   8  -5  -5  413.16   13.60
   8   5  -5  405.26   13.10
   8   5  -5  389.16   12.10
  -8   5   5  405.26   13.80
  -8   5   5  397.96   13.20
  -7  -5   5   27.80    2.50
   7  -5  -5   28.60    2.10
   7  -5  -5   32.40    1.40
   7  -5  -5   31.70    2.80
  -7  -5   5   29.80    3.00
   7  -5  -5   34.90    2.40
   7  -5  -5   30.50    1.30
  -7  -5   5   31.40    1.70
   7   5  -5   28.60    1.40
  -7   5   5   27.70    2.10
   7   5  -5   30.90    1.30
  -7   5   5   32.00    2.30
  -7   5   5   30.40    2.30
   6  -5  -5    0.10    0.30
   6  -5  -5   -0.10    0.30
   6  -5  -5    3.30    1.10
   6  -5  -5    0.60    0.50
  -6  -5   5    1.40    1.40
   6  -5  -5    4.20    1.50
  -6  -5   5   -0.30    0.80
  -6  -5   5    0.70    0.40
  -6   5   5    0.60    0.50
   6   5  -5    0.20    0.30
   6   5  -5   -0.50    0.50
  -6   5   5    0.10    0.70
  -5  -5   5   24.70    2.80
  -5  -5   5   23.80    1.40
  -5  -5   5   24.30    2.20
   5   5  -5   24.70    1.40
  -5   5   5   25.10    2.00
  -4  -5   5   50.59    3.70
   4  -5  -5   51.29    4.00
  -4  -5   5   50.39    3.10
  -4  -5   5   48.50    2.20
   4   5  -5   52.09    2.30
  -4   5   5   51.49    2.90
  -3  -5   5   55.69    2.40
  -3  -5   5   58.59    3.30
   3  -5  -5   61.39    4.00
   3  -5  -5   55.39    3.40
  -3  -5   5   55.69    3.80
  -3   5   5   59.39    3.20
   3   5  -5   62.09    2.70
  -3   5   5   60.19    2.90
   2  -5  -5   54.09    3.90
   2  -5  -5   51.19    3.30
  -2  -5   5   50.99    3.80
  -2  -5   5   49.70    3.00
  -2  -5   5   49.70    2.20
   2   5  -5   47.70    3.60
  -2   5   5   52.79    2.70
  -2   5   5   44.90    2.60
   2   5  -5   52.89    2.50
   2   5  -5   52.29    2.30
  -1  -5   5    2.80    0.90
   1  -5  -5    1.80    0.40
   1  -5  -5    1.10    1.30
   1  -5  -5    0.60    1.30
  -1   5   5    2.00    0.70
   1   5  -5    2.10    0.60
   1   5  -5    2.80    0.70
   1   5  -5    3.00    1.40
  -1   5   5    2.90    0.70
   0  -5  -5   -1.50    1.30
   0  -5  -5    1.00    0.50
   0  -5   5   -0.30    0.60
   0   5  -5    0.30    0.50
   0   5   5    0.70    0.50
   0   5  -5   -0.20    0.40
   0   5  -5   -1.90    1.30
  -1  -5  -5    0.90    0.60
   1  -5   5    0.20    0.60
  -1   5  -5    0.60    0.40
   1   5   5    0.20    0.50
  -1   5  -5    0.70    0.60
  -1   5  -5   -1.40    1.20
   1   5   5    0.30    0.50
  -2  -5  -5   16.60    1.20
  -2  -5  -5   16.60    1.50
   2  -5   5   15.80    0.90
   2  -5   5   18.10    1.60
  -2  -5  -5   14.50    2.40
   2  -5   5   14.10    1.40
   2   5   5   16.40    1.30
  -2   5  -5   14.90    1.00
  -2   5  -5   16.30    1.20
   2   5   5   17.90    1.20
   2   5   5   16.60    1.20
  -2   5  -5   14.90    1.50
   2   5   5   15.80    1.30
   2   5   5   14.80    1.50
  -2   5  -5   14.60    0.90
  -2   5  -5   14.80    2.20
  -3  -5  -5  168.68    8.50
   3  -5   5  186.68    6.30
  -3  -5  -5  182.38    6.80
   3  -5   5  181.28    7.00
   3  -5   5  189.88    6.50
  -3  -5  -5  174.18    6.40
   3   5   5  179.28    6.50
  -3   5  -5  180.08    6.90
   3   5   5  173.38    6.60
  -3   5  -5  183.48    6.30
   3   5   5  179.88    6.20
  -3   5  -5  172.28    6.10
  -3   5  -5  188.98    8.20
   3   5   5  183.98    6.30
   3   5   5  178.88    6.70
  -3   5  -5  177.88    5.90
   4  -5   5    7.40    0.80
  -4  -5  -5    7.30    1.30
   4  -5   5    8.20    1.20
  -4  -5  -5   10.60    1.10
  -4  -5  -5    7.10    2.50
   4  -5   5    9.30    0.60
   4   5   5    9.40    1.00
  -4   5  -5    8.80    0.70
   4   5   5    6.70    1.10
   4   5   5   10.60    1.00
  -4   5  -5    8.80    2.10
   4   5   5    9.50    1.00
  -4   5  -5    8.10    0.90
   4   5   5    9.20    0.90
  -4   5  -5   10.30    1.40
  -4   5  -5    8.80    0.70
  -5  -5  -5   34.50    2.00
  -5  -5  -5   36.70    2.50
  -5  -5  -5   30.80    4.20
   5  -5   5   34.30    1.40
   5  -5   5   32.90    2.30
  -5   5  -5   33.10    1.50
  -5   5  -5   35.00    1.60
   5   5   5   33.20    1.60
   5   5   5   34.60    1.70
   5   5   5   34.00    1.90
  -5   5  -5   32.10    3.60
   5   5   5   34.10    2.00
  -5   5  -5   36.90    3.30
  -5   5  -5   32.50    1.80
  -6  -5  -5    2.10    0.70
   6  -5   5    2.40    0.80
  -6  -5  -5    3.10    1.00
  -6  -5  -5    3.30    2.60
   6   5   5    2.60    0.60
  -6   5  -5    1.50    1.10
  -6   5  -5    2.30    0.50
  -6   5  -5    2.40    0.60
   6   5   5    1.60    0.40
  -6   5  -5    2.40    2.20
  -6   5  -5    1.80    0.30
   6   5   5    2.50    0.70
  -7  -5  -5  194.58    7.10
   7  -5   5  220.18    6.50
  -7  -5  -5  199.28    7.80
  -7  -5  -5  183.28    9.80
   7   5   5  197.68    7.20
  -7   5  -5  195.28    6.70
  -7   5  -5  192.48    7.90
  -7   5  -5  191.08    6.30
   7   5   5  191.68    6.90
   7   5   5  199.58    6.50
  -7   5  -5  186.38    9.20
  -7   5  -5  203.78    6.70
   8  -5   5  314.57   10.30
   8  -5   5  344.07   11.50
   8  -5   5  324.17   10.00
  -8  -5  -5  331.77   11.70
  -8  -5  -5  330.17   11.00
  -8   5  -5  329.27   10.60
   8   5   5  329.17   10.70
  -8   5  -5  337.37   10.50
  -8   5  -5  325.17   10.20
  -8   5  -5  318.27   11.80
   8   5   5  346.97   10.40
   8   5   5  288.37   11.30
   9  -5   5   74.69    2.50
   9  -5   5   74.59    2.80
  -9  -5  -5   75.29    3.30
  -9  -5  -5   76.09    3.90
  -9   5  -5   75.39    2.60
   9   5   5   77.49    3.40
  -9   5  -5   78.49    2.90
   9   5   5   74.09    3.00
   9   5   5   76.69    2.70
  -9   5  -5   70.79    4.40
  -9   5  -5   77.69    3.00
  10  -5   5   53.49    2.40
  10  -5   5   57.79    2.00
 -10  -5  -5   56.99    3.40
 -10  -5  -5   61.49    2.80
 -10   5  -5   58.49    2.30
  10   5   5   63.59    2.90
 -10   5  -5   61.99    2.10
 -10   5  -5   57.59    2.40
  11  -5   5  100.29    3.50
  11  -5   5   94.69    3.10
 -11  -5  -5   99.39    5.70
  11  -5   5   99.29    3.40
 -11  -5  -5   94.69    3.80
 -11   5  -5   93.59    3.50
  11   5   5   94.79    3.90
 -11   5  -5   95.89    3.40
 -11   5  -5   95.19    3.20
  12  -5   5   67.59    2.50
 -12   5  -5   65.79    2.40
 -12   5  -5   65.99    2.30
 -12   5  -5   64.69    2.50
  12   5   5   64.89    2.80
  13  -5   5    0.20    0.20
  13  -5   5    0.30    0.30
  13   5   5   -0.30    0.30
 -13   5  -5    0.10    0.20
 -13   5  -5    0.80    0.40
  14  -5   5    0.40    0.20
 -14   5  -5    0.30    0.20
  14   5   5    0.00    0.30
 -14   5  -5    0.40    0.20
  15  -6  -5    0.60    0.20
  15  -6  -5    0.80    0.40
  15  -6  -5    1.10    0.30
  15  -6  -5    0.70    0.30
 -15   6   5    0.20    0.20
  15   6  -5    0.70    0.40
  15   6  -5    1.00    0.40
  14  -6  -5    7.90    0.60
  14  -6  -5    6.10    0.60
 -14  -6   5    5.50    1.10
  14  -6  -5    8.40    0.90
  14  -6  -5    8.70    1.00
  14   6  -5   10.80    1.30
 -14   6   5    6.90    0.70
 -14   6   5    7.30    0.60
  13  -6  -5    4.70    0.60
  13  -6  -5    4.30    0.80
  13  -6  -5    4.10    0.60
 -13  -6   5    6.20    0.90
  13  -6  -5    5.50    0.50
  13   6  -5    4.40    0.70
 -13   6   5    4.10    0.60
 -12  -6   5    0.50    1.70
 -12  -6   5    2.80    0.90
  12  -6  -5    2.70    0.40
  12  -6  -5    3.30    0.80
  12  -6  -5    2.40    0.40
  12  -6  -5    3.70    0.50
 -12   6   5    3.30    0.50
 -12   6   5    2.80    0.60
  12   6  -5    2.90    0.50
  11  -6  -5    1.10    0.30
 -11  -6   5    2.40    1.50
  11  -6  -5    1.00    0.60
 -11  -6   5    1.10    0.60
  11  -6  -5    0.90    0.30
 -11   6   5    0.90    0.40
 -11   6   5    0.40    0.40
 -10  -6   5    1.50    0.70
  10  -6  -5    2.30    0.70
 -10  -6   5    2.60    1.40
  10  -6  -5    1.60    0.40
  10  -6  -5    2.30    0.50
 -10   6   5    1.40    0.60
 -10   6   5    1.90    0.50
   9  -6  -5   20.00    1.80
  -9  -6   5   17.80    1.40
   9  -6  -5   21.50    1.10
   9  -6  -5   20.20    1.20
  -9  -6   5   23.20    2.70
  -9   6   5   20.50    1.10
  -9   6   5   18.70    1.30
  -9   6   5   22.50    2.30
   8  -6  -5   25.90    2.00
   8  -6  -5   24.50    1.40
   8  -6  -5   24.10    1.20
  -8  -6   5   23.10    1.60
   8  -6  -5   23.00    0.90
  -8  -6   5   25.60    2.60
  -8  -6   5   22.10    1.40
  -8   6   5   21.60    1.30
  -8   6   5   27.00    1.50
  -8   6   5   23.80    1.70
   7  -6  -5    6.50    0.60
  -7  -6   5    6.70    1.10
  -7  -6   5    5.60    0.80
   7  -6  -5    6.10    0.60
   7  -6  -5    9.00    0.80
   7  -6  -5    6.90    1.10
  -7  -6   5    7.70    1.60
   7   6  -5    6.30    0.60
  -7   6   5    7.60    0.90
  -7   6   5    8.70    1.10
  -7   6   5    5.50    1.00
   7   6  -5    5.90    0.90
   6  -6  -5   60.39    2.50
  -6  -6   5   58.09    2.70
   6  -6  -5   54.99    3.30
   6  -6  -5   68.89    3.60
   6  -6  -5   58.69    4.70
  -6  -6   5   63.29    2.60
  -6  -6   5   59.69    3.70
   6  -6  -5   62.99    2.30
   6   6  -5   62.89    2.40
  -6   6   5   59.19    2.70
  -6   6   5   62.49    2.70
  -6   6   5   62.99    3.10
   6   6  -5   63.09    2.40
   5  -6  -5   23.20    1.20
  -5  -6   5   22.50    1.30
   5  -6  -5   22.40    1.30
   5  -6  -5   21.70    3.20
   5  -6  -5   20.80    2.00
   5  -6  -5   24.50    1.90
  -5  -6   5   22.50    2.20
   5   6  -5   20.90    1.30
  -5   6   5   22.80    1.70
  -5   6   5   21.50    1.40
   5   6  -5   20.90    1.20
  -5   6   5   20.70    1.40
  -4  -6   5  173.38    6.00
   4  -6  -5  171.08    6.60
   4  -6  -5  162.58    5.90
  -4  -6   5  170.68    7.20
   4  -6  -5  176.68    7.00
   4  -6  -5  176.28    5.90
  -4   6   5  179.18    6.20
   4   6  -5  171.88    5.80
  -4   6   5  179.68    6.70
  -4   6   5  168.48    6.60
  -4   6   5  170.18    6.10
   4   6  -5  174.68    6.20
  -3  -6   5  509.85   16.50
  -3  -6   5  552.14   17.90
   3  -6  -5  541.35   17.70
   3  -6  -5  506.75   16.50
   3  -6  -5  507.15   17.20
   3  -6  -5  517.75   16.50
   3   6  -5  537.55   16.90
  -3   6   5  527.95   16.70
   3   6  -5  521.75   16.10
  -3   6   5  516.35   16.70
  -3   6   5  543.25   17.40
  -3   6   5  516.15   17.10
   3   6  -5  528.95   16.40
  -2  -6   5  222.98    8.40
   2  -6  -5  211.58    8.00
  -2  -6   5  218.98    7.30
   2  -6  -5  208.58    7.30
   2  -6  -5  218.68    7.40
   2  -6  -5  238.88   10.60
   2   6  -5  223.08    7.10
   2   6  -5  220.08    7.20
  -2   6   5  218.78    7.90
   2   6  -5  229.08    7.90
  -2   6   5  218.78    8.10
  -2   6   5  208.08    7.50
  -2   6   5  217.48    7.60
   1  -6  -5  450.95   14.40
  -1  -6   5  465.45   15.30
  -1  -6   5  450.15   14.10
   1  -6  -5  426.86   14.20
   1  -6  -5  391.76   17.50
   1   6  -5  462.65   14.50
  -1   6   5  449.06   14.60
   1   6  -5  451.55   14.10
   1   6  -5  452.05   14.00
   1   6  -5  446.96   14.80
  -1   6   5  468.25   15.10
  -1   6   5  462.75   14.40
   0  -6   5  484.35   15.30
   0  -6  -5  498.15   15.70
   0  -6   5  505.35   16.30
   0   6  -5  469.05   15.60
   0   6   5  497.35   15.90
   0   6  -5  497.15   16.20
   0   6  -5  498.45   15.40
   0   6   5  489.15   15.90
   0   6  -5  472.25   20.20
   0   6  -5  491.55   15.30
   0   6   5  496.55   15.70
   1  -6   5   28.40    2.00
   1  -6   5   29.90    1.40
  -1  -6  -5   14.60    5.00
  -1  -6  -5   29.00    1.70
  -1  -6  -5   27.60    1.50
  -1  -6  -5   27.40    4.00
  -1   6  -5   29.50    1.70
  -1   6  -5   29.40    4.10
   1   6   5   30.30    1.80
  -1   6  -5   30.10    1.40
   1   6   5   29.30    1.80
  -1   6  -5   29.50    2.10
   1   6   5   31.40    2.10
  -1   6  -5   28.50    1.40
   1   6   5   28.30    1.60
   2  -6   5    2.10    0.70
  -2  -6  -5    1.90    0.60
   2  -6   5    1.80    0.40
  -2  -6  -5    1.80    0.50
  -2  -6  -5    4.50    2.60
   2   6   5   -0.40    0.70
  -2   6  -5    1.60    0.40
  -2   6  -5    5.30    2.60
  -2   6  -5    2.40    0.50
   2   6   5    2.40    0.50
  -2   6  -5    3.20    0.90
   2   6   5    2.50    0.60
   2   6   5    2.60    0.70
   2   6   5    2.40    0.70
  -2   6  -5    2.60    0.60
  -3  -6  -5   49.80    2.50
   3   6   5   49.50    2.40
  -3   6  -5   45.60    2.40
   3   6   5   47.10    2.80
   3   6   5   48.90    2.30
   3   6   5   48.80    2.40
  -3   6  -5   47.80    2.90
  -3   6  -5   50.59    2.30
  -3   6  -5   37.30    4.70
  -3   6  -5   46.20    2.60
  -4  -6  -5    1.20    0.50
  -4  -6  -5   -0.20    0.60
   4  -6   5   -0.10    0.20
   4   6   5    0.50    0.40
  -4   6  -5    0.60    0.40
   4   6   5    0.50    0.50
   4   6   5    0.10    0.50
  -4   6  -5    1.20    0.90
  -4   6  -5    0.20    0.20
  -4   6  -5    0.00    0.40
   4   6   5    0.00    0.40
  -5  -6  -5   24.00    1.70
  -5  -6  -5   25.50    2.00
   5  -6   5   27.50    1.10
  -5   6  -5   24.50    1.50
  -5   6  -5   27.70    2.40
   5   6   5   24.50    1.60
  -5   6  -5   26.90    1.20
   5   6   5   25.90    1.30
  -5   6  -5   26.10    1.40
   5   6   5   27.70    1.40
   5   6   5   25.60    1.60
  -6  -6  -5    9.10    1.10
   6  -6   5    9.10    0.60
  -6  -6  -5    8.90    1.20
  -6   6  -5   10.20    0.70
  -6   6  -5    9.80    0.80
   6   6   5    9.90    1.00
   6   6   5   10.20    1.10
  -6   6  -5   10.80    1.80
  -6   6  -5    8.90    0.90
   6   6   5    9.90    0.90
  -7  -6  -5    1.20    0.90
  -7  -6  -5    0.70    0.50
   7  -6   5    0.20    0.20
   7   6   5    0.00    0.50
  -7   6  -5    0.40    0.30
   7   6   5    0.20    0.40
   7   6   5    0.20    0.40
  -7   6  -5    0.40    0.40
  -7   6  -5   -0.20    0.20
  -7   6  -5   -1.20    1.30
  -8  -6  -5    4.70    0.80
  -8  -6  -5    4.60    1.00
  -8   6  -5    4.80    0.70
  -8   6  -5    1.10    1.60
   8   6   5    6.00    0.90
   8   6   5    5.00    0.60
   9  -6   5    3.20    0.30
  -9  -6  -5    1.60    0.50
  -9  -6  -5    2.90    1.00
   9   6   5    3.30    0.70
  -9   6  -5    3.20    0.40
  -9   6  -5    2.60    0.40
 -10  -6  -5    7.70    0.90
  10  -6   5    6.20    0.40
  10   6   5    6.30    0.80
 -10   6  -5    6.60    0.70
 -10   6  -5    6.00    0.40
 -10   6  -5    5.50    0.50
  11  -6   5    9.40    0.80
 -11  -6  -5   10.20    1.10
  11   6   5   10.40    0.90
 -11   6  -5    9.60    0.60
 -11   6  -5    9.40    0.50
  12  -6   5   16.50    0.80
 -12   6  -5   16.70    0.70
 -12   6  -5   15.60    0.70
  12   6   5   16.60    1.00
  13  -7  -5    0.50    0.20
  13  -7  -5    0.90    0.40
  13  -7  -5    0.40    0.20
  13   7  -5    0.80    0.30
  12  -7  -5    5.20    0.50
  12  -7  -5    3.40    0.60
  12  -7  -5    5.40    0.40
 -12   7   5    4.80    0.50
 -12   7   5    5.00    0.60
  12   7  -5    5.00    0.70
  11  -7  -5    8.10    0.60
  11  -7  -5    7.80    0.60
  11  -7  -5    7.10    1.00
 -11   7   5    9.00    0.80
  11   7  -5    7.30    0.80
 -11   7   5    8.40    0.70
  10  -7  -5    5.00    0.60
  10  -7  -5    4.70    0.50
  10  -7  -5    3.70    0.70
 -10   7   5    4.90    0.60
 -10   7   5    5.80    0.50
  10   7  -5    5.50    0.80
 -10   7   5    4.20    0.60
   9  -7  -5    0.20    0.20
   9  -7  -5    0.40    0.30
  -9  -7   5   -0.10    0.40
   9  -7  -5    0.10    0.40
  -9   7   5    0.10    0.20
  -9   7   5    0.50    0.30
   9   7  -5    0.10    0.60
   8  -7  -5    0.40    0.50
   8  -7  -5    0.10    0.20
  -8  -7   5   -0.10    0.30
   8  -7  -5    0.70    0.30
  -8   7   5    0.50    0.30
  -8   7   5    0.10    0.40
  -8   7   5    1.70    0.40
  -7  -7   5    1.80    1.20
   7  -7  -5    0.90    0.50
   7  -7  -5    0.90    0.20
   7  -7  -5    0.30    0.30
  -7  -7   5    0.30    0.40
  -7   7   5    1.30    0.40
  -7   7   5    0.50    0.60
  -7   7   5    1.30    0.40
   7   7  -5    1.00    0.30
   6  -7  -5    6.90    0.90
   6  -7  -5    5.30    0.60
  -6  -7   5    4.70    1.30
   6   7  -5    4.50    0.70
  -6   7   5    4.80    0.90
  -6   7   5    4.00    0.60
  -5  -7   5   16.10    2.10
  -5  -7   5   15.70    1.00
   5  -7  -5   14.70    1.70
   5  -7  -5   14.40    0.90
   5  -7  -5   16.50    0.90
   5   7  -5   15.50    1.00
   5   7  -5   15.00    0.90
  -5   7   5   14.90    1.10
  -5   7   5   14.70    1.40
  -5   7   5   15.00    1.10
  -4  -7   5   -0.20    0.90
   4  -7  -5    1.20    0.60
  -4  -7   5    1.80    0.40
   4  -7  -5    0.60    0.40
   4  -7  -5    0.90    0.30
  -4   7   5    1.00    0.40
  -4   7   5    0.70    0.40
  -4   7   5    1.90    0.70
   4   7  -5    0.70    0.50
  -4   7   5    0.00    1.00
  -3  -7   5   27.20    1.40
   3  -7  -5   29.70    1.40
  -3  -7   5   28.90    2.30
   3  -7  -5   25.10    1.40
   3  -7  -5   26.50    1.90
  -3   7   5   28.50    2.10
  -3   7   5   26.70    1.60
  -3   7   5   28.40    1.90
  -3   7   5   28.20    1.60
   3   7  -5   31.40    1.70
   3   7  -5   29.70    1.30
   2  -7  -5   -0.40    0.30
   2  -7  -5    0.30    0.40
  -2  -7   5    0.20    0.30
  -2  -7   5    0.90    0.90
  -2   7   5   -0.20    0.70
   2   7  -5    0.20    0.30
   2   7  -5    0.20    0.30
  -2   7   5    0.20    0.40
  -2   7   5    0.70    0.70
   2   7  -5   -0.20    0.60
  -2   7   5    0.00    0.40
  -1  -7   5   16.10    1.00
   1  -7  -5   14.70    1.00
   1  -7  -5   16.00    1.10
  -1  -7   5   14.50    1.70
  -1   7   5   15.60    1.20
   1   7  -5   18.10    1.00
[truncated: 793,053 more chars]
