# Supplementary material for: Chemical Evolution and Biological Evaluation of Natural Products for Efficient Therapy of Acute Lung Injury
Source: Adv Sci (Weinh). 2023 Dec 21;11(7):2305432. doi: 10.1002/advs.202305432 (PMC10870070; doi:10.1002/advs.202305432)
Supplement: Supplementary file 2 — Supporting Information [file ADVS-11-2305432-s002.zip › 4iqk_8b.pdb]

HEADER    TRANSCRIPTION                           11-JAN-13   4IQK
REMARK   4 4IQK COMPLIES WITH FORMAT V. 3.30,
REMARK 888
REMARK 888 WRITTEN BY MAESTRO (A PRODUCT OF SCHRODINGER, LLC)
TITLE     CRYSTAL STRUCTURE OF CPD 16 BOUND TO KEAP1 KELCH DOMAIN
EXPDTA    X-RAY DIFFRACTION
REMARK   2 RESOLUTION.    1.97 ANGSTROMS
REMARK   3  R VALUE : 0.153000
REMARK   3  FREE R VALUE : 0.179000
REMARK 200  TEMPERATURE           (KELVIN) : 100.00
REMARK 200  PH                             : 7.00
REMARK 350 BIOMOLECULE: 1
REMARK 350 APPLY THE FOLLOWING TO CHAINS: A
REMARK 350   BIOMT1  1   1.000000 0.000000 0.000000   0.000000
REMARK 350   BIOMT2  1   0.000000 1.000000 0.000000   0.000000
REMARK 350   BIOMT3  1   0.000000 0.000000 1.000000   0.000000
CRYST1  125.856   75.638   48.341  90.00 106.09  90.00 C 1 2 1       4
MODEL        1
ATOM      1  N   GLY A 325     -14.467   7.320 -13.090  1.00 48.94           N  
ATOM      2  CA  GLY A 325     -15.144   8.616 -13.172  1.00 49.58           C  
ATOM      3  C   GLY A 325     -16.528   8.558 -13.828  1.00 43.24           C  
ATOM      4  O   GLY A 325     -16.988   9.565 -14.365  1.00 45.11           O  
ATOM      5  H1  GLY A 325     -13.504   7.425 -12.805  1.00  0.00           H  
ATOM      6  H2  GLY A 325     -14.896   6.719 -12.401  1.00  0.00           H  
ATOM      7  HA3 GLY A 325     -14.518   9.300 -13.747  1.00  0.00           H  
ATOM      8  HA2 GLY A 325     -15.240   9.037 -12.171  1.00  0.00           H  
ATOM      9  N   ARG A 326     -17.193   7.392 -13.774  1.00 39.88           N  
ATOM     10  CA  ARG A 326     -18.515   7.147 -14.348  1.00 37.68           C  
ATOM     11  C   ARG A 326     -19.619   7.773 -13.481  1.00 31.83           C  
ATOM     12  O   ARG A 326     -19.571   7.699 -12.251  1.00 32.48           O  
ATOM     13  CB  ARG A 326     -18.760   5.626 -14.414  1.00 37.09           C  
ATOM     14  CG  ARG A 326     -17.880   4.898 -15.443  1.00 42.32           C  
ATOM     15  CD  ARG A 326     -18.183   3.394 -15.498  1.00 50.19           C  
ATOM     16  NE  ARG A 326     -17.611   2.776 -16.706  1.00 61.36           N  
ATOM     17  CZ  ARG A 326     -18.277   2.129 -17.681  1.00 70.95           C  
ATOM     18  NH1 ARG A 326     -19.611   1.992 -17.662  1.00 73.03           N  
ATOM     19  NH2 ARG A 326     -17.587   1.610 -18.704  1.00 77.81           N1+
ATOM     20  H   ARG A 326     -16.738   6.616 -13.316  1.00  0.00           H  
ATOM     21  HA  ARG A 326     -18.553   7.570 -15.353  1.00  0.00           H  
ATOM     22  HB3 ARG A 326     -19.800   5.450 -14.681  1.00  0.00           H  
ATOM     23  HB2 ARG A 326     -18.619   5.178 -13.429  1.00  0.00           H  
ATOM     24  HG3 ARG A 326     -16.826   5.044 -15.203  1.00  0.00           H  
ATOM     25  HG2 ARG A 326     -18.034   5.342 -16.427  1.00  0.00           H  
ATOM     26  HD3 ARG A 326     -19.258   3.230 -15.465  1.00  0.00           H  
ATOM     27  HD2 ARG A 326     -17.773   2.897 -14.619  1.00  0.00           H  
ATOM     28  HE  ARG A 326     -16.605   2.834 -16.780  1.00  0.00           H  
ATOM     29 HH12 ARG A 326     -20.092   1.507 -18.406  1.00  0.00           H  
ATOM     30 HH11 ARG A 326     -20.147   2.371 -16.895  1.00  0.00           H  
ATOM     31 HH22 ARG A 326     -18.065   1.121 -19.448  1.00  0.00           H  
ATOM     32 HH21 ARG A 326     -16.582   1.701 -18.743  1.00  0.00           H  
ATOM     33  N   LEU A 327     -20.615   8.375 -14.147  1.00 26.94           N  
ATOM     34  CA  LEU A 327     -21.790   8.998 -13.545  1.00 25.67           C  
ATOM     35  C   LEU A 327     -23.031   8.129 -13.803  1.00 23.75           C  
ATOM     36  O   LEU A 327     -23.123   7.471 -14.840  1.00 21.93           O  
ATOM     37  CB  LEU A 327     -22.039  10.368 -14.218  1.00 26.97           C  
ATOM     38  CG  LEU A 327     -20.867  11.372 -14.176  1.00 29.14           C  
ATOM     39  CD1 LEU A 327     -21.212  12.643 -14.968  1.00 29.92           C  
ATOM     40  CD2 LEU A 327     -20.483  11.736 -12.740  1.00 33.64           C  
ATOM     41  H   LEU A 327     -20.574   8.376 -15.158  1.00  0.00           H  
ATOM     42  HA  LEU A 327     -21.658   9.126 -12.470  1.00  0.00           H  
ATOM     43  HB3 LEU A 327     -22.905  10.829 -13.745  1.00  0.00           H  
ATOM     44  HB2 LEU A 327     -22.312  10.214 -15.261  1.00  0.00           H  
ATOM     45  HG  LEU A 327     -19.997  10.922 -14.655  1.00  0.00           H  
ATOM     46 HD11 LEU A 327     -20.369  13.334 -14.989  1.00  0.00           H  
ATOM     47 HD12 LEU A 327     -21.469  12.409 -16.000  1.00  0.00           H  
ATOM     48 HD13 LEU A 327     -22.059  13.168 -14.525  1.00  0.00           H  
ATOM     49 HD21 LEU A 327     -19.685  12.479 -12.717  1.00  0.00           H  
ATOM     50 HD22 LEU A 327     -21.341  12.146 -12.207  1.00  0.00           H  
ATOM     51 HD23 LEU A 327     -20.129  10.864 -12.193  1.00  0.00           H  
ATOM     52  N   ILE A 328     -24.000   8.182 -12.876  1.00 22.96           N  
ATOM     53  CA  ILE A 328     -25.350   7.632 -13.013  1.00 21.02           C  
ATOM     54  C   ILE A 328     -26.234   8.775 -13.540  1.00 20.08           C  
ATOM     55  O   ILE A 328     -26.523   9.720 -12.809  1.00 21.73           O  
ATOM     56  CB  ILE A 328     -25.848   7.152 -11.613  1.00 21.60           C  
ATOM     57  CG1 ILE A 328     -25.048   5.917 -11.133  1.00 24.45           C  
ATOM     58  CG2 ILE A 328     -27.367   6.858 -11.584  1.00 22.43           C  
ATOM     59  CD1 ILE A 328     -25.224   5.586  -9.647  1.00 27.08           C  
ATOM     60  H   ILE A 328     -23.838   8.772 -12.070  1.00  0.00           H  
ATOM     61  HA  ILE A 328     -25.374   6.800 -13.718  1.00  0.00           H  
ATOM     62  HB  ILE A 328     -25.662   7.952 -10.896  1.00  0.00           H  
ATOM     63 HG13 ILE A 328     -23.983   6.071 -11.308  1.00  0.00           H  
ATOM     64 HG12 ILE A 328     -25.329   5.043 -11.717  1.00  0.00           H  
ATOM     65 HG21 ILE A 328     -27.676   6.401 -10.646  1.00  0.00           H  
ATOM     66 HG22 ILE A 328     -27.962   7.765 -11.685  1.00  0.00           H  
ATOM     67 HG23 ILE A 328     -27.660   6.192 -12.393  1.00  0.00           H  
ATOM     68 HD11 ILE A 328     -24.536   4.799  -9.343  1.00  0.00           H  
ATOM     69 HD12 ILE A 328     -25.024   6.454  -9.024  1.00  0.00           H  
ATOM     70 HD13 ILE A 328     -26.231   5.239  -9.427  1.00  0.00           H  
ATOM     71  N   TYR A 329     -26.665   8.669 -14.804  1.00 20.66           N  
ATOM     72  CA  TYR A 329     -27.534   9.625 -15.491  1.00 20.76           C  
ATOM     73  C   TYR A 329     -29.003   9.251 -15.252  1.00 22.85           C  
ATOM     74  O   TYR A 329     -29.329   8.072 -15.135  1.00 23.51           O  
ATOM     75  CB  TYR A 329     -27.278   9.538 -17.011  1.00 21.80           C  
ATOM     76  CG  TYR A 329     -25.919  10.063 -17.436  1.00 23.63           C  
ATOM     77  CD1 TYR A 329     -24.776   9.253 -17.284  1.00 22.91           C  
ATOM     78  CD2 TYR A 329     -25.787  11.363 -17.970  1.00 24.10           C  
ATOM     79  CE1 TYR A 329     -23.510   9.749 -17.638  1.00 23.88           C  
ATOM     80  CE2 TYR A 329     -24.519  11.843 -18.351  1.00 24.27           C  
ATOM     81  CZ  TYR A 329     -23.378  11.040 -18.179  1.00 26.54           C  
ATOM     82  OH  TYR A 329     -22.149  11.511 -18.536  1.00 27.66           O  
ATOM     83  H   TYR A 329     -26.413   7.837 -15.321  1.00  0.00           H  
ATOM     84  HA  TYR A 329     -27.339  10.639 -15.144  1.00  0.00           H  
ATOM     85  HB3 TYR A 329     -28.037  10.109 -17.548  1.00  0.00           H  
ATOM     86  HB2 TYR A 329     -27.381   8.510 -17.362  1.00  0.00           H  
ATOM     87  HD1 TYR A 329     -24.862   8.256 -16.880  1.00  0.00           H  
ATOM     88  HD2 TYR A 329     -26.652  11.998 -18.088  1.00  0.00           H  
ATOM     89  HE1 TYR A 329     -22.642   9.128 -17.494  1.00  0.00           H  
ATOM     90  HE2 TYR A 329     -24.417  12.831 -18.769  1.00  0.00           H  
ATOM     91  HH  TYR A 329     -21.449  10.902 -18.355  1.00  0.00           H  
ATOM     92  N   THR A 330     -29.881  10.264 -15.219  1.00 20.41           N  
ATOM     93  CA  THR A 330     -31.329  10.143 -15.074  1.00 23.73           C  
ATOM     94  C   THR A 330     -32.013  11.123 -16.039  1.00 22.42           C  
ATOM     95  O   THR A 330     -31.977  12.336 -15.832  1.00 25.29           O  
ATOM     96  CB  THR A 330     -31.747  10.206 -13.581  1.00 25.62           C  
ATOM     97  OG1 THR A 330     -33.137   9.985 -13.449  1.00 31.11           O  
ATOM     98  CG2 THR A 330     -31.415  11.522 -12.858  1.00 26.63           C  
ATOM     99  H   THR A 330     -29.516  11.205 -15.299  1.00  0.00           H  
ATOM    100  HA  THR A 330     -31.608   9.145 -15.414  1.00  0.00           H  
ATOM    101  HB  THR A 330     -31.244   9.394 -13.057  1.00  0.00           H  
ATOM    102  HG1 THR A 330     -33.596  10.690 -13.880  1.00  0.00           H  
ATOM    103 HG21 THR A 330     -31.639  11.447 -11.793  1.00  0.00           H  
ATOM    104 HG22 THR A 330     -30.357  11.759 -12.957  1.00  0.00           H  
ATOM    105 HG23 THR A 330     -31.982  12.366 -13.250  1.00  0.00           H  
ATOM    106  N   ALA A 331     -32.603  10.574 -17.111  1.00 20.39           N  
ATOM    107  CA  ALA A 331     -33.281  11.289 -18.185  1.00 19.51           C  
ATOM    108  C   ALA A 331     -34.802  11.204 -17.986  1.00 20.04           C  
ATOM    109  O   ALA A 331     -35.346  10.127 -17.736  1.00 20.85           O  
ATOM    110  CB  ALA A 331     -32.935  10.586 -19.510  1.00 19.23           C  
ATOM    111  H   ALA A 331     -32.597   9.563 -17.183  1.00  0.00           H  
ATOM    112  HA  ALA A 331     -32.953  12.328 -18.231  1.00  0.00           H  
ATOM    113  HB1 ALA A 331     -33.402  11.087 -20.359  1.00  0.00           H  
ATOM    114  HB2 ALA A 331     -31.859  10.593 -19.685  1.00  0.00           H  
ATOM    115  HB3 ALA A 331     -33.260   9.544 -19.519  1.00  0.00           H  
ATOM    116  N   GLY A 332     -35.479  12.350 -18.142  1.00 20.35           N  
ATOM    117  CA  GLY A 332     -36.928  12.498 -18.146  1.00 19.62           C  
ATOM    118  C   GLY A 332     -37.554  12.392 -16.754  1.00 19.45           C  
ATOM    119  O   GLY A 332     -37.067  13.001 -15.800  1.00 20.94           O  
ATOM    120  H   GLY A 332     -34.941  13.196 -18.283  1.00  0.00           H  
ATOM    121  HA3 GLY A 332     -37.370  11.777 -18.833  1.00  0.00           H  
ATOM    122  HA2 GLY A 332     -37.153  13.483 -18.546  1.00  0.00           H  
ATOM    123  N   GLY A 333     -38.652  11.629 -16.665  1.00 20.39           N  
ATOM    124  CA  GLY A 333     -39.451  11.418 -15.463  1.00 21.90           C  
ATOM    125  C   GLY A 333     -40.786  12.162 -15.516  1.00 22.43           C  
ATOM    126  O   GLY A 333     -41.135  12.760 -16.531  1.00 21.85           O  
ATOM    127  H   GLY A 333     -38.999  11.210 -17.516  1.00  0.00           H  
ATOM    128  HA3 GLY A 333     -38.912  11.716 -14.563  1.00  0.00           H  
ATOM    129  HA2 GLY A 333     -39.646  10.350 -15.376  1.00  0.00           H  
ATOM    130  N   TYR A 334     -41.533  12.103 -14.406  1.00 23.95           N  
ATOM    131  CA  TYR A 334     -42.877  12.640 -14.231  1.00 21.52           C  
ATOM    132  C   TYR A 334     -43.033  13.222 -12.827  1.00 21.90           C  
ATOM    133  O   TYR A 334     -42.771  12.533 -11.842  1.00 19.05           O  
ATOM    134  CB  TYR A 334     -43.930  11.553 -14.532  1.00 21.43           C  
ATOM    135  CG  TYR A 334     -45.378  11.986 -14.384  1.00 24.74           C  
ATOM    136  CD1 TYR A 334     -46.079  12.514 -15.487  1.00 27.04           C  
ATOM    137  CD2 TYR A 334     -46.025  11.874 -13.136  1.00 29.32           C  
ATOM    138  CE1 TYR A 334     -47.408  12.951 -15.332  1.00 31.35           C  
ATOM    139  CE2 TYR A 334     -47.353  12.314 -12.982  1.00 33.11           C  
ATOM    140  CZ  TYR A 334     -48.045  12.856 -14.080  1.00 33.80           C  
ATOM    141  OH  TYR A 334     -49.327  13.292 -13.925  1.00 40.72           O  
ATOM    142  H   TYR A 334     -41.172  11.562 -13.633  1.00  0.00           H  
ATOM    143  HA  TYR A 334     -43.022  13.449 -14.947  1.00  0.00           H  
ATOM    144  HB3 TYR A 334     -43.765  10.685 -13.892  1.00  0.00           H  
ATOM    145  HB2 TYR A 334     -43.797  11.204 -15.549  1.00  0.00           H  
ATOM    146  HD1 TYR A 334     -45.594  12.603 -16.449  1.00  0.00           H  
ATOM    147  HD2 TYR A 334     -45.494  11.467 -12.289  1.00  0.00           H  
ATOM    148  HE1 TYR A 334     -47.931  13.374 -16.174  1.00  0.00           H  
ATOM    149  HE2 TYR A 334     -47.840  12.237 -12.021  1.00  0.00           H  
ATOM    150  HH  TYR A 334     -49.671  13.725 -14.692  1.00  0.00           H  
ATOM    151  N   PHE A 335     -43.552  14.454 -12.758  1.00 24.22           N  
ATOM    152  CA  PHE A 335     -44.077  15.093 -11.560  1.00 26.54           C  
ATOM    153  C   PHE A 335     -45.079  16.157 -12.009  1.00 27.63           C  
ATOM    154  O   PHE A 335     -44.664  17.227 -12.457  1.00 29.20           O  
ATOM    155  CB  PHE A 335     -42.939  15.634 -10.672  1.00 30.08           C  
ATOM    156  CG  PHE A 335     -43.424  16.252  -9.373  1.00 32.78           C  
ATOM    157  CD1 PHE A 335     -43.901  15.421  -8.340  1.00 35.14           C  
ATOM    158  CD2 PHE A 335     -43.431  17.652  -9.203  1.00 34.79           C  
ATOM    159  CE1 PHE A 335     -44.384  15.983  -7.143  1.00 34.07           C  
ATOM    160  CE2 PHE A 335     -43.915  18.215  -8.007  1.00 36.10           C  
ATOM    161  CZ  PHE A 335     -44.392  17.381  -6.977  1.00 35.14           C  
ATOM    162  H   PHE A 335     -43.731  14.935 -13.631  1.00  0.00           H  
ATOM    163  HA  PHE A 335     -44.623  14.338 -10.989  1.00  0.00           H  
ATOM    164  HB3 PHE A 335     -42.343  16.365 -11.221  1.00  0.00           H  
ATOM    165  HB2 PHE A 335     -42.255  14.823 -10.428  1.00  0.00           H  
ATOM    166  HD1 PHE A 335     -43.902  14.350  -8.474  1.00  0.00           H  
ATOM    167  HD2 PHE A 335     -43.074  18.297  -9.993  1.00  0.00           H  
ATOM    168  HE1 PHE A 335     -44.748  15.341  -6.354  1.00  0.00           H  
ATOM    169  HE2 PHE A 335     -43.921  19.287  -7.879  1.00  0.00           H  
ATOM    170  HZ  PHE A 335     -44.762  17.814  -6.059  1.00  0.00           H  
ATOM    171  N   ARG A 336     -46.385  15.834 -11.939  1.00 30.73           N  
ATOM    172  CA  ARG A 336     -47.549  16.631 -12.375  1.00 34.14           C  
ATOM    173  C   ARG A 336     -47.779  16.547 -13.896  1.00 32.15           C  
ATOM    174  O   ARG A 336     -48.914  16.441 -14.359  1.00 31.35           O  
ATOM    175  CB  ARG A 336     -47.530  18.092 -11.861  1.00 38.05           C  
ATOM    176  CG  ARG A 336     -47.384  18.234 -10.335  1.00 44.30           C  
ATOM    177  CD  ARG A 336     -47.203  19.696  -9.908  1.00 54.01           C  
ATOM    178  NE  ARG A 336     -47.076  19.812  -8.447  1.00 62.23           N  
ATOM    179  CZ  ARG A 336     -46.380  20.748  -7.778  1.00 65.86           C  
ATOM    180  NH1 ARG A 336     -45.687  21.703  -8.416  1.00 68.86           N  
ATOM    181  NH2 ARG A 336     -46.381  20.728  -6.439  1.00 62.33           N1+
ATOM    182  H   ARG A 336     -46.602  14.916 -11.579  1.00  0.00           H  
ATOM    183  HA  ARG A 336     -48.410  16.142 -11.915  1.00  0.00           H  
ATOM    184  HB3 ARG A 336     -48.454  18.585 -12.166  1.00  0.00           H  
ATOM    185  HB2 ARG A 336     -46.737  18.652 -12.356  1.00  0.00           H  
ATOM    186  HG3 ARG A 336     -46.525  17.664  -9.980  1.00  0.00           H  
ATOM    187  HG2 ARG A 336     -48.259  17.806  -9.845  1.00  0.00           H  
ATOM    188  HD3 ARG A 336     -48.047  20.302 -10.237  1.00  0.00           H  
ATOM    189  HD2 ARG A 336     -46.311  20.098 -10.389  1.00  0.00           H  
ATOM    190  HE  ARG A 336     -47.608  19.141  -7.913  1.00  0.00           H  
ATOM    191 HH12 ARG A 336     -45.173  22.401  -7.899  1.00  0.00           H  
ATOM    192 HH11 ARG A 336     -45.682  21.732  -9.425  1.00  0.00           H  
ATOM    193 HH22 ARG A 336     -45.869  21.424  -5.916  1.00  0.00           H  
ATOM    194 HH21 ARG A 336     -46.900  20.021  -5.939  1.00  0.00           H  
ATOM    195  N   GLN A 337     -46.674  16.571 -14.649  1.00 31.05           N  
ATOM    196  CA  GLN A 337     -46.528  16.405 -16.085  1.00 28.40           C  
ATOM    197  C   GLN A 337     -45.169  15.736 -16.347  1.00 23.76           C  
ATOM    198  O   GLN A 337     -44.341  15.619 -15.441  1.00 23.63           O  
ATOM    199  CB  GLN A 337     -46.743  17.760 -16.797  1.00 31.27           C  
ATOM    200  CG  GLN A 337     -45.599  18.778 -16.594  1.00 36.61           C  
ATOM    201  CD  GLN A 337     -45.915  20.142 -17.208  0.70 37.83           C  
ATOM    202  OE1 GLN A 337     -46.977  20.710 -16.964  0.70 39.66           O  
ATOM    203  NE2 GLN A 337     -44.990  20.680 -18.005  0.70 36.74           N  
ATOM    204  H   GLN A 337     -45.802  16.670 -14.147  1.00  0.00           H  
ATOM    205  HA  GLN A 337     -47.299  15.713 -16.428  1.00  0.00           H  
ATOM    206  HB3 GLN A 337     -47.692  18.187 -16.469  1.00  0.00           H  
ATOM    207  HB2 GLN A 337     -46.860  17.582 -17.865  1.00  0.00           H  
ATOM    208  HG3 GLN A 337     -44.669  18.398 -17.017  1.00  0.00           H  
ATOM    209  HG2 GLN A 337     -45.417  18.928 -15.530  1.00  0.00           H  
ATOM    210 HE22 GLN A 337     -45.160  21.582 -18.425  1.00  0.00           H  
ATOM    211 HE21 GLN A 337     -44.127  20.187 -18.185  1.00  0.00           H  
ATOM    212  N   SER A 338     -44.927  15.318 -17.597  1.00 22.99           N  
ATOM    213  CA  SER A 338     -43.657  14.757 -18.053  1.00 23.77           C  
ATOM    214  C   SER A 338     -42.549  15.824 -18.018  1.00 23.61           C  
ATOM    215  O   SER A 338     -42.777  16.979 -18.380  1.00 22.29           O  
ATOM    216  CB  SER A 338     -43.822  14.232 -19.485  1.00 22.57           C  
ATOM    217  OG  SER A 338     -44.539  13.017 -19.479  1.00 25.49           O  
ATOM    218  H   SER A 338     -45.647  15.447 -18.298  1.00  0.00           H  
ATOM    219  HA  SER A 338     -43.378  13.933 -17.393  1.00  0.00           H  
ATOM    220  HB3 SER A 338     -42.850  14.031 -19.925  1.00  0.00           H  
ATOM    221  HB2 SER A 338     -44.317  14.960 -20.129  1.00  0.00           H  
ATOM    222  HG  SER A 338     -44.030  12.355 -19.034  1.00  0.00           H  
ATOM    223  N   LEU A 339     -41.366  15.422 -17.542  1.00 21.90           N  
ATOM    224  CA  LEU A 339     -40.219  16.282 -17.270  1.00 22.65           C  
ATOM    225  C   LEU A 339     -39.182  16.135 -18.392  1.00 22.66           C  
ATOM    226  O   LEU A 339     -39.074  15.083 -19.024  1.00 22.86           O  
ATOM    227  CB  LEU A 339     -39.584  15.837 -15.931  1.00 23.19           C  
ATOM    228  CG  LEU A 339     -40.545  15.844 -14.716  1.00 26.02           C  
ATOM    229  CD1 LEU A 339     -39.879  15.224 -13.480  1.00 26.58           C  
ATOM    230  CD2 LEU A 339     -41.094  17.244 -14.396  1.00 28.56           C  
ATOM    231  H   LEU A 339     -41.266  14.448 -17.281  1.00  0.00           H  
ATOM    232  HA  LEU A 339     -40.526  17.327 -17.204  1.00  0.00           H  
ATOM    233  HB3 LEU A 339     -38.727  16.474 -15.709  1.00  0.00           H  
ATOM    234  HB2 LEU A 339     -39.180  14.831 -16.045  1.00  0.00           H  
ATOM    235  HG  LEU A 339     -41.401  15.211 -14.947  1.00  0.00           H  
ATOM    236 HD11 LEU A 339     -40.576  15.163 -12.644  1.00  0.00           H  
ATOM    237 HD12 LEU A 339     -39.533  14.213 -13.689  1.00  0.00           H  
ATOM    238 HD13 LEU A 339     -39.020  15.804 -13.149  1.00  0.00           H  
ATOM    239 HD21 LEU A 339     -41.743  17.218 -13.520  1.00  0.00           H  
ATOM    240 HD22 LEU A 339     -40.290  17.952 -14.195  1.00  0.00           H  
ATOM    241 HD23 LEU A 339     -41.691  17.637 -15.219  1.00  0.00           H  
ATOM    242  N   SER A 340     -38.426  17.216 -18.628  1.00 20.25           N  
ATOM    243  CA  SER A 340     -37.382  17.324 -19.648  1.00 23.35           C  
ATOM    244  C   SER A 340     -35.962  17.162 -19.069  1.00 22.84           C  
ATOM    245  O   SER A 340     -35.005  17.211 -19.837  1.00 25.40           O  
ATOM    246  CB  SER A 340     -37.495  18.728 -20.292  0.50 21.24           C  
ATOM    247  OG  SER A 340     -38.383  18.714 -21.387  0.50 21.99           O  
ATOM    248  H   SER A 340     -38.598  18.041 -18.072  1.00  0.00           H  
ATOM    249  HA  SER A 340     -37.499  16.556 -20.414  1.00  0.00           H  
ATOM    250  HB3 SER A 340     -36.550  19.070 -20.702  1.00  0.00           H  
ATOM    251  HB2 SER A 340     -37.807  19.482 -19.568  1.00  0.00           H  
ATOM    252  HG  SER A 340     -37.992  18.212 -22.087  1.00  0.00           H  
ATOM    253  N   TYR A 341     -35.806  16.971 -17.746  1.00 21.39           N  
ATOM    254  CA  TYR A 341     -34.521  16.990 -17.038  1.00 21.39           C  
ATOM    255  C   TYR A 341     -33.566  15.880 -17.498  1.00 21.47           C  
ATOM    256  O   TYR A 341     -33.954  14.714 -17.540  1.00 19.24           O  
ATOM    257  CB  TYR A 341     -34.755  16.794 -15.521  0.50 19.93           C  
ATOM    258  CG  TYR A 341     -35.629  17.820 -14.823  0.50 21.54           C  
ATOM    259  CD1 TYR A 341     -35.422  19.201 -15.020  0.50 22.26           C  
ATOM    260  CD2 TYR A 341     -36.642  17.385 -13.943  0.50 22.70           C  
ATOM    261  CE1 TYR A 341     -36.240  20.140 -14.362  0.50 24.29           C  
ATOM    262  CE2 TYR A 341     -37.457  18.323 -13.283  0.50 23.54           C  
ATOM    263  CZ  TYR A 341     -37.261  19.700 -13.496  0.50 24.56           C  
ATOM    264  OH  TYR A 341     -38.060  20.605 -12.860  0.50 30.49           O  
ATOM    265  H   TYR A 341     -36.638  16.904 -17.177  1.00  0.00           H  
ATOM    266  HA  TYR A 341     -34.048  17.957 -17.218  1.00  0.00           H  
ATOM    267  HB3 TYR A 341     -33.796  16.799 -15.001  1.00  0.00           H  
ATOM    268  HB2 TYR A 341     -35.180  15.804 -15.345  1.00  0.00           H  
ATOM    269  HD1 TYR A 341     -34.639  19.548 -15.677  1.00  0.00           H  
ATOM    270  HD2 TYR A 341     -36.797  16.329 -13.771  1.00  0.00           H  
ATOM    271  HE1 TYR A 341     -36.080  21.195 -14.524  1.00  0.00           H  
ATOM    272  HE2 TYR A 341     -38.234  17.985 -12.613  1.00  0.00           H  
ATOM    273  HH  TYR A 341     -37.850  21.501 -13.072  1.00  0.00           H  
ATOM    274  N   LEU A 342     -32.304  16.247 -17.761  1.00 21.20           N  
ATOM    275  CA  LEU A 342     -31.171  15.334 -17.706  1.00 20.38           C  
ATOM    276  C   LEU A 342     -30.274  15.833 -16.574  1.00 21.57           C  
ATOM    277  O   LEU A 342     -29.810  16.974 -16.591  1.00 19.81           O  
ATOM    278  CB  LEU A 342     -30.405  15.299 -19.042  1.00 20.95           C  
ATOM    279  CG  LEU A 342     -29.204  14.319 -19.059  1.00 17.80           C  
ATOM    280  CD1 LEU A 342     -29.619  12.850 -18.867  1.00 19.08           C  
ATOM    281  CD2 LEU A 342     -28.373  14.492 -20.333  1.00 18.34           C  
ATOM    282  H   LEU A 342     -32.083  17.234 -17.744  1.00  0.00           H  
ATOM    283  HA  LEU A 342     -31.512  14.326 -17.474  1.00  0.00           H  
ATOM    284  HB3 LEU A 342     -30.042  16.303 -19.254  1.00  0.00           H  
ATOM    285  HB2 LEU A 342     -31.093  15.049 -19.850  1.00  0.00           H  
ATOM    286  HG  LEU A 342     -28.535  14.565 -18.236  1.00  0.00           H  
ATOM    287 HD11 LEU A 342     -28.763  12.187 -18.977  1.00  0.00           H  
ATOM    288 HD12 LEU A 342     -30.024  12.672 -17.872  1.00  0.00           H  
ATOM    289 HD13 LEU A 342     -30.370  12.542 -19.592  1.00  0.00           H  
ATOM    290 HD21 LEU A 342     -27.490  13.855 -20.303  1.00  0.00           H  
ATOM    291 HD22 LEU A 342     -28.939  14.234 -21.226  1.00  0.00           H  
ATOM    292 HD23 LEU A 342     -28.033  15.522 -20.445  1.00  0.00           H  
ATOM    293  N   GLU A 343     -30.033  14.949 -15.604  1.00 20.80           N  
ATOM    294  CA  GLU A 343     -29.159  15.151 -14.458  1.00 21.28           C  
ATOM    295  C   GLU A 343     -28.270  13.918 -14.309  1.00 22.68           C  
ATOM    296  O   GLU A 343     -28.620  12.839 -14.790  1.00 22.17           O  
ATOM    297  CB  GLU A 343     -29.996  15.458 -13.202  1.00 25.21           C  
ATOM    298  CG  GLU A 343     -30.708  16.823 -13.280  1.00 28.76           C  
ATOM    299  CD  GLU A 343     -31.578  17.129 -12.067  1.00 29.70           C  
ATOM    300  OE1 GLU A 343     -32.240  16.190 -11.571  1.00 30.71           O  
ATOM    301  OE2 GLU A 343     -31.592  18.314 -11.670  1.00 30.84           O1-
ATOM    302  H   GLU A 343     -30.461  14.036 -15.681  1.00  0.00           H  
ATOM    303  HA  GLU A 343     -28.495  15.993 -14.656  1.00  0.00           H  
ATOM    304  HB3 GLU A 343     -29.348  15.456 -12.325  1.00  0.00           H  
ATOM    305  HB2 GLU A 343     -30.720  14.657 -13.046  1.00  0.00           H  
ATOM    306  HG3 GLU A 343     -31.355  16.876 -14.154  1.00  0.00           H  
ATOM    307  HG2 GLU A 343     -29.966  17.613 -13.388  1.00  0.00           H  
ATOM    308  N   ALA A 344     -27.116  14.084 -13.650  1.00 21.38           N  
ATOM    309  CA  ALA A 344     -26.122  13.037 -13.465  1.00 21.20           C  
ATOM    310  C   ALA A 344     -25.491  13.124 -12.077  1.00 23.28           C  
ATOM    311  O   ALA A 344     -24.890  14.136 -11.729  1.00 21.04           O  
ATOM    312  CB  ALA A 344     -25.116  13.051 -14.623  1.00 21.96           C  
ATOM    313  H   ALA A 344     -26.896  15.003 -13.287  1.00  0.00           H  
ATOM    314  HA  ALA A 344     -26.636  12.080 -13.508  1.00  0.00           H  
ATOM    315  HB1 ALA A 344     -24.416  12.223 -14.546  1.00  0.00           H  
ATOM    316  HB2 ALA A 344     -25.625  12.949 -15.580  1.00  0.00           H  
ATOM    317  HB3 ALA A 344     -24.542  13.977 -14.647  1.00  0.00           H  
ATOM    318  N   TYR A 345     -25.624  12.045 -11.296  1.00 21.59           N  
ATOM    319  CA  TYR A 345     -25.038  11.874  -9.972  1.00 23.41           C  
ATOM    320  C   TYR A 345     -23.638  11.262 -10.115  1.00 24.11           C  
ATOM    321  O   TYR A 345     -23.424  10.397 -10.965  1.00 24.21           O  
ATOM    322  CB  TYR A 345     -25.928  10.879  -9.198  1.00 24.94           C  
ATOM    323  CG  TYR A 345     -25.499  10.565  -7.775  1.00 26.20           C  
ATOM    324  CD1 TYR A 345     -25.350  11.601  -6.830  1.00 25.78           C  
ATOM    325  CD2 TYR A 345     -25.258   9.231  -7.390  1.00 29.63           C  
ATOM    326  CE1 TYR A 345     -24.960  11.300  -5.513  1.00 27.24           C  
ATOM    327  CE2 TYR A 345     -24.863   8.931  -6.072  1.00 30.48           C  
ATOM    328  CZ  TYR A 345     -24.708   9.968  -5.133  1.00 29.94           C  
ATOM    329  OH  TYR A 345     -24.327   9.683  -3.855  1.00 31.81           O  
ATOM    330  H   TYR A 345     -26.114  11.246 -11.680  1.00  0.00           H  
ATOM    331  HA  TYR A 345     -24.995  12.831  -9.449  1.00  0.00           H  
ATOM    332  HB3 TYR A 345     -26.021   9.948  -9.758  1.00  0.00           H  
ATOM    333  HB2 TYR A 345     -26.936  11.280  -9.140  1.00  0.00           H  
ATOM    334  HD1 TYR A 345     -25.543  12.627  -7.108  1.00  0.00           H  
ATOM    335  HD2 TYR A 345     -25.378   8.433  -8.105  1.00  0.00           H  
ATOM    336  HE1 TYR A 345     -24.876  12.094  -4.788  1.00  0.00           H  
ATOM    337  HE2 TYR A 345     -24.679   7.905  -5.789  1.00  0.00           H  
ATOM    338  HH  TYR A 345     -24.181   8.762  -3.703  1.00  0.00           H  
ATOM    339  N   ASN A 346     -22.706  11.695  -9.253  1.00 28.40           N  
ATOM    340  CA  ASN A 346     -21.349  11.169  -9.135  1.00 27.95           C  
ATOM    341  C   ASN A 346     -21.218  10.526  -7.735  1.00 31.31           C  
ATOM    342  O   ASN A 346     -20.975  11.253  -6.771  1.00 28.44           O  
ATOM    343  CB  ASN A 346     -20.368  12.358  -9.321  1.00 31.73           C  
ATOM    344  CG  ASN A 346     -18.891  11.986  -9.529  1.00 32.15           C  
ATOM    345  OD1 ASN A 346     -18.030  12.857  -9.446  1.00 34.60           O  
ATOM    346  ND2 ASN A 346     -18.569  10.724  -9.831  1.00 36.83           N  
ATOM    347  H   ASN A 346     -22.968  12.423  -8.600  1.00  0.00           H  
ATOM    348  HA  ASN A 346     -21.162  10.437  -9.921  1.00  0.00           H  
ATOM    349  HB3 ASN A 346     -20.447  13.058  -8.490  1.00  0.00           H  
ATOM    350  HB2 ASN A 346     -20.665  12.941 -10.192  1.00  0.00           H  
ATOM    351 HD22 ASN A 346     -17.598  10.487  -9.969  1.00  0.00           H  
ATOM    352 HD21 ASN A 346     -19.284  10.020  -9.938  1.00  0.00           H  
ATOM    353  N   PRO A 347     -21.381   9.187  -7.596  1.00 30.26           N  
ATOM    354  CA  PRO A 347     -21.243   8.441  -6.327  1.00 33.88           C  
ATOM    355  C   PRO A 347     -19.953   8.646  -5.508  1.00 37.03           C  
ATOM    356  O   PRO A 347     -19.988   8.466  -4.292  1.00 37.83           O  
ATOM    357  CB  PRO A 347     -21.337   6.962  -6.728  1.00 32.30           C  
ATOM    358  CG  PRO A 347     -22.189   6.965  -7.977  1.00 31.48           C  
ATOM    359  CD  PRO A 347     -21.868   8.294  -8.654  1.00 28.56           C  
ATOM    360  HA  PRO A 347     -22.093   8.705  -5.698  1.00  0.00           H  
ATOM    361  HB3 PRO A 347     -21.761   6.347  -5.935  1.00  0.00           H  
ATOM    362  HB2 PRO A 347     -20.355   6.553  -6.976  1.00  0.00           H  
ATOM    363  HG3 PRO A 347     -23.237   6.955  -7.678  1.00  0.00           H  
ATOM    364  HG2 PRO A 347     -22.029   6.104  -8.622  1.00  0.00           H  
ATOM    365  HD2 PRO A 347     -21.084   8.155  -9.401  1.00  0.00           H  
ATOM    366  HD3 PRO A 347     -22.755   8.680  -9.153  1.00  0.00           H  
ATOM    367  N   SER A 348     -18.829   9.006  -6.155  1.00 40.64           N  
ATOM    368  CA  SER A 348     -17.510   9.148  -5.531  1.00 43.96           C  
ATOM    369  C   SER A 348     -17.321  10.451  -4.723  1.00 43.91           C  
ATOM    370  O   SER A 348     -16.329  10.563  -4.003  1.00 45.76           O  
ATOM    371  CB  SER A 348     -16.439   9.048  -6.642  0.50 42.00           C  
ATOM    372  OG  SER A 348     -16.434  10.167  -7.509  0.50 42.09           O  
ATOM    373  H   SER A 348     -18.875   9.158  -7.152  1.00  0.00           H  
ATOM    374  HA  SER A 348     -17.364   8.310  -4.846  1.00  0.00           H  
ATOM    375  HB3 SER A 348     -16.582   8.142  -7.232  1.00  0.00           H  
ATOM    376  HB2 SER A 348     -15.448   8.970  -6.192  1.00  0.00           H  
ATOM    377  HG  SER A 348     -15.683  10.104  -8.079  1.00  0.00           H  
ATOM    378  N   ASN A 349     -18.259  11.411  -4.812  1.00 43.76           N  
ATOM    379  CA  ASN A 349     -18.254  12.677  -4.064  1.00 43.46           C  
ATOM    380  C   ASN A 349     -19.642  13.149  -3.597  1.00 40.38           C  
ATOM    381  O   ASN A 349     -19.726  14.085  -2.803  1.00 38.05           O  
ATOM    382  CB  ASN A 349     -17.411  13.776  -4.759  1.00 45.01           C  
ATOM    383  CG  ASN A 349     -17.827  14.080  -6.203  1.00 49.79           C  
ATOM    384  OD1 ASN A 349     -19.003  13.996  -6.550  1.00 50.65           O  
ATOM    385  ND2 ASN A 349     -16.859  14.401  -7.061  1.00 50.50           N  
ATOM    386  H   ASN A 349     -19.027  11.253  -5.448  1.00  0.00           H  
ATOM    387  HA  ASN A 349     -17.750  12.477  -3.117  1.00  0.00           H  
ATOM    388  HB3 ASN A 349     -16.363  13.470  -4.753  1.00  0.00           H  
ATOM    389  HB2 ASN A 349     -17.454  14.705  -4.189  1.00  0.00           H  
ATOM    390 HD22 ASN A 349     -17.092  14.556  -8.033  1.00  0.00           H  
ATOM    391 HD21 ASN A 349     -15.901  14.456  -6.751  1.00  0.00           H  
ATOM    392  N   GLY A 350     -20.721  12.512  -4.079  1.00 38.15           N  
ATOM    393  CA  GLY A 350     -22.103  12.798  -3.707  1.00 32.98           C  
ATOM    394  C   GLY A 350     -22.746  13.998  -4.421  1.00 32.88           C  
ATOM    395  O   GLY A 350     -23.855  14.379  -4.046  1.00 36.76           O  
ATOM    396  H   GLY A 350     -20.580  11.772  -4.752  1.00  0.00           H  
ATOM    397  HA3 GLY A 350     -22.176  12.945  -2.629  1.00  0.00           H  
ATOM    398  HA2 GLY A 350     -22.686  11.907  -3.931  1.00  0.00           H  
ATOM    399  N   THR A 351     -22.078  14.600  -5.421  1.00 30.76           N  
ATOM    400  CA  THR A 351     -22.562  15.781  -6.145  1.00 33.48           C  
ATOM    401  C   THR A 351     -23.490  15.384  -7.310  1.00 30.97           C  
ATOM    402  O   THR A 351     -23.377  14.293  -7.872  1.00 28.74           O  
ATOM    403  CB  THR A 351     -21.361  16.601  -6.691  1.00 33.31           C  
ATOM    404  OG1 THR A 351     -20.659  15.951  -7.735  1.00 40.54           O  
ATOM    405  CG2 THR A 351     -20.375  17.048  -5.599  1.00 35.39           C  
ATOM    406  H   THR A 351     -21.175  14.229  -5.684  1.00  0.00           H  
ATOM    407  HA  THR A 351     -23.120  16.417  -5.454  1.00  0.00           H  
ATOM    408  HB  THR A 351     -21.766  17.510  -7.139  1.00  0.00           H  
ATOM    409  HG1 THR A 351     -20.198  15.204  -7.374  1.00  0.00           H  
ATOM    410 HG21 THR A 351     -19.600  17.695  -6.012  1.00  0.00           H  
ATOM    411 HG22 THR A 351     -20.889  17.608  -4.818  1.00  0.00           H  
ATOM    412 HG23 THR A 351     -19.879  16.201  -5.124  1.00  0.00           H  
ATOM    413  N   TRP A 352     -24.394  16.311  -7.665  1.00 28.59           N  
ATOM    414  CA  TRP A 352     -25.307  16.238  -8.800  1.00 29.03           C  
ATOM    415  C   TRP A 352     -24.951  17.329  -9.818  1.00 30.35           C  
ATOM    416  O   TRP A 352     -24.850  18.505  -9.469  1.00 29.35           O  
ATOM    417  CB  TRP A 352     -26.750  16.447  -8.302  1.00 27.87           C  
ATOM    418  CG  TRP A 352     -27.394  15.233  -7.707  1.00 29.31           C  
ATOM    419  CD1 TRP A 352     -27.435  14.917  -6.393  1.00 29.41           C  
ATOM    420  CD2 TRP A 352     -28.109  14.167  -8.399  1.00 26.23           C  
ATOM    421  NE1 TRP A 352     -28.123  13.732  -6.226  1.00 27.64           N  
ATOM    422  CE2 TRP A 352     -28.578  13.231  -7.428  1.00 29.92           C  
ATOM    423  CE3 TRP A 352     -28.413  13.898  -9.753  1.00 26.66           C  
ATOM    424  CZ2 TRP A 352     -29.325  12.094  -7.782  1.00 25.81           C  
ATOM    425  CZ3 TRP A 352     -29.153  12.757 -10.121  1.00 27.09           C  
ATOM    426  CH2 TRP A 352     -29.611  11.856  -9.139  1.00 24.64           C  
ATOM    427  H   TRP A 352     -24.402  17.177  -7.147  1.00  0.00           H  
ATOM    428  HA  TRP A 352     -25.242  15.267  -9.294  1.00  0.00           H  
ATOM    429  HB3 TRP A 352     -27.395  16.762  -9.125  1.00  0.00           H  
ATOM    430  HB2 TRP A 352     -26.785  17.260  -7.574  1.00  0.00           H  
ATOM    431  HD1 TRP A 352     -26.992  15.510  -5.606  1.00  0.00           H  
ATOM    432  HE1 TRP A 352     -28.269  13.312  -5.316  1.00  0.00           H  
ATOM    433  HE3 TRP A 352     -28.067  14.576 -10.518  1.00  0.00           H  
ATOM    434  HZ2 TRP A 352     -29.668  11.410  -7.020  1.00  0.00           H  
ATOM    435  HZ3 TRP A 352     -29.359  12.576 -11.163  1.00  0.00           H  
ATOM    436  HH2 TRP A 352     -30.175  10.981  -9.429  1.00  0.00           H  
ATOM    437  N   LEU A 353     -24.798  16.918 -11.083  1.00 30.22           N  
ATOM    438  CA  LEU A 353     -24.609  17.762 -12.256  1.00 29.11           C  
ATOM    439  C   LEU A 353     -25.980  17.939 -12.932  1.00 27.96           C  
ATOM    440  O   LEU A 353     -26.725  16.968 -13.068  1.00 29.88           O  
ATOM    441  CB  LEU A 353     -23.703  17.021 -13.275  1.00 31.94           C  
ATOM    442  CG  LEU A 353     -22.218  16.846 -12.870  1.00 34.87           C  
ATOM    443  CD1 LEU A 353     -21.970  15.673 -11.901  1.00 44.42           C  
ATOM    444  CD2 LEU A 353     -21.346  16.661 -14.123  1.00 36.85           C  
ATOM    445  H   LEU A 353     -24.886  15.925 -11.265  1.00  0.00           H  
ATOM    446  HA  LEU A 353     -24.181  18.730 -11.992  1.00  0.00           H  
ATOM    447  HB3 LEU A 353     -23.725  17.595 -14.203  1.00  0.00           H  
ATOM    448  HB2 LEU A 353     -24.125  16.049 -13.534  1.00  0.00           H  
ATOM    449  HG  LEU A 353     -21.887  17.764 -12.382  1.00  0.00           H  
ATOM    450 HD11 LEU A 353     -20.906  15.560 -11.689  1.00  0.00           H  
ATOM    451 HD12 LEU A 353     -22.462  15.814 -10.940  1.00  0.00           H  
ATOM    452 HD13 LEU A 353     -22.318  14.729 -12.322  1.00  0.00           H  
ATOM    453 HD21 LEU A 353     -20.292  16.568 -13.861  1.00  0.00           H  
ATOM    454 HD22 LEU A 353     -21.632  15.765 -14.675  1.00  0.00           H  
ATOM    455 HD23 LEU A 353     -21.438  17.511 -14.800  1.00  0.00           H  
ATOM    456  N   ARG A 354     -26.285  19.161 -13.396  1.00 29.28           N  
ATOM    457  CA  ARG A 354     -27.395  19.443 -14.308  1.00 26.14           C  
ATOM    458  C   ARG A 354     -26.803  19.583 -15.716  1.00 26.06           C  
ATOM    459  O   ARG A 354     -25.843  20.326 -15.924  1.00 28.17           O  
ATOM    460  CB  ARG A 354     -28.099  20.754 -13.885  1.00 29.03           C  
ATOM    461  CG  ARG A 354     -29.257  21.214 -14.803  1.00 29.20           C  
ATOM    462  CD  ARG A 354     -30.452  20.245 -14.860  1.00 31.24           C  
ATOM    463  NE  ARG A 354     -31.504  20.750 -15.757  1.00 31.98           N  
ATOM    464  CZ  ARG A 354     -32.513  21.568 -15.412  1.00 35.49           C  
ATOM    465  NH1 ARG A 354     -32.662  22.005 -14.153  1.00 35.77           N  
ATOM    466  NH2 ARG A 354     -33.384  21.962 -16.349  1.00 33.25           N1+
ATOM    467  H   ARG A 354     -25.622  19.908 -13.245  1.00  0.00           H  
ATOM    468  HA  ARG A 354     -28.118  18.628 -14.297  1.00  0.00           H  
ATOM    469  HB3 ARG A 354     -27.364  21.559 -13.830  1.00  0.00           H  
ATOM    470  HB2 ARG A 354     -28.483  20.636 -12.871  1.00  0.00           H  
ATOM    471  HG3 ARG A 354     -28.891  21.404 -15.813  1.00  0.00           H  
ATOM    472  HG2 ARG A 354     -29.612  22.179 -14.440  1.00  0.00           H  
ATOM    473  HD3 ARG A 354     -30.856  20.057 -13.866  1.00  0.00           H  
ATOM    474  HD2 ARG A 354     -30.132  19.281 -15.254  1.00  0.00           H  
ATOM    475  HE  ARG A 354     -31.443  20.459 -16.726  1.00  0.00           H  
ATOM    476 HH12 ARG A 354     -33.419  22.626 -13.908  1.00  0.00           H  
ATOM    477 HH11 ARG A 354     -32.020  21.697 -13.437  1.00  0.00           H  
ATOM    478 HH22 ARG A 354     -34.137  22.596 -16.128  1.00  0.00           H  
ATOM    479 HH21 ARG A 354     -33.291  21.626 -17.305  1.00  0.00           H  
ATOM    480  N   LEU A 355     -27.391  18.849 -16.668  1.00 22.38           N  
ATOM    481  CA  LEU A 355     -26.962  18.739 -18.059  1.00 22.00           C  
ATOM    482  C   LEU A 355     -28.081  19.233 -18.988  1.00 20.25           C  
ATOM    483  O   LEU A 355     -29.145  19.652 -18.524  1.00 21.05           O  
ATOM    484  CB  LEU A 355     -26.594  17.262 -18.331  1.00 22.56           C  
ATOM    485  CG  LEU A 355     -25.463  16.696 -17.441  1.00 24.67           C  
ATOM    486  CD1 LEU A 355     -25.353  15.180 -17.625  1.00 24.81           C  
ATOM    487  CD2 LEU A 355     -24.109  17.376 -17.707  1.00 25.70           C  
ATOM    488  H   LEU A 355     -28.194  18.292 -16.410  1.00  0.00           H  
ATOM    489  HA  LEU A 355     -26.095  19.371 -18.253  1.00  0.00           H  
ATOM    490  HB3 LEU A 355     -26.314  17.132 -19.377  1.00  0.00           H  
ATOM    491  HB2 LEU A 355     -27.488  16.656 -18.190  1.00  0.00           H  
ATOM    492  HG  LEU A 355     -25.713  16.857 -16.392  1.00  0.00           H  
ATOM    493 HD11 LEU A 355     -24.530  14.768 -17.039  1.00  0.00           H  
ATOM    494 HD12 LEU A 355     -26.266  14.677 -17.308  1.00  0.00           H  
ATOM    495 HD13 LEU A 355     -25.181  14.927 -18.669  1.00  0.00           H  
ATOM    496 HD21 LEU A 355     -23.324  16.937 -17.091  1.00  0.00           H  
ATOM    497 HD22 LEU A 355     -23.809  17.274 -18.750  1.00  0.00           H  
ATOM    498 HD23 LEU A 355     -24.141  18.439 -17.471  1.00  0.00           H  
ATOM    499  N   ALA A 356     -27.824  19.200 -20.308  1.00 20.90           N  
ATOM    500  CA  ALA A 356     -28.743  19.627 -21.363  1.00 22.90           C  
ATOM    501  C   ALA A 356     -30.036  18.804 -21.360  1.00 23.80           C  
ATOM    502  O   ALA A 356     -29.994  17.576 -21.415  1.00 20.50           O  
ATOM    503  CB  ALA A 356     -28.048  19.495 -22.726  1.00 22.50           C  
ATOM    504  H   ALA A 356     -26.924  18.847 -20.605  1.00  0.00           H  
ATOM    505  HA  ALA A 356     -28.985  20.679 -21.197  1.00  0.00           H  
ATOM    506  HB1 ALA A 356     -28.723  19.753 -23.543  1.00  0.00           H  
ATOM    507  HB2 ALA A 356     -27.194  20.167 -22.792  1.00  0.00           H  
ATOM    508  HB3 ALA A 356     -27.690  18.480 -22.902  1.00  0.00           H  
ATOM    509  N   ASP A 357     -31.176  19.504 -21.289  1.00 22.65           N  
ATOM    510  CA  ASP A 357     -32.523  18.943 -21.229  1.00 25.44           C  
ATOM    511  C   ASP A 357     -32.937  18.285 -22.555  1.00 24.13           C  
ATOM    512  O   ASP A 357     -32.487  18.688 -23.629  1.00 23.14           O  
ATOM    513  CB  ASP A 357     -33.527  20.075 -20.902  1.00 25.88           C  
ATOM    514  CG  ASP A 357     -33.370  20.721 -19.520  1.00 29.76           C  
ATOM    515  OD1 ASP A 357     -32.801  20.072 -18.613  1.00 30.12           O  
ATOM    516  OD2 ASP A 357     -33.861  21.860 -19.371  1.00 38.84           O1-
ATOM    517  H   ASP A 357     -31.107  20.509 -21.240  1.00  0.00           H  
ATOM    518  HA  ASP A 357     -32.548  18.184 -20.444  1.00  0.00           H  
ATOM    519  HB3 ASP A 357     -34.543  19.699 -20.964  1.00  0.00           H  
ATOM    520  HB2 ASP A 357     -33.455  20.861 -21.656  1.00  0.00           H  
ATOM    521  N   LEU A 358     -33.831  17.288 -22.455  1.00 25.07           N  
ATOM    522  CA  LEU A 358     -34.469  16.564 -23.554  1.00 26.30           C  
ATOM    523  C   LEU A 358     -35.275  17.510 -24.453  1.00 27.77           C  
ATOM    524  O   LEU A 358     -35.983  18.389 -23.956  1.00 29.09           O  
ATOM    525  CB  LEU A 358     -35.424  15.499 -22.971  1.00 26.45           C  
ATOM    526  CG  LEU A 358     -34.735  14.250 -22.391  1.00 28.51           C  
ATOM    527  CD1 LEU A 358     -35.601  13.614 -21.296  1.00 28.58           C  
ATOM    528  CD2 LEU A 358     -34.432  13.222 -23.493  1.00 28.81           C  
ATOM    529  H   LEU A 358     -34.154  17.060 -21.523  1.00  0.00           H  
ATOM    530  HA  LEU A 358     -33.693  16.080 -24.149  1.00  0.00           H  
ATOM    531  HB3 LEU A 358     -36.128  15.169 -23.736  1.00  0.00           H  
ATOM    532  HB2 LEU A 358     -36.042  15.972 -22.207  1.00  0.00           H  
ATOM    533  HG  LEU A 358     -33.794  14.545 -21.926  1.00  0.00           H  
ATOM    534 HD11 LEU A 358     -35.140  12.706 -20.909  1.00  0.00           H  
ATOM    535 HD12 LEU A 358     -35.736  14.300 -20.459  1.00  0.00           H  
ATOM    536 HD13 LEU A 358     -36.588  13.351 -21.673  1.00  0.00           H  
ATOM    537 HD21 LEU A 358     -33.951  12.335 -23.081  1.00  0.00           H  
ATOM    538 HD22 LEU A 358     -35.341  12.892 -23.994  1.00  0.00           H  
ATOM    539 HD23 LEU A 358     -33.771  13.636 -24.254  1.00  0.00           H  
ATOM    540  N   GLN A 359     -35.178  17.288 -25.774  0.50 26.58           N  
ATOM    541  CA  GLN A 359     -35.864  18.024 -26.840  0.50 28.88           C  
ATOM    542  C   GLN A 359     -37.401  17.998 -26.711  0.50 25.58           C  
ATOM    543  O   GLN A 359     -38.059  18.978 -27.058  0.50 21.48           O  
ATOM    544  CB  GLN A 359     -35.382  17.444 -28.189  1.00 35.80           C  
ATOM    545  CG  GLN A 359     -35.977  18.111 -29.447  1.00 44.73           C  
ATOM    546  CD  GLN A 359     -35.368  17.564 -30.742  1.00 52.84           C  
ATOM    547  OE1 GLN A 359     -34.156  17.390 -30.847  1.00 60.82           O  
ATOM    548  NE2 GLN A 359     -36.210  17.291 -31.740  1.00 52.67           N  
ATOM    549  H   GLN A 359     -34.565  16.543 -26.072  1.00  0.00           H  
ATOM    550  HA  GLN A 359     -35.544  19.066 -26.776  1.00  0.00           H  
ATOM    551  HB3 GLN A 359     -35.601  16.374 -28.222  1.00  0.00           H  
ATOM    552  HB2 GLN A 359     -34.294  17.523 -28.222  1.00  0.00           H  
ATOM    553  HG3 GLN A 359     -35.796  19.186 -29.415  1.00  0.00           H  
ATOM    554  HG2 GLN A 359     -37.058  17.975 -29.478  1.00  0.00           H  
ATOM    555 HE22 GLN A 359     -35.846  16.924 -32.607  1.00  0.00           H  
ATOM    556 HE21 GLN A 359     -37.201  17.443 -31.625  1.00  0.00           H  
ATOM    557  N   VAL A 360     -37.950  16.893 -26.179  1.00 27.42           N  
ATOM    558  CA  VAL A 360     -39.356  16.693 -25.838  1.00 28.40           C  
ATOM    559  C   VAL A 360     -39.403  16.145 -24.395  1.00 29.11           C  
ATOM    560  O   VAL A 360     -38.702  15.167 -24.123  1.00 26.76           O  
ATOM    561  CB  VAL A 360     -40.035  15.748 -26.872  1.00 29.23           C  
ATOM    562  CG1 VAL A 360     -41.512  15.456 -26.539  1.00 33.82           C  
ATOM    563  CG2 VAL A 360     -39.932  16.278 -28.315  1.00 29.11           C  
ATOM    564  H   VAL A 360     -37.321  16.147 -25.917  1.00  0.00           H  
ATOM    565  HA  VAL A 360     -39.860  17.656 -25.892  1.00  0.00           H  
ATOM    566  HB  VAL A 360     -39.510  14.791 -26.847  1.00  0.00           H  
ATOM    567 HG11 VAL A 360     -41.962  14.804 -27.288  1.00  0.00           H  
ATOM    568 HG12 VAL A 360     -41.624  14.954 -25.579  1.00  0.00           H  
ATOM    569 HG13 VAL A 360     -42.101  16.374 -26.507  1.00  0.00           H  
ATOM    570 HG21 VAL A 360     -40.443  15.616 -29.015  1.00  0.00           H  
ATOM    571 HG22 VAL A 360     -40.383  17.266 -28.405  1.00  0.00           H  
ATOM    572 HG23 VAL A 360     -38.897  16.350 -28.649  1.00  0.00           H  
ATOM    573  N   PRO A 361     -40.236  16.699 -23.479  1.00 24.38           N  
ATOM    574  CA  PRO A 361     -40.445  16.137 -22.135  1.00 23.59           C  
ATOM    575  C   PRO A 361     -41.158  14.781 -22.212  1.00 21.64           C  
ATOM    576  O   PRO A 361     -42.120  14.636 -22.964  1.00 21.90           O  
ATOM    577  CB  PRO A 361     -41.297  17.165 -21.376  1.00 27.34           C  
ATOM    578  CG  PRO A 361     -41.873  18.107 -22.423  1.00 27.93           C  
ATOM    579  CD  PRO A 361     -41.037  17.906 -23.685  1.00 26.31           C  
ATOM    580  HA  PRO A 361     -39.483  16.015 -21.637  1.00  0.00           H  
ATOM    581  HB3 PRO A 361     -40.684  17.719 -20.667  1.00  0.00           H  
ATOM    582  HB2 PRO A 361     -42.099  16.702 -20.804  1.00  0.00           H  
ATOM    583  HG3 PRO A 361     -41.872  19.144 -22.087  1.00  0.00           H  
ATOM    584  HG2 PRO A 361     -42.908  17.838 -22.628  1.00  0.00           H  
ATOM    585  HD2 PRO A 361     -41.688  17.815 -24.555  1.00  0.00           H  
ATOM    586  HD3 PRO A 361     -40.375  18.760 -23.839  1.00  0.00           H  
ATOM    587  N   ARG A 362     -40.667  13.785 -21.459  1.00 21.49           N  
ATOM    588  CA  ARG A 362     -41.145  12.405 -21.539  0.50 18.65           C  
ATOM    589  C   ARG A 362     -40.970  11.623 -20.233  1.00 18.84           C  
ATOM    590  O   ARG A 362     -40.059  11.887 -19.449  1.00 18.09           O  
ATOM    591  CB  ARG A 362     -40.596  11.705 -22.802  0.50 19.41           C  
ATOM    592  CG  ARG A 362     -39.059  11.643 -22.867  0.50 19.05           C  
ATOM    593  CD  ARG A 362     -38.506  11.676 -24.297  0.50 18.74           C  
ATOM    594  NE  ARG A 362     -38.302  10.329 -24.847  0.50 18.16           N  
ATOM    595  CZ  ARG A 362     -37.415  10.016 -25.806  0.50 14.24           C  
ATOM    596  NH1 ARG A 362     -36.595  10.938 -26.321  0.50 13.46           N  
ATOM    597  NH2 ARG A 362     -37.364   8.762 -26.263  0.50 14.99           N1+
ATOM    598  H   ARG A 362     -39.898  13.977 -20.831  1.00  0.00           H  
ATOM    599  HA  ARG A 362     -42.221  12.480 -21.670  1.00  0.00           H  
ATOM    600  HB3 ARG A 362     -40.982  12.235 -23.673  1.00  0.00           H  
ATOM    601  HB2 ARG A 362     -41.002  10.695 -22.882  1.00  0.00           H  
ATOM    602  HG3 ARG A 362     -38.706  10.761 -22.335  1.00  0.00           H  
ATOM    603  HG2 ARG A 362     -38.626  12.490 -22.337  1.00  0.00           H  
ATOM    604  HD3 ARG A 362     -37.540  12.175 -24.258  1.00  0.00           H  
ATOM    605  HD2 ARG A 362     -39.127  12.270 -24.969  1.00  0.00           H  
ATOM    606  HE  ARG A 362     -38.928   9.603 -24.521  1.00  0.00           H  
ATOM    607 HH12 ARG A 362     -36.029  10.747 -27.144  1.00  0.00           H  
ATOM    608 HH11 ARG A 362     -36.625  11.885 -25.976  1.00  0.00           H  
ATOM    609 HH22 ARG A 362     -36.697   8.497 -26.975  1.00  0.00           H  
ATOM    610 HH21 ARG A 362     -38.002   8.066 -25.896  1.00  0.00           H  
ATOM    611  N   SER A 363     -41.861  10.641 -20.038  1.00 17.35           N  
ATOM    612  CA  SER A 363     -41.954   9.728 -18.905  1.00 19.12           C  
ATOM    613  C   SER A 363     -42.278   8.308 -19.383  1.00 18.00           C  
ATOM    614  O   SER A 363     -42.935   8.126 -20.405  1.00 18.90           O  
ATOM    615  CB  SER A 363     -42.957  10.272 -17.875  1.00 20.24           C  
ATOM    616  OG  SER A 363     -44.304  10.113 -18.281  1.00 19.68           O  
ATOM    617  H   SER A 363     -42.588  10.536 -20.735  1.00  0.00           H  
ATOM    618  HA  SER A 363     -40.975   9.689 -18.423  1.00  0.00           H  
ATOM    619  HB3 SER A 363     -42.785  11.326 -17.677  1.00  0.00           H  
ATOM    620  HB2 SER A 363     -42.814   9.735 -16.937  1.00  0.00           H  
ATOM    621  HG  SER A 363     -44.855  10.154 -17.512  1.00  0.00           H  
ATOM    622  N   GLY A 364     -41.820   7.297 -18.633  1.00 20.77           N  
ATOM    623  CA  GLY A 364     -41.958   5.884 -18.974  1.00 19.36           C  
ATOM    624  C   GLY A 364     -40.967   5.400 -20.039  1.00 20.68           C  
ATOM    625  O   GLY A 364     -41.142   4.304 -20.569  1.00 20.87           O  
ATOM    626  H   GLY A 364     -41.265   7.517 -17.816  1.00  0.00           H  
ATOM    627  HA3 GLY A 364     -42.980   5.655 -19.281  1.00  0.00           H  
ATOM    628  HA2 GLY A 364     -41.761   5.311 -18.070  1.00  0.00           H  
ATOM    629  N   LEU A 365     -39.943   6.214 -20.347  1.00 18.57           N  
ATOM    630  CA  LEU A 365     -38.811   5.887 -21.206  1.00 17.71           C  
ATOM    631  C   LEU A 365     -37.812   5.001 -20.445  1.00 17.15           C  
ATOM    632  O   LEU A 365     -37.737   5.045 -19.215  1.00 17.60           O  
ATOM    633  CB  LEU A 365     -38.106   7.195 -21.671  1.00 18.55           C  
ATOM    634  CG  LEU A 365     -37.330   8.041 -20.621  1.00 18.51           C  
ATOM    635  CD1 LEU A 365     -36.274   8.920 -21.308  1.00 23.10           C  
ATOM    636  CD2 LEU A 365     -38.252   8.903 -19.749  1.00 21.62           C  
ATOM    637  H   LEU A 365     -39.889   7.093 -19.853  1.00  0.00           H  
ATOM    638  HA  LEU A 365     -39.182   5.350 -22.080  1.00  0.00           H  
ATOM    639  HB3 LEU A 365     -38.829   7.832 -22.182  1.00  0.00           H  
ATOM    640  HB2 LEU A 365     -37.398   6.909 -22.450  1.00  0.00           H  
ATOM    641  HG  LEU A 365     -36.769   7.391 -19.953  1.00  0.00           H  
ATOM    642 HD11 LEU A 365     -35.747   9.545 -20.586  1.00  0.00           H  
ATOM    643 HD12 LEU A 365     -35.526   8.304 -21.808  1.00  0.00           H  
ATOM    644 HD13 LEU A 365     -36.719   9.576 -22.056  1.00  0.00           H  
ATOM    645 HD21 LEU A 365     -37.680   9.483 -19.027  1.00  0.00           H  
ATOM    646 HD22 LEU A 365     -38.833   9.596 -20.354  1.00  0.00           H  
ATOM    647 HD23 LEU A 365     -38.950   8.299 -19.179  1.00  0.00           H  
ATOM    648  N   ALA A 366     -37.019   4.229 -21.198  1.00 16.87           N  
ATOM    649  CA  ALA A 366     -35.876   3.480 -20.690  1.00 17.41           C  
ATOM    650  C   ALA A 366     -34.581   4.188 -21.109  1.00 18.59           C  
ATOM    651  O   ALA A 366     -34.485   4.730 -22.213  1.00 20.62           O  
ATOM    652  CB  ALA A 366     -35.891   2.086 -21.321  1.00 18.09           C  
ATOM    653  H   ALA A 366     -37.136   4.262 -22.202  1.00  0.00           H  
ATOM    654  HA  ALA A 366     -35.910   3.380 -19.604  1.00  0.00           H  
ATOM    655  HB1 ALA A 366     -35.043   1.496 -20.973  1.00  0.00           H  
ATOM    656  HB2 ALA A 366     -36.793   1.540 -21.048  1.00  0.00           H  
ATOM    657  HB3 ALA A 366     -35.848   2.146 -22.408  1.00  0.00           H  
ATOM    658  N   GLY A 367     -33.584   4.147 -20.215  1.00 20.23           N  
ATOM    659  CA  GLY A 367     -32.225   4.617 -20.444  1.00 19.19           C  
ATOM    660  C   GLY A 367     -31.292   3.431 -20.688  1.00 18.48           C  
ATOM    661  O   GLY A 367     -31.397   2.407 -20.012  1.00 17.25           O  
ATOM    662  H   GLY A 367     -33.748   3.656 -19.348  1.00  0.00           H  
ATOM    663  HA3 GLY A 367     -31.880   5.146 -19.556  1.00  0.00           H  
ATOM    664  HA2 GLY A 367     -32.178   5.330 -21.267  1.00  0.00           H  
ATOM    665  N   CYS A 368     -30.362   3.589 -21.637  1.00 17.17           N  
ATOM    666  CA  CYS A 368     -29.307   2.630 -21.967  1.00 19.28           C  
ATOM    667  C   CYS A 368     -28.078   3.353 -22.530  1.00 18.79           C  
ATOM    668  O   CYS A 368     -28.171   4.519 -22.909  1.00 20.57           O  
ATOM    669  CB  CYS A 368     -29.842   1.484 -22.851  1.00 18.23           C  
ATOM    670  SG  CYS A 368     -30.324   2.080 -24.495  1.00 22.87           S  
ATOM    671  H   CYS A 368     -30.356   4.455 -22.158  1.00  0.00           H  
ATOM    672  HA  CYS A 368     -28.974   2.179 -21.030  1.00  0.00           H  
ATOM    673  HB3 CYS A 368     -30.698   0.999 -22.383  1.00  0.00           H  
ATOM    674  HB2 CYS A 368     -29.078   0.717 -22.975  1.00  0.00           H  
ATOM    675  HG  CYS A 368     -29.125   2.570 -24.826  1.00  0.00           H  
ATOM    676  N   VAL A 369     -26.938   2.650 -22.603  1.00 20.13           N  
ATOM    677  CA  VAL A 369     -25.668   3.159 -23.119  1.00 19.75           C  
ATOM    678  C   VAL A 369     -25.102   2.197 -24.173  1.00 22.28           C  
ATOM    679  O   VAL A 369     -25.054   0.986 -23.951  1.00 22.20           O  
ATOM    680  CB  VAL A 369     -24.698   3.507 -21.949  1.00 22.30           C  
ATOM    681  CG1 VAL A 369     -23.211   3.603 -22.356  1.00 23.99           C  
ATOM    682  CG2 VAL A 369     -25.110   4.812 -21.242  1.00 24.94           C  
ATOM    683  H   VAL A 369     -26.944   1.689 -22.293  1.00  0.00           H  
ATOM    684  HA  VAL A 369     -25.870   4.084 -23.652  1.00  0.00           H  
ATOM    685  HB  VAL A 369     -24.765   2.701 -21.216  1.00  0.00           H  
ATOM    686 HG11 VAL A 369     -22.583   3.794 -21.488  1.00  0.00           H  
ATOM    687 HG12 VAL A 369     -22.838   2.675 -22.791  1.00  0.00           H  
ATOM    688 HG13 VAL A 369     -23.045   4.404 -23.077  1.00  0.00           H  
ATOM    689 HG21 VAL A 369     -24.535   4.971 -20.332  1.00  0.00           H  
ATOM    690 HG22 VAL A 369     -24.944   5.676 -21.884  1.00  0.00           H  
ATOM    691 HG23 VAL A 369     -26.160   4.810 -20.956  1.00  0.00           H  
ATOM    692  N   VAL A 370     -24.624   2.769 -25.291  1.00 19.69           N  
ATOM    693  CA  VAL A 370     -23.802   2.125 -26.314  1.00 22.39           C  
ATOM    694  C   VAL A 370     -22.684   3.100 -26.704  1.00 22.40           C  
ATOM    695  O   VAL A 370     -22.969   4.241 -27.064  1.00 22.70           O  
ATOM    696  CB  VAL A 370     -24.628   1.658 -27.544  1.00 22.01           C  
ATOM    697  CG1 VAL A 370     -23.717   0.994 -28.595  1.00 26.12           C  
ATOM    698  CG2 VAL A 370     -25.793   0.721 -27.189  1.00 23.41           C  
ATOM    699  H   VAL A 370     -24.723   3.773 -25.377  1.00  0.00           H  
ATOM    700  HA  VAL A 370     -23.330   1.245 -25.871  1.00  0.00           H  
ATOM    701  HB  VAL A 370     -25.071   2.535 -28.016  1.00  0.00           H  
ATOM    702 HG11 VAL A 370     -24.290   0.594 -29.422  1.00  0.00           H  
ATOM    703 HG12 VAL A 370     -23.009   1.700 -29.031  1.00  0.00           H  
ATOM    704 HG13 VAL A 370     -23.144   0.174 -28.162  1.00  0.00           H  
ATOM    705 HG21 VAL A 370     -26.327   0.404 -28.085  1.00  0.00           H  
ATOM    706 HG22 VAL A 370     -25.429  -0.172 -26.689  1.00  0.00           H  
ATOM    707 HG23 VAL A 370     -26.522   1.204 -26.538  1.00  0.00           H  
ATOM    708  N   GLY A 371     -21.422   2.638 -26.676  1.00 28.21           N  
ATOM    709  CA  GLY A 371     -20.250   3.382 -27.146  1.00 26.12           C  
ATOM    710  C   GLY A 371     -19.889   4.628 -26.320  1.00 26.47           C  
ATOM    711  O   GLY A 371     -19.193   5.507 -26.823  1.00 26.59           O  
ATOM    712  H   GLY A 371     -21.270   1.685 -26.378  1.00  0.00           H  
ATOM    713  HA3 GLY A 371     -20.406   3.679 -28.184  1.00  0.00           H  
ATOM    714  HA2 GLY A 371     -19.392   2.709 -27.141  1.00  0.00           H  
ATOM    715  N   GLY A 372     -20.400   4.718 -25.081  1.00 24.86           N  
ATOM    716  CA  GLY A 372     -20.273   5.863 -24.185  1.00 25.65           C  
ATOM    717  C   GLY A 372     -21.383   6.915 -24.342  1.00 24.39           C  
ATOM    718  O   GLY A 372     -21.415   7.871 -23.568  1.00 23.63           O  
ATOM    719  H   GLY A 372     -20.968   3.949 -24.757  1.00  0.00           H  
ATOM    720  HA3 GLY A 372     -19.302   6.345 -24.305  1.00  0.00           H  
ATOM    721  HA2 GLY A 372     -20.303   5.474 -23.168  1.00  0.00           H  
ATOM    722  N   LEU A 373     -22.287   6.741 -25.320  1.00 22.67           N  
ATOM    723  CA  LEU A 373     -23.418   7.617 -25.617  1.00 20.03           C  
ATOM    724  C   LEU A 373     -24.661   7.070 -24.899  1.00 20.51           C  
ATOM    725  O   LEU A 373     -24.933   5.872 -24.966  1.00 17.27           O  
ATOM    726  CB  LEU A 373     -23.699   7.558 -27.137  1.00 21.82           C  
ATOM    727  CG  LEU A 373     -22.508   7.923 -28.051  1.00 23.44           C  
ATOM    728  CD1 LEU A 373     -22.791   7.534 -29.510  1.00 26.32           C  
ATOM    729  CD2 LEU A 373     -22.143   9.410 -27.945  1.00 24.35           C  
ATOM    730  H   LEU A 373     -22.195   5.920 -25.904  1.00  0.00           H  
ATOM    731  HA  LEU A 373     -23.215   8.643 -25.305  1.00  0.00           H  
ATOM    732  HB3 LEU A 373     -24.536   8.218 -27.360  1.00  0.00           H  
ATOM    733  HB2 LEU A 373     -24.041   6.560 -27.408  1.00  0.00           H  
ATOM    734  HG  LEU A 373     -21.635   7.344 -27.750  1.00  0.00           H  
ATOM    735 HD11 LEU A 373     -21.931   7.745 -30.146  1.00  0.00           H  
ATOM    736 HD12 LEU A 373     -23.007   6.469 -29.598  1.00  0.00           H  
ATOM    737 HD13 LEU A 373     -23.642   8.081 -29.914  1.00  0.00           H  
ATOM    738 HD21 LEU A 373     -21.323   9.661 -28.617  1.00  0.00           H  
ATOM    739 HD22 LEU A 373     -22.993  10.044 -28.202  1.00  0.00           H  
ATOM    740 HD23 LEU A 373     -21.823   9.667 -26.935  1.00  0.00           H  
ATOM    741  N   LEU A 374     -25.415   7.956 -24.230  1.00 17.03           N  
ATOM    742  CA  LEU A 374     -26.661   7.665 -23.519  1.00 19.03           C  
ATOM    743  C   LEU A 374     -27.840   7.819 -24.493  1.00 18.58           C  
ATOM    744  O   LEU A 374     -27.958   8.843 -25.159  1.00 19.25           O  
ATOM    745  CB  LEU A 374     -26.788   8.714 -22.386  1.00 19.87           C  
ATOM    746  CG  LEU A 374     -28.090   8.697 -21.550  1.00 21.80           C  
ATOM    747  CD1 LEU A 374     -28.172   7.461 -20.643  1.00 24.21           C  
ATOM    748  CD2 LEU A 374     -28.215   9.983 -20.722  1.00 24.29           C  
ATOM    749  H   LEU A 374     -25.146   8.929 -24.285  1.00  0.00           H  
ATOM    750  HA  LEU A 374     -26.640   6.659 -23.102  1.00  0.00           H  
ATOM    751  HB3 LEU A 374     -26.674   9.701 -22.827  1.00  0.00           H  
ATOM    752  HB2 LEU A 374     -25.937   8.610 -21.712  1.00  0.00           H  
ATOM    753  HG  LEU A 374     -28.956   8.682 -22.212  1.00  0.00           H  
ATOM    754 HD11 LEU A 374     -29.089   7.464 -20.053  1.00  0.00           H  
ATOM    755 HD12 LEU A 374     -28.168   6.544 -21.229  1.00  0.00           H  
ATOM    756 HD13 LEU A 374     -27.331   7.420 -19.951  1.00  0.00           H  
ATOM    757 HD21 LEU A 374     -29.125   9.977 -20.121  1.00  0.00           H  
ATOM    758 HD22 LEU A 374     -27.368  10.100 -20.047  1.00  0.00           H  
ATOM    759 HD23 LEU A 374     -28.253  10.865 -21.362  1.00  0.00           H  
ATOM    760  N   TYR A 375     -28.724   6.813 -24.546  1.00 18.06           N  
ATOM    761  CA  TYR A 375     -29.908   6.772 -25.402  1.00 16.56           C  
ATOM    762  C   TYR A 375     -31.178   6.775 -24.543  1.00 17.26           C  
ATOM    763  O   TYR A 375     -31.337   5.923 -23.668  1.00 17.75           O  
ATOM    764  CB  TYR A 375     -29.867   5.488 -26.251  1.00 17.77           C  
ATOM    765  CG  TYR A 375     -28.817   5.489 -27.345  1.00 17.73           C  
ATOM    766  CD1 TYR A 375     -27.501   5.070 -27.059  1.00 20.16           C  
ATOM    767  CD2 TYR A 375     -29.151   5.900 -28.653  1.00 18.03           C  
ATOM    768  CE1 TYR A 375     -26.524   5.071 -28.071  1.00 20.87           C  
ATOM    769  CE2 TYR A 375     -28.179   5.878 -29.671  1.00 22.03           C  
ATOM    770  CZ  TYR A 375     -26.863   5.469 -29.379  1.00 20.72           C  
ATOM    771  OH  TYR A 375     -25.916   5.465 -30.360  1.00 25.14           O  
ATOM    772  H   TYR A 375     -28.564   6.008 -23.953  1.00  0.00           H  
ATOM    773  HA  TYR A 375     -29.931   7.627 -26.077  1.00  0.00           H  
ATOM    774  HB3 TYR A 375     -30.838   5.319 -26.717  1.00  0.00           H  
ATOM    775  HB2 TYR A 375     -29.694   4.625 -25.610  1.00  0.00           H  
ATOM    776  HD1 TYR A 375     -27.234   4.758 -26.060  1.00  0.00           H  
ATOM    777  HD2 TYR A 375     -30.152   6.235 -28.881  1.00  0.00           H  
ATOM    778  HE1 TYR A 375     -25.516   4.766 -27.839  1.00  0.00           H  
ATOM    779  HE2 TYR A 375     -28.440   6.190 -30.672  1.00  0.00           H  
ATOM    780  HH  TYR A 375     -25.049   5.275 -30.036  1.00  0.00           H  
ATOM    781  N   ALA A 376     -32.093   7.714 -24.834  1.00 16.60           N  
ATOM    782  CA  ALA A 376     -33.456   7.774 -24.310  1.00 16.23           C  
ATOM    783  C   ALA A 376     -34.381   7.120 -25.345  1.00 15.15           C  
ATOM    784  O   ALA A 376     -34.500   7.617 -26.467  1.00 14.28           O  
ATOM    785  CB  ALA A 376     -33.859   9.253 -24.173  1.00 18.71           C  
ATOM    786  H   ALA A 376     -31.870   8.365 -25.577  1.00  0.00           H  
ATOM    787  HA  ALA A 376     -33.540   7.273 -23.344  1.00  0.00           H  
ATOM    788  HB1 ALA A 376     -34.912   9.359 -23.909  1.00  0.00           H  
ATOM    789  HB2 ALA A 376     -33.280   9.737 -23.386  1.00  0.00           H  
ATOM    790  HB3 ALA A 376     -33.696   9.813 -25.095  1.00  0.00           H  
ATOM    791  N   VAL A 377     -35.015   5.998 -24.966  1.00 14.27           N  
ATOM    792  CA  VAL A 377     -35.838   5.156 -25.837  1.00 15.85           C  
ATOM    793  C   VAL A 377     -37.296   5.221 -25.350  1.00 14.46           C  
ATOM    794  O   VAL A 377     -37.566   4.929 -24.185  1.00 13.61           O  
ATOM    795  CB  VAL A 377     -35.331   3.683 -25.782  1.00 16.25           C  
ATOM    796  CG1 VAL A 377     -35.890   2.857 -26.957  1.00 20.14           C  
ATOM    797  CG2 VAL A 377     -33.796   3.535 -25.724  1.00 17.57           C  
ATOM    798  H   VAL A 377     -34.862   5.660 -24.025  1.00  0.00           H  
ATOM    799  HA  VAL A 377     -35.782   5.509 -26.869  1.00  0.00           H  
ATOM    800  HB  VAL A 377     -35.701   3.228 -24.862  1.00  0.00           H  
ATOM    801 HG11 VAL A 377     -35.619   1.804 -26.866  1.00  0.00           H  
ATOM    802 HG12 VAL A 377     -36.976   2.909 -27.009  1.00  0.00           H  
ATOM    803 HG13 VAL A 377     -35.505   3.215 -27.912  1.00  0.00           H  
ATOM    804 HG21 VAL A 377     -33.503   2.487 -25.768  1.00  0.00           H  
ATOM    805 HG22 VAL A 377     -33.308   4.047 -26.549  1.00  0.00           H  
ATOM    806 HG23 VAL A 377     -33.383   3.935 -24.797  1.00  0.00           H  
ATOM    807  N   GLY A 378     -38.232   5.562 -26.252  1.00 16.27           N  
ATOM    808  CA  GLY A 378     -39.680   5.518 -26.038  1.00 17.00           C  
ATOM    809  C   GLY A 378     -40.221   6.527 -25.016  1.00 19.48           C  
ATOM    810  O   GLY A 378     -39.695   7.632 -24.883  1.00 18.26           O  
ATOM    811  H   GLY A 378     -37.922   5.804 -27.185  1.00  0.00           H  
ATOM    812  HA3 GLY A 378     -39.963   4.506 -25.746  1.00  0.00           H  
ATOM    813  HA2 GLY A 378     -40.163   5.714 -26.995  1.00  0.00           H  
ATOM    814  N   GLY A 379     -41.293   6.135 -24.312  1.00 17.73           N  
ATOM    815  CA  GLY A 379     -41.976   6.921 -23.290  1.00 17.87           C  
ATOM    816  C   GLY A 379     -43.281   7.549 -23.787  1.00 19.28           C  
ATOM    817  O   GLY A 379     -43.925   7.032 -24.698  1.00 18.42           O  
ATOM    818  H   GLY A 379     -41.672   5.216 -24.504  1.00  0.00           H  
ATOM    819  HA3 GLY A 379     -41.320   7.691 -22.880  1.00  0.00           H  
ATOM    820  HA2 GLY A 379     -42.219   6.255 -22.465  1.00  0.00           H  
ATOM    821  N   ARG A 380     -43.677   8.649 -23.134  1.00 19.40           N  
ATOM    822  CA  ARG A 380     -44.888   9.436 -23.348  1.00 23.31           C  
ATOM    823  C   ARG A 380     -44.632  10.867 -22.892  1.00 22.77           C  
ATOM    824  O   ARG A 380     -44.189  11.059 -21.762  1.00 23.49           O  
ATOM    825  CB  ARG A 380     -46.089   8.801 -22.604  1.00 23.99           C  
ATOM    826  CG  ARG A 380     -47.392   9.634 -22.547  1.00 31.25           C  
ATOM    827  CD  ARG A 380     -48.437   9.066 -21.578  1.00 35.28           C  
ATOM    828  NE  ARG A 380     -49.153   7.938 -22.178  1.00 45.97           N  
ATOM    829  CZ  ARG A 380     -50.309   7.398 -21.767  1.00 53.67           C  
ATOM    830  NH1 ARG A 380     -50.977   7.883 -20.710  1.00 55.98           N  
ATOM    831  NH2 ARG A 380     -50.795   6.352 -22.446  1.00 55.10           N1+
ATOM    832  H   ARG A 380     -43.098   8.954 -22.364  1.00  0.00           H  
ATOM    833  HA  ARG A 380     -45.089   9.456 -24.418  1.00  0.00           H  
ATOM    834  HB3 ARG A 380     -45.780   8.603 -21.578  1.00  0.00           H  
ATOM    835  HB2 ARG A 380     -46.311   7.836 -23.055  1.00  0.00           H  
ATOM    836  HG3 ARG A 380     -47.816   9.725 -23.546  1.00  0.00           H  
ATOM    837  HG2 ARG A 380     -47.189  10.648 -22.213  1.00  0.00           H  
ATOM    838  HD3 ARG A 380     -49.164   9.845 -21.347  1.00  0.00           H  
ATOM    839  HD2 ARG A 380     -47.985   8.764 -20.632  1.00  0.00           H  
ATOM    840  HE  ARG A 380     -48.700   7.500 -22.982  1.00  0.00           H  
ATOM    841 HH12 ARG A 380     -51.853   7.474 -20.423  1.00  0.00           H  
ATOM    842 HH11 ARG A 380     -50.637   8.707 -20.232  1.00  0.00           H  
ATOM    843 HH22 ARG A 380     -51.660   5.908 -22.175  1.00  0.00           H  
ATOM    844 HH21 ARG A 380     -50.288   6.009 -23.254  1.00  0.00           H  
ATOM    845  N   ASN A 381     -45.025  11.853 -23.710  1.00 24.33           N  
ATOM    846  CA  ASN A 381     -45.179  13.244 -23.301  1.00 27.58           C  
ATOM    847  C   ASN A 381     -46.613  13.391 -22.761  1.00 29.00           C  
ATOM    848  O   ASN A 381     -47.568  13.541 -23.523  1.00 32.04           O  
ATOM    849  CB  ASN A 381     -44.972  14.148 -24.545  1.00 30.66           C  
ATOM    850  CG  ASN A 381     -44.943  15.665 -24.280  1.00 30.64           C  
ATOM    851  OD1 ASN A 381     -44.961  16.446 -25.227  1.00 39.47           O  
ATOM    852  ND2 ASN A 381     -44.884  16.110 -23.021  1.00 28.09           N  
ATOM    853  H   ASN A 381     -45.416  11.597 -24.609  1.00  0.00           H  
ATOM    854  HA  ASN A 381     -44.450  13.491 -22.527  1.00  0.00           H  
ATOM    855  HB3 ASN A 381     -45.726  13.943 -25.307  1.00  0.00           H  
ATOM    856  HB2 ASN A 381     -44.017  13.896 -25.007  1.00  0.00           H  
ATOM    857 HD22 ASN A 381     -44.857  17.105 -22.851  1.00  0.00           H  
ATOM    858 HD21 ASN A 381     -44.844  15.461 -22.249  1.00  0.00           H  
ATOM    859  N   ASN A 382     -46.737  13.353 -21.427  1.00 33.08           N  
ATOM    860  CA  ASN A 382     -47.937  13.694 -20.672  1.00 36.36           C  
ATOM    861  C   ASN A 382     -47.809  15.198 -20.383  1.00 40.38           C  
ATOM    862  O   ASN A 382     -46.887  15.619 -19.686  1.00 41.00           O  
ATOM    863  CB  ASN A 382     -47.903  12.898 -19.340  1.00 37.12           C  
ATOM    864  CG  ASN A 382     -49.265  12.784 -18.648  1.00 45.51           C  
ATOM    865  OD1 ASN A 382     -49.821  11.693 -18.553  1.00 51.18           O  
ATOM    866  ND2 ASN A 382     -49.793  13.892 -18.119  1.00 48.68           N  
ATOM    867  H   ASN A 382     -45.901  13.186 -20.880  1.00  0.00           H  
ATOM    868  HA  ASN A 382     -48.837  13.464 -21.246  1.00  0.00           H  
ATOM    869  HB3 ASN A 382     -47.175  13.298 -18.633  1.00  0.00           H  
ATOM    870  HB2 ASN A 382     -47.569  11.879 -19.545  1.00  0.00           H  
ATOM    871 HD22 ASN A 382     -50.682  13.841 -17.643  1.00  0.00           H  
ATOM    872 HD21 ASN A 382     -49.310  14.776 -18.199  1.00  0.00           H  
ATOM    873  N   SER A 383     -48.725  16.004 -20.933  1.00 41.35           N  
ATOM    874  CA  SER A 383     -48.730  17.464 -20.841  1.00 46.16           C  
ATOM    875  C   SER A 383     -50.136  17.972 -20.466  1.00 51.10           C  
ATOM    876  O   SER A 383     -51.102  17.223 -20.628  1.00 42.51           O  
ATOM    877  CB  SER A 383     -48.138  18.063 -22.144  1.00 46.76           C  
ATOM    878  OG  SER A 383     -49.099  18.207 -23.172  1.00 47.42           O  
ATOM    879  H   SER A 383     -49.447  15.596 -21.513  1.00  0.00           H  
ATOM    880  HA  SER A 383     -48.061  17.744 -20.028  1.00  0.00           H  
ATOM    881  HB3 SER A 383     -47.313  17.454 -22.514  1.00  0.00           H  
ATOM    882  HB2 SER A 383     -47.719  19.049 -21.950  1.00  0.00           H  
ATOM    883  HG  SER A 383     -48.705  18.671 -23.897  1.00  0.00           H  
ATOM    884  N   PRO A 384     -50.279  19.236 -19.997  1.00 57.52           N  
ATOM    885  CA  PRO A 384     -51.575  19.912 -19.793  1.00 61.12           C  
ATOM    886  C   PRO A 384     -52.519  19.911 -21.015  1.00 63.27           C  
ATOM    887  O   PRO A 384     -53.736  19.957 -20.842  1.00 66.84           O  
ATOM    888  CB  PRO A 384     -51.216  21.366 -19.440  1.00 64.05           C  
ATOM    889  CG  PRO A 384     -49.810  21.302 -18.878  1.00 61.22           C  
ATOM    890  CD  PRO A 384     -49.174  20.087 -19.549  1.00 60.78           C  
ATOM    891  HA  PRO A 384     -52.074  19.436 -18.947  1.00  0.00           H  
ATOM    892  HB3 PRO A 384     -51.923  21.809 -18.738  1.00  0.00           H  
ATOM    893  HB2 PRO A 384     -51.203  21.997 -20.331  1.00  0.00           H  
ATOM    894  HG3 PRO A 384     -49.861  21.131 -17.802  1.00  0.00           H  
ATOM    895  HG2 PRO A 384     -49.243  22.219 -19.039  1.00  0.00           H  
ATOM    896  HD2 PRO A 384     -48.592  20.414 -20.410  1.00  0.00           H  
ATOM    897  HD3 PRO A 384     -48.509  19.572 -18.857  1.00  0.00           H  
ATOM    898  N   ASP A 385     -51.952  19.854 -22.233  1.00 68.52           N  
ATOM    899  CA  ASP A 385     -52.654  19.894 -23.518  1.00 72.60           C  
ATOM    900  C   ASP A 385     -53.256  18.521 -23.870  1.00 68.24           C  
ATOM    901  O   ASP A 385     -54.360  18.457 -24.408  1.00 70.97           O  
ATOM    902  CB  ASP A 385     -51.666  20.263 -24.663  1.00 78.11           C  
ATOM    903  CG  ASP A 385     -50.660  21.384 -24.367  1.00 83.71           C  
ATOM    904  OD1 ASP A 385     -51.031  22.334 -23.643  1.00 87.83           O  
ATOM    905  OD2 ASP A 385     -49.525  21.265 -24.876  1.00 88.97           O1-
ATOM    906  H   ASP A 385     -50.944  19.825 -22.278  1.00  0.00           H  
ATOM    907  HA  ASP A 385     -53.446  20.644 -23.468  1.00  0.00           H  
ATOM    908  HB3 ASP A 385     -52.229  20.546 -25.552  1.00  0.00           H  
ATOM    909  HB2 ASP A 385     -51.079  19.388 -24.951  1.00  0.00           H  
ATOM    910  N   GLY A 386     -52.529  17.433 -23.567  1.00 57.34           N  
ATOM    911  CA  GLY A 386     -52.897  16.062 -23.893  1.00 52.21           C  
ATOM    912  C   GLY A 386     -51.729  15.094 -23.685  1.00 47.70           C  
ATOM    913  O   GLY A 386     -50.639  15.490 -23.271  1.00 44.57           O  
ATOM    914  H   GLY A 386     -51.633  17.566 -23.116  1.00  0.00           H  
ATOM    915  HA3 GLY A 386     -53.225  16.003 -24.932  1.00  0.00           H  
ATOM    916  HA2 GLY A 386     -53.735  15.757 -23.265  1.00  0.00           H  
ATOM    917  N   ASN A 387     -51.982  13.803 -23.944  1.00 42.92           N  
ATOM    918  CA  ASN A 387     -51.021  12.703 -23.810  1.00 41.22           C  
ATOM    919  C   ASN A 387     -50.691  12.151 -25.202  1.00 35.75           C  
ATOM    920  O   ASN A 387     -51.598  11.901 -25.998  1.00 35.39           O  
ATOM    921  CB  ASN A 387     -51.630  11.564 -22.954  1.00 44.06           C  
ATOM    922  CG  ASN A 387     -51.796  11.846 -21.452  1.00 52.90           C  
ATOM    923  OD1 ASN A 387     -52.001  10.910 -20.684  1.00 59.30           O  
ATOM    924  ND2 ASN A 387     -51.725  13.103 -21.007  1.00 56.04           N  
ATOM    925  H   ASN A 387     -52.898  13.559 -24.293  1.00  0.00           H  
ATOM    926  HA  ASN A 387     -50.096  13.041 -23.341  1.00  0.00           H  
ATOM    927  HB3 ASN A 387     -50.999  10.676 -23.034  1.00  0.00           H  
ATOM    928  HB2 ASN A 387     -52.604  11.274 -23.351  1.00  0.00           H  
ATOM    929 HD22 ASN A 387     -51.835  13.288 -20.020  1.00  0.00           H  
ATOM    930 HD21 ASN A 387     -51.570  13.863 -21.654  1.00  0.00           H  
ATOM    931  N   THR A 388     -49.395  11.930 -25.473  1.00 29.70           N  
ATOM    932  CA  THR A 388     -48.875  11.372 -26.721  1.00 27.24           C  
ATOM    933  C   THR A 388     -47.751  10.390 -26.375  1.00 27.06           C  
ATOM    934  O   THR A 388     -46.712  10.813 -25.871  1.00 25.12           O  
ATOM    935  CB  THR A 388     -48.427  12.510 -27.677  0.50 26.61           C  
ATOM    936  OG1 THR A 388     -49.548  13.271 -28.081  0.50 24.80           O  
ATOM    937  CG2 THR A 388     -47.751  12.013 -28.969  0.50 26.32           C  
ATOM    938  H   THR A 388     -48.712  12.185 -24.772  1.00  0.00           H  
ATOM    939  HA  THR A 388     -49.658  10.796 -27.219  1.00  0.00           H  
ATOM    940  HB  THR A 388     -47.741  13.180 -27.156  1.00  0.00           H  
ATOM    941  HG1 THR A 388     -50.162  12.698 -28.517  1.00  0.00           H  
ATOM    942 HG21 THR A 388     -47.518  12.846 -29.634  1.00  0.00           H  
ATOM    943 HG22 THR A 388     -46.812  11.499 -28.763  1.00  0.00           H  
ATOM    944 HG23 THR A 388     -48.394  11.322 -29.515  1.00  0.00           H  
ATOM    945  N   ASP A 389     -47.943   9.095 -26.684  1.00 24.17           N  
ATOM    946  CA  ASP A 389     -46.922   8.048 -26.575  1.00 25.39           C  
ATOM    947  C   ASP A 389     -45.860   8.240 -27.669  1.00 24.72           C  
ATOM    948  O   ASP A 389     -46.188   8.503 -28.827  1.00 23.76           O  
ATOM    949  CB  ASP A 389     -47.563   6.644 -26.696  1.00 25.14           C  
ATOM    950  CG  ASP A 389     -48.584   6.349 -25.592  1.00 30.96           C  
ATOM    951  OD1 ASP A 389     -48.265   6.636 -24.420  1.00 33.83           O  
ATOM    952  OD2 ASP A 389     -49.673   5.837 -25.922  1.00 35.49           O1-
ATOM    953  H   ASP A 389     -48.828   8.826 -27.090  1.00  0.00           H  
ATOM    954  HA  ASP A 389     -46.443   8.126 -25.599  1.00  0.00           H  
ATOM    955  HB3 ASP A 389     -46.792   5.874 -26.642  1.00  0.00           H  
ATOM    956  HB2 ASP A 389     -48.047   6.528 -27.668  1.00  0.00           H  
ATOM    957  N   SER A 390     -44.585   8.135 -27.273  1.00 24.83           N  
ATOM    958  CA  SER A 390     -43.413   8.433 -28.086  1.00 20.64           C  
ATOM    959  C   SER A 390     -42.825   7.140 -28.673  1.00 19.58           C  
ATOM    960  O   SER A 390     -42.615   6.159 -27.956  1.00 17.85           O  
ATOM    961  CB  SER A 390     -42.369   9.091 -27.157  1.00 22.77           C  
ATOM    962  OG  SER A 390     -41.196   9.461 -27.854  1.00 19.10           O  
ATOM    963  H   SER A 390     -44.411   7.858 -26.314  1.00  0.00           H  
ATOM    964  HA  SER A 390     -43.672   9.129 -28.887  1.00  0.00           H  
ATOM    965  HB3 SER A 390     -42.089   8.421 -26.345  1.00  0.00           H  
ATOM    966  HB2 SER A 390     -42.788   9.986 -26.695  1.00  0.00           H  
ATOM    967  HG  SER A 390     -40.604   9.878 -27.246  1.00  0.00           H  
ATOM    968  N   SER A 391     -42.525   7.180 -29.980  1.00 17.31           N  
ATOM    969  CA  SER A 391     -41.746   6.186 -30.721  1.00 18.40           C  
ATOM    970  C   SER A 391     -40.277   6.625 -30.894  1.00 17.83           C  
ATOM    971  O   SER A 391     -39.504   5.904 -31.521  1.00 18.11           O  
ATOM    972  CB  SER A 391     -42.404   6.000 -32.108  1.00 18.49           C  
ATOM    973  OG  SER A 391     -42.283   7.139 -32.941  1.00 22.31           O  
ATOM    974  H   SER A 391     -42.764   8.018 -30.491  1.00  0.00           H  
ATOM    975  HA  SER A 391     -41.749   5.232 -30.197  1.00  0.00           H  
ATOM    976  HB3 SER A 391     -43.462   5.763 -32.003  1.00  0.00           H  
ATOM    977  HB2 SER A 391     -41.951   5.151 -32.622  1.00  0.00           H  
ATOM    978  HG  SER A 391     -42.656   6.934 -33.786  1.00  0.00           H  
ATOM    979  N   ALA A 392     -39.891   7.795 -30.357  1.00 17.47           N  
ATOM    980  CA  ALA A 392     -38.606   8.443 -30.595  1.00 15.97           C  
ATOM    981  C   ALA A 392     -37.435   7.721 -29.915  1.00 15.83           C  
ATOM    982  O   ALA A 392     -37.577   7.125 -28.845  1.00 16.42           O  
ATOM    983  CB  ALA A 392     -38.672   9.878 -30.046  1.00 17.32           C  
ATOM    984  H   ALA A 392     -40.567   8.313 -29.812  1.00  0.00           H  
ATOM    985  HA  ALA A 392     -38.436   8.482 -31.673  1.00  0.00           H  
ATOM    986  HB1 ALA A 392     -37.770  10.437 -30.298  1.00  0.00           H  
ATOM    987  HB2 ALA A 392     -39.517  10.423 -30.466  1.00  0.00           H  
ATOM    988  HB3 ALA A 392     -38.771   9.894 -28.960  1.00  0.00           H  
ATOM    989  N   LEU A 393     -36.267   7.841 -30.555  1.00 16.06           N  
ATOM    990  CA  LEU A 393     -34.953   7.519 -30.022  1.00 15.97           C  
ATOM    991  C   LEU A 393     -34.116   8.796 -30.155  1.00 15.82           C  
ATOM    992  O   LEU A 393     -34.065   9.387 -31.234  1.00 14.75           O  
ATOM    993  CB  LEU A 393     -34.358   6.332 -30.809  1.00 16.26           C  
ATOM    994  CG  LEU A 393     -32.955   5.879 -30.342  1.00 15.72           C  
ATOM    995  CD1 LEU A 393     -32.988   5.241 -28.948  1.00 15.99           C  
ATOM    996  CD2 LEU A 393     -32.318   4.918 -31.349  1.00 14.60           C  
ATOM    997  H   LEU A 393     -36.265   8.352 -31.426  1.00  0.00           H  
ATOM    998  HA  LEU A 393     -35.034   7.250 -28.970  1.00  0.00           H  
ATOM    999  HB3 LEU A 393     -34.311   6.604 -31.865  1.00  0.00           H  
ATOM   1000  HB2 LEU A 393     -35.044   5.485 -30.761  1.00  0.00           H  
ATOM   1001  HG  LEU A 393     -32.294   6.745 -30.296  1.00  0.00           H  
ATOM   1002 HD11 LEU A 393     -32.022   4.807 -28.690  1.00  0.00           H  
ATOM   1003 HD12 LEU A 393     -33.231   5.973 -28.179  1.00  0.00           H  
ATOM   1004 HD13 LEU A 393     -33.726   4.442 -28.897  1.00  0.00           H  
ATOM   1005 HD21 LEU A 393     -31.290   4.699 -31.062  1.00  0.00           H  
ATOM   1006 HD22 LEU A 393     -32.851   3.972 -31.409  1.00  0.00           H  
ATOM   1007 HD23 LEU A 393     -32.297   5.345 -32.350  1.00  0.00           H  
ATOM   1008  N   ASP A 394     -33.464   9.212 -29.060  1.00 17.41           N  
ATOM   1009  CA  ASP A 394     -32.579  10.377 -28.994  1.00 17.71           C  
ATOM   1010  C   ASP A 394     -31.291   9.981 -28.277  1.00 17.62           C  
ATOM   1011  O   ASP A 394     -31.341   9.390 -27.199  1.00 17.20           O  
ATOM   1012  CB  ASP A 394     -33.256  11.611 -28.347  1.00 19.87           C  
ATOM   1013  CG  ASP A 394     -34.513  12.103 -29.069  1.00 24.89           C  
ATOM   1014  OD1 ASP A 394     -34.397  13.119 -29.787  1.00 30.59           O  
ATOM   1015  OD2 ASP A 394     -35.571  11.465 -28.879  1.00 30.04           O1-
ATOM   1016  H   ASP A 394     -33.565   8.672 -28.211  1.00  0.00           H  
ATOM   1017  HA  ASP A 394     -32.299  10.659 -30.010  1.00  0.00           H  
ATOM   1018  HB3 ASP A 394     -32.543  12.437 -28.311  1.00  0.00           H  
ATOM   1019  HB2 ASP A 394     -33.520  11.392 -27.312  1.00  0.00           H  
ATOM   1020  N   CYS A 395     -30.149  10.318 -28.888  1.00 18.26           N  
ATOM   1021  CA  CYS A 395     -28.801  10.050 -28.409  1.00 18.65           C  
ATOM   1022  C   CYS A 395     -28.223  11.338 -27.805  1.00 20.22           C  
ATOM   1023  O   CYS A 395     -28.035  12.327 -28.512  1.00 19.53           O  
ATOM   1024  CB  CYS A 395     -27.961   9.642 -29.635  0.50 18.69           C  
ATOM   1025  SG  CYS A 395     -26.208   9.307 -29.330  0.60 25.11           S1-
ATOM   1026  H   CYS A 395     -30.215  10.833 -29.757  1.00  0.00           H  
ATOM   1027  HA  CYS A 395     -28.793   9.240 -27.678  1.00  0.00           H  
ATOM   1028  HB3 CYS A 395     -28.021  10.401 -30.417  1.00  0.00           H  
ATOM   1029  HB2 CYS A 395     -28.381   8.734 -30.065  1.00  0.00           H  
ATOM   1030  N   TYR A 396     -27.908  11.300 -26.504  1.00 18.81           N  
ATOM   1031  CA  TYR A 396     -27.111  12.296 -25.799  1.00 18.62           C  
ATOM   1032  C   TYR A 396     -25.644  11.846 -25.829  1.00 18.97           C  
ATOM   1033  O   TYR A 396     -25.330  10.716 -25.451  1.00 18.71           O  
ATOM   1034  CB  TYR A 396     -27.573  12.364 -24.328  1.00 18.91           C  
ATOM   1035  CG  TYR A 396     -26.758  13.285 -23.436  1.00 18.58           C  
ATOM   1036  CD1 TYR A 396     -26.912  14.684 -23.534  1.00 17.81           C  
ATOM   1037  CD2 TYR A 396     -25.824  12.745 -22.528  1.00 18.35           C  
ATOM   1038  CE1 TYR A 396     -26.128  15.536 -22.733  1.00 19.19           C  
ATOM   1039  CE2 TYR A 396     -25.040  13.597 -21.732  1.00 21.63           C  
ATOM   1040  CZ  TYR A 396     -25.185  14.992 -21.838  1.00 21.46           C  
ATOM   1041  OH  TYR A 396     -24.403  15.807 -21.074  1.00 20.44           O  
ATOM   1042  H   TYR A 396     -28.070  10.428 -26.013  1.00  0.00           H  
ATOM   1043  HA  TYR A 396     -27.226  13.277 -26.254  1.00  0.00           H  
ATOM   1044  HB3 TYR A 396     -27.604  11.368 -23.889  1.00  0.00           H  
ATOM   1045  HB2 TYR A 396     -28.595  12.720 -24.294  1.00  0.00           H  
ATOM   1046  HD1 TYR A 396     -27.628  15.106 -24.226  1.00  0.00           H  
ATOM   1047  HD2 TYR A 396     -25.687  11.678 -22.451  1.00  0.00           H  
ATOM   1048  HE1 TYR A 396     -26.251  16.606 -22.811  1.00  0.00           H  
ATOM   1049  HE2 TYR A 396     -24.317  13.176 -21.050  1.00  0.00           H  
ATOM   1050  HH  TYR A 396     -24.596  16.729 -21.181  1.00  0.00           H  
ATOM   1051  N   ASN A 397     -24.754  12.761 -26.233  1.00 18.22           N  
ATOM   1052  CA  ASN A 397     -23.305  12.604 -26.166  1.00 18.83           C  
ATOM   1053  C   ASN A 397     -22.812  13.446 -24.964  1.00 19.90           C  
ATOM   1054  O   ASN A 397     -22.916  14.674 -25.018  1.00 22.87           O  
ATOM   1055  CB  ASN A 397     -22.715  13.162 -27.484  1.00 20.48           C  
ATOM   1056  CG  ASN A 397     -21.242  12.800 -27.721  1.00 20.04           C  
ATOM   1057  OD1 ASN A 397     -20.463  12.645 -26.784  1.00 21.68           O  
ATOM   1058  ND2 ASN A 397     -20.861  12.620 -28.987  1.00 24.65           N  
ATOM   1059  H   ASN A 397     -25.104  13.661 -26.534  1.00  0.00           H  
ATOM   1060  HA  ASN A 397     -23.036  11.552 -26.085  1.00  0.00           H  
ATOM   1061  HB3 ASN A 397     -22.838  14.241 -27.552  1.00  0.00           H  
ATOM   1062  HB2 ASN A 397     -23.290  12.753 -28.318  1.00  0.00           H  
ATOM   1063 HD22 ASN A 397     -19.906  12.362 -29.188  1.00  0.00           H  
ATOM   1064 HD21 ASN A 397     -21.528  12.733 -29.737  1.00  0.00           H  
ATOM   1065  N   PRO A 398     -22.260  12.824 -23.892  1.00 22.31           N  
ATOM   1066  CA  PRO A 398     -21.624  13.515 -22.752  1.00 23.85           C  
ATOM   1067  C   PRO A 398     -20.490  14.503 -23.092  1.00 26.53           C  
ATOM   1068  O   PRO A 398     -20.258  15.433 -22.321  1.00 26.65           O  
ATOM   1069  CB  PRO A 398     -21.048  12.391 -21.876  1.00 25.36           C  
ATOM   1070  CG  PRO A 398     -21.869  11.162 -22.209  1.00 24.17           C  
ATOM   1071  CD  PRO A 398     -22.335  11.381 -23.646  1.00 22.45           C  
ATOM   1072  HA  PRO A 398     -22.396  14.052 -22.203  1.00  0.00           H  
ATOM   1073  HB3 PRO A 398     -21.081  12.637 -20.814  1.00  0.00           H  
ATOM   1074  HB2 PRO A 398     -20.007  12.184 -22.130  1.00  0.00           H  
ATOM   1075  HG3 PRO A 398     -22.738  11.123 -21.551  1.00  0.00           H  
ATOM   1076  HG2 PRO A 398     -21.316  10.231 -22.078  1.00  0.00           H  
ATOM   1077  HD2 PRO A 398     -21.667  10.864 -24.337  1.00  0.00           H  
ATOM   1078  HD3 PRO A 398     -23.342  10.987 -23.783  1.00  0.00           H  
ATOM   1079  N   MET A 399     -19.782  14.303 -24.219  1.00 26.89           N  
ATOM   1080  CA  MET A 399     -18.601  15.077 -24.613  1.00 27.44           C  
ATOM   1081  C   MET A 399     -18.958  16.418 -25.281  1.00 26.52           C  
ATOM   1082  O   MET A 399     -18.090  17.286 -25.365  1.00 24.72           O  
ATOM   1083  CB  MET A 399     -17.777  14.263 -25.636  1.00 30.88           C  
ATOM   1084  CG  MET A 399     -17.305  12.881 -25.151  1.00 40.45           C  
ATOM   1085  SD  MET A 399     -16.022  12.897 -23.866  1.00 56.30           S  
ATOM   1086  CE  MET A 399     -17.027  12.683 -22.372  1.00 56.48           C  
ATOM   1087  H   MET A 399     -20.043  13.531 -24.818  1.00  0.00           H  
ATOM   1088  HA  MET A 399     -17.987  15.288 -23.736  1.00  0.00           H  
ATOM   1089  HB3 MET A 399     -16.897  14.835 -25.937  1.00  0.00           H  
ATOM   1090  HB2 MET A 399     -18.358  14.130 -26.548  1.00  0.00           H  
ATOM   1091  HG3 MET A 399     -16.871  12.362 -26.006  1.00  0.00           H  
ATOM   1092  HG2 MET A 399     -18.142  12.261 -24.830  1.00  0.00           H  
ATOM   1093  HE1 MET A 399     -16.382  12.637 -21.494  1.00  0.00           H  
ATOM   1094  HE2 MET A 399     -17.720  13.512 -22.240  1.00  0.00           H  
ATOM   1095  HE3 MET A 399     -17.597  11.756 -22.427  1.00  0.00           H  
ATOM   1096  N   THR A 400     -20.209  16.594 -25.741  1.00 23.97           N  
ATOM   1097  CA  THR A 400     -20.696  17.797 -26.424  1.00 22.10           C  
ATOM   1098  C   THR A 400     -21.868  18.456 -25.676  1.00 20.75           C  
ATOM   1099  O   THR A 400     -22.122  19.640 -25.898  1.00 16.98           O  
ATOM   1100  CB  THR A 400     -21.047  17.474 -27.901  1.00 23.65           C  
ATOM   1101  OG1 THR A 400     -22.194  16.653 -28.001  1.00 21.65           O  
ATOM   1102  CG2 THR A 400     -19.898  16.832 -28.696  1.00 25.10           C  
ATOM   1103  H   THR A 400     -20.861  15.828 -25.644  1.00  0.00           H  
ATOM   1104  HA  THR A 400     -19.907  18.550 -26.445  1.00  0.00           H  
ATOM   1105  HB  THR A 400     -21.302  18.413 -28.395  1.00  0.00           H  
ATOM   1106  HG1 THR A 400     -22.427  16.574 -28.914  1.00  0.00           H  
ATOM   1107 HG21 THR A 400     -20.158  16.732 -29.750  1.00  0.00           H  
ATOM   1108 HG22 THR A 400     -18.995  17.439 -28.635  1.00  0.00           H  
ATOM   1109 HG23 THR A 400     -19.656  15.836 -28.323  1.00  0.00           H  
ATOM   1110  N   ASN A 401     -22.577  17.705 -24.810  1.00 19.31           N  
ATOM   1111  CA  ASN A 401     -23.723  18.131 -23.997  1.00 19.45           C  
ATOM   1112  C   ASN A 401     -24.927  18.460 -24.906  1.00 19.71           C  
ATOM   1113  O   ASN A 401     -25.503  19.545 -24.821  1.00 23.19           O  
ATOM   1114  CB  ASN A 401     -23.314  19.250 -22.999  1.00 22.71           C  
ATOM   1115  CG  ASN A 401     -24.344  19.519 -21.892  1.00 23.51           C  
ATOM   1116  OD1 ASN A 401     -24.848  18.597 -21.255  1.00 25.82           O  
ATOM   1117  ND2 ASN A 401     -24.691  20.791 -21.684  1.00 22.54           N  
ATOM   1118  H   ASN A 401     -22.306  16.736 -24.713  1.00  0.00           H  
ATOM   1119  HA  ASN A 401     -23.995  17.246 -23.424  1.00  0.00           H  
ATOM   1120  HB3 ASN A 401     -23.100  20.179 -23.529  1.00  0.00           H  
ATOM   1121  HB2 ASN A 401     -22.385  18.966 -22.502  1.00  0.00           H  
ATOM   1122 HD22 ASN A 401     -25.374  21.015 -20.974  1.00  0.00           H  
ATOM   1123 HD21 ASN A 401     -24.277  21.524 -22.240  1.00  0.00           H  
ATOM   1124  N   GLN A 402     -25.262  17.530 -25.814  1.00 19.46           N  
ATOM   1125  CA  GLN A 402     -26.254  17.700 -26.871  1.00 23.45           C  
ATOM   1126  C   GLN A 402     -27.017  16.396 -27.115  1.00 22.49           C  
ATOM   1127  O   GLN A 402     -26.398  15.354 -27.329  1.00 20.09           O  
ATOM   1128  CB  GLN A 402     -25.577  18.292 -28.133  1.00 25.35           C  
ATOM   1129  CG  GLN A 402     -26.430  18.257 -29.422  1.00 30.82           C  
ATOM   1130  CD  GLN A 402     -25.709  18.881 -30.619  1.00 34.92           C  
ATOM   1131  OE1 GLN A 402     -25.179  19.985 -30.528  1.00 40.03           O  
ATOM   1132  NE2 GLN A 402     -25.688  18.176 -31.752  1.00 36.99           N  
ATOM   1133  H   GLN A 402     -24.737  16.666 -25.822  1.00  0.00           H  
ATOM   1134  HA  GLN A 402     -26.995  18.428 -26.535  1.00  0.00           H  
ATOM   1135  HB3 GLN A 402     -24.653  17.746 -28.325  1.00  0.00           H  
ATOM   1136  HB2 GLN A 402     -25.275  19.318 -27.917  1.00  0.00           H  
ATOM   1137  HG3 GLN A 402     -27.365  18.796 -29.266  1.00  0.00           H  
ATOM   1138  HG2 GLN A 402     -26.700  17.232 -29.678  1.00  0.00           H  
ATOM   1139 HE22 GLN A 402     -25.225  18.557 -32.564  1.00  0.00           H  
ATOM   1140 HE21 GLN A 402     -26.141  17.274 -31.801  1.00  0.00           H  
ATOM   1141  N   TRP A 403     -28.355  16.494 -27.158  1.00 21.53           N  
ATOM   1142  CA  TRP A 403     -29.266  15.464 -27.649  1.00 24.15           C  
ATOM   1143  C   TRP A 403     -29.427  15.627 -29.166  1.00 25.62           C  
ATOM   1144  O   TRP A 403     -29.668  16.731 -29.656  1.00 26.56           O  
ATOM   1145  CB  TRP A 403     -30.653  15.663 -27.008  1.00 21.83           C  
ATOM   1146  CG  TRP A 403     -30.725  15.318 -25.554  1.00 23.66           C  
ATOM   1147  CD1 TRP A 403     -30.617  16.198 -24.535  1.00 23.83           C  
ATOM   1148  CD2 TRP A 403     -30.909  14.009 -24.935  1.00 24.32           C  
ATOM   1149  NE1 TRP A 403     -30.733  15.531 -23.335  1.00 23.73           N  
ATOM   1150  CE2 TRP A 403     -30.913  14.178 -23.517  1.00 25.41           C  
ATOM   1151  CE3 TRP A 403     -31.056  12.688 -25.422  1.00 24.12           C  
ATOM   1152  CZ2 TRP A 403     -31.064  13.098 -22.631  1.00 26.58           C  
ATOM   1153  CZ3 TRP A 403     -31.181  11.594 -24.540  1.00 23.08           C  
ATOM   1154  CH2 TRP A 403     -31.184  11.796 -23.147  1.00 25.31           C  
ATOM   1155  H   TRP A 403     -28.764  17.399 -26.975  1.00  0.00           H  
ATOM   1156  HA  TRP A 403     -28.894  14.470 -27.404  1.00  0.00           H  
ATOM   1157  HB3 TRP A 403     -31.396  15.045 -27.514  1.00  0.00           H  
ATOM   1158  HB2 TRP A 403     -30.985  16.695 -27.137  1.00  0.00           H  
ATOM   1159  HD1 TRP A 403     -30.460  17.260 -24.657  1.00  0.00           H  
ATOM   1160  HE1 TRP A 403     -30.658  16.014 -22.447  1.00  0.00           H  
ATOM   1161  HE3 TRP A 403     -31.043  12.511 -26.487  1.00  0.00           H  
ATOM   1162  HZ2 TRP A 403     -31.080  13.268 -21.567  1.00  0.00           H  
ATOM   1163  HZ3 TRP A 403     -31.269  10.593 -24.933  1.00  0.00           H  
ATOM   1164  HH2 TRP A 403     -31.282  10.955 -22.477  1.00  0.00           H  
ATOM   1165  N   SER A 404     -29.292  14.511 -29.892  1.00 23.26           N  
ATOM   1166  CA  SER A 404     -29.439  14.399 -31.338  1.00 25.44           C  
ATOM   1167  C   SER A 404     -30.519  13.342 -31.629  1.00 25.04           C  
ATOM   1168  O   SER A 404     -30.412  12.237 -31.093  1.00 23.97           O  
ATOM   1169  CB  SER A 404     -28.087  13.970 -31.940  1.00 26.93           C  
ATOM   1170  OG  SER A 404     -27.146  15.019 -31.822  1.00 36.74           O  
ATOM   1171  H   SER A 404     -29.067  13.654 -29.400  1.00  0.00           H  
ATOM   1172  HA  SER A 404     -29.713  15.364 -31.762  1.00  0.00           H  
ATOM   1173  HB3 SER A 404     -28.199  13.735 -32.999  1.00  0.00           H  
ATOM   1174  HB2 SER A 404     -27.697  13.075 -31.452  1.00  0.00           H  
ATOM   1175  HG  SER A 404     -26.993  15.166 -30.900  1.00  0.00           H  
ATOM   1176  N   PRO A 405     -31.541  13.625 -32.469  1.00 22.76           N  
ATOM   1177  CA  PRO A 405     -32.597  12.658 -32.791  0.50 22.93           C  
ATOM   1178  C   PRO A 405     -32.095  11.592 -33.782  1.00 24.69           C  
ATOM   1179  O   PRO A 405     -31.539  11.914 -34.832  1.00 27.03           O  
ATOM   1180  CB  PRO A 405     -33.725  13.505 -33.396  0.50 21.52           C  
ATOM   1181  CG  PRO A 405     -33.019  14.704 -34.013  0.50 22.21           C  
ATOM   1182  CD  PRO A 405     -31.784  14.908 -33.134  0.50 22.58           C  
ATOM   1183  HA  PRO A 405     -32.960  12.172 -31.884  1.00  0.00           H  
ATOM   1184  HB3 PRO A 405     -34.385  13.847 -32.598  1.00  0.00           H  
ATOM   1185  HB2 PRO A 405     -34.340  12.964 -34.116  1.00  0.00           H  
ATOM   1186  HG3 PRO A 405     -33.653  15.589 -34.062  1.00  0.00           H  
ATOM   1187  HG2 PRO A 405     -32.709  14.460 -35.030  1.00  0.00           H  
ATOM   1188  HD2 PRO A 405     -30.928  15.225 -33.731  1.00  0.00           H  
ATOM   1189  HD3 PRO A 405     -31.983  15.671 -32.380  1.00  0.00           H  
ATOM   1190  N   CYS A 406     -32.311  10.321 -33.422  1.00 25.35           N  
ATOM   1191  CA  CYS A 406     -32.050   9.132 -34.234  1.00 21.85           C  
ATOM   1192  C   CYS A 406     -33.355   8.708 -34.935  1.00 22.43           C  
ATOM   1193  O   CYS A 406     -34.404   9.332 -34.752  1.00 18.80           O  
ATOM   1194  CB  CYS A 406     -31.631   7.994 -33.279  1.00 23.73           C  
ATOM   1195  SG  CYS A 406     -30.066   8.382 -32.452  1.00 28.30           S  
ATOM   1196  H   CYS A 406     -32.798  10.159 -32.550  1.00  0.00           H  
ATOM   1197  HA  CYS A 406     -31.274   9.313 -34.981  1.00  0.00           H  
ATOM   1198  HB3 CYS A 406     -31.495   7.055 -33.814  1.00  0.00           H  
ATOM   1199  HB2 CYS A 406     -32.392   7.819 -32.522  1.00  0.00           H  
ATOM   1200  HG  CYS A 406     -30.462   9.554 -31.948  1.00  0.00           H  
ATOM   1201  N   ALA A 407     -33.298   7.623 -35.726  1.00 20.41           N  
ATOM   1202  CA  ALA A 407     -34.452   6.999 -36.372  1.00 21.80           C  
ATOM   1203  C   ALA A 407     -35.456   6.464 -35.326  1.00 20.63           C  
ATOM   1204  O   ALA A 407     -35.023   5.838 -34.357  1.00 19.37           O  
ATOM   1205  CB  ALA A 407     -33.961   5.841 -37.252  1.00 21.47           C  
ATOM   1206  H   ALA A 407     -32.398   7.176 -35.866  1.00  0.00           H  
ATOM   1207  HA  ALA A 407     -34.899   7.754 -37.017  1.00  0.00           H  
ATOM   1208  HB1 ALA A 407     -34.791   5.341 -37.752  1.00  0.00           H  
ATOM   1209  HB2 ALA A 407     -33.287   6.206 -38.027  1.00  0.00           H  
ATOM   1210  HB3 ALA A 407     -33.423   5.091 -36.670  1.00  0.00           H  
ATOM   1211  N   PRO A 408     -36.778   6.701 -35.489  1.00 20.35           N  
ATOM   1212  CA  PRO A 408     -37.801   6.250 -34.538  1.00 21.60           C  
ATOM   1213  C   PRO A 408     -38.167   4.769 -34.741  1.00 19.51           C  
ATOM   1214  O   PRO A 408     -37.945   4.190 -35.805  1.00 19.47           O  
ATOM   1215  CB  PRO A 408     -39.013   7.143 -34.838  1.00 20.21           C  
ATOM   1216  CG  PRO A 408     -38.893   7.449 -36.322  1.00 23.12           C  
ATOM   1217  CD  PRO A 408     -37.383   7.489 -36.566  1.00 22.94           C  
ATOM   1218  HA  PRO A 408     -37.471   6.404 -33.509  1.00  0.00           H  
ATOM   1219  HB3 PRO A 408     -38.932   8.068 -34.265  1.00  0.00           H  
ATOM   1220  HB2 PRO A 408     -39.971   6.688 -34.581  1.00  0.00           H  
ATOM   1221  HG3 PRO A 408     -39.394   8.374 -36.609  1.00  0.00           H  
ATOM   1222  HG2 PRO A 408     -39.337   6.636 -36.899  1.00  0.00           H  
ATOM   1223  HD2 PRO A 408     -37.132   7.092 -37.551  1.00  0.00           H  
ATOM   1224  HD3 PRO A 408     -37.025   8.518 -36.505  1.00  0.00           H  
ATOM   1225  N   MET A 409     -38.763   4.182 -33.695  1.00 20.51           N  
ATOM   1226  CA  MET A 409     -39.278   2.818 -33.633  1.00 21.81           C  
ATOM   1227  C   MET A 409     -40.544   2.664 -34.491  1.00 22.61           C  
ATOM   1228  O   MET A 409     -41.255   3.639 -34.745  1.00 21.76           O  
ATOM   1229  CB  MET A 409     -39.626   2.514 -32.160  1.00 21.51           C  
ATOM   1230  CG  MET A 409     -38.371   2.393 -31.284  1.00 26.48           C  
ATOM   1231  SD  MET A 409     -38.644   1.978 -29.545  1.00 25.27           S  
ATOM   1232  CE  MET A 409     -39.524   3.445 -28.965  1.00 26.55           C  
ATOM   1233  H   MET A 409     -38.923   4.756 -32.876  1.00  0.00           H  
ATOM   1234  HA  MET A 409     -38.515   2.124 -33.992  1.00  0.00           H  
ATOM   1235  HB3 MET A 409     -40.185   1.581 -32.088  1.00  0.00           H  
ATOM   1236  HB2 MET A 409     -40.289   3.284 -31.768  1.00  0.00           H  
ATOM   1237  HG3 MET A 409     -37.786   3.312 -31.322  1.00  0.00           H  
ATOM   1238  HG2 MET A 409     -37.744   1.603 -31.695  1.00  0.00           H  
ATOM   1239  HE1 MET A 409     -39.663   3.383 -27.888  1.00  0.00           H  
ATOM   1240  HE2 MET A 409     -38.961   4.350 -29.191  1.00  0.00           H  
ATOM   1241  HE3 MET A 409     -40.507   3.505 -29.430  1.00  0.00           H  
ATOM   1242  N   SER A 410     -40.824   1.422 -34.921  1.00 22.63           N  
ATOM   1243  CA  SER A 410     -41.976   1.025 -35.739  1.00 25.49           C  
ATOM   1244  C   SER A 410     -43.347   1.332 -35.098  1.00 24.25           C  
ATOM   1245  O   SER A 410     -44.319   1.550 -35.820  1.00 25.68           O  
ATOM   1246  CB  SER A 410     -41.834  -0.472 -36.103  1.00 26.03           C  
ATOM   1247  OG  SER A 410     -42.127  -1.341 -35.023  1.00 24.82           O  
ATOM   1248  H   SER A 410     -40.182   0.683 -34.653  1.00  0.00           H  
ATOM   1249  HA  SER A 410     -41.913   1.601 -36.664  1.00  0.00           H  
ATOM   1250  HB3 SER A 410     -40.829  -0.686 -36.468  1.00  0.00           H  
ATOM   1251  HB2 SER A 410     -42.518  -0.717 -36.916  1.00  0.00           H  
ATOM   1252  HG  SER A 410     -41.512  -1.171 -34.321  1.00  0.00           H  
ATOM   1253  N   VAL A 411     -43.404   1.377 -33.756  1.00 20.67           N  
ATOM   1254  CA  VAL A 411     -44.564   1.707 -32.930  1.00 21.36           C  
ATOM   1255  C   VAL A 411     -44.115   2.541 -31.713  1.00 21.48           C  
ATOM   1256  O   VAL A 411     -43.023   2.293 -31.198  1.00 20.97           O  
ATOM   1257  CB  VAL A 411     -45.351   0.430 -32.522  0.50 18.93           C  
ATOM   1258  CG1 VAL A 411     -46.091  -0.222 -33.702  0.50 18.86           C  
ATOM   1259  CG2 VAL A 411     -44.486  -0.614 -31.785  0.50 17.06           C  
ATOM   1260  H   VAL A 411     -42.547   1.188 -33.255  1.00  0.00           H  
ATOM   1261  HA  VAL A 411     -45.224   2.322 -33.540  1.00  0.00           H  
ATOM   1262  HB  VAL A 411     -46.127   0.744 -31.822  1.00  0.00           H  
ATOM   1263 HG11 VAL A 411     -46.745  -1.023 -33.357  1.00  0.00           H  
ATOM   1264 HG12 VAL A 411     -46.712   0.504 -34.228  1.00  0.00           H  
ATOM   1265 HG13 VAL A 411     -45.397  -0.655 -34.423  1.00  0.00           H  
ATOM   1266 HG21 VAL A 411     -45.069  -1.496 -31.524  1.00  0.00           H  
ATOM   1267 HG22 VAL A 411     -43.651  -0.951 -32.400  1.00  0.00           H  
ATOM   1268 HG23 VAL A 411     -44.077  -0.217 -30.856  1.00  0.00           H  
ATOM   1269  N   PRO A 412     -44.940   3.489 -31.205  1.00 18.59           N  
ATOM   1270  CA  PRO A 412     -44.796   4.088 -29.866  1.00 20.54           C  
ATOM   1271  C   PRO A 412     -44.760   3.049 -28.732  1.00 18.10           C  
ATOM   1272  O   PRO A 412     -45.465   2.041 -28.793  1.00 19.43           O  
ATOM   1273  CB  PRO A 412     -46.012   5.005 -29.698  1.00 20.37           C  
ATOM   1274  CG  PRO A 412     -46.423   5.354 -31.114  1.00 19.65           C  
ATOM   1275  CD  PRO A 412     -46.012   4.146 -31.953  1.00 21.01           C  
ATOM   1276  HA  PRO A 412     -43.883   4.675 -29.856  1.00  0.00           H  
ATOM   1277  HB3 PRO A 412     -45.767   5.885 -29.112  1.00  0.00           H  
ATOM   1278  HB2 PRO A 412     -46.838   4.503 -29.194  1.00  0.00           H  
ATOM   1279  HG3 PRO A 412     -45.852   6.225 -31.437  1.00  0.00           H  
ATOM   1280  HG2 PRO A 412     -47.475   5.611 -31.216  1.00  0.00           H  
ATOM   1281  HD2 PRO A 412     -46.849   3.455 -32.058  1.00  0.00           H  
ATOM   1282  HD3 PRO A 412     -45.693   4.459 -32.949  1.00  0.00           H  
ATOM   1283  N   ARG A 413     -43.919   3.292 -27.716  1.00 19.32           N  
ATOM   1284  CA  ARG A 413     -43.659   2.374 -26.609  1.00 18.54           C  
ATOM   1285  C   ARG A 413     -43.503   3.157 -25.300  1.00 19.62           C  
ATOM   1286  O   ARG A 413     -42.384   3.468 -24.892  1.00 17.83           O  
ATOM   1287  CB  ARG A 413     -42.449   1.461 -26.919  1.00 18.50           C  
ATOM   1288  CG  ARG A 413     -42.616   0.506 -28.112  1.00 16.95           C  
ATOM   1289  CD  ARG A 413     -41.377  -0.371 -28.327  1.00 18.05           C  
ATOM   1290  NE  ARG A 413     -41.440  -1.101 -29.600  1.00 17.01           N  
ATOM   1291  CZ  ARG A 413     -41.998  -2.307 -29.787  1.00 16.94           C  
ATOM   1292  NH1 ARG A 413     -42.623  -2.952 -28.796  1.00 18.18           N  
ATOM   1293  NH2 ARG A 413     -41.932  -2.876 -30.995  1.00 18.12           N1+
ATOM   1294  H   ARG A 413     -43.392   4.156 -27.729  1.00  0.00           H  
ATOM   1295  HA  ARG A 413     -44.524   1.723 -26.468  1.00  0.00           H  
ATOM   1296  HB3 ARG A 413     -42.223   0.859 -26.038  1.00  0.00           H  
ATOM   1297  HB2 ARG A 413     -41.576   2.089 -27.096  1.00  0.00           H  
ATOM   1298  HG3 ARG A 413     -42.796   1.075 -29.019  1.00  0.00           H  
ATOM   1299  HG2 ARG A 413     -43.496  -0.121 -27.962  1.00  0.00           H  
ATOM   1300  HD3 ARG A 413     -41.211  -1.058 -27.498  1.00  0.00           H  
ATOM   1301  HD2 ARG A 413     -40.498   0.266 -28.361  1.00  0.00           H  
ATOM   1302  HE  ARG A 413     -41.023  -0.645 -30.404  1.00  0.00           H  
ATOM   1303 HH12 ARG A 413     -42.980  -3.887 -28.945  1.00  0.00           H  
ATOM   1304 HH11 ARG A 413     -42.701  -2.529 -27.878  1.00  0.00           H  
ATOM   1305 HH22 ARG A 413     -42.374  -3.768 -31.169  1.00  0.00           H  
ATOM   1306 HH21 ARG A 413     -41.469  -2.376 -31.750  1.00  0.00           H  
ATOM   1307  N   ASN A 414     -44.627   3.446 -24.626  1.00 17.62           N  
ATOM   1308  CA  ASN A 414     -44.673   3.970 -23.262  1.00 17.46           C  
ATOM   1309  C   ASN A 414     -44.644   2.780 -22.291  1.00 17.58           C  
ATOM   1310  O   ASN A 414     -45.409   1.832 -22.450  1.00 17.54           O  
ATOM   1311  CB  ASN A 414     -46.002   4.741 -23.087  1.00 18.67           C  
ATOM   1312  CG  ASN A 414     -46.220   5.354 -21.694  1.00 20.85           C  
ATOM   1313  OD1 ASN A 414     -47.304   5.242 -21.128  1.00 21.78           O  
ATOM   1314  ND2 ASN A 414     -45.204   6.018 -21.138  1.00 25.38           N  
ATOM   1315  H   ASN A 414     -45.512   3.203 -25.054  1.00  0.00           H  
ATOM   1316  HA  ASN A 414     -43.823   4.629 -23.081  1.00  0.00           H  
ATOM   1317  HB3 ASN A 414     -46.853   4.103 -23.329  1.00  0.00           H  
ATOM   1318  HB2 ASN A 414     -46.026   5.554 -23.811  1.00  0.00           H  
ATOM   1319 HD22 ASN A 414     -45.327   6.455 -20.237  1.00  0.00           H  
ATOM   1320 HD21 ASN A 414     -44.336   6.133 -21.639  1.00  0.00           H  
ATOM   1321  N   ARG A 415     -43.761   2.850 -21.282  1.00 17.61           N  
ATOM   1322  CA  ARG A 415     -43.538   1.838 -20.241  1.00 19.62           C  
ATOM   1323  C   ARG A 415     -42.675   0.680 -20.782  1.00 19.19           C  
ATOM   1324  O   ARG A 415     -42.885  -0.485 -20.443  1.00 19.25           O  
ATOM   1325  CB  ARG A 415     -44.831   1.413 -19.499  1.00 22.75           C  
ATOM   1326  CG  ARG A 415     -45.677   2.593 -18.995  1.00 28.86           C  
ATOM   1327  CD  ARG A 415     -46.953   2.157 -18.271  1.00 35.22           C  
ATOM   1328  NE  ARG A 415     -47.767   3.327 -17.917  1.00 39.86           N  
ATOM   1329  CZ  ARG A 415     -49.002   3.298 -17.392  1.00 46.31           C  
ATOM   1330  NH1 ARG A 415     -49.620   2.138 -17.129  1.00 50.14           N  
ATOM   1331  NH2 ARG A 415     -49.629   4.452 -17.130  1.00 50.44           N1+
ATOM   1332  H   ARG A 415     -43.165   3.665 -21.238  1.00  0.00           H  
ATOM   1333  HA  ARG A 415     -42.909   2.334 -19.501  1.00  0.00           H  
ATOM   1334  HB3 ARG A 415     -44.552   0.814 -18.634  1.00  0.00           H  
ATOM   1335  HB2 ARG A 415     -45.441   0.765 -20.128  1.00  0.00           H  
ATOM   1336  HG3 ARG A 415     -45.967   3.224 -19.830  1.00  0.00           H  
ATOM   1337  HG2 ARG A 415     -45.073   3.219 -18.340  1.00  0.00           H  
ATOM   1338  HD3 ARG A 415     -46.714   1.588 -17.373  1.00  0.00           H  
ATOM   1339  HD2 ARG A 415     -47.540   1.506 -18.919  1.00  0.00           H  
ATOM   1340  HE  ARG A 415     -47.350   4.226 -18.114  1.00  0.00           H  
ATOM   1341 HH12 ARG A 415     -50.553   2.126 -16.744  1.00  0.00           H  
ATOM   1342 HH11 ARG A 415     -49.157   1.265 -17.336  1.00  0.00           H  
ATOM   1343 HH22 ARG A 415     -50.560   4.452 -16.739  1.00  0.00           H  
ATOM   1344 HH21 ARG A 415     -49.179   5.334 -17.330  1.00  0.00           H  
ATOM   1345  N   ILE A 416     -41.728   1.030 -21.664  1.00 17.26           N  
ATOM   1346  CA  ILE A 416     -40.813   0.158 -22.394  1.00 18.01           C  
ATOM   1347  C   ILE A 416     -39.699  -0.369 -21.467  1.00 17.24           C  
ATOM   1348  O   ILE A 416     -39.221   0.347 -20.586  1.00 16.65           O  
ATOM   1349  CB  ILE A 416     -40.216   1.005 -23.560  1.00 18.05           C  
ATOM   1350  CG1 ILE A 416     -39.422   0.155 -24.577  1.00 16.97           C  
ATOM   1351  CG2 ILE A 416     -39.406   2.238 -23.094  1.00 18.59           C  
ATOM   1352  CD1 ILE A 416     -38.805   0.964 -25.724  1.00 17.13           C  
ATOM   1353  H   ILE A 416     -41.636   2.016 -21.858  1.00  0.00           H  
ATOM   1354  HA  ILE A 416     -41.382  -0.680 -22.801  1.00  0.00           H  
ATOM   1355  HB  ILE A 416     -41.071   1.397 -24.107  1.00  0.00           H  
ATOM   1356 HG13 ILE A 416     -40.075  -0.613 -24.993  1.00  0.00           H  
ATOM   1357 HG12 ILE A 416     -38.613  -0.372 -24.079  1.00  0.00           H  
ATOM   1358 HG21 ILE A 416     -39.280   2.950 -23.908  1.00  0.00           H  
ATOM   1359 HG22 ILE A 416     -39.897   2.782 -22.290  1.00  0.00           H  
ATOM   1360 HG23 ILE A 416     -38.414   1.957 -22.745  1.00  0.00           H  
ATOM   1361 HD11 ILE A 416     -38.332   0.306 -26.446  1.00  0.00           H  
ATOM   1362 HD12 ILE A 416     -39.551   1.558 -26.246  1.00  0.00           H  
ATOM   1363 HD13 ILE A 416     -38.031   1.637 -25.358  1.00  0.00           H  
ATOM   1364  N   GLY A 417     -39.266  -1.612 -21.716  1.00 18.46           N  
ATOM   1365  CA  GLY A 417     -38.046  -2.198 -21.174  1.00 17.06           C  
ATOM   1366  C   GLY A 417     -36.976  -2.253 -22.265  1.00 15.97           C  
ATOM   1367  O   GLY A 417     -37.299  -2.484 -23.430  1.00 15.37           O  
ATOM   1368  H   GLY A 417     -39.721  -2.132 -22.455  1.00  0.00           H  
ATOM   1369  HA3 GLY A 417     -38.263  -3.211 -20.846  1.00  0.00           H  
ATOM   1370  HA2 GLY A 417     -37.679  -1.655 -20.301  1.00  0.00           H  
ATOM   1371  N   VAL A 418     -35.702  -2.050 -21.893  1.00 14.64           N  
ATOM   1372  CA  VAL A 418     -34.565  -2.024 -22.814  1.00 12.90           C  
ATOM   1373  C   VAL A 418     -33.371  -2.808 -22.258  1.00 14.71           C  
ATOM   1374  O   VAL A 418     -33.046  -2.711 -21.075  1.00 16.44           O  
ATOM   1375  CB  VAL A 418     -34.239  -0.577 -23.285  0.50 12.18           C  
ATOM   1376  CG1 VAL A 418     -32.932  -0.471 -24.087  0.50 11.59           C  
ATOM   1377  CG2 VAL A 418     -35.371   0.046 -24.121  0.50 11.43           C  
ATOM   1378  H   VAL A 418     -35.501  -1.885 -20.917  1.00  0.00           H  
ATOM   1379  HA  VAL A 418     -34.863  -2.583 -23.697  1.00  0.00           H  
ATOM   1380  HB  VAL A 418     -34.101   0.037 -22.397  1.00  0.00           H  
ATOM   1381 HG11 VAL A 418     -32.789   0.547 -24.445  1.00  0.00           H  
ATOM   1382 HG12 VAL A 418     -32.056  -0.722 -23.490  1.00  0.00           H  
ATOM   1383 HG13 VAL A 418     -32.949  -1.132 -24.954  1.00  0.00           H  
ATOM   1384 HG21 VAL A 418     -35.105   1.049 -24.447  1.00  0.00           H  
ATOM   1385 HG22 VAL A 418     -35.570  -0.543 -25.013  1.00  0.00           H  
ATOM   1386 HG23 VAL A 418     -36.299   0.133 -23.560  1.00  0.00           H  
ATOM   1387  N   GLY A 419     -32.713  -3.558 -23.155  1.00 15.70           N  
ATOM   1388  CA  GLY A 419     -31.446  -4.247 -22.953  1.00 16.48           C  
ATOM   1389  C   GLY A 419     -30.541  -4.049 -24.173  1.00 15.99           C  
ATOM   1390  O   GLY A 419     -31.027  -3.771 -25.271  1.00 17.82           O  
ATOM   1391  H   GLY A 419     -33.065  -3.557 -24.102  1.00  0.00           H  
ATOM   1392  HA3 GLY A 419     -31.641  -5.310 -22.819  1.00  0.00           H  
ATOM   1393  HA2 GLY A 419     -30.938  -3.890 -22.056  1.00  0.00           H  
ATOM   1394  N   VAL A 420     -29.223  -4.208 -23.977  1.00 16.75           N  
ATOM   1395  CA  VAL A 420     -28.188  -4.075 -25.005  1.00 15.69           C  
ATOM   1396  C   VAL A 420     -27.409  -5.394 -25.092  1.00 17.36           C  
ATOM   1397  O   VAL A 420     -26.858  -5.845 -24.087  1.00 15.29           O  
ATOM   1398  CB  VAL A 420     -27.270  -2.861 -24.682  1.00 17.10           C  
ATOM   1399  CG1 VAL A 420     -26.048  -2.753 -25.618  1.00 18.30           C  
ATOM   1400  CG2 VAL A 420     -28.046  -1.531 -24.703  1.00 15.51           C  
ATOM   1401  H   VAL A 420     -28.904  -4.450 -23.050  1.00  0.00           H  
ATOM   1402  HA  VAL A 420     -28.648  -3.893 -25.974  1.00  0.00           H  
ATOM   1403  HB  VAL A 420     -26.882  -2.993 -23.670  1.00  0.00           H  
ATOM   1404 HG11 VAL A 420     -25.415  -1.917 -25.322  1.00  0.00           H  
ATOM   1405 HG12 VAL A 420     -25.414  -3.638 -25.585  1.00  0.00           H  
ATOM   1406 HG13 VAL A 420     -26.354  -2.599 -26.653  1.00  0.00           H  
ATOM   1407 HG21 VAL A 420     -27.392  -0.687 -24.479  1.00  0.00           H  
ATOM   1408 HG22 VAL A 420     -28.489  -1.353 -25.682  1.00  0.00           H  
ATOM   1409 HG23 VAL A 420     -28.851  -1.519 -23.969  1.00  0.00           H  
ATOM   1410  N   ILE A 421     -27.323  -5.970 -26.303  1.00 18.52           N  
ATOM   1411  CA  ILE A 421     -26.478  -7.116 -26.652  1.00 22.31           C  
ATOM   1412  C   ILE A 421     -25.666  -6.706 -27.886  1.00 23.30           C  
ATOM   1413  O   ILE A 421     -26.239  -6.491 -28.955  1.00 22.25           O  
ATOM   1414  CB  ILE A 421     -27.320  -8.409 -26.867  1.00 25.71           C  
ATOM   1415  CG1 ILE A 421     -28.016  -8.880 -25.574  1.00 25.38           C  
ATOM   1416  CG2 ILE A 421     -26.480  -9.571 -27.450  1.00 26.98           C  
ATOM   1417  CD1 ILE A 421     -29.265  -9.729 -25.815  1.00 29.28           C  
ATOM   1418  H   ILE A 421     -27.806  -5.522 -27.070  1.00  0.00           H  
ATOM   1419  HA  ILE A 421     -25.770  -7.313 -25.844  1.00  0.00           H  
ATOM   1420  HB  ILE A 421     -28.097  -8.178 -27.592  1.00  0.00           H  
ATOM   1421 HG13 ILE A 421     -28.330  -8.033 -24.970  1.00  0.00           H  
ATOM   1422 HG12 ILE A 421     -27.304  -9.440 -24.968  1.00  0.00           H  
ATOM   1423 HG21 ILE A 421     -27.057 -10.491 -27.525  1.00  0.00           H  
ATOM   1424 HG22 ILE A 421     -26.118  -9.352 -28.454  1.00  0.00           H  
ATOM   1425 HG23 ILE A 421     -25.614  -9.780 -26.822  1.00  0.00           H  
ATOM   1426 HD11 ILE A 421     -29.621 -10.139 -24.872  1.00  0.00           H  
ATOM   1427 HD12 ILE A 421     -30.065  -9.137 -26.261  1.00  0.00           H  
ATOM   1428 HD13 ILE A 421     -29.065 -10.567 -26.476  1.00  0.00           H  
ATOM   1429  N   ASP A 422     -24.337  -6.593 -27.720  1.00 27.88           N  
ATOM   1430  CA  ASP A 422     -23.332  -6.361 -28.770  1.00 29.00           C  
ATOM   1431  C   ASP A 422     -23.448  -4.965 -29.416  1.00 26.72           C  
ATOM   1432  O   ASP A 422     -23.144  -4.791 -30.595  1.00 26.28           O  
ATOM   1433  CB  ASP A 422     -23.253  -7.523 -29.800  1.00 36.99           C  
ATOM   1434  CG  ASP A 422     -22.997  -8.922 -29.220  1.00 42.83           C  
ATOM   1435  OD1 ASP A 422     -22.753  -9.039 -27.998  1.00 53.41           O  
ATOM   1436  OD2 ASP A 422     -23.043  -9.870 -30.032  1.00 49.83           O1-
ATOM   1437  H   ASP A 422     -23.968  -6.807 -26.804  1.00  0.00           H  
ATOM   1438  HA  ASP A 422     -22.376  -6.339 -28.247  1.00  0.00           H  
ATOM   1439  HB3 ASP A 422     -22.453  -7.328 -30.516  1.00  0.00           H  
ATOM   1440  HB2 ASP A 422     -24.173  -7.567 -30.384  1.00  0.00           H  
ATOM   1441  N   GLY A 423     -23.914  -3.976 -28.635  1.00 23.53           N  
ATOM   1442  CA  GLY A 423     -24.144  -2.598 -29.057  1.00 23.08           C  
ATOM   1443  C   GLY A 423     -25.485  -2.356 -29.765  1.00 18.60           C  
ATOM   1444  O   GLY A 423     -25.720  -1.246 -30.234  1.00 19.48           O  
ATOM   1445  H   GLY A 423     -24.143  -4.206 -27.679  1.00  0.00           H  
ATOM   1446  HA3 GLY A 423     -23.330  -2.255 -29.698  1.00  0.00           H  
ATOM   1447  HA2 GLY A 423     -24.121  -1.977 -28.162  1.00  0.00           H  
ATOM   1448  N   HIS A 424     -26.364  -3.367 -29.850  1.00 16.83           N  
ATOM   1449  CA  HIS A 424     -27.692  -3.254 -30.449  1.00 18.48           C  
ATOM   1450  C   HIS A 424     -28.729  -3.119 -29.328  1.00 16.06           C  
ATOM   1451  O   HIS A 424     -28.807  -3.983 -28.455  1.00 14.72           O  
ATOM   1452  CB  HIS A 424     -27.981  -4.531 -31.260  0.50 18.87           C  
ATOM   1453  CG  HIS A 424     -26.986  -4.803 -32.361  0.50 22.61           C  
ATOM   1454  ND1 HIS A 424     -26.714  -3.894 -33.370  0.50 25.77           N  
ATOM   1455  CD2 HIS A 424     -26.174  -5.887 -32.610  0.50 26.57           C  
ATOM   1456  CE1 HIS A 424     -25.777  -4.439 -34.151  0.50 26.40           C  
ATOM   1457  NE2 HIS A 424     -25.408  -5.651 -33.754  0.50 28.21           N  
ATOM   1458  H   HIS A 424     -26.106  -4.266 -29.467  1.00  0.00           H  
ATOM   1459  HA  HIS A 424     -27.748  -2.389 -31.112  1.00  0.00           H  
ATOM   1460  HB3 HIS A 424     -28.962  -4.450 -31.722  1.00  0.00           H  
ATOM   1461  HB2 HIS A 424     -28.020  -5.408 -30.613  1.00  0.00           H  
ATOM   1462  HD1 HIS A 424     -27.144  -2.989 -33.492  1.00  0.00           H  
ATOM   1463  HD2 HIS A 424     -26.075  -6.807 -32.053  1.00  0.00           H  
ATOM   1464  HE1 HIS A 424     -25.367  -3.952 -35.023  1.00  0.00           H  
ATOM   1465  N   ILE A 425     -29.512  -2.028 -29.360  1.00 17.68           N  
ATOM   1466  CA  ILE A 425     -30.507  -1.672 -28.346  1.00 16.16           C  
ATOM   1467  C   ILE A 425     -31.834  -2.353 -28.727  1.00 15.84           C  
ATOM   1468  O   ILE A 425     -32.408  -2.052 -29.772  1.00 14.46           O  
ATOM   1469  CB  ILE A 425     -30.708  -0.122 -28.322  1.00 16.98           C  
ATOM   1470  CG1 ILE A 425     -29.375   0.648 -28.148  1.00 17.90           C  
ATOM   1471  CG2 ILE A 425     -31.722   0.295 -27.241  1.00 18.06           C  
ATOM   1472  CD1 ILE A 425     -29.496   2.173 -28.289  1.00 19.42           C  
ATOM   1473  H   ILE A 425     -29.392  -1.383 -30.128  1.00  0.00           H  
ATOM   1474  HA  ILE A 425     -30.176  -2.011 -27.363  1.00  0.00           H  
ATOM   1475  HB  ILE A 425     -31.130   0.197 -29.270  1.00  0.00           H  
ATOM   1476 HG13 ILE A 425     -28.656   0.323 -28.900  1.00  0.00           H  
ATOM   1477 HG12 ILE A 425     -28.929   0.410 -27.182  1.00  0.00           H  
ATOM   1478 HG21 ILE A 425     -31.896   1.370 -27.237  1.00  0.00           H  
ATOM   1479 HG22 ILE A 425     -32.699  -0.169 -27.376  1.00  0.00           H  
ATOM   1480 HG23 ILE A 425     -31.349   0.008 -26.260  1.00  0.00           H  
ATOM   1481 HD11 ILE A 425     -28.507   2.628 -28.337  1.00  0.00           H  
ATOM   1482 HD12 ILE A 425     -30.034   2.455 -29.193  1.00  0.00           H  
ATOM   1483 HD13 ILE A 425     -30.017   2.621 -27.444  1.00  0.00           H  
ATOM   1484  N   TYR A 426     -32.326  -3.250 -27.862  1.00 16.95           N  
ATOM   1485  CA  TYR A 426     -33.594  -3.956 -28.023  1.00 18.66           C  
ATOM   1486  C   TYR A 426     -34.689  -3.189 -27.272  1.00 17.00           C  
ATOM   1487  O   TYR A 426     -34.603  -3.018 -26.058  1.00 19.04           O  
ATOM   1488  CB  TYR A 426     -33.466  -5.360 -27.397  1.00 18.28           C  
ATOM   1489  CG  TYR A 426     -32.647  -6.326 -28.234  1.00 22.04           C  
ATOM   1490  CD1 TYR A 426     -31.238  -6.301 -28.170  1.00 21.00           C  
ATOM   1491  CD2 TYR A 426     -33.291  -7.238 -29.095  1.00 20.74           C  
ATOM   1492  CE1 TYR A 426     -30.479  -7.176 -28.968  1.00 22.65           C  
ATOM   1493  CE2 TYR A 426     -32.530  -8.129 -29.877  1.00 23.51           C  
ATOM   1494  CZ  TYR A 426     -31.123  -8.105 -29.806  1.00 24.91           C  
ATOM   1495  OH  TYR A 426     -30.386  -8.979 -30.552  1.00 26.67           O  
ATOM   1496  H   TYR A 426     -31.805  -3.434 -27.013  1.00  0.00           H  
ATOM   1497  HA  TYR A 426     -33.859  -4.059 -29.075  1.00  0.00           H  
ATOM   1498  HB3 TYR A 426     -34.456  -5.799 -27.257  1.00  0.00           H  
ATOM   1499  HB2 TYR A 426     -33.029  -5.295 -26.400  1.00  0.00           H  
ATOM   1500  HD1 TYR A 426     -30.736  -5.599 -27.520  1.00  0.00           H  
ATOM   1501  HD2 TYR A 426     -34.370  -7.260 -29.159  1.00  0.00           H  
ATOM   1502  HE1 TYR A 426     -29.402  -7.123 -28.938  1.00  0.00           H  
ATOM   1503  HE2 TYR A 426     -33.030  -8.829 -30.529  1.00  0.00           H  
ATOM   1504  HH  TYR A 426     -29.456  -8.892 -30.410  1.00  0.00           H  
ATOM   1505  N   ALA A 427     -35.721  -2.754 -28.006  1.00 16.36           N  
ATOM   1506  CA  ALA A 427     -36.939  -2.125 -27.507  1.00 15.01           C  
ATOM   1507  C   ALA A 427     -37.998  -3.213 -27.313  1.00 15.12           C  
ATOM   1508  O   ALA A 427     -38.515  -3.760 -28.288  1.00 16.85           O  
ATOM   1509  CB  ALA A 427     -37.440  -1.157 -28.586  1.00 15.05           C  
ATOM   1510  H   ALA A 427     -35.704  -2.960 -28.998  1.00  0.00           H  
ATOM   1511  HA  ALA A 427     -36.768  -1.591 -26.573  1.00  0.00           H  
ATOM   1512  HB1 ALA A 427     -38.457  -0.825 -28.389  1.00  0.00           H  
ATOM   1513  HB2 ALA A 427     -36.810  -0.270 -28.623  1.00  0.00           H  
ATOM   1514  HB3 ALA A 427     -37.437  -1.611 -29.576  1.00  0.00           H  
ATOM   1515  N   VAL A 428     -38.285  -3.535 -26.045  1.00 14.33           N  
ATOM   1516  CA  VAL A 428     -39.130  -4.647 -25.622  1.00 15.41           C  
ATOM   1517  C   VAL A 428     -40.425  -4.076 -25.029  1.00 15.09           C  
ATOM   1518  O   VAL A 428     -40.383  -3.297 -24.074  1.00 15.02           O  
ATOM   1519  CB  VAL A 428     -38.367  -5.472 -24.547  1.00 15.73           C  
ATOM   1520  CG1 VAL A 428     -39.136  -6.725 -24.093  1.00 17.24           C  
ATOM   1521  CG2 VAL A 428     -36.948  -5.875 -24.988  1.00 16.70           C  
ATOM   1522  H   VAL A 428     -37.824  -3.019 -25.305  1.00  0.00           H  
ATOM   1523  HA  VAL A 428     -39.363  -5.293 -26.468  1.00  0.00           H  
ATOM   1524  HB  VAL A 428     -38.252  -4.844 -23.666  1.00  0.00           H  
ATOM   1525 HG11 VAL A 428     -38.572  -7.280 -23.343  1.00  0.00           H  
ATOM   1526 HG12 VAL A 428     -40.098  -6.475 -23.644  1.00  0.00           H  
ATOM   1527 HG13 VAL A 428     -39.320  -7.397 -24.931  1.00  0.00           H  
ATOM   1528 HG21 VAL A 428     -36.432  -6.380 -24.177  1.00  0.00           H  
ATOM   1529 HG22 VAL A 428     -36.968  -6.550 -25.843  1.00  0.00           H  
ATOM   1530 HG23 VAL A 428     -36.330  -5.017 -25.249  1.00  0.00           H  
ATOM   1531  N   GLY A 429     -41.574  -4.509 -25.571  1.00 15.41           N  
ATOM   1532  CA  GLY A 429     -42.901  -4.240 -25.026  1.00 15.93           C  
ATOM   1533  C   GLY A 429     -43.322  -2.767 -25.090  1.00 14.39           C  
ATOM   1534  O   GLY A 429     -43.077  -2.091 -26.086  1.00 17.59           O  
ATOM   1535  H   GLY A 429     -41.524  -5.130 -26.366  1.00  0.00           H  
ATOM   1536  HA3 GLY A 429     -42.926  -4.599 -23.998  1.00  0.00           H  
ATOM   1537  HA2 GLY A 429     -43.622  -4.832 -25.586  1.00  0.00           H  
ATOM   1538  N   GLY A 430     -43.992  -2.288 -24.033  1.00 15.31           N  
ATOM   1539  CA  GLY A 430     -44.554  -0.943 -23.939  1.00 16.31           C  
ATOM   1540  C   GLY A 430     -45.916  -0.828 -24.636  1.00 16.70           C  
ATOM   1541  O   GLY A 430     -46.480  -1.831 -25.078  1.00 17.71           O  
ATOM   1542  H   GLY A 430     -44.185  -2.923 -23.269  1.00  0.00           H  
ATOM   1543  HA3 GLY A 430     -43.862  -0.204 -24.345  1.00  0.00           H  
ATOM   1544  HA2 GLY A 430     -44.683  -0.709 -22.882  1.00  0.00           H  
ATOM   1545  N   SER A 431     -46.453   0.399 -24.717  1.00 19.11           N  
ATOM   1546  CA  SER A 431     -47.826   0.684 -25.134  1.00 20.16           C  
ATOM   1547  C   SER A 431     -47.959   1.861 -26.107  1.00 20.61           C  
ATOM   1548  O   SER A 431     -47.161   2.798 -26.091  1.00 18.19           O  
ATOM   1549  CB  SER A 431     -48.748   0.784 -23.899  1.00 19.64           C  
ATOM   1550  OG  SER A 431     -48.582   1.996 -23.190  1.00 20.94           O  
ATOM   1551  H   SER A 431     -45.944   1.166 -24.299  1.00  0.00           H  
ATOM   1552  HA  SER A 431     -48.158  -0.180 -25.704  1.00  0.00           H  
ATOM   1553  HB3 SER A 431     -48.564  -0.043 -23.220  1.00  0.00           H  
ATOM   1554  HB2 SER A 431     -49.794   0.713 -24.202  1.00  0.00           H  
ATOM   1555  HG  SER A 431     -48.817   2.715 -23.757  1.00  0.00           H  
ATOM   1556  N   HIS A 432     -49.033   1.799 -26.907  1.00 20.04           N  
ATOM   1557  CA  HIS A 432     -49.529   2.831 -27.807  1.00 20.09           C  
ATOM   1558  C   HIS A 432     -51.044   2.911 -27.602  1.00 23.09           C  
ATOM   1559  O   HIS A 432     -51.799   2.155 -28.214  1.00 20.44           O  
ATOM   1560  CB  HIS A 432     -49.090   2.536 -29.255  1.00 20.69           C  
ATOM   1561  CG  HIS A 432     -49.652   3.473 -30.295  1.00 20.97           C  
ATOM   1562  ND1 HIS A 432     -49.753   4.854 -30.096  1.00 24.68           N  
ATOM   1563  CD2 HIS A 432     -50.110   3.172 -31.561  1.00 25.30           C  
ATOM   1564  CE1 HIS A 432     -50.279   5.323 -31.219  1.00 27.31           C  
ATOM   1565  NE2 HIS A 432     -50.507   4.371 -32.124  1.00 25.37           N  
ATOM   1566  H   HIS A 432     -49.615   0.975 -26.829  1.00  0.00           H  
ATOM   1567  HA  HIS A 432     -49.103   3.794 -27.522  1.00  0.00           H  
ATOM   1568  HB3 HIS A 432     -49.380   1.522 -29.534  1.00  0.00           H  
ATOM   1569  HB2 HIS A 432     -48.006   2.574 -29.327  1.00  0.00           H  
ATOM   1570  HD2 HIS A 432     -50.184   2.231 -32.087  1.00  0.00           H  
ATOM   1571  HE1 HIS A 432     -50.491   6.369 -31.386  1.00  0.00           H  
ATOM   1572  HE2 HIS A 432     -50.898   4.503 -33.047  1.00  0.00           H  
ATOM   1573  N   GLY A 433     -51.480   3.797 -26.696  1.00 25.15           N  
ATOM   1574  CA  GLY A 433     -52.855   3.896 -26.224  1.00 27.28           C  
ATOM   1575  C   GLY A 433     -53.225   2.674 -25.377  1.00 28.16           C  
ATOM   1576  O   GLY A 433     -52.579   2.402 -24.365  1.00 27.69           O  
ATOM   1577  H   GLY A 433     -50.800   4.422 -26.274  1.00  0.00           H  
ATOM   1578  HA3 GLY A 433     -53.535   4.011 -27.070  1.00  0.00           H  
ATOM   1579  HA2 GLY A 433     -52.951   4.794 -25.613  1.00  0.00           H  
ATOM   1580  N   CYS A 434     -54.258   1.943 -25.818  1.00 24.94           N  
ATOM   1581  CA  CYS A 434     -54.732   0.695 -25.217  1.00 23.51           C  
ATOM   1582  C   CYS A 434     -54.083  -0.558 -25.847  1.00 22.99           C  
ATOM   1583  O   CYS A 434     -54.379  -1.668 -25.402  1.00 21.81           O  
ATOM   1584  CB  CYS A 434     -56.259   0.612 -25.425  0.50 24.15           C  
ATOM   1585  SG  CYS A 434     -57.091   1.765 -24.295  0.50 26.63           S  
ATOM   1586  H   CYS A 434     -54.724   2.246 -26.661  1.00  0.00           H  
ATOM   1587  HA  CYS A 434     -54.509   0.671 -24.148  1.00  0.00           H  
ATOM   1588  HB3 CYS A 434     -56.643  -0.384 -25.201  1.00  0.00           H  
ATOM   1589  HB2 CYS A 434     -56.538   0.838 -26.455  1.00  0.00           H  
ATOM   1590  HG  CYS A 434     -56.493   2.867 -24.754  1.00  0.00           H  
ATOM   1591  N   ILE A 435     -53.188  -0.409 -26.844  1.00 24.63           N  
ATOM   1592  CA  ILE A 435     -52.437  -1.510 -27.458  1.00 26.67           C  
ATOM   1593  C   ILE A 435     -51.240  -1.804 -26.540  1.00 24.37           C  
ATOM   1594  O   ILE A 435     -50.384  -0.944 -26.348  1.00 28.01           O  
ATOM   1595  CB  ILE A 435     -51.920  -1.106 -28.874  1.00 28.22           C  
ATOM   1596  CG1 ILE A 435     -53.072  -0.662 -29.809  1.00 32.14           C  
ATOM   1597  CG2 ILE A 435     -51.100  -2.241 -29.533  1.00 31.38           C  
ATOM   1598  CD1 ILE A 435     -52.604   0.030 -31.098  1.00 31.85           C  
ATOM   1599  H   ILE A 435     -52.967   0.527 -27.157  1.00  0.00           H  
ATOM   1600  HA  ILE A 435     -53.074  -2.392 -27.548  1.00  0.00           H  
ATOM   1601  HB  ILE A 435     -51.245  -0.257 -28.763  1.00  0.00           H  
ATOM   1602 HG13 ILE A 435     -53.724   0.044 -29.296  1.00  0.00           H  
ATOM   1603 HG12 ILE A 435     -53.700  -1.519 -30.058  1.00  0.00           H  
ATOM   1604 HG21 ILE A 435     -50.708  -1.945 -30.506  1.00  0.00           H  
ATOM   1605 HG22 ILE A 435     -50.231  -2.526 -28.939  1.00  0.00           H  
ATOM   1606 HG23 ILE A 435     -51.708  -3.134 -29.678  1.00  0.00           H  
ATOM   1607 HD11 ILE A 435     -53.457   0.404 -31.664  1.00  0.00           H  
ATOM   1608 HD12 ILE A 435     -51.960   0.880 -30.873  1.00  0.00           H  
ATOM   1609 HD13 ILE A 435     -52.055  -0.647 -31.752  1.00  0.00           H  
ATOM   1610  N   HIS A 436     -51.197  -3.025 -25.988  1.00 22.68           N  
ATOM   1611  CA  HIS A 436     -50.114  -3.545 -25.156  1.00 22.35           C  
ATOM   1612  C   HIS A 436     -49.298  -4.490 -26.044  1.00 21.40           C  
ATOM   1613  O   HIS A 436     -49.823  -5.505 -26.502  1.00 19.85           O  
ATOM   1614  CB  HIS A 436     -50.730  -4.337 -23.978  1.00 25.92           C  
ATOM   1615  CG  HIS A 436     -51.465  -3.486 -22.967  1.00 30.21           C  
ATOM   1616  ND1 HIS A 436     -52.583  -2.727 -23.274  1.00 33.89           N  
ATOM   1617  CD2 HIS A 436     -51.238  -3.263 -21.627  1.00 34.33           C  
ATOM   1618  CE1 HIS A 436     -52.941  -2.072 -22.169  1.00 36.36           C  
ATOM   1619  NE2 HIS A 436     -52.167  -2.347 -21.128  1.00 35.40           N  
ATOM   1620  H   HIS A 436     -51.946  -3.666 -26.204  1.00  0.00           H  
ATOM   1621  HA  HIS A 436     -49.476  -2.745 -24.776  1.00  0.00           H  
ATOM   1622  HB3 HIS A 436     -49.944  -4.872 -23.443  1.00  0.00           H  
ATOM   1623  HB2 HIS A 436     -51.421  -5.101 -24.340  1.00  0.00           H  
ATOM   1624  HD1 HIS A 436     -53.036  -2.650 -24.176  1.00  0.00           H  
ATOM   1625  HD2 HIS A 436     -50.474  -3.676 -20.989  1.00  0.00           H  
ATOM   1626  HE1 HIS A 436     -53.776  -1.388 -22.127  1.00  0.00           H  
ATOM   1627  N   HIS A 437     -48.035  -4.142 -26.331  1.00 18.42           N  
ATOM   1628  CA  HIS A 437     -47.212  -4.848 -27.313  1.00 17.11           C  
ATOM   1629  C   HIS A 437     -46.512  -6.065 -26.699  1.00 16.77           C  
ATOM   1630  O   HIS A 437     -45.957  -5.994 -25.601  1.00 18.21           O  
ATOM   1631  CB  HIS A 437     -46.113  -3.904 -27.842  1.00 18.58           C  
ATOM   1632  CG  HIS A 437     -46.640  -2.715 -28.602  1.00 19.04           C  
ATOM   1633  ND1 HIS A 437     -46.745  -1.457 -28.041  1.00 23.62           N  
ATOM   1634  CD2 HIS A 437     -47.143  -2.595 -29.879  1.00 19.86           C  
ATOM   1635  CE1 HIS A 437     -47.275  -0.657 -28.966  1.00 19.93           C  
ATOM   1636  NE2 HIS A 437     -47.549  -1.279 -30.106  1.00 20.62           N  
ATOM   1637  H   HIS A 437     -47.649  -3.305 -25.915  1.00  0.00           H  
ATOM   1638  HA  HIS A 437     -47.832  -5.166 -28.155  1.00  0.00           H  
ATOM   1639  HB3 HIS A 437     -45.456  -4.450 -28.521  1.00  0.00           H  
ATOM   1640  HB2 HIS A 437     -45.477  -3.550 -27.030  1.00  0.00           H  
ATOM   1641  HD1 HIS A 437     -46.478  -1.197 -27.101  1.00  0.00           H  
ATOM   1642  HD2 HIS A 437     -47.253  -3.351 -30.643  1.00  0.00           H  
ATOM   1643  HE1 HIS A 437     -47.463   0.389 -28.799  1.00  0.00           H  
ATOM   1644  N   ASN A 438     -46.497  -7.161 -27.472  1.00 19.35           N  
ATOM   1645  CA  ASN A 438     -45.590  -8.299 -27.317  1.00 18.90           C  
ATOM   1646  C   ASN A 438     -44.421  -8.204 -28.317  1.00 17.35           C  
ATOM   1647  O   ASN A 438     -43.412  -8.876 -28.126  1.00 18.03           O  
ATOM   1648  CB  ASN A 438     -46.343  -9.643 -27.506  1.00 20.64           C  
ATOM   1649  CG  ASN A 438     -47.043  -9.872 -28.855  1.00 25.15           C  
ATOM   1650  OD1 ASN A 438     -47.746  -9.002 -29.366  1.00 25.41           O  
ATOM   1651  ND2 ASN A 438     -46.827 -11.046 -29.449  1.00 31.43           N  
ATOM   1652  H   ASN A 438     -47.049  -7.149 -28.319  1.00  0.00           H  
ATOM   1653  HA  ASN A 438     -45.162  -8.298 -26.316  1.00  0.00           H  
ATOM   1654  HB3 ASN A 438     -47.099  -9.748 -26.733  1.00  0.00           H  
ATOM   1655  HB2 ASN A 438     -45.645 -10.460 -27.323  1.00  0.00           H  
ATOM   1656 HD22 ASN A 438     -47.258 -11.244 -30.341  1.00  0.00           H  
ATOM   1657 HD21 ASN A 438     -46.238 -11.738 -29.002  1.00  0.00           H  
ATOM   1658  N   SER A 439     -44.539  -7.363 -29.363  1.00 18.71           N  
ATOM   1659  CA  SER A 439     -43.526  -7.102 -30.385  1.00 17.58           C  
ATOM   1660  C   SER A 439     -42.225  -6.533 -29.796  1.00 17.47           C  
ATOM   1661  O   SER A 439     -42.250  -5.814 -28.795  1.00 19.10           O  
ATOM   1662  CB  SER A 439     -44.131  -6.179 -31.467  1.00 16.59           C  
ATOM   1663  OG  SER A 439     -44.328  -4.851 -31.019  1.00 18.78           O  
ATOM   1664  H   SER A 439     -45.394  -6.833 -29.440  1.00  0.00           H  
ATOM   1665  HA  SER A 439     -43.293  -8.059 -30.850  1.00  0.00           H  
ATOM   1666  HB3 SER A 439     -45.083  -6.580 -31.820  1.00  0.00           H  
ATOM   1667  HB2 SER A 439     -43.471  -6.146 -32.335  1.00  0.00           H  
ATOM   1668  HG  SER A 439     -44.749  -4.360 -31.710  1.00  0.00           H  
ATOM   1669  N   VAL A 440     -41.094  -6.881 -30.426  1.00 18.82           N  
ATOM   1670  CA  VAL A 440     -39.742  -6.480 -30.045  1.00 17.20           C  
ATOM   1671  C   VAL A 440     -38.982  -6.095 -31.318  1.00 17.33           C  
ATOM   1672  O   VAL A 440     -39.107  -6.770 -32.340  1.00 16.87           O  
ATOM   1673  CB  VAL A 440     -39.047  -7.571 -29.180  1.00 18.03           C  
ATOM   1674  CG1 VAL A 440     -37.636  -7.160 -28.713  1.00 17.91           C  
ATOM   1675  CG2 VAL A 440     -39.897  -7.988 -27.966  1.00 20.19           C  
ATOM   1676  H   VAL A 440     -41.164  -7.468 -31.246  1.00  0.00           H  
ATOM   1677  HA  VAL A 440     -39.820  -5.576 -29.441  1.00  0.00           H  
ATOM   1678  HB  VAL A 440     -38.929  -8.462 -29.797  1.00  0.00           H  
ATOM   1679 HG11 VAL A 440     -37.171  -7.950 -28.122  1.00  0.00           H  
ATOM   1680 HG12 VAL A 440     -36.966  -6.958 -29.548  1.00  0.00           H  
ATOM   1681 HG13 VAL A 440     -37.669  -6.265 -28.095  1.00  0.00           H  
ATOM   1682 HG21 VAL A 440     -39.337  -8.610 -27.276  1.00  0.00           H  
ATOM   1683 HG22 VAL A 440     -40.251  -7.125 -27.405  1.00  0.00           H  
ATOM   1684 HG23 VAL A 440     -40.767  -8.564 -28.276  1.00  0.00           H  
ATOM   1685  N   GLU A 441     -38.183  -5.021 -31.239  1.00 16.18           N  
ATOM   1686  CA  GLU A 441     -37.375  -4.480 -32.328  1.00 19.36           C  
ATOM   1687  C   GLU A 441     -35.982  -4.094 -31.825  1.00 16.64           C  
ATOM   1688  O   GLU A 441     -35.825  -3.655 -30.690  1.00 14.71           O  
ATOM   1689  CB  GLU A 441     -38.136  -3.367 -33.079  1.00 19.05           C  
ATOM   1690  CG  GLU A 441     -38.526  -2.147 -32.221  1.00 20.73           C  
ATOM   1691  CD  GLU A 441     -39.401  -1.167 -32.998  1.00 25.67           C  
ATOM   1692  OE1 GLU A 441     -38.910  -0.630 -34.013  1.00 25.09           O  
ATOM   1693  OE2 GLU A 441     -40.562  -0.974 -32.577  1.00 21.59           O1-
ATOM   1694  H   GLU A 441     -38.128  -4.534 -30.354  1.00  0.00           H  
ATOM   1695  HA  GLU A 441     -37.203  -5.288 -33.040  1.00  0.00           H  
ATOM   1696  HB3 GLU A 441     -39.035  -3.791 -33.524  1.00  0.00           H  
ATOM   1697  HB2 GLU A 441     -37.528  -3.032 -33.921  1.00  0.00           H  
ATOM   1698  HG3 GLU A 441     -37.641  -1.619 -31.878  1.00  0.00           H  
ATOM   1699  HG2 GLU A 441     -39.062  -2.465 -31.327  1.00  0.00           H  
ATOM   1700  N   ARG A 442     -34.978  -4.290 -32.687  1.00 18.25           N  
ATOM   1701  CA  ARG A 442     -33.553  -4.136 -32.426  1.00 17.86           C  
ATOM   1702  C   ARG A 442     -33.001  -2.990 -33.285  1.00 16.48           C  
ATOM   1703  O   ARG A 442     -33.090  -3.039 -34.511  1.00 14.63           O  
ATOM   1704  CB  ARG A 442     -32.887  -5.477 -32.800  1.00 20.34           C  
ATOM   1705  CG  ARG A 442     -31.358  -5.519 -32.629  1.00 25.80           C  
ATOM   1706  CD  ARG A 442     -30.759  -6.845 -33.113  1.00 29.31           C  
ATOM   1707  NE  ARG A 442     -30.779  -6.934 -34.581  1.00 35.87           N  
ATOM   1708  CZ  ARG A 442     -31.006  -8.040 -35.311  1.00 41.79           C  
ATOM   1709  NH1 ARG A 442     -31.222  -9.232 -34.735  1.00 47.75           N  
ATOM   1710  NH2 ARG A 442     -31.016  -7.947 -36.646  1.00 46.23           N1+
ATOM   1711  H   ARG A 442     -35.221  -4.631 -33.610  1.00  0.00           H  
ATOM   1712  HA  ARG A 442     -33.369  -3.932 -31.372  1.00  0.00           H  
ATOM   1713  HB3 ARG A 442     -33.136  -5.724 -33.834  1.00  0.00           H  
ATOM   1714  HB2 ARG A 442     -33.327  -6.270 -32.195  1.00  0.00           H  
ATOM   1715  HG3 ARG A 442     -31.115  -5.371 -31.576  1.00  0.00           H  
ATOM   1716  HG2 ARG A 442     -30.882  -4.703 -33.172  1.00  0.00           H  
ATOM   1717  HD3 ARG A 442     -31.314  -7.673 -32.675  1.00  0.00           H  
ATOM   1718  HD2 ARG A 442     -29.725  -6.935 -32.777  1.00  0.00           H  
ATOM   1719  HE  ARG A 442     -30.570  -6.075 -35.070  1.00  0.00           H  
ATOM   1720 HH12 ARG A 442     -31.389 -10.055 -35.296  1.00  0.00           H  
ATOM   1721 HH11 ARG A 442     -31.208  -9.315 -33.729  1.00  0.00           H  
ATOM   1722 HH22 ARG A 442     -31.184  -8.764 -37.216  1.00  0.00           H  
ATOM   1723 HH21 ARG A 442     -30.850  -7.059 -37.098  1.00  0.00           H  
ATOM   1724  N   TYR A 443     -32.394  -1.990 -32.631  1.00 15.31           N  
ATOM   1725  CA  TYR A 443     -31.686  -0.872 -33.249  1.00 15.16           C  
ATOM   1726  C   TYR A 443     -30.228  -1.267 -33.527  1.00 16.30           C  
ATOM   1727  O   TYR A 443     -29.657  -2.106 -32.831  1.00 18.53           O  
ATOM   1728  CB  TYR A 443     -31.663   0.300 -32.249  1.00 14.57           C  
ATOM   1729  CG  TYR A 443     -31.075   1.609 -32.752  1.00 13.87           C  
ATOM   1730  CD1 TYR A 443     -31.649   2.278 -33.854  1.00 14.05           C  
ATOM   1731  CD2 TYR A 443     -29.947   2.161 -32.112  1.00 14.91           C  
ATOM   1732  CE1 TYR A 443     -31.093   3.488 -34.315  1.00 14.83           C  
ATOM   1733  CE2 TYR A 443     -29.397   3.373 -32.566  1.00 14.87           C  
ATOM   1734  CZ  TYR A 443     -29.963   4.033 -33.672  1.00 16.31           C  
ATOM   1735  OH  TYR A 443     -29.412   5.202 -34.106  1.00 17.69           O  
ATOM   1736  H   TYR A 443     -32.370  -2.035 -31.619  1.00  0.00           H  
ATOM   1737  HA  TYR A 443     -32.196  -0.570 -34.161  1.00  0.00           H  
ATOM   1738  HB3 TYR A 443     -31.111  -0.012 -31.366  1.00  0.00           H  
ATOM   1739  HB2 TYR A 443     -32.669   0.518 -31.909  1.00  0.00           H  
ATOM   1740  HD1 TYR A 443     -32.516   1.867 -34.349  1.00  0.00           H  
ATOM   1741  HD2 TYR A 443     -29.494   1.655 -31.273  1.00  0.00           H  
ATOM   1742  HE1 TYR A 443     -31.541   3.995 -35.157  1.00  0.00           H  
ATOM   1743  HE2 TYR A 443     -28.537   3.796 -32.068  1.00  0.00           H  
ATOM   1744  HH  TYR A 443     -29.871   5.588 -34.845  1.00  0.00           H  
ATOM   1745  N   GLU A 444     -29.622  -0.599 -34.516  1.00 18.42           N  
ATOM   1746  CA  GLU A 444     -28.219  -0.706 -34.884  1.00 22.82           C  
ATOM   1747  C   GLU A 444     -27.646   0.713 -35.050  1.00 20.96           C  
ATOM   1748  O   GLU A 444     -27.889   1.314 -36.096  1.00 17.40           O  
ATOM   1749  CB  GLU A 444     -28.086  -1.624 -36.115  1.00 28.82           C  
ATOM   1750  CG  GLU A 444     -26.676  -1.647 -36.738  1.00 43.46           C  
ATOM   1751  CD  GLU A 444     -26.472  -2.782 -37.740  1.00 47.27           C  
ATOM   1752  OE1 GLU A 444     -27.480  -3.345 -38.221  1.00 56.49           O  
ATOM   1753  OE2 GLU A 444     -25.289  -3.051 -38.033  1.00 58.58           O1-
ATOM   1754  H   GLU A 444     -30.177   0.062 -35.043  1.00  0.00           H  
ATOM   1755  HA  GLU A 444     -27.668  -1.215 -34.096  1.00  0.00           H  
ATOM   1756  HB3 GLU A 444     -28.801  -1.313 -36.879  1.00  0.00           H  
ATOM   1757  HB2 GLU A 444     -28.380  -2.634 -35.822  1.00  0.00           H  
ATOM   1758  HG3 GLU A 444     -25.928  -1.753 -35.952  1.00  0.00           H  
ATOM   1759  HG2 GLU A 444     -26.462  -0.707 -37.248  1.00  0.00           H  
ATOM   1760  N   PRO A 445     -26.922   1.273 -34.048  1.00 19.59           N  
ATOM   1761  CA  PRO A 445     -26.317   2.621 -34.088  1.00 21.26           C  
ATOM   1762  C   PRO A 445     -25.398   2.934 -35.284  1.00 21.75           C  
ATOM   1763  O   PRO A 445     -25.302   4.095 -35.678  1.00 22.35           O  
ATOM   1764  CB  PRO A 445     -25.498   2.735 -32.795  1.00 22.34           C  
ATOM   1765  CG  PRO A 445     -26.135   1.753 -31.835  1.00 21.29           C  
ATOM   1766  CD  PRO A 445     -26.747   0.672 -32.722  1.00 21.86           C  
ATOM   1767  HA  PRO A 445     -27.125   3.352 -34.080  1.00  0.00           H  
ATOM   1768  HB3 PRO A 445     -25.486   3.751 -32.404  1.00  0.00           H  
ATOM   1769  HB2 PRO A 445     -24.459   2.436 -32.955  1.00  0.00           H  
ATOM   1770  HG3 PRO A 445     -26.920   2.253 -31.268  1.00  0.00           H  
ATOM   1771  HG2 PRO A 445     -25.422   1.352 -31.120  1.00  0.00           H  
ATOM   1772  HD2 PRO A 445     -26.058  -0.170 -32.806  1.00  0.00           H  
ATOM   1773  HD3 PRO A 445     -27.682   0.304 -32.298  1.00  0.00           H  
ATOM   1774  N   GLU A 446     -24.739   1.913 -35.859  1.00 25.68           N  
ATOM   1775  CA  GLU A 446     -23.801   2.036 -36.978  1.00 30.86           C  
ATOM   1776  C   GLU A 446     -24.496   2.280 -38.333  1.00 30.29           C  
ATOM   1777  O   GLU A 446     -23.817   2.636 -39.295  1.00 29.53           O  
ATOM   1778  CB  GLU A 446     -22.995   0.724 -37.089  1.00 35.58           C  
ATOM   1779  CG  GLU A 446     -22.107   0.446 -35.859  1.00 51.66           C  
ATOM   1780  CD  GLU A 446     -21.076  -0.660 -36.104  1.00 63.82           C  
ATOM   1781  OE1 GLU A 446     -21.412  -1.620 -36.832  1.00 70.44           O  
ATOM   1782  OE2 GLU A 446     -19.963  -0.525 -35.550  1.00 73.16           O1-
ATOM   1783  H   GLU A 446     -24.864   0.988 -35.473  1.00  0.00           H  
ATOM   1784  HA  GLU A 446     -23.119   2.868 -36.790  1.00  0.00           H  
ATOM   1785  HB3 GLU A 446     -22.358   0.768 -37.974  1.00  0.00           H  
ATOM   1786  HB2 GLU A 446     -23.673  -0.118 -37.249  1.00  0.00           H  
ATOM   1787  HG3 GLU A 446     -22.719   0.169 -35.001  1.00  0.00           H  
ATOM   1788  HG2 GLU A 446     -21.572   1.355 -35.583  1.00  0.00           H  
ATOM   1789  N   ARG A 447     -25.825   2.096 -38.410  1.00 26.92           N  
ATOM   1790  CA  ARG A 447     -26.639   2.236 -39.619  1.00 25.13           C  
ATOM   1791  C   ARG A 447     -27.857   3.147 -39.410  1.00 25.47           C  
ATOM   1792  O   ARG A 447     -28.365   3.697 -40.386  1.00 24.29           O  
ATOM   1793  CB  ARG A 447     -27.019   0.840 -40.165  1.00 26.46           C  
ATOM   1794  CG  ARG A 447     -25.801   0.033 -40.649  1.00 32.38           C  
ATOM   1795  CD  ARG A 447     -26.152  -1.328 -41.267  1.00 36.53           C  
ATOM   1796  NE  ARG A 447     -25.038  -1.823 -42.088  1.00 42.75           N  
ATOM   1797  CZ  ARG A 447     -23.930  -2.449 -41.650  1.00 44.08           C  
ATOM   1798  NH1 ARG A 447     -22.980  -2.778 -42.534  1.00 48.38           N  
ATOM   1799  NH2 ARG A 447     -23.739  -2.748 -40.358  1.00 47.79           N1+
ATOM   1800  H   ARG A 447     -26.303   1.806 -37.568  1.00  0.00           H  
ATOM   1801  HA  ARG A 447     -26.053   2.739 -40.391  1.00  0.00           H  
ATOM   1802  HB3 ARG A 447     -27.715   0.957 -40.998  1.00  0.00           H  
ATOM   1803  HB2 ARG A 447     -27.556   0.274 -39.402  1.00  0.00           H  
ATOM   1804  HG3 ARG A 447     -25.122  -0.141 -39.815  1.00  0.00           H  
ATOM   1805  HG2 ARG A 447     -25.244   0.631 -41.372  1.00  0.00           H  
ATOM   1806  HD3 ARG A 447     -27.015  -1.220 -41.926  1.00  0.00           H  
ATOM   1807  HD2 ARG A 447     -26.430  -2.057 -40.509  1.00  0.00           H  
ATOM   1808  HE  ARG A 447     -25.109  -1.615 -43.073  1.00  0.00           H  
ATOM   1809 HH12 ARG A 447     -22.138  -3.242 -42.225  1.00  0.00           H  
ATOM   1810 HH11 ARG A 447     -23.095  -2.561 -43.513  1.00  0.00           H  
ATOM   1811 HH22 ARG A 447     -22.883  -3.185 -40.049  1.00  0.00           H  
ATOM   1812 HH21 ARG A 447     -24.466  -2.591 -39.662  1.00  0.00           H  
ATOM   1813  N   ASP A 448     -28.324   3.303 -38.158  1.00 23.57           N  
ATOM   1814  CA  ASP A 448     -29.456   4.128 -37.726  1.00 22.48           C  
ATOM   1815  C   ASP A 448     -30.799   3.502 -38.156  1.00 19.35           C  
ATOM   1816  O   ASP A 448     -31.649   4.173 -38.740  1.00 22.76           O  
ATOM   1817  CB  ASP A 448     -29.249   5.635 -38.054  1.00 20.64           C  
ATOM   1818  CG  ASP A 448     -30.256   6.595 -37.402  1.00 23.15           C  
ATOM   1819  OD1 ASP A 448     -30.695   6.306 -36.268  1.00 24.78           O  
ATOM   1820  OD2 ASP A 448     -30.567   7.620 -38.047  1.00 25.75           O1-
ATOM   1821  H   ASP A 448     -27.856   2.791 -37.423  1.00  0.00           H  
ATOM   1822  HA  ASP A 448     -29.435   4.035 -36.641  1.00  0.00           H  
ATOM   1823  HB3 ASP A 448     -29.278   5.794 -39.132  1.00  0.00           H  
ATOM   1824  HB2 ASP A 448     -28.256   5.944 -37.726  1.00  0.00           H  
ATOM   1825  N   GLU A 449     -30.947   2.186 -37.929  1.00 19.71           N  
ATOM   1826  CA  GLU A 449     -32.065   1.370 -38.397  0.50 17.47           C  
ATOM   1827  C   GLU A 449     -32.605   0.503 -37.259  1.00 17.88           C  
ATOM   1828  O   GLU A 449     -31.838  -0.208 -36.611  1.00 19.76           O  
ATOM   1829  CB  GLU A 449     -31.623   0.483 -39.579  0.50 16.91           C  
ATOM   1830  CG  GLU A 449     -31.206   1.253 -40.848  0.50 17.42           C  
ATOM   1831  CD  GLU A 449     -30.781   0.347 -42.008  0.50 17.55           C  
ATOM   1832  OE1 GLU A 449     -30.799  -0.893 -41.836  0.50 18.33           O  
ATOM   1833  OE2 GLU A 449     -30.436   0.920 -43.064  0.50 19.80           O1-
ATOM   1834  H   GLU A 449     -30.197   1.701 -37.457  1.00  0.00           H  
ATOM   1835  HA  GLU A 449     -32.881   2.010 -38.740  1.00  0.00           H  
ATOM   1836  HB3 GLU A 449     -32.451  -0.178 -39.838  1.00  0.00           H  
ATOM   1837  HB2 GLU A 449     -30.803  -0.164 -39.261  1.00  0.00           H  
ATOM   1838  HG3 GLU A 449     -30.372   1.916 -40.628  1.00  0.00           H  
ATOM   1839  HG2 GLU A 449     -32.028   1.885 -41.186  1.00  0.00           H  
ATOM   1840  N   TRP A 450     -33.935   0.517 -37.083  1.00 18.64           N  
ATOM   1841  CA  TRP A 450     -34.690  -0.429 -36.266  1.00 19.55           C  
ATOM   1842  C   TRP A 450     -35.233  -1.545 -37.171  1.00 20.47           C  
ATOM   1843  O   TRP A 450     -35.721  -1.279 -38.270  1.00 22.65           O  
ATOM   1844  CB  TRP A 450     -35.892   0.297 -35.637  1.00 19.32           C  
ATOM   1845  CG  TRP A 450     -35.554   1.222 -34.508  1.00 17.23           C  
ATOM   1846  CD1 TRP A 450     -35.401   2.560 -34.607  1.00 17.43           C  
ATOM   1847  CD2 TRP A 450     -35.340   0.901 -33.100  1.00 15.72           C  
ATOM   1848  NE1 TRP A 450     -35.135   3.090 -33.362  1.00 16.51           N  
ATOM   1849  CE2 TRP A 450     -35.097   2.115 -32.389  1.00 15.14           C  
ATOM   1850  CE3 TRP A 450     -35.330  -0.294 -32.346  1.00 15.62           C  
ATOM   1851  CZ2 TRP A 450     -34.890   2.144 -30.998  1.00 15.23           C  
ATOM   1852  CZ3 TRP A 450     -35.095  -0.280 -30.955  1.00 15.22           C  
ATOM   1853  CH2 TRP A 450     -34.882   0.936 -30.279  1.00 13.99           C  
ATOM   1854  H   TRP A 450     -34.479   1.129 -37.673  1.00  0.00           H  
ATOM   1855  HA  TRP A 450     -34.072  -0.855 -35.478  1.00  0.00           H  
ATOM   1856  HB3 TRP A 450     -36.601  -0.430 -35.239  1.00  0.00           H  
ATOM   1857  HB2 TRP A 450     -36.437   0.859 -36.398  1.00  0.00           H  
ATOM   1858  HD1 TRP A 450     -35.490   3.120 -35.527  1.00  0.00           H  
ATOM   1859  HE1 TRP A 450     -34.994   4.083 -33.226  1.00  0.00           H  
ATOM   1860  HE3 TRP A 450     -35.498  -1.235 -32.848  1.00  0.00           H  
ATOM   1861  HZ2 TRP A 450     -34.736   3.080 -30.486  1.00  0.00           H  
ATOM   1862  HZ3 TRP A 450     -35.075  -1.206 -30.404  1.00  0.00           H  
ATOM   1863  HH2 TRP A 450     -34.707   0.940 -29.213  1.00  0.00           H  
ATOM   1864  N   HIS A 451     -35.154  -2.792 -36.684  1.00 20.79           N  
ATOM   1865  CA  HIS A 451     -35.621  -4.008 -37.346  1.00 24.50           C  
ATOM   1866  C   HIS A 451     -36.339  -4.894 -36.329  1.00 21.54           C  
ATOM   1867  O   HIS A 451     -35.783  -5.176 -35.269  1.00 17.94           O  
ATOM   1868  CB  HIS A 451     -34.445  -4.742 -38.022  1.00 29.64           C  
ATOM   1869  CG  HIS A 451     -33.833  -4.020 -39.194  1.00 37.33           C  
ATOM   1870  ND1 HIS A 451     -34.431  -4.011 -40.459  1.00 44.29           N  
ATOM   1871  CD2 HIS A 451     -32.668  -3.282 -39.245  1.00 41.21           C  
ATOM   1872  CE1 HIS A 451     -33.620  -3.281 -41.212  1.00 43.94           C  
ATOM   1873  NE2 HIS A 451     -32.557  -2.828 -40.548  1.00 48.29           N  
ATOM   1874  H   HIS A 451     -34.718  -2.916 -35.780  1.00  0.00           H  
ATOM   1875  HA  HIS A 451     -36.349  -3.746 -38.118  1.00  0.00           H  
ATOM   1876  HB3 HIS A 451     -34.769  -5.723 -38.375  1.00  0.00           H  
ATOM   1877  HB2 HIS A 451     -33.660  -4.930 -37.288  1.00  0.00           H  
ATOM   1878  HD2 HIS A 451     -31.938  -3.044 -38.486  1.00  0.00           H  
ATOM   1879  HE1 HIS A 451     -33.802  -3.071 -42.256  1.00  0.00           H  
ATOM   1880  HE2 HIS A 451     -31.824  -2.236 -40.928  1.00  0.00           H  
ATOM   1881  N   LEU A 452     -37.552  -5.363 -36.667  1.00 21.38           N  
ATOM   1882  CA  LEU A 452     -38.354  -6.278 -35.853  1.00 20.95           C  
ATOM   1883  C   LEU A 452     -37.691  -7.663 -35.786  1.00 18.69           C  
ATOM   1884  O   LEU A 452     -37.467  -8.301 -36.815  1.00 18.95           O  
ATOM   1885  CB  LEU A 452     -39.767  -6.416 -36.466  1.00 23.68           C  
ATOM   1886  CG  LEU A 452     -40.707  -5.224 -36.180  1.00 28.07           C  
ATOM   1887  CD1 LEU A 452     -41.823  -5.139 -37.232  1.00 31.52           C  
ATOM   1888  CD2 LEU A 452     -41.322  -5.300 -34.772  1.00 27.25           C  
ATOM   1889  H   LEU A 452     -37.931  -5.099 -37.565  1.00  0.00           H  
ATOM   1890  HA  LEU A 452     -38.440  -5.874 -34.845  1.00  0.00           H  
ATOM   1891  HB3 LEU A 452     -40.251  -7.326 -36.105  1.00  0.00           H  
ATOM   1892  HB2 LEU A 452     -39.665  -6.556 -37.544  1.00  0.00           H  
ATOM   1893  HG  LEU A 452     -40.129  -4.301 -36.250  1.00  0.00           H  
ATOM   1894 HD11 LEU A 452     -42.476  -4.287 -37.043  1.00  0.00           H  
ATOM   1895 HD12 LEU A 452     -41.411  -5.019 -38.235  1.00  0.00           H  
ATOM   1896 HD13 LEU A 452     -42.440  -6.039 -37.231  1.00  0.00           H  
ATOM   1897 HD21 LEU A 452     -41.928  -4.418 -34.560  1.00  0.00           H  
ATOM   1898 HD22 LEU A 452     -41.963  -6.176 -34.664  1.00  0.00           H  
ATOM   1899 HD23 LEU A 452     -40.560  -5.360 -34.000  1.00  0.00           H  
ATOM   1900  N   VAL A 453     -37.413  -8.118 -34.557  1.00 16.55           N  
ATOM   1901  CA  VAL A 453     -37.005  -9.482 -34.223  1.00 17.91           C  
ATOM   1902  C   VAL A 453     -38.263 -10.274 -33.802  1.00 19.32           C  
ATOM   1903  O   VAL A 453     -39.389  -9.798 -33.973  1.00 18.99           O  
ATOM   1904  CB  VAL A 453     -35.937  -9.426 -33.090  1.00 18.72           C  
ATOM   1905  CG1 VAL A 453     -34.620  -8.813 -33.598  1.00 21.29           C  
ATOM   1906  CG2 VAL A 453     -36.387  -8.716 -31.800  1.00 19.08           C  
ATOM   1907  H   VAL A 453     -37.653  -7.523 -33.776  1.00  0.00           H  
ATOM   1908  HA  VAL A 453     -36.576  -9.983 -35.094  1.00  0.00           H  
ATOM   1909  HB  VAL A 453     -35.699 -10.451 -32.810  1.00  0.00           H  
ATOM   1910 HG11 VAL A 453     -33.842  -8.863 -32.836  1.00  0.00           H  
ATOM   1911 HG12 VAL A 453     -34.252  -9.345 -34.475  1.00  0.00           H  
ATOM   1912 HG13 VAL A 453     -34.745  -7.766 -33.874  1.00  0.00           H  
ATOM   1913 HG21 VAL A 453     -35.636  -8.825 -31.017  1.00  0.00           H  
ATOM   1914 HG22 VAL A 453     -36.529  -7.649 -31.964  1.00  0.00           H  
ATOM   1915 HG23 VAL A 453     -37.318  -9.128 -31.412  1.00  0.00           H  
ATOM   1916  N   ALA A 454     -38.085 -11.497 -33.272  1.00 18.13           N  
ATOM   1917  CA  ALA A 454     -39.171 -12.360 -32.803  1.00 19.08           C  
ATOM   1918  C   ALA A 454     -39.960 -11.708 -31.647  1.00 19.00           C  
ATOM   1919  O   ALA A 454     -39.334 -11.156 -30.739  1.00 18.14           O  
ATOM   1920  CB  ALA A 454     -38.589 -13.701 -32.336  1.00 18.84           C  
ATOM   1921  H   ALA A 454     -37.141 -11.846 -33.173  1.00  0.00           H  
ATOM   1922  HA  ALA A 454     -39.807 -12.550 -33.667  1.00  0.00           H  
ATOM   1923  HB1 ALA A 454     -39.371 -14.367 -31.969  1.00  0.00           H  
ATOM   1924  HB2 ALA A 454     -38.094 -14.211 -33.160  1.00  0.00           H  
ATOM   1925  HB3 ALA A 454     -37.862 -13.572 -31.534  1.00  0.00           H  
ATOM   1926  N   PRO A 455     -41.310 -11.759 -31.657  1.00 17.80           N  
ATOM   1927  CA  PRO A 455     -42.145 -11.190 -30.594  1.00 17.50           C  
ATOM   1928  C   PRO A 455     -42.195 -12.124 -29.373  1.00 16.94           C  
ATOM   1929  O   PRO A 455     -42.033 -13.339 -29.500  1.00 16.57           O  
ATOM   1930  CB  PRO A 455     -43.532 -11.063 -31.238  1.00 18.54           C  
ATOM   1931  CG  PRO A 455     -43.590 -12.203 -32.241  1.00 20.16           C  
ATOM   1932  CD  PRO A 455     -42.142 -12.340 -32.717  1.00 17.98           C  
ATOM   1933  HA  PRO A 455     -41.779 -10.206 -30.291  1.00  0.00           H  
ATOM   1934  HB3 PRO A 455     -43.602 -10.117 -31.774  1.00  0.00           H  
ATOM   1935  HB2 PRO A 455     -44.349 -11.090 -30.518  1.00  0.00           H  
ATOM   1936  HG3 PRO A 455     -44.288 -12.018 -33.057  1.00  0.00           H  
ATOM   1937  HG2 PRO A 455     -43.901 -13.119 -31.737  1.00  0.00           H  
ATOM   1938  HD2 PRO A 455     -41.889 -13.384 -32.906  1.00  0.00           H  
ATOM   1939  HD3 PRO A 455     -41.997 -11.774 -33.638  1.00  0.00           H  
ATOM   1940  N   MET A 456     -42.453 -11.540 -28.195  1.00 17.73           N  
ATOM   1941  CA  MET A 456     -42.621 -12.227 -26.918  1.00 20.04           C  
ATOM   1942  C   MET A 456     -43.868 -13.122 -26.908  1.00 20.74           C  
ATOM   1943  O   MET A 456     -44.824 -12.907 -27.657  1.00 20.97           O  
ATOM   1944  CB  MET A 456     -42.746 -11.184 -25.788  1.00 21.01           C  
ATOM   1945  CG  MET A 456     -41.418 -10.503 -25.449  1.00 23.43           C  
ATOM   1946  SD  MET A 456     -41.463  -9.369 -24.038  1.00 26.07           S  
ATOM   1947  CE  MET A 456     -42.574  -8.076 -24.652  1.00 29.25           C  
ATOM   1948  H   MET A 456     -42.604 -10.538 -28.190  1.00  0.00           H  
ATOM   1949  HA  MET A 456     -41.747 -12.855 -26.740  1.00  0.00           H  
ATOM   1950  HB3 MET A 456     -43.105 -11.663 -24.878  1.00  0.00           H  
ATOM   1951  HB2 MET A 456     -43.500 -10.440 -26.043  1.00  0.00           H  
ATOM   1952  HG3 MET A 456     -41.037  -9.969 -26.317  1.00  0.00           H  
ATOM   1953  HG2 MET A 456     -40.687 -11.272 -25.208  1.00  0.00           H  
ATOM   1954  HE1 MET A 456     -42.563  -7.221 -23.976  1.00  0.00           H  
ATOM   1955  HE2 MET A 456     -42.267  -7.739 -25.643  1.00  0.00           H  
ATOM   1956  HE3 MET A 456     -43.594  -8.452 -24.702  1.00  0.00           H  
ATOM   1957  N   LEU A 457     -43.845 -14.115 -26.013  1.00 23.30           N  
ATOM   1958  CA  LEU A 457     -44.920 -15.073 -25.768  1.00 24.49           C  
ATOM   1959  C   LEU A 457     -46.064 -14.450 -24.944  1.00 25.34           C  
ATOM   1960  O   LEU A 457     -47.164 -15.000 -24.925  1.00 25.29           O  
ATOM   1961  CB  LEU A 457     -44.326 -16.263 -24.978  1.00 24.44           C  
ATOM   1962  CG  LEU A 457     -43.121 -16.958 -25.656  1.00 25.18           C  
ATOM   1963  CD1 LEU A 457     -42.507 -18.011 -24.728  1.00 27.46           C  
ATOM   1964  CD2 LEU A 457     -43.482 -17.584 -27.012  1.00 28.98           C  
ATOM   1965  H   LEU A 457     -43.025 -14.193 -25.420  1.00  0.00           H  
ATOM   1966  HA  LEU A 457     -45.330 -15.418 -26.719  1.00  0.00           H  
ATOM   1967  HB3 LEU A 457     -45.107 -17.003 -24.794  1.00  0.00           H  
ATOM   1968  HB2 LEU A 457     -44.013 -15.912 -23.993  1.00  0.00           H  
ATOM   1969  HG  LEU A 457     -42.341 -16.218 -25.834  1.00  0.00           H  
ATOM   1970 HD11 LEU A 457     -41.663 -18.505 -25.205  1.00  0.00           H  
ATOM   1971 HD12 LEU A 457     -42.142 -17.556 -23.807  1.00  0.00           H  
ATOM   1972 HD13 LEU A 457     -43.236 -18.779 -24.469  1.00  0.00           H  
ATOM   1973 HD21 LEU A 457     -42.625 -18.101 -27.444  1.00  0.00           H  
ATOM   1974 HD22 LEU A 457     -44.292 -18.306 -26.913  1.00  0.00           H  
ATOM   1975 HD23 LEU A 457     -43.792 -16.826 -27.732  1.00  0.00           H  
ATOM   1976  N   THR A 458     -45.812 -13.301 -24.293  1.00 24.49           N  
ATOM   1977  CA  THR A 458     -46.757 -12.517 -23.500  1.00 24.73           C  
ATOM   1978  C   THR A 458     -46.606 -11.037 -23.902  1.00 25.62           C  
ATOM   1979  O   THR A 458     -45.502 -10.585 -24.209  1.00 22.77           O  
ATOM   1980  CB  THR A 458     -46.501 -12.771 -21.989  1.00 24.96           C  
ATOM   1981  OG1 THR A 458     -46.480 -14.158 -21.708  1.00 28.76           O  
ATOM   1982  CG2 THR A 458     -47.577 -12.177 -21.069  1.00 25.88           C  
ATOM   1983  H   THR A 458     -44.873 -12.931 -24.356  1.00  0.00           H  
ATOM   1984  HA  THR A 458     -47.776 -12.825 -23.744  1.00  0.00           H  
ATOM   1985  HB  THR A 458     -45.529 -12.364 -21.709  1.00  0.00           H  
ATOM   1986  HG1 THR A 458     -45.807 -14.555 -22.241  1.00  0.00           H  
ATOM   1987 HG21 THR A 458     -47.393 -12.440 -20.027  1.00  0.00           H  
ATOM   1988 HG22 THR A 458     -47.594 -11.093 -21.125  1.00  0.00           H  
ATOM   1989 HG23 THR A 458     -48.572 -12.539 -21.330  1.00  0.00           H  
ATOM   1990  N   ARG A 459     -47.708 -10.270 -23.865  1.00 21.25           N  
ATOM   1991  CA  ARG A 459     -47.718  -8.808 -24.004  1.00 21.24           C  
ATOM   1992  C   ARG A 459     -47.306  -8.203 -22.653  1.00 20.50           C  
ATOM   1993  O   ARG A 459     -47.776  -8.661 -21.615  1.00 19.91           O  
ATOM   1994  CB  ARG A 459     -49.148  -8.347 -24.363  1.00 22.86           C  
ATOM   1995  CG  ARG A 459     -49.591  -8.809 -25.762  1.00 24.17           C  
ATOM   1996  CD  ARG A 459     -51.069  -8.535 -26.074  1.00 26.54           C  
ATOM   1997  NE  ARG A 459     -51.416  -9.053 -27.406  1.00 26.55           N  
ATOM   1998  CZ  ARG A 459     -51.252  -8.420 -28.581  1.00 30.19           C  
ATOM   1999  NH1 ARG A 459     -50.739  -7.184 -28.653  1.00 32.94           N  
ATOM   2000  NH2 ARG A 459     -51.603  -9.044 -29.713  1.00 34.82           N1+
ATOM   2001  H   ARG A 459     -48.579 -10.706 -23.600  1.00  0.00           H  
ATOM   2002  HA  ARG A 459     -47.017  -8.487 -24.773  1.00  0.00           H  
ATOM   2003  HB3 ARG A 459     -49.209  -7.258 -24.317  1.00  0.00           H  
ATOM   2004  HB2 ARG A 459     -49.855  -8.718 -23.621  1.00  0.00           H  
ATOM   2005  HG3 ARG A 459     -49.411  -9.878 -25.876  1.00  0.00           H  
ATOM   2006  HG2 ARG A 459     -48.972  -8.315 -26.511  1.00  0.00           H  
ATOM   2007  HD3 ARG A 459     -51.317  -7.478 -25.998  1.00  0.00           H  
ATOM   2008  HD2 ARG A 459     -51.695  -9.046 -25.342  1.00  0.00           H  
ATOM   2009  HE  ARG A 459     -51.781  -9.995 -27.420  1.00  0.00           H  
ATOM   2010 HH12 ARG A 459     -50.616  -6.728 -29.545  1.00  0.00           H  
ATOM   2011 HH11 ARG A 459     -50.463  -6.697 -27.807  1.00  0.00           H  
ATOM   2012 HH22 ARG A 459     -51.479  -8.591 -30.607  1.00  0.00           H  
ATOM   2013 HH21 ARG A 459     -51.987  -9.977 -29.683  1.00  0.00           H  
ATOM   2014  N   ARG A 460     -46.386  -7.226 -22.650  1.00 19.27           N  
ATOM   2015  CA  ARG A 460     -45.778  -6.701 -21.425  1.00 18.80           C  
ATOM   2016  C   ARG A 460     -45.593  -5.183 -21.524  1.00 20.46           C  
ATOM   2017  O   ARG A 460     -44.914  -4.707 -22.431  1.00 22.34           O  
ATOM   2018  CB  ARG A 460     -44.457  -7.437 -21.085  1.00 18.70           C  
ATOM   2019  CG  ARG A 460     -44.494  -8.974 -21.100  1.00 19.28           C  
ATOM   2020  CD  ARG A 460     -43.158  -9.599 -20.679  1.00 18.03           C  
ATOM   2021  NE  ARG A 460     -43.247 -11.064 -20.649  1.00 20.76           N  
ATOM   2022  CZ  ARG A 460     -43.446 -11.826 -19.562  1.00 16.17           C  
ATOM   2023  NH1 ARG A 460     -43.597 -11.292 -18.344  1.00 16.28           N  
ATOM   2024  NH2 ARG A 460     -43.503 -13.154 -19.706  1.00 18.46           N1+
ATOM   2025  H   ARG A 460     -46.040  -6.872 -23.531  1.00  0.00           H  
ATOM   2026  HA  ARG A 460     -46.457  -6.873 -20.587  1.00  0.00           H  
ATOM   2027  HB3 ARG A 460     -44.172  -7.145 -20.077  1.00  0.00           H  
ATOM   2028  HB2 ARG A 460     -43.662  -7.099 -21.750  1.00  0.00           H  
ATOM   2029  HG3 ARG A 460     -44.732  -9.327 -22.101  1.00  0.00           H  
ATOM   2030  HG2 ARG A 460     -45.288  -9.330 -20.445  1.00  0.00           H  
ATOM   2031  HD3 ARG A 460     -42.823  -9.220 -19.718  1.00  0.00           H  
ATOM   2032  HD2 ARG A 460     -42.382  -9.321 -21.388  1.00  0.00           H  
ATOM   2033  HE  ARG A 460     -43.159 -11.540 -21.542  1.00  0.00           H  
ATOM   2034 HH12 ARG A 460     -43.728 -11.883 -17.533  1.00  0.00           H  
ATOM   2035 HH11 ARG A 460     -43.571 -10.286 -18.219  1.00  0.00           H  
ATOM   2036 HH22 ARG A 460     -43.687 -13.751 -18.914  1.00  0.00           H  
ATOM   2037 HH21 ARG A 460     -43.390 -13.556 -20.632  1.00  0.00           H  
ATOM   2038  N   ILE A 461     -46.163  -4.436 -20.563  1.00 19.41           N  
ATOM   2039  CA  ILE A 461     -46.017  -2.988 -20.373  1.00 21.14           C  
ATOM   2040  C   ILE A 461     -45.683  -2.750 -18.895  1.00 18.76           C  
ATOM   2041  O   ILE A 461     -46.269  -3.381 -18.015  1.00 20.81           O  
ATOM   2042  CB  ILE A 461     -47.209  -2.159 -20.959  1.00 22.01           C  
ATOM   2043  CG1 ILE A 461     -48.307  -1.744 -19.942  1.00 24.17           C  
ATOM   2044  CG2 ILE A 461     -47.820  -2.820 -22.211  1.00 24.52           C  
ATOM   2045  CD1 ILE A 461     -49.228  -0.620 -20.437  1.00 29.99           C  
ATOM   2046  H   ILE A 461     -46.752  -4.911 -19.896  1.00  0.00           H  
ATOM   2047  HA  ILE A 461     -45.130  -2.683 -20.932  1.00  0.00           H  
ATOM   2048  HB  ILE A 461     -46.761  -1.223 -21.297  1.00  0.00           H  
ATOM   2049 HG13 ILE A 461     -47.869  -1.363 -19.021  1.00  0.00           H  
ATOM   2050 HG12 ILE A 461     -48.893  -2.617 -19.657  1.00  0.00           H  
ATOM   2051 HG21 ILE A 461     -48.534  -2.174 -22.714  1.00  0.00           H  
ATOM   2052 HG22 ILE A 461     -47.051  -3.075 -22.937  1.00  0.00           H  
ATOM   2053 HG23 ILE A 461     -48.343  -3.742 -21.960  1.00  0.00           H  
ATOM   2054 HD11 ILE A 461     -49.957  -0.353 -19.672  1.00  0.00           H  
ATOM   2055 HD12 ILE A 461     -48.659   0.278 -20.678  1.00  0.00           H  
ATOM   2056 HD13 ILE A 461     -49.786  -0.903 -21.327  1.00  0.00           H  
ATOM   2057  N   GLY A 462     -44.713  -1.868 -18.622  1.00 20.38           N  
ATOM   2058  CA  GLY A 462     -44.050  -1.766 -17.323  1.00 17.92           C  
ATOM   2059  C   GLY A 462     -43.042  -2.904 -17.112  1.00 19.28           C  
ATOM   2060  O   GLY A 462     -42.713  -3.229 -15.973  1.00 17.97           O  
ATOM   2061  H   GLY A 462     -44.282  -1.369 -19.391  1.00  0.00           H  
ATOM   2062  HA3 GLY A 462     -44.782  -1.757 -16.513  1.00  0.00           H  
ATOM   2063  HA2 GLY A 462     -43.512  -0.821 -17.277  1.00  0.00           H  
ATOM   2064  N   VAL A 463     -42.593  -3.532 -18.211  1.00 17.94           N  
ATOM   2065  CA  VAL A 463     -41.678  -4.663 -18.240  1.00 20.85           C  
ATOM   2066  C   VAL A 463     -40.258  -4.180 -17.921  1.00 21.92           C  
ATOM   2067  O   VAL A 463     -39.744  -3.253 -18.548  1.00 21.20           O  
ATOM   2068  CB  VAL A 463     -41.769  -5.338 -19.638  1.00 21.30           C  
ATOM   2069  CG1 VAL A 463     -41.395  -4.459 -20.850  1.00 22.79           C  
ATOM   2070  CG2 VAL A 463     -41.019  -6.681 -19.691  1.00 22.06           C  
ATOM   2071  H   VAL A 463     -42.909  -3.189 -19.106  1.00  0.00           H  
ATOM   2072  HA  VAL A 463     -42.002  -5.382 -17.484  1.00  0.00           H  
ATOM   2073  HB  VAL A 463     -42.823  -5.560 -19.767  1.00  0.00           H  
ATOM   2074 HG11 VAL A 463     -41.676  -4.951 -21.781  1.00  0.00           H  
ATOM   2075 HG12 VAL A 463     -41.903  -3.494 -20.832  1.00  0.00           H  
ATOM   2076 HG13 VAL A 463     -40.323  -4.276 -20.901  1.00  0.00           H  
ATOM   2077 HG21 VAL A 463     -41.200  -7.188 -20.639  1.00  0.00           H  
ATOM   2078 HG22 VAL A 463     -39.941  -6.549 -19.592  1.00  0.00           H  
ATOM   2079 HG23 VAL A 463     -41.346  -7.349 -18.893  1.00  0.00           H  
ATOM   2080  N   GLY A 464     -39.636  -4.832 -16.932  1.00 19.95           N  
ATOM   2081  CA  GLY A 464     -38.237  -4.653 -16.592  1.00 20.31           C  
ATOM   2082  C   GLY A 464     -37.394  -5.621 -17.421  1.00 18.27           C  
ATOM   2083  O   GLY A 464     -37.784  -6.775 -17.604  1.00 19.75           O  
ATOM   2084  H   GLY A 464     -40.124  -5.590 -16.474  1.00  0.00           H  
ATOM   2085  HA3 GLY A 464     -38.123  -4.866 -15.534  1.00  0.00           H  
ATOM   2086  HA2 GLY A 464     -37.914  -3.621 -16.742  1.00  0.00           H  
ATOM   2087  N   VAL A 465     -36.245  -5.146 -17.920  1.00 16.57           N  
ATOM   2088  CA  VAL A 465     -35.372  -5.878 -18.835  1.00 17.75           C  
ATOM   2089  C   VAL A 465     -33.932  -5.894 -18.310  1.00 19.67           C  
ATOM   2090  O   VAL A 465     -33.455  -4.933 -17.707  1.00 22.91           O  
ATOM   2091  CB  VAL A 465     -35.556  -5.388 -20.298  1.00 17.60           C  
ATOM   2092  CG1 VAL A 465     -34.506  -5.949 -21.274  1.00 18.99           C  
ATOM   2093  CG2 VAL A 465     -36.953  -5.727 -20.846  1.00 17.98           C  
ATOM   2094  H   VAL A 465     -35.975  -4.198 -17.697  1.00  0.00           H  
ATOM   2095  HA  VAL A 465     -35.681  -6.920 -18.825  1.00  0.00           H  
ATOM   2096  HB  VAL A 465     -35.451  -4.303 -20.299  1.00  0.00           H  
ATOM   2097 HG11 VAL A 465     -34.718  -5.640 -22.298  1.00  0.00           H  
ATOM   2098 HG12 VAL A 465     -33.500  -5.603 -21.040  1.00  0.00           H  
ATOM   2099 HG13 VAL A 465     -34.498  -7.037 -21.246  1.00  0.00           H  
ATOM   2100 HG21 VAL A 465     -37.084  -5.305 -21.839  1.00  0.00           H  
ATOM   2101 HG22 VAL A 465     -37.094  -6.804 -20.929  1.00  0.00           H  
ATOM   2102 HG23 VAL A 465     -37.753  -5.335 -20.220  1.00  0.00           H  
ATOM   2103  N   ALA A 466     -33.264  -7.026 -18.561  1.00 19.43           N  
ATOM   2104  CA  ALA A 466     -31.928  -7.383 -18.117  1.00 20.42           C  
ATOM   2105  C   ALA A 466     -31.244  -8.256 -19.172  1.00 21.61           C  
ATOM   2106  O   ALA A 466     -31.919  -9.005 -19.874  1.00 20.76           O  
ATOM   2107  CB  ALA A 466     -32.032  -8.060 -16.747  1.00 21.81           C  
ATOM   2108  H   ALA A 466     -33.757  -7.743 -19.078  1.00  0.00           H  
ATOM   2109  HA  ALA A 466     -31.327  -6.477 -18.015  1.00  0.00           H  
ATOM   2110  HB1 ALA A 466     -31.196  -8.727 -16.573  1.00  0.00           H  
ATOM   2111  HB2 ALA A 466     -32.044  -7.325 -15.942  1.00  0.00           H  
ATOM   2112  HB3 ALA A 466     -32.934  -8.670 -16.670  1.00  0.00           H  
ATOM   2113  N   VAL A 467     -29.907  -8.177 -19.263  1.00 17.80           N  
ATOM   2114  CA  VAL A 467     -29.076  -8.966 -20.175  1.00 17.98           C  
ATOM   2115  C   VAL A 467     -28.004  -9.690 -19.354  1.00 20.08           C  
ATOM   2116  O   VAL A 467     -27.215  -9.049 -18.660  1.00 17.11           O  
ATOM   2117  CB  VAL A 467     -28.496  -8.076 -21.308  1.00 18.40           C  
ATOM   2118  CG1 VAL A 467     -27.446  -8.813 -22.163  1.00 18.05           C  
ATOM   2119  CG2 VAL A 467     -29.608  -7.521 -22.217  1.00 19.22           C  
ATOM   2120  H   VAL A 467     -29.421  -7.552 -18.638  1.00  0.00           H  
ATOM   2121  HA  VAL A 467     -29.685  -9.732 -20.652  1.00  0.00           H  
ATOM   2122  HB  VAL A 467     -27.993  -7.224 -20.847  1.00  0.00           H  
ATOM   2123 HG11 VAL A 467     -27.065  -8.169 -22.953  1.00  0.00           H  
ATOM   2124 HG12 VAL A 467     -26.576  -9.120 -21.582  1.00  0.00           H  
ATOM   2125 HG13 VAL A 467     -27.870  -9.705 -22.627  1.00  0.00           H  
ATOM   2126 HG21 VAL A 467     -29.196  -6.881 -22.996  1.00  0.00           H  
ATOM   2127 HG22 VAL A 467     -30.156  -8.324 -22.709  1.00  0.00           H  
ATOM   2128 HG23 VAL A 467     -30.325  -6.922 -21.657  1.00  0.00           H  
ATOM   2129  N   LEU A 468     -27.973 -11.026 -19.469  1.00 18.53           N  
ATOM   2130  CA  LEU A 468     -27.067 -11.924 -18.764  1.00 24.32           C  
ATOM   2131  C   LEU A 468     -26.706 -13.091 -19.688  1.00 22.13           C  
ATOM   2132  O   LEU A 468     -27.587 -13.841 -20.109  1.00 18.51           O  
ATOM   2133  CB  LEU A 468     -27.704 -12.327 -17.416  1.00 25.51           C  
ATOM   2134  CG  LEU A 468     -26.959 -13.382 -16.574  1.00 25.99           C  
ATOM   2135  CD1 LEU A 468     -25.515 -12.981 -16.240  1.00 26.21           C  
ATOM   2136  CD2 LEU A 468     -27.735 -13.690 -15.284  1.00 27.04           C  
ATOM   2137  H   LEU A 468     -28.649 -11.462 -20.084  1.00  0.00           H  
ATOM   2138  HA  LEU A 468     -26.144 -11.381 -18.550  1.00  0.00           H  
ATOM   2139  HB3 LEU A 468     -28.698 -12.715 -17.630  1.00  0.00           H  
ATOM   2140  HB2 LEU A 468     -27.853 -11.434 -16.810  1.00  0.00           H  
ATOM   2141  HG  LEU A 468     -26.928 -14.306 -17.149  1.00  0.00           H  
ATOM   2142 HD11 LEU A 468     -25.028 -13.765 -15.665  1.00  0.00           H  
ATOM   2143 HD12 LEU A 468     -24.916 -12.830 -17.137  1.00  0.00           H  
ATOM   2144 HD13 LEU A 468     -25.478 -12.067 -15.650  1.00  0.00           H  
ATOM   2145 HD21 LEU A 468     -27.278 -14.519 -14.743  1.00  0.00           H  
ATOM   2146 HD22 LEU A 468     -27.759 -12.828 -14.617  1.00  0.00           H  
ATOM   2147 HD23 LEU A 468     -28.765 -13.968 -15.500  1.00  0.00           H  
ATOM   2148  N   ASN A 469     -25.407 -13.223 -20.008  1.00 23.08           N  
ATOM   2149  CA  ASN A 469     -24.795 -14.290 -20.815  1.00 23.19           C  
ATOM   2150  C   ASN A 469     -25.118 -14.167 -22.321  1.00 21.29           C  
ATOM   2151  O   ASN A 469     -25.123 -15.172 -23.031  1.00 21.61           O  
ATOM   2152  CB  ASN A 469     -25.040 -15.713 -20.232  1.00 24.05           C  
ATOM   2153  CG  ASN A 469     -24.567 -15.886 -18.781  1.00 27.69           C  
ATOM   2154  OD1 ASN A 469     -23.442 -15.528 -18.441  1.00 36.36           O  
ATOM   2155  ND2 ASN A 469     -25.435 -16.408 -17.911  1.00 29.36           N  
ATOM   2156  H   ASN A 469     -24.767 -12.550 -19.611  1.00  0.00           H  
ATOM   2157  HA  ASN A 469     -23.722 -14.105 -20.756  1.00  0.00           H  
ATOM   2158  HB3 ASN A 469     -24.505 -16.454 -20.827  1.00  0.00           H  
ATOM   2159  HB2 ASN A 469     -26.096 -15.980 -20.309  1.00  0.00           H  
ATOM   2160 HD22 ASN A 469     -25.164 -16.525 -16.945  1.00  0.00           H  
ATOM   2161 HD21 ASN A 469     -26.355 -16.686 -18.219  1.00  0.00           H  
ATOM   2162  N   ARG A 470     -25.444 -12.943 -22.782  1.00 20.07           N  
ATOM   2163  CA  ARG A 470     -25.922 -12.566 -24.121  1.00 20.88           C  
ATOM   2164  C   ARG A 470     -27.414 -12.868 -24.360  1.00 16.07           C  
ATOM   2165  O   ARG A 470     -27.899 -12.681 -25.474  1.00 14.33           O  
ATOM   2166  CB  ARG A 470     -24.994 -12.999 -25.289  1.00 26.30           C  
ATOM   2167  CG  ARG A 470     -23.742 -12.114 -25.460  1.00 34.07           C  
ATOM   2168  CD  ARG A 470     -22.999 -12.375 -26.784  1.00 43.52           C  
ATOM   2169  NE  ARG A 470     -23.868 -12.105 -27.941  1.00 47.34           N  
ATOM   2170  CZ  ARG A 470     -23.849 -12.722 -29.135  1.00 49.50           C  
ATOM   2171  NH1 ARG A 470     -22.903 -13.615 -29.455  1.00 56.44           N  
ATOM   2172  NH2 ARG A 470     -24.812 -12.452 -30.024  1.00 41.77           N1+
ATOM   2173  H   ARG A 470     -25.414 -12.193 -22.106  1.00  0.00           H  
ATOM   2174  HA  ARG A 470     -25.906 -11.476 -24.106  1.00  0.00           H  
ATOM   2175  HB3 ARG A 470     -25.560 -12.951 -26.219  1.00  0.00           H  
ATOM   2176  HB2 ARG A 470     -24.699 -14.043 -25.209  1.00  0.00           H  
ATOM   2177  HG3 ARG A 470     -23.065 -12.276 -24.621  1.00  0.00           H  
ATOM   2178  HG2 ARG A 470     -24.024 -11.061 -25.421  1.00  0.00           H  
ATOM   2179  HD3 ARG A 470     -22.656 -13.409 -26.810  1.00  0.00           H  
ATOM   2180  HD2 ARG A 470     -22.116 -11.739 -26.857  1.00  0.00           H  
ATOM   2181  HE  ARG A 470     -24.512 -11.336 -27.826  1.00  0.00           H  
ATOM   2182 HH12 ARG A 470     -22.153 -13.811 -28.810  1.00  0.00           H  
ATOM   2183 HH11 ARG A 470     -22.920 -14.064 -30.361  1.00  0.00           H  
ATOM   2184 HH22 ARG A 470     -24.877 -12.994 -30.884  1.00  0.00           H  
ATOM   2185 HH21 ARG A 470     -25.501 -11.741 -29.834  1.00  0.00           H  
ATOM   2186  N   LEU A 471     -28.149 -13.315 -23.330  1.00 16.43           N  
ATOM   2187  CA  LEU A 471     -29.581 -13.590 -23.384  1.00 18.88           C  
ATOM   2188  C   LEU A 471     -30.318 -12.437 -22.693  1.00 19.83           C  
ATOM   2189  O   LEU A 471     -29.972 -12.073 -21.568  1.00 22.22           O  
ATOM   2190  CB  LEU A 471     -29.870 -14.891 -22.607  1.00 18.53           C  
ATOM   2191  CG  LEU A 471     -29.091 -16.136 -23.083  1.00 18.10           C  
ATOM   2192  CD1 LEU A 471     -29.427 -17.351 -22.207  1.00 20.29           C  
ATOM   2193  CD2 LEU A 471     -29.347 -16.453 -24.564  1.00 20.22           C  
ATOM   2194  H   LEU A 471     -27.693 -13.448 -22.438  1.00  0.00           H  
ATOM   2195  HA  LEU A 471     -29.936 -13.686 -24.412  1.00  0.00           H  
ATOM   2196  HB3 LEU A 471     -30.936 -15.095 -22.683  1.00  0.00           H  
ATOM   2197  HB2 LEU A 471     -29.671 -14.746 -21.544  1.00  0.00           H  
ATOM   2198  HG  LEU A 471     -28.024 -15.948 -22.962  1.00  0.00           H  
ATOM   2199 HD11 LEU A 471     -28.831 -18.218 -22.490  1.00  0.00           H  
ATOM   2200 HD12 LEU A 471     -29.228 -17.145 -21.155  1.00  0.00           H  
ATOM   2201 HD13 LEU A 471     -30.477 -17.629 -22.298  1.00  0.00           H  
ATOM   2202 HD21 LEU A 471     -28.840 -17.370 -24.864  1.00  0.00           H  
ATOM   2203 HD22 LEU A 471     -30.413 -16.581 -24.751  1.00  0.00           H  
ATOM   2204 HD23 LEU A 471     -28.985 -15.659 -25.216  1.00  0.00           H  
ATOM   2205  N   LEU A 472     -31.335 -11.874 -23.366  1.00 20.32           N  
ATOM   2206  CA  LEU A 472     -32.175 -10.801 -22.838  1.00 19.20           C  
ATOM   2207  C   LEU A 472     -33.387 -11.432 -22.140  1.00 19.33           C  
ATOM   2208  O   LEU A 472     -34.120 -12.213 -22.741  1.00 19.45           O  
ATOM   2209  CB  LEU A 472     -32.639  -9.903 -24.009  1.00 20.25           C  
ATOM   2210  CG  LEU A 472     -33.415  -8.634 -23.591  1.00 21.53           C  
ATOM   2211  CD1 LEU A 472     -33.044  -7.444 -24.489  1.00 23.27           C  
ATOM   2212  CD2 LEU A 472     -34.939  -8.845 -23.611  1.00 23.00           C  
ATOM   2213  H   LEU A 472     -31.575 -12.247 -24.273  1.00  0.00           H  
ATOM   2214  HA  LEU A 472     -31.603 -10.195 -22.136  1.00  0.00           H  
ATOM   2215  HB3 LEU A 472     -33.211 -10.462 -24.746  1.00  0.00           H  
ATOM   2216  HB2 LEU A 472     -31.745  -9.585 -24.539  1.00  0.00           H  
ATOM   2217  HG  LEU A 472     -33.115  -8.372 -22.575  1.00  0.00           H  
ATOM   2218 HD11 LEU A 472     -33.583  -6.542 -24.200  1.00  0.00           H  
ATOM   2219 HD12 LEU A 472     -31.978  -7.219 -24.433  1.00  0.00           H  
ATOM   2220 HD13 LEU A 472     -33.284  -7.654 -25.532  1.00  0.00           H  
ATOM   2221 HD21 LEU A 472     -35.454  -8.004 -23.156  1.00  0.00           H  
ATOM   2222 HD22 LEU A 472     -35.304  -8.953 -24.633  1.00  0.00           H  
ATOM   2223 HD23 LEU A 472     -35.254  -9.725 -23.056  1.00  0.00           H  
ATOM   2224  N   TYR A 473     -33.599 -11.059 -20.873  1.00 18.41           N  
ATOM   2225  CA  TYR A 473     -34.707 -11.484 -20.026  1.00 18.92           C  
ATOM   2226  C   TYR A 473     -35.717 -10.334 -19.928  1.00 18.24           C  
ATOM   2227  O   TYR A 473     -35.351  -9.229 -19.532  1.00 17.98           O  
ATOM   2228  CB  TYR A 473     -34.154 -11.778 -18.614  1.00 18.10           C  
ATOM   2229  CG  TYR A 473     -33.274 -13.015 -18.548  1.00 20.60           C  
ATOM   2230  CD1 TYR A 473     -31.907 -12.932 -18.885  1.00 20.21           C  
ATOM   2231  CD2 TYR A 473     -33.825 -14.256 -18.165  1.00 21.08           C  
ATOM   2232  CE1 TYR A 473     -31.099 -14.084 -18.855  1.00 21.94           C  
ATOM   2233  CE2 TYR A 473     -33.012 -15.405 -18.118  1.00 21.67           C  
ATOM   2234  CZ  TYR A 473     -31.651 -15.322 -18.471  1.00 20.91           C  
ATOM   2235  OH  TYR A 473     -30.869 -16.440 -18.446  1.00 21.18           O  
ATOM   2236  H   TYR A 473     -32.957 -10.388 -20.468  1.00  0.00           H  
ATOM   2237  HA  TYR A 473     -35.187 -12.379 -20.421  1.00  0.00           H  
ATOM   2238  HB3 TYR A 473     -34.981 -11.917 -17.916  1.00  0.00           H  
ATOM   2239  HB2 TYR A 473     -33.587 -10.925 -18.234  1.00  0.00           H  
ATOM   2240  HD1 TYR A 473     -31.475 -11.987 -19.180  1.00  0.00           H  
ATOM   2241  HD2 TYR A 473     -34.872 -14.330 -17.912  1.00  0.00           H  
ATOM   2242  HE1 TYR A 473     -30.057 -14.013 -19.128  1.00  0.00           H  
ATOM   2243  HE2 TYR A 473     -33.436 -16.353 -17.824  1.00  0.00           H  
ATOM   2244  HH  TYR A 473     -29.984 -16.276 -18.734  1.00  0.00           H  
ATOM   2245  N   ALA A 474     -36.985 -10.612 -20.267  1.00 18.79           N  
ATOM   2246  CA  ALA A 474     -38.139  -9.742 -20.054  1.00 17.50           C  
ATOM   2247  C   ALA A 474     -38.895 -10.274 -18.831  1.00 18.05           C  
ATOM   2248  O   ALA A 474     -39.376 -11.408 -18.840  1.00 21.53           O  
ATOM   2249  CB  ALA A 474     -39.052  -9.828 -21.288  1.00 16.59           C  
ATOM   2250  H   ALA A 474     -37.190 -11.558 -20.568  1.00  0.00           H  
ATOM   2251  HA  ALA A 474     -37.837  -8.706 -19.891  1.00  0.00           H  
ATOM   2252  HB1 ALA A 474     -39.936  -9.203 -21.166  1.00  0.00           H  
ATOM   2253  HB2 ALA A 474     -38.530  -9.479 -22.179  1.00  0.00           H  
ATOM   2254  HB3 ALA A 474     -39.389 -10.846 -21.483  1.00  0.00           H  
ATOM   2255  N   VAL A 475     -38.957  -9.457 -17.770  1.00 15.28           N  
ATOM   2256  CA  VAL A 475     -39.432  -9.819 -16.436  1.00 17.96           C  
ATOM   2257  C   VAL A 475     -40.642  -8.940 -16.084  1.00 17.46           C  
ATOM   2258  O   VAL A 475     -40.556  -7.712 -16.135  1.00 16.43           O  
ATOM   2259  CB  VAL A 475     -38.262  -9.643 -15.426  1.00 19.09           C  
ATOM   2260  CG1 VAL A 475     -38.667  -9.934 -13.969  1.00 20.28           C  
ATOM   2261  CG2 VAL A 475     -37.028 -10.491 -15.790  1.00 22.43           C  
ATOM   2262  H   VAL A 475     -38.554  -8.532 -17.860  1.00  0.00           H  
ATOM   2263  HA  VAL A 475     -39.749 -10.863 -16.416  1.00  0.00           H  
ATOM   2264  HB  VAL A 475     -37.946  -8.601 -15.466  1.00  0.00           H  
ATOM   2265 HG11 VAL A 475     -37.826  -9.789 -13.292  1.00  0.00           H  
ATOM   2266 HG12 VAL A 475     -39.462  -9.274 -13.622  1.00  0.00           H  
ATOM   2267 HG13 VAL A 475     -39.011 -10.963 -13.857  1.00  0.00           H  
ATOM   2268 HG21 VAL A 475     -36.235 -10.360 -15.054  1.00  0.00           H  
ATOM   2269 HG22 VAL A 475     -37.273 -11.553 -15.826  1.00  0.00           H  
ATOM   2270 HG23 VAL A 475     -36.611 -10.209 -16.757  1.00  0.00           H  
ATOM   2271  N   GLY A 476     -41.753  -9.584 -15.689  1.00 18.10           N  
ATOM   2272  CA  GLY A 476     -42.978  -8.947 -15.210  1.00 17.84           C  
ATOM   2273  C   GLY A 476     -43.732  -8.155 -16.285  1.00 18.62           C  
ATOM   2274  O   GLY A 476     -43.688  -8.494 -17.467  1.00 21.48           O  
ATOM   2275  H   GLY A 476     -41.740 -10.595 -15.678  1.00  0.00           H  
ATOM   2276  HA3 GLY A 476     -42.732  -8.299 -14.366  1.00  0.00           H  
ATOM   2277  HA2 GLY A 476     -43.638  -9.725 -14.826  1.00  0.00           H  
ATOM   2278  N   GLY A 477     -44.440  -7.105 -15.852  1.00 17.61           N  
ATOM   2279  CA  GLY A 477     -45.252  -6.226 -16.682  1.00 18.07           C  
ATOM   2280  C   GLY A 477     -46.750  -6.523 -16.555  1.00 19.84           C  
ATOM   2281  O   GLY A 477     -47.203  -7.122 -15.581  1.00 18.38           O  
ATOM   2282  H   GLY A 477     -44.461  -6.936 -14.853  1.00  0.00           H  
ATOM   2283  HA3 GLY A 477     -44.948  -6.272 -17.729  1.00  0.00           H  
ATOM   2284  HA2 GLY A 477     -45.075  -5.203 -16.355  1.00  0.00           H  
ATOM   2285  N   PHE A 478     -47.516  -6.047 -17.544  1.00 19.71           N  
ATOM   2286  CA  PHE A 478     -48.974  -6.049 -17.605  1.00 19.77           C  
ATOM   2287  C   PHE A 478     -49.393  -6.268 -19.064  1.00 19.51           C  
ATOM   2288  O   PHE A 478     -48.927  -5.538 -19.940  1.00 18.97           O  
ATOM   2289  CB  PHE A 478     -49.485  -4.735 -16.971  1.00 21.50           C  
ATOM   2290  CG  PHE A 478     -50.987  -4.514 -16.981  1.00 25.57           C  
ATOM   2291  CD1 PHE A 478     -51.815  -5.235 -16.098  1.00 29.15           C  
ATOM   2292  CD2 PHE A 478     -51.562  -3.567 -17.853  1.00 29.85           C  
ATOM   2293  CE1 PHE A 478     -53.208  -5.032 -16.100  1.00 30.24           C  
ATOM   2294  CE2 PHE A 478     -52.953  -3.350 -17.845  1.00 34.64           C  
ATOM   2295  CZ  PHE A 478     -53.778  -4.089 -16.975  1.00 30.89           C  
ATOM   2296  H   PHE A 478     -47.048  -5.543 -18.282  1.00  0.00           H  
ATOM   2297  HA  PHE A 478     -49.352  -6.890 -17.022  1.00  0.00           H  
ATOM   2298  HB3 PHE A 478     -49.009  -3.887 -17.465  1.00  0.00           H  
ATOM   2299  HB2 PHE A 478     -49.154  -4.686 -15.932  1.00  0.00           H  
ATOM   2300  HD1 PHE A 478     -51.385  -5.946 -15.413  1.00  0.00           H  
ATOM   2301  HD2 PHE A 478     -50.941  -3.001 -18.532  1.00  0.00           H  
ATOM   2302  HE1 PHE A 478     -53.837  -5.597 -15.428  1.00  0.00           H  
ATOM   2303  HE2 PHE A 478     -53.391  -2.626 -18.517  1.00  0.00           H  
ATOM   2304  HZ  PHE A 478     -54.847  -3.933 -16.980  1.00  0.00           H  
ATOM   2305  N   ASP A 479     -50.252  -7.269 -19.328  1.00 21.79           N  
ATOM   2306  CA  ASP A 479     -50.652  -7.681 -20.683  1.00 24.11           C  
ATOM   2307  C   ASP A 479     -51.931  -6.978 -21.183  1.00 26.30           C  
ATOM   2308  O   ASP A 479     -52.331  -7.207 -22.325  1.00 25.67           O  
ATOM   2309  CB  ASP A 479     -50.801  -9.234 -20.731  1.00 23.28           C  
ATOM   2310  CG  ASP A 479     -51.889  -9.913 -19.885  1.00 27.30           C  
ATOM   2311  OD1 ASP A 479     -52.873  -9.243 -19.510  1.00 29.54           O  
ATOM   2312  OD2 ASP A 479     -51.730 -11.128 -19.640  1.00 24.99           O1-
ATOM   2313  H   ASP A 479     -50.611  -7.818 -18.557  1.00  0.00           H  
ATOM   2314  HA  ASP A 479     -49.879  -7.390 -21.392  1.00  0.00           H  
ATOM   2315  HB3 ASP A 479     -49.851  -9.684 -20.444  1.00  0.00           H  
ATOM   2316  HB2 ASP A 479     -50.968  -9.549 -21.761  1.00  0.00           H  
ATOM   2317  N   GLY A 480     -52.551  -6.121 -20.355  1.00 26.36           N  
ATOM   2318  CA  GLY A 480     -53.799  -5.415 -20.639  1.00 31.02           C  
ATOM   2319  C   GLY A 480     -55.006  -5.955 -19.867  1.00 31.05           C  
ATOM   2320  O   GLY A 480     -56.081  -5.364 -19.956  1.00 33.91           O  
ATOM   2321  H   GLY A 480     -52.144  -5.979 -19.441  1.00  0.00           H  
ATOM   2322  HA3 GLY A 480     -54.029  -5.414 -21.705  1.00  0.00           H  
ATOM   2323  HA2 GLY A 480     -53.674  -4.374 -20.354  1.00  0.00           H  
ATOM   2324  N   THR A 481     -54.835  -7.046 -19.104  1.00 32.68           N  
ATOM   2325  CA  THR A 481     -55.850  -7.680 -18.264  1.00 34.99           C  
ATOM   2326  C   THR A 481     -55.208  -8.143 -16.950  1.00 34.09           C  
ATOM   2327  O   THR A 481     -55.642  -7.740 -15.871  1.00 39.31           O  
ATOM   2328  CB  THR A 481     -56.582  -8.799 -19.057  1.00 38.73           C  
ATOM   2329  OG1 THR A 481     -57.428  -8.205 -20.022  1.00 40.28           O  
ATOM   2330  CG2 THR A 481     -57.487  -9.706 -18.204  1.00 40.24           C  
ATOM   2331  H   THR A 481     -53.927  -7.495 -19.126  1.00  0.00           H  
ATOM   2332  HA  THR A 481     -56.591  -6.932 -17.975  1.00  0.00           H  
ATOM   2333  HB  THR A 481     -55.852  -9.421 -19.577  1.00  0.00           H  
ATOM   2334  HG1 THR A 481     -56.908  -7.619 -20.552  1.00  0.00           H  
ATOM   2335 HG21 THR A 481     -58.027 -10.418 -18.829  1.00  0.00           H  
ATOM   2336 HG22 THR A 481     -56.913 -10.290 -17.484  1.00  0.00           H  
ATOM   2337 HG23 THR A 481     -58.223  -9.124 -17.649  1.00  0.00           H  
ATOM   2338  N   ASN A 482     -54.178  -8.994 -17.059  1.00 29.84           N  
ATOM   2339  CA  ASN A 482     -53.453  -9.617 -15.955  1.00 29.61           C  
ATOM   2340  C   ASN A 482     -52.134  -8.868 -15.753  1.00 28.39           C  
ATOM   2341  O   ASN A 482     -51.451  -8.512 -16.716  1.00 23.87           O  
ATOM   2342  CB  ASN A 482     -53.077 -11.075 -16.322  1.00 31.94           C  
ATOM   2343  CG  ASN A 482     -54.260 -11.915 -16.806  1.00 38.58           C  
ATOM   2344  OD1 ASN A 482     -55.171 -12.214 -16.038  1.00 44.77           O  
ATOM   2345  ND2 ASN A 482     -54.259 -12.268 -18.094  1.00 38.16           N  
ATOM   2346  H   ASN A 482     -53.846  -9.221 -17.992  1.00  0.00           H  
ATOM   2347  HA  ASN A 482     -54.052  -9.606 -15.042  1.00  0.00           H  
ATOM   2348  HB3 ASN A 482     -52.649 -11.572 -15.450  1.00  0.00           H  
ATOM   2349  HB2 ASN A 482     -52.297 -11.097 -17.084  1.00  0.00           H  
ATOM   2350 HD22 ASN A 482     -55.021 -12.813 -18.468  1.00  0.00           H  
ATOM   2351 HD21 ASN A 482     -53.495 -11.975 -18.693  1.00  0.00           H  
ATOM   2352  N   ARG A 483     -51.761  -8.684 -14.482  1.00 26.49           N  
ATOM   2353  CA  ARG A 483     -50.463  -8.177 -14.059  1.00 27.18           C  
ATOM   2354  C   ARG A 483     -49.614  -9.409 -13.715  1.00 26.63           C  
ATOM   2355  O   ARG A 483     -50.090 -10.340 -13.061  1.00 25.41           O  
ATOM   2356  CB  ARG A 483     -50.699  -7.275 -12.835  1.00 29.51           C  
ATOM   2357  CG  ARG A 483     -49.618  -6.196 -12.654  1.00 30.23           C  
ATOM   2358  CD  ARG A 483     -50.030  -5.123 -11.636  1.00 33.91           C  
ATOM   2359  NE  ARG A 483     -51.246  -4.400 -12.048  1.00 35.70           N  
ATOM   2360  CZ  ARG A 483     -51.329  -3.385 -12.924  1.00 36.73           C  
ATOM   2361  NH1 ARG A 483     -50.245  -2.885 -13.530  1.00 38.02           N  
ATOM   2362  NH2 ARG A 483     -52.530  -2.864 -13.207  1.00 37.93           N1+
ATOM   2363  H   ARG A 483     -52.373  -9.027 -13.755  1.00  0.00           H  
ATOM   2364  HA  ARG A 483     -49.988  -7.610 -14.860  1.00  0.00           H  
ATOM   2365  HB3 ARG A 483     -50.819  -7.857 -11.921  1.00  0.00           H  
ATOM   2366  HB2 ARG A 483     -51.656  -6.772 -12.976  1.00  0.00           H  
ATOM   2367  HG3 ARG A 483     -49.413  -5.713 -13.610  1.00  0.00           H  
ATOM   2368  HG2 ARG A 483     -48.680  -6.659 -12.343  1.00  0.00           H  
ATOM   2369  HD3 ARG A 483     -49.226  -4.414 -11.454  1.00  0.00           H  
ATOM   2370  HD2 ARG A 483     -50.228  -5.609 -10.686  1.00  0.00           H  
ATOM   2371  HE  ARG A 483     -52.105  -4.751 -11.648  1.00  0.00           H  
ATOM   2372 HH12 ARG A 483     -50.328  -2.141 -14.206  1.00  0.00           H  
ATOM   2373 HH11 ARG A 483     -49.325  -3.260 -13.316  1.00  0.00           H  
ATOM   2374 HH22 ARG A 483     -52.619  -2.115 -13.877  1.00  0.00           H  
ATOM   2375 HH21 ARG A 483     -53.362  -3.230 -12.766  1.00  0.00           H  
ATOM   2376  N   LEU A 484     -48.380  -9.440 -14.234  1.00 21.73           N  
ATOM   2377  CA  LEU A 484     -47.597 -10.655 -14.428  1.00 20.06           C  
ATOM   2378  C   LEU A 484     -46.520 -10.816 -13.345  1.00 21.25           C  
ATOM   2379  O   LEU A 484     -45.764  -9.886 -13.069  1.00 21.59           O  
ATOM   2380  CB  LEU A 484     -46.882 -10.533 -15.798  1.00 23.23           C  
ATOM   2381  CG  LEU A 484     -47.812 -10.282 -17.011  1.00 21.80           C  
ATOM   2382  CD1 LEU A 484     -46.994  -9.956 -18.266  1.00 21.28           C  
ATOM   2383  CD2 LEU A 484     -48.768 -11.456 -17.275  1.00 24.28           C  
ATOM   2384  H   LEU A 484     -48.045  -8.613 -14.713  1.00  0.00           H  
ATOM   2385  HA  LEU A 484     -48.243 -11.535 -14.432  1.00  0.00           H  
ATOM   2386  HB3 LEU A 484     -46.290 -11.430 -15.982  1.00  0.00           H  
ATOM   2387  HB2 LEU A 484     -46.164  -9.715 -15.750  1.00  0.00           H  
ATOM   2388  HG  LEU A 484     -48.425  -9.401 -16.817  1.00  0.00           H  
ATOM   2389 HD11 LEU A 484     -47.647  -9.712 -19.103  1.00  0.00           H  
ATOM   2390 HD12 LEU A 484     -46.344  -9.096 -18.105  1.00  0.00           H  
ATOM   2391 HD13 LEU A 484     -46.367 -10.797 -18.561  1.00  0.00           H  
ATOM   2392 HD21 LEU A 484     -49.382 -11.268 -18.156  1.00  0.00           H  
ATOM   2393 HD22 LEU A 484     -48.221 -12.384 -17.443  1.00  0.00           H  
ATOM   2394 HD23 LEU A 484     -49.450 -11.613 -16.439  1.00  0.00           H  
ATOM   2395  N   ASN A 485     -46.413 -12.037 -12.797  1.00 19.53           N  
ATOM   2396  CA  ASN A 485     -45.232 -12.539 -12.083  1.00 21.98           C  
ATOM   2397  C   ASN A 485     -44.322 -13.346 -13.033  1.00 20.94           C  
ATOM   2398  O   ASN A 485     -43.193 -13.658 -12.672  1.00 22.18           O  
ATOM   2399  CB  ASN A 485     -45.652 -13.442 -10.888  1.00 21.97           C  
ATOM   2400  CG  ASN A 485     -46.442 -14.718 -11.218  1.00 23.75           C  
ATOM   2401  OD1 ASN A 485     -47.390 -14.694 -12.001  1.00 26.75           O  
ATOM   2402  ND2 ASN A 485     -46.028 -15.847 -10.640  1.00 30.03           N  
ATOM   2403  H   ASN A 485     -47.121 -12.723 -13.022  1.00  0.00           H  
ATOM   2404  HA  ASN A 485     -44.644 -11.707 -11.691  1.00  0.00           H  
ATOM   2405  HB3 ASN A 485     -46.260 -12.870 -10.192  1.00  0.00           H  
ATOM   2406  HB2 ASN A 485     -44.761 -13.714 -10.322  1.00  0.00           H  
ATOM   2407 HD22 ASN A 485     -46.513 -16.712 -10.830  1.00  0.00           H  
ATOM   2408 HD21 ASN A 485     -45.239 -15.833 -10.005  1.00  0.00           H  
ATOM   2409  N   SER A 486     -44.805 -13.690 -14.239  1.00 20.63           N  
ATOM   2410  CA  SER A 486     -44.107 -14.477 -15.252  1.00 21.68           C  
ATOM   2411  C   SER A 486     -42.893 -13.733 -15.841  1.00 20.91           C  
ATOM   2412  O   SER A 486     -42.814 -12.504 -15.789  1.00 23.12           O  
ATOM   2413  CB  SER A 486     -45.130 -14.862 -16.345  1.00 21.23           C  
ATOM   2414  OG  SER A 486     -45.453 -13.796 -17.220  1.00 21.15           O  
ATOM   2415  H   SER A 486     -45.737 -13.380 -14.475  1.00  0.00           H  
ATOM   2416  HA  SER A 486     -43.755 -15.391 -14.771  1.00  0.00           H  
ATOM   2417  HB3 SER A 486     -46.048 -15.238 -15.893  1.00  0.00           H  
ATOM   2418  HB2 SER A 486     -44.731 -15.683 -16.940  1.00  0.00           H  
ATOM   2419  HG  SER A 486     -46.139 -14.082 -17.805  1.00  0.00           H  
ATOM   2420  N   ALA A 487     -41.959 -14.500 -16.416  1.00 21.22           N  
ATOM   2421  CA  ALA A 487     -40.754 -14.014 -17.079  1.00 20.61           C  
ATOM   2422  C   ALA A 487     -40.379 -14.933 -18.245  1.00 20.29           C  
ATOM   2423  O   ALA A 487     -40.723 -16.117 -18.245  1.00 20.64           O  
ATOM   2424  CB  ALA A 487     -39.629 -13.796 -16.056  1.00 22.66           C  
ATOM   2425  H   ALA A 487     -42.094 -15.501 -16.424  1.00  0.00           H  
ATOM   2426  HA  ALA A 487     -40.989 -13.046 -17.527  1.00  0.00           H  
ATOM   2427  HB1 ALA A 487     -38.716 -13.449 -16.542  1.00  0.00           H  
ATOM   2428  HB2 ALA A 487     -39.909 -13.047 -15.314  1.00  0.00           H  
ATOM   2429  HB3 ALA A 487     -39.396 -14.715 -15.518  1.00  0.00           H  
ATOM   2430  N   GLU A 488     -39.667 -14.379 -19.236  1.00 19.87           N  
ATOM   2431  CA  GLU A 488     -39.255 -15.054 -20.464  1.00 19.99           C  
ATOM   2432  C   GLU A 488     -37.884 -14.566 -20.941  1.00 19.72           C  
ATOM   2433  O   GLU A 488     -37.498 -13.427 -20.688  1.00 17.71           O  
ATOM   2434  CB  GLU A 488     -40.380 -14.992 -21.516  1.00 21.16           C  
ATOM   2435  CG  GLU A 488     -40.772 -13.575 -21.973  1.00 23.67           C  
ATOM   2436  CD  GLU A 488     -41.900 -13.618 -23.001  1.00 23.76           C  
ATOM   2437  OE1 GLU A 488     -41.616 -14.037 -24.143  1.00 25.97           O  
ATOM   2438  OE2 GLU A 488     -43.032 -13.240 -22.627  1.00 24.44           O1-
ATOM   2439  H   GLU A 488     -39.417 -13.401 -19.155  1.00  0.00           H  
ATOM   2440  HA  GLU A 488     -39.108 -16.106 -20.214  1.00  0.00           H  
ATOM   2441  HB3 GLU A 488     -41.260 -15.487 -21.110  1.00  0.00           H  
ATOM   2442  HB2 GLU A 488     -40.086 -15.582 -22.386  1.00  0.00           H  
ATOM   2443  HG3 GLU A 488     -39.920 -13.061 -22.411  1.00  0.00           H  
ATOM   2444  HG2 GLU A 488     -41.081 -12.971 -21.121  1.00  0.00           H  
ATOM   2445  N   CYS A 489     -37.155 -15.462 -21.620  1.00 19.45           N  
ATOM   2446  CA  CYS A 489     -35.767 -15.329 -22.046  1.00 18.54           C  
ATOM   2447  C   CYS A 489     -35.688 -15.440 -23.575  1.00 17.62           C  
ATOM   2448  O   CYS A 489     -36.119 -16.441 -24.147  1.00 17.89           O  
ATOM   2449  CB  CYS A 489     -34.973 -16.451 -21.348  1.00 20.78           C  
ATOM   2450  SG  CYS A 489     -33.204 -16.390 -21.732  1.00 29.64           S  
ATOM   2451  H   CYS A 489     -37.587 -16.360 -21.806  1.00  0.00           H  
ATOM   2452  HA  CYS A 489     -35.364 -14.366 -21.731  1.00  0.00           H  
ATOM   2453  HB3 CYS A 489     -35.357 -17.435 -21.622  1.00  0.00           H  
ATOM   2454  HB2 CYS A 489     -35.076 -16.356 -20.267  1.00  0.00           H  
ATOM   2455  HG  CYS A 489     -33.337 -16.542 -23.053  1.00  0.00           H  
ATOM   2456  N   TYR A 490     -35.096 -14.420 -24.212  1.00 15.43           N  
ATOM   2457  CA  TYR A 490     -34.797 -14.346 -25.639  1.00 16.40           C  
ATOM   2458  C   TYR A 490     -33.392 -14.904 -25.909  1.00 16.86           C  
ATOM   2459  O   TYR A 490     -32.469 -14.719 -25.115  1.00 18.08           O  
ATOM   2460  CB  TYR A 490     -34.792 -12.862 -26.053  1.00 15.80           C  
ATOM   2461  CG  TYR A 490     -34.528 -12.569 -27.523  1.00 15.62           C  
ATOM   2462  CD1 TYR A 490     -35.365 -13.106 -28.526  1.00 15.72           C  
ATOM   2463  CD2 TYR A 490     -33.431 -11.764 -27.891  1.00 12.77           C  
ATOM   2464  CE1 TYR A 490     -35.103 -12.844 -29.886  1.00 14.05           C  
ATOM   2465  CE2 TYR A 490     -33.171 -11.503 -29.248  1.00 14.13           C  
ATOM   2466  CZ  TYR A 490     -34.002 -12.042 -30.247  1.00 15.86           C  
ATOM   2467  OH  TYR A 490     -33.724 -11.794 -31.559  1.00 18.92           O  
ATOM   2468  H   TYR A 490     -34.766 -13.645 -23.649  1.00  0.00           H  
ATOM   2469  HA  TYR A 490     -35.556 -14.887 -26.201  1.00  0.00           H  
ATOM   2470  HB3 TYR A 490     -34.058 -12.328 -25.453  1.00  0.00           H  
ATOM   2471  HB2 TYR A 490     -35.748 -12.417 -25.802  1.00  0.00           H  
ATOM   2472  HD1 TYR A 490     -36.206 -13.727 -28.256  1.00  0.00           H  
ATOM   2473  HD2 TYR A 490     -32.776 -11.351 -27.137  1.00  0.00           H  
ATOM   2474  HE1 TYR A 490     -35.742 -13.267 -30.646  1.00  0.00           H  
ATOM   2475  HE2 TYR A 490     -32.317 -10.902 -29.522  1.00  0.00           H  
ATOM   2476  HH  TYR A 490     -34.324 -12.209 -32.164  1.00  0.00           H  
ATOM   2477  N   TYR A 491     -33.253 -15.554 -27.072  1.00 18.08           N  
ATOM   2478  CA  TYR A 491     -32.036 -16.150 -27.606  1.00 20.49           C  
ATOM   2479  C   TYR A 491     -31.750 -15.477 -28.963  1.00 20.30           C  
ATOM   2480  O   TYR A 491     -32.365 -15.885 -29.947  1.00 23.71           O  
ATOM   2481  CB  TYR A 491     -32.281 -17.670 -27.763  1.00 20.54           C  
ATOM   2482  CG  TYR A 491     -32.450 -18.407 -26.446  1.00 22.01           C  
ATOM   2483  CD1 TYR A 491     -33.717 -18.477 -25.827  1.00 19.65           C  
ATOM   2484  CD2 TYR A 491     -31.335 -18.995 -25.816  1.00 21.74           C  
ATOM   2485  CE1 TYR A 491     -33.857 -19.096 -24.571  1.00 23.05           C  
ATOM   2486  CE2 TYR A 491     -31.478 -19.626 -24.566  1.00 19.38           C  
ATOM   2487  CZ  TYR A 491     -32.738 -19.671 -23.939  1.00 21.25           C  
ATOM   2488  OH  TYR A 491     -32.869 -20.266 -22.719  1.00 24.46           O  
ATOM   2489  H   TYR A 491     -34.083 -15.655 -27.641  1.00  0.00           H  
ATOM   2490  HA  TYR A 491     -31.191 -16.014 -26.931  1.00  0.00           H  
ATOM   2491  HB3 TYR A 491     -31.449 -18.122 -28.305  1.00  0.00           H  
ATOM   2492  HB2 TYR A 491     -33.168 -17.854 -28.372  1.00  0.00           H  
ATOM   2493  HD1 TYR A 491     -34.581 -18.029 -26.297  1.00  0.00           H  
ATOM   2494  HD2 TYR A 491     -30.360 -18.941 -26.277  1.00  0.00           H  
ATOM   2495  HE1 TYR A 491     -34.822 -19.114 -24.090  1.00  0.00           H  
ATOM   2496  HE2 TYR A 491     -30.614 -20.061 -24.086  1.00  0.00           H  
ATOM   2497  HH  TYR A 491     -32.046 -20.609 -22.404  1.00  0.00           H  
ATOM   2498  N   PRO A 492     -30.874 -14.444 -29.044  1.00 19.82           N  
ATOM   2499  CA  PRO A 492     -30.551 -13.702 -30.283  1.00 20.55           C  
ATOM   2500  C   PRO A 492     -30.116 -14.541 -31.496  1.00 22.96           C  
ATOM   2501  O   PRO A 492     -30.506 -14.227 -32.620  1.00 19.76           O  
ATOM   2502  CB  PRO A 492     -29.413 -12.745 -29.903  1.00 20.92           C  
ATOM   2503  CG  PRO A 492     -29.549 -12.550 -28.409  1.00 20.85           C  
ATOM   2504  CD  PRO A 492     -30.215 -13.824 -27.891  1.00 18.04           C  
ATOM   2505  HA  PRO A 492     -31.431 -13.128 -30.564  1.00  0.00           H  
ATOM   2506  HB3 PRO A 492     -29.467 -11.801 -30.447  1.00  0.00           H  
ATOM   2507  HB2 PRO A 492     -28.434 -13.183 -30.107  1.00  0.00           H  
ATOM   2508  HG3 PRO A 492     -30.203 -11.699 -28.219  1.00  0.00           H  
ATOM   2509  HG2 PRO A 492     -28.590 -12.351 -27.936  1.00  0.00           H  
ATOM   2510  HD2 PRO A 492     -29.461 -14.507 -27.498  1.00  0.00           H  
ATOM   2511  HD3 PRO A 492     -30.915 -13.590 -27.088  1.00  0.00           H  
ATOM   2512  N   GLU A 493     -29.321 -15.599 -31.264  1.00 23.55           N  
ATOM   2513  CA  GLU A 493     -28.741 -16.462 -32.296  1.00 26.85           C  
ATOM   2514  C   GLU A 493     -29.770 -17.442 -32.895  1.00 27.11           C  
ATOM   2515  O   GLU A 493     -29.582 -17.895 -34.023  1.00 27.23           O  
ATOM   2516  CB  GLU A 493     -27.598 -17.283 -31.654  1.00 29.41           C  
ATOM   2517  CG  GLU A 493     -26.420 -16.441 -31.111  1.00 32.82           C  
ATOM   2518  CD  GLU A 493     -25.645 -15.681 -32.192  1.00 35.83           C  
ATOM   2519  OE1 GLU A 493     -25.385 -16.289 -33.253  1.00 40.42           O  
ATOM   2520  OE2 GLU A 493     -25.309 -14.504 -31.931  1.00 43.45           O1-
ATOM   2521  H   GLU A 493     -29.037 -15.778 -30.312  1.00  0.00           H  
ATOM   2522  HA  GLU A 493     -28.348 -15.845 -33.107  1.00  0.00           H  
ATOM   2523  HB3 GLU A 493     -27.212 -18.004 -32.377  1.00  0.00           H  
ATOM   2524  HB2 GLU A 493     -27.998 -17.884 -30.836  1.00  0.00           H  
ATOM   2525  HG3 GLU A 493     -25.713 -17.099 -30.606  1.00  0.00           H  
ATOM   2526  HG2 GLU A 493     -26.770 -15.737 -30.355  1.00  0.00           H  
ATOM   2527  N   ARG A 494     -30.853 -17.750 -32.160  1.00 26.22           N  
ATOM   2528  CA  ARG A 494     -31.963 -18.595 -32.607  0.50 24.36           C  
ATOM   2529  C   ARG A 494     -33.146 -17.746 -33.109  1.00 26.86           C  
ATOM   2530  O   ARG A 494     -33.912 -18.223 -33.943  1.00 26.79           O  
ATOM   2531  CB  ARG A 494     -32.461 -19.425 -31.402  0.50 21.87           C  
ATOM   2532  CG  ARG A 494     -31.418 -20.433 -30.888  0.50 22.24           C  
ATOM   2533  CD  ARG A 494     -31.927 -21.268 -29.706  0.50 21.94           C  
ATOM   2534  NE  ARG A 494     -30.998 -22.364 -29.392  0.50 23.44           N  
ATOM   2535  CZ  ARG A 494     -29.914 -22.289 -28.601  0.50 21.76           C  
ATOM   2536  NH1 ARG A 494     -29.560 -21.141 -28.006  0.50 20.82           N  
ATOM   2537  NH2 ARG A 494     -29.167 -23.384 -28.409  0.50 22.32           N1+
ATOM   2538  H   ARG A 494     -30.939 -17.322 -31.250  1.00  0.00           H  
ATOM   2539  HA  ARG A 494     -31.649 -19.268 -33.407  1.00  0.00           H  
ATOM   2540  HB3 ARG A 494     -33.356 -19.980 -31.688  1.00  0.00           H  
ATOM   2541  HB2 ARG A 494     -32.763 -18.765 -30.587  1.00  0.00           H  
ATOM   2542  HG3 ARG A 494     -30.514 -19.906 -30.583  1.00  0.00           H  
ATOM   2543  HG2 ARG A 494     -31.125 -21.094 -31.705  1.00  0.00           H  
ATOM   2544  HD3 ARG A 494     -32.881 -21.724 -29.969  1.00  0.00           H  
ATOM   2545  HD2 ARG A 494     -32.108 -20.650 -28.826  1.00  0.00           H  
ATOM   2546  HE  ARG A 494     -31.210 -23.246 -29.836  1.00  0.00           H  
ATOM   2547 HH12 ARG A 494     -28.740 -21.095 -27.419  1.00  0.00           H  
ATOM   2548 HH11 ARG A 494     -30.123 -20.315 -28.145  1.00  0.00           H  
ATOM   2549 HH22 ARG A 494     -28.347 -23.349 -27.822  1.00  0.00           H  
ATOM   2550 HH21 ARG A 494     -29.419 -24.257 -28.851  1.00  0.00           H  
ATOM   2551  N   ASN A 495     -33.307 -16.518 -32.578  1.00 25.96           N  
ATOM   2552  CA  ASN A 495     -34.413 -15.576 -32.784  1.00 23.57           C  
ATOM   2553  C   ASN A 495     -35.711 -16.183 -32.215  1.00 23.11           C  
ATOM   2554  O   ASN A 495     -36.676 -16.416 -32.942  1.00 22.39           O  
ATOM   2555  CB  ASN A 495     -34.494 -15.115 -34.263  1.00 24.23           C  
ATOM   2556  CG  ASN A 495     -35.393 -13.888 -34.465  1.00 24.92           C  
ATOM   2557  OD1 ASN A 495     -35.265 -12.890 -33.759  1.00 23.80           O  
ATOM   2558  ND2 ASN A 495     -36.338 -13.972 -35.404  1.00 23.20           N  
ATOM   2559  H   ASN A 495     -32.618 -16.229 -31.896  1.00  0.00           H  
ATOM   2560  HA  ASN A 495     -34.166 -14.713 -32.165  1.00  0.00           H  
ATOM   2561  HB3 ASN A 495     -34.828 -15.930 -34.906  1.00  0.00           H  
ATOM   2562  HB2 ASN A 495     -33.497 -14.842 -34.611  1.00  0.00           H  
ATOM   2563 HD22 ASN A 495     -36.962 -13.194 -35.560  1.00  0.00           H  
ATOM   2564 HD21 ASN A 495     -36.434 -14.818 -35.948  1.00  0.00           H  
ATOM   2565  N   GLU A 496     -35.679 -16.509 -30.915  1.00 20.36           N  
ATOM   2566  CA  GLU A 496     -36.673 -17.318 -30.215  1.00 21.42           C  
ATOM   2567  C   GLU A 496     -36.816 -16.858 -28.760  1.00 19.97           C  
ATOM   2568  O   GLU A 496     -35.825 -16.483 -28.135  1.00 20.32           O  
ATOM   2569  CB  GLU A 496     -36.366 -18.826 -30.446  1.00 23.68           C  
ATOM   2570  CG  GLU A 496     -36.193 -19.712 -29.189  1.00 34.55           C  
ATOM   2571  CD  GLU A 496     -35.732 -21.140 -29.493  1.00 43.08           C  
ATOM   2572  OE1 GLU A 496     -35.820 -21.558 -30.669  1.00 49.04           O  
ATOM   2573  OE2 GLU A 496     -35.280 -21.796 -28.528  1.00 52.98           O1-
ATOM   2574  H   GLU A 496     -34.847 -16.277 -30.392  1.00  0.00           H  
ATOM   2575  HA  GLU A 496     -37.641 -17.112 -30.677  1.00  0.00           H  
ATOM   2576  HB3 GLU A 496     -35.471 -18.928 -31.061  1.00  0.00           H  
ATOM   2577  HB2 GLU A 496     -37.170 -19.244 -31.055  1.00  0.00           H  
ATOM   2578  HG3 GLU A 496     -37.125 -19.764 -28.624  1.00  0.00           H  
ATOM   2579  HG2 GLU A 496     -35.443 -19.274 -28.529  1.00  0.00           H  
ATOM   2580  N   TRP A 497     -38.044 -16.938 -28.228  1.00 19.42           N  
ATOM   2581  CA  TRP A 497     -38.389 -16.705 -26.827  1.00 18.66           C  
ATOM   2582  C   TRP A 497     -38.836 -18.019 -26.173  1.00 20.12           C  
ATOM   2583  O   TRP A 497     -39.407 -18.892 -26.829  1.00 23.30           O  
ATOM   2584  CB  TRP A 497     -39.525 -15.670 -26.741  1.00 18.61           C  
ATOM   2585  CG  TRP A 497     -39.119 -14.260 -27.042  1.00 16.73           C  
ATOM   2586  CD1 TRP A 497     -39.133 -13.683 -28.263  1.00 18.80           C  
ATOM   2587  CD2 TRP A 497     -38.647 -13.231 -26.119  1.00 17.15           C  
ATOM   2588  NE1 TRP A 497     -38.717 -12.373 -28.160  1.00 21.11           N  
ATOM   2589  CE2 TRP A 497     -38.404 -12.036 -26.861  1.00 17.61           C  
ATOM   2590  CE3 TRP A 497     -38.398 -13.182 -24.728  1.00 15.68           C  
ATOM   2591  CZ2 TRP A 497     -37.944 -10.854 -26.254  1.00 18.92           C  
ATOM   2592  CZ3 TRP A 497     -37.957 -11.996 -24.104  1.00 19.39           C  
ATOM   2593  CH2 TRP A 497     -37.743 -10.830 -24.862  1.00 17.92           C  
ATOM   2594  H   TRP A 497     -38.789 -17.282 -28.816  1.00  0.00           H  
ATOM   2595  HA  TRP A 497     -37.529 -16.324 -26.278  1.00  0.00           H  
ATOM   2596  HB3 TRP A 497     -39.957 -15.664 -25.739  1.00  0.00           H  
ATOM   2597  HB2 TRP A 497     -40.338 -15.950 -27.413  1.00  0.00           H  
ATOM   2598  HD1 TRP A 497     -39.439 -14.181 -29.172  1.00  0.00           H  
ATOM   2599  HE1 TRP A 497     -38.684 -11.754 -28.962  1.00  0.00           H  
ATOM   2600  HE3 TRP A 497     -38.559 -14.068 -24.133  1.00  0.00           H  
ATOM   2601  HZ2 TRP A 497     -37.740  -9.979 -26.849  1.00  0.00           H  
ATOM   2602  HZ3 TRP A 497     -37.781 -11.983 -23.038  1.00  0.00           H  
ATOM   2603  HH2 TRP A 497     -37.414  -9.923 -24.379  1.00  0.00           H  
ATOM   2604  N   ARG A 498     -38.587 -18.131 -24.862  1.00 20.77           N  
ATOM   2605  CA  ARG A 498     -38.926 -19.264 -24.006  1.00 22.81           C  
ATOM   2606  C   ARG A 498     -39.263 -18.739 -22.607  1.00 21.12           C  
ATOM   2607  O   ARG A 498     -38.523 -17.911 -22.080  1.00 21.61           O  
ATOM   2608  CB  ARG A 498     -37.767 -20.283 -24.023  1.00 25.74           C  
ATOM   2609  CG  ARG A 498     -37.974 -21.523 -23.131  0.50 30.87           C  
ATOM   2610  CD  ARG A 498     -36.717 -22.397 -23.012  0.50 33.62           C  
ATOM   2611  NE  ARG A 498     -35.671 -21.730 -22.221  0.50 34.98           N  
ATOM   2612  CZ  ARG A 498     -35.600 -21.663 -20.880  0.50 36.91           C  
ATOM   2613  NH1 ARG A 498     -36.534 -22.216 -20.093  0.50 37.65           N  
ATOM   2614  NH2 ARG A 498     -34.568 -21.020 -20.321  0.50 38.88           N1+
ATOM   2615  H   ARG A 498     -38.100 -17.367 -24.413  1.00  0.00           H  
ATOM   2616  HA  ARG A 498     -39.818 -19.755 -24.400  1.00  0.00           H  
ATOM   2617  HB3 ARG A 498     -36.865 -19.766 -23.700  1.00  0.00           H  
ATOM   2618  HB2 ARG A 498     -37.576 -20.608 -25.047  1.00  0.00           H  
ATOM   2619  HG3 ARG A 498     -38.796 -22.119 -23.527  1.00  0.00           H  
ATOM   2620  HG2 ARG A 498     -38.274 -21.229 -22.127  1.00  0.00           H  
ATOM   2621  HD3 ARG A 498     -36.322 -22.626 -24.002  1.00  0.00           H  
ATOM   2622  HD2 ARG A 498     -36.962 -23.352 -22.547  1.00  0.00           H  
ATOM   2623  HE  ARG A 498     -34.946 -21.268 -22.755  1.00  0.00           H  
ATOM   2624 HH12 ARG A 498     -36.466 -22.154 -19.088  1.00  0.00           H  
ATOM   2625 HH11 ARG A 498     -37.333 -22.675 -20.505  1.00  0.00           H  
ATOM   2626 HH22 ARG A 498     -34.477 -20.957 -19.318  1.00  0.00           H  
ATOM   2627 HH21 ARG A 498     -33.871 -20.585 -20.912  1.00  0.00           H  
ATOM   2628  N   MET A 499     -40.332 -19.261 -21.983  1.00 22.91           N  
ATOM   2629  CA  MET A 499     -40.715 -18.939 -20.607  1.00 25.06           C  
ATOM   2630  C   MET A 499     -39.729 -19.595 -19.626  1.00 25.17           C  
ATOM   2631  O   MET A 499     -39.477 -20.799 -19.711  1.00 26.75           O  
ATOM   2632  CB  MET A 499     -42.126 -19.492 -20.299  1.00 28.40           C  
ATOM   2633  CG  MET A 499     -43.262 -18.932 -21.171  1.00 32.83           C  
ATOM   2634  SD  MET A 499     -43.532 -17.136 -21.119  1.00 42.48           S  
ATOM   2635  CE  MET A 499     -44.047 -16.916 -19.400  1.00 34.49           C  
ATOM   2636  H   MET A 499     -40.885 -19.954 -22.467  1.00  0.00           H  
ATOM   2637  HA  MET A 499     -40.711 -17.857 -20.470  1.00  0.00           H  
ATOM   2638  HB3 MET A 499     -42.366 -19.304 -19.251  1.00  0.00           H  
ATOM   2639  HB2 MET A 499     -42.125 -20.578 -20.405  1.00  0.00           H  
ATOM   2640  HG3 MET A 499     -44.198 -19.412 -20.886  1.00  0.00           H  
ATOM   2641  HG2 MET A 499     -43.091 -19.217 -22.207  1.00  0.00           H  
ATOM   2642  HE1 MET A 499     -44.340 -15.879 -19.240  1.00  0.00           H  
ATOM   2643  HE2 MET A 499     -44.900 -17.555 -19.171  1.00  0.00           H  
ATOM   2644  HE3 MET A 499     -43.234 -17.155 -18.715  1.00  0.00           H  
ATOM   2645  N   ILE A 500     -39.198 -18.800 -18.686  1.00 23.12           N  
ATOM   2646  CA  ILE A 500     -38.412 -19.270 -17.543  1.00 24.47           C  
ATOM   2647  C   ILE A 500     -39.343 -19.402 -16.320  1.00 24.09           C  
ATOM   2648  O   ILE A 500     -40.564 -19.264 -16.433  1.00 23.16           O  
ATOM   2649  CB  ILE A 500     -37.236 -18.283 -17.269  1.00 27.47           C  
ATOM   2650  CG1 ILE A 500     -37.647 -16.831 -16.928  1.00 27.24           C  
ATOM   2651  CG2 ILE A 500     -36.231 -18.310 -18.432  1.00 27.51           C  
ATOM   2652  CD1 ILE A 500     -36.628 -16.112 -16.033  1.00 27.74           C  
ATOM   2653  H   ILE A 500     -39.480 -17.829 -18.672  1.00  0.00           H  
ATOM   2654  HA  ILE A 500     -37.997 -20.260 -17.742  1.00  0.00           H  
ATOM   2655  HB  ILE A 500     -36.694 -18.672 -16.407  1.00  0.00           H  
ATOM   2656 HG13 ILE A 500     -38.607 -16.807 -16.414  1.00  0.00           H  
ATOM   2657 HG12 ILE A 500     -37.788 -16.264 -17.849  1.00  0.00           H  
ATOM   2658 HG21 ILE A 500     -35.351 -17.708 -18.214  1.00  0.00           H  
ATOM   2659 HG22 ILE A 500     -35.889 -19.326 -18.622  1.00  0.00           H  
ATOM   2660 HG23 ILE A 500     -36.675 -17.933 -19.354  1.00  0.00           H  
ATOM   2661 HD11 ILE A 500     -36.909 -15.072 -15.873  1.00  0.00           H  
ATOM   2662 HD12 ILE A 500     -36.564 -16.588 -15.053  1.00  0.00           H  
ATOM   2663 HD13 ILE A 500     -35.631 -16.119 -16.470  1.00  0.00           H  
ATOM   2664  N   THR A 501     -38.756 -19.672 -15.142  1.00 24.93           N  
ATOM   2665  CA  THR A 501     -39.437 -19.757 -13.849  1.00 25.81           C  
ATOM   2666  C   THR A 501     -40.048 -18.386 -13.505  1.00 25.52           C  
ATOM   2667  O   THR A 501     -39.390 -17.354 -13.656  1.00 24.02           O  
ATOM   2668  CB  THR A 501     -38.406 -20.181 -12.772  1.00 29.10           C  
ATOM   2669  OG1 THR A 501     -37.804 -21.404 -13.151  1.00 33.42           O  
ATOM   2670  CG2 THR A 501     -39.005 -20.399 -11.372  1.00 31.07           C  
ATOM   2671  H   THR A 501     -37.755 -19.797 -15.127  1.00  0.00           H  
ATOM   2672  HA  THR A 501     -40.226 -20.508 -13.919  1.00  0.00           H  
ATOM   2673  HB  THR A 501     -37.626 -19.425 -12.703  1.00  0.00           H  
ATOM   2674  HG1 THR A 501     -37.148 -21.626 -12.504  1.00  0.00           H  
ATOM   2675 HG21 THR A 501     -38.242 -20.730 -10.666  1.00  0.00           H  
ATOM   2676 HG22 THR A 501     -39.434 -19.484 -10.967  1.00  0.00           H  
ATOM   2677 HG23 THR A 501     -39.791 -21.154 -11.390  1.00  0.00           H  
ATOM   2678  N   ALA A 502     -41.312 -18.389 -13.057  1.00 22.25           N  
ATOM   2679  CA  ALA A 502     -42.051 -17.197 -12.659  1.00 23.68           C  
ATOM   2680  C   ALA A 502     -41.656 -16.774 -11.236  1.00 24.35           C  
ATOM   2681  O   ALA A 502     -41.246 -17.596 -10.415  1.00 25.09           O  
ATOM   2682  CB  ALA A 502     -43.550 -17.529 -12.676  1.00 22.90           C  
ATOM   2683  H   ALA A 502     -41.783 -19.276 -12.957  1.00  0.00           H  
ATOM   2684  HA  ALA A 502     -41.850 -16.383 -13.360  1.00  0.00           H  
ATOM   2685  HB1 ALA A 502     -44.146 -16.643 -12.461  1.00  0.00           H  
ATOM   2686  HB2 ALA A 502     -43.859 -17.890 -13.658  1.00  0.00           H  
ATOM   2687  HB3 ALA A 502     -43.808 -18.296 -11.943  1.00  0.00           H  
ATOM   2688  N   MET A 503     -41.792 -15.472 -10.962  1.00 23.84           N  
ATOM   2689  CA  MET A 503     -41.440 -14.812  -9.708  1.00 24.26           C  
ATOM   2690  C   MET A 503     -42.410 -15.180  -8.577  1.00 24.94           C  
ATOM   2691  O   MET A 503     -43.540 -15.611  -8.820  1.00 23.88           O  
ATOM   2692  CB  MET A 503     -41.508 -13.289  -9.929  1.00 26.43           C  
ATOM   2693  CG  MET A 503     -40.524 -12.787 -10.995  1.00 27.11           C  
ATOM   2694  SD  MET A 503     -40.450 -10.990 -11.156  1.00 31.16           S  
ATOM   2695  CE  MET A 503     -39.503 -10.667  -9.656  1.00 42.64           C  
ATOM   2696  H   MET A 503     -42.169 -14.875 -11.687  1.00  0.00           H  
ATOM   2697  HA  MET A 503     -40.429 -15.099  -9.418  1.00  0.00           H  
ATOM   2698  HB3 MET A 503     -41.294 -12.787  -8.986  1.00  0.00           H  
ATOM   2699  HB2 MET A 503     -42.518 -12.984 -10.202  1.00  0.00           H  
ATOM   2700  HG3 MET A 503     -40.764 -13.198 -11.974  1.00  0.00           H  
ATOM   2701  HG2 MET A 503     -39.527 -13.142 -10.755  1.00  0.00           H  
ATOM   2702  HE1 MET A 503     -39.189  -9.632  -9.614  1.00  0.00           H  
ATOM   2703  HE2 MET A 503     -40.117 -10.868  -8.784  1.00  0.00           H  
ATOM   2704  HE3 MET A 503     -38.614 -11.292  -9.615  1.00  0.00           H  
ATOM   2705  N   ASN A 504     -41.962 -14.961  -7.332  1.00 25.94           N  
ATOM   2706  CA  ASN A 504     -42.742 -15.164  -6.108  1.00 27.38           C  
ATOM   2707  C   ASN A 504     -43.798 -14.060  -5.904  1.00 29.47           C  
ATOM   2708  O   ASN A 504     -44.761 -14.278  -5.170  1.00 30.80           O  
ATOM   2709  CB  ASN A 504     -41.794 -15.122  -4.889  1.00 28.75           C  
ATOM   2710  CG  ASN A 504     -40.755 -16.245  -4.864  1.00 30.35           C  
ATOM   2711  OD1 ASN A 504     -41.068 -17.376  -4.501  1.00 32.30           O  
ATOM   2712  ND2 ASN A 504     -39.513 -15.934  -5.240  1.00 33.09           N  
ATOM   2713  H   ASN A 504     -41.029 -14.579  -7.222  1.00  0.00           H  
ATOM   2714  HA  ASN A 504     -43.248 -16.130  -6.152  1.00  0.00           H  
ATOM   2715  HB3 ASN A 504     -42.374 -15.201  -3.968  1.00  0.00           H  
ATOM   2716  HB2 ASN A 504     -41.283 -14.159  -4.842  1.00  0.00           H  
ATOM   2717 HD22 ASN A 504     -38.790 -16.641  -5.230  1.00  0.00           H  
ATOM   2718 HD21 ASN A 504     -39.313 -15.001  -5.583  1.00  0.00           H  
ATOM   2719  N   THR A 505     -43.617 -12.892  -6.544  1.00 29.54           N  
ATOM   2720  CA  THR A 505     -44.471 -11.710  -6.445  1.00 28.49           C  
ATOM   2721  C   THR A 505     -44.804 -11.217  -7.862  1.00 27.87           C  
ATOM   2722  O   THR A 505     -43.938 -11.206  -8.739  1.00 25.36           O  
ATOM   2723  CB  THR A 505     -43.758 -10.640  -5.578  1.00 29.90           C  
ATOM   2724  OG1 THR A 505     -43.558 -11.143  -4.274  1.00 32.11           O  
ATOM   2725  CG2 THR A 505     -44.539  -9.330  -5.407  1.00 31.86           C  
ATOM   2726  H   THR A 505     -42.800 -12.806  -7.132  1.00  0.00           H  
ATOM   2727  HA  THR A 505     -45.415 -11.974  -5.963  1.00  0.00           H  
ATOM   2728  HB  THR A 505     -42.783 -10.409  -6.006  1.00  0.00           H  
ATOM   2729  HG1 THR A 505     -43.034 -11.928  -4.343  1.00  0.00           H  
ATOM   2730 HG21 THR A 505     -44.039  -8.667  -4.700  1.00  0.00           H  
ATOM   2731 HG22 THR A 505     -44.610  -8.792  -6.348  1.00  0.00           H  
ATOM   2732 HG23 THR A 505     -45.550  -9.508  -5.039  1.00  0.00           H  
ATOM   2733  N   ILE A 506     -46.055 -10.767  -8.061  1.00 26.04           N  
ATOM   2734  CA  ILE A 506     -46.539 -10.092  -9.268  1.00 24.97           C  
ATOM   2735  C   ILE A 506     -45.952  -8.673  -9.294  1.00 24.64           C  
ATOM   2736  O   ILE A 506     -46.007  -7.963  -8.291  1.00 23.49           O  
ATOM   2737  CB  ILE A 506     -48.095 -10.068  -9.253  1.00 28.09           C  
ATOM   2738  CG1 ILE A 506     -48.665 -11.502  -9.387  1.00 32.08           C  
ATOM   2739  CG2 ILE A 506     -48.674  -9.163 -10.357  1.00 27.99           C  
ATOM   2740  CD1 ILE A 506     -50.166 -11.623  -9.089  1.00 35.43           C  
ATOM   2741  H   ILE A 506     -46.699 -10.809  -7.284  1.00  0.00           H  
ATOM   2742  HA  ILE A 506     -46.195 -10.624 -10.154  1.00  0.00           H  
ATOM   2743  HB  ILE A 506     -48.422  -9.661  -8.294  1.00  0.00           H  
ATOM   2744 HG13 ILE A 506     -48.149 -12.174  -8.701  1.00  0.00           H  
ATOM   2745 HG12 ILE A 506     -48.465 -11.887 -10.388  1.00  0.00           H  
ATOM   2746 HG21 ILE A 506     -49.760  -9.217 -10.399  1.00  0.00           H  
ATOM   2747 HG22 ILE A 506     -48.430  -8.112 -10.221  1.00  0.00           H  
ATOM   2748 HG23 ILE A 506     -48.275  -9.459 -11.323  1.00  0.00           H  
ATOM   2749 HD11 ILE A 506     -50.470 -12.670  -9.080  1.00  0.00           H  
ATOM   2750 HD12 ILE A 506     -50.411 -11.199  -8.115  1.00  0.00           H  
ATOM   2751 HD13 ILE A 506     -50.775 -11.121  -9.840  1.00  0.00           H  
ATOM   2752  N   ARG A 507     -45.367  -8.281 -10.434  1.00 22.62           N  
ATOM   2753  CA  ARG A 507     -44.617  -7.041 -10.593  1.00 20.82           C  
ATOM   2754  C   ARG A 507     -44.867  -6.414 -11.963  1.00 19.24           C  
ATOM   2755  O   ARG A 507     -44.746  -7.079 -12.988  1.00 21.96           O  
ATOM   2756  CB  ARG A 507     -43.116  -7.280 -10.341  1.00 21.61           C  
ATOM   2757  CG  ARG A 507     -42.761  -7.662  -8.895  1.00 21.86           C  
ATOM   2758  CD  ARG A 507     -41.253  -7.786  -8.682  1.00 19.72           C  
ATOM   2759  NE  ARG A 507     -40.946  -8.584  -7.485  1.00 21.96           N  
ATOM   2760  CZ  ARG A 507     -40.675  -8.109  -6.259  1.00 21.17           C  
ATOM   2761  NH1 ARG A 507     -40.700  -6.798  -5.994  1.00 20.31           N  
ATOM   2762  NH2 ARG A 507     -40.382  -8.965  -5.276  1.00 24.55           N1+
ATOM   2763  H   ARG A 507     -45.386  -8.906 -11.230  1.00  0.00           H  
ATOM   2764  HA  ARG A 507     -44.962  -6.317  -9.851  1.00  0.00           H  
ATOM   2765  HB3 ARG A 507     -42.567  -6.377 -10.603  1.00  0.00           H  
ATOM   2766  HB2 ARG A 507     -42.753  -8.055 -11.018  1.00  0.00           H  
ATOM   2767  HG3 ARG A 507     -43.239  -8.602  -8.626  1.00  0.00           H  
ATOM   2768  HG2 ARG A 507     -43.155  -6.907  -8.220  1.00  0.00           H  
ATOM   2769  HD3 ARG A 507     -40.758  -6.818  -8.656  1.00  0.00           H  
ATOM   2770  HD2 ARG A 507     -40.839  -8.296  -9.546  1.00  0.00           H  
ATOM   2771  HE  ARG A 507     -40.952  -9.588  -7.606  1.00  0.00           H  
ATOM   2772 HH12 ARG A 507     -40.460  -6.460  -5.070  1.00  0.00           H  
ATOM   2773 HH11 ARG A 507     -40.937  -6.131  -6.720  1.00  0.00           H  
ATOM   2774 HH22 ARG A 507     -40.218  -8.627  -4.338  1.00  0.00           H  
ATOM   2775 HH21 ARG A 507     -40.370  -9.967  -5.463  1.00  0.00           H  
ATOM   2776  N   SER A 508     -45.123  -5.103 -11.960  1.00 20.59           N  
ATOM   2777  CA  SER A 508     -45.118  -4.210 -13.111  1.00 21.65           C  
ATOM   2778  C   SER A 508     -44.561  -2.857 -12.657  1.00 21.45           C  
ATOM   2779  O   SER A 508     -44.826  -2.424 -11.537  1.00 19.02           O  
ATOM   2780  CB  SER A 508     -46.500  -4.176 -13.790  1.00 24.31           C  
ATOM   2781  OG  SER A 508     -47.454  -3.476 -13.024  1.00 26.69           O  
ATOM   2782  H   SER A 508     -45.252  -4.660 -11.063  1.00  0.00           H  
ATOM   2783  HA  SER A 508     -44.410  -4.615 -13.837  1.00  0.00           H  
ATOM   2784  HB3 SER A 508     -46.871  -5.185 -13.954  1.00  0.00           H  
ATOM   2785  HB2 SER A 508     -46.426  -3.698 -14.767  1.00  0.00           H  
ATOM   2786  HG  SER A 508     -47.119  -2.606 -12.839  1.00  0.00           H  
ATOM   2787  N   GLY A 509     -43.758  -2.204 -13.507  1.00 20.45           N  
ATOM   2788  CA  GLY A 509     -43.023  -0.986 -13.177  1.00 20.22           C  
ATOM   2789  C   GLY A 509     -41.825  -1.213 -12.244  1.00 20.14           C  
ATOM   2790  O   GLY A 509     -41.292  -0.248 -11.702  1.00 17.80           O  
ATOM   2791  H   GLY A 509     -43.559  -2.627 -14.406  1.00  0.00           H  
ATOM   2792  HA3 GLY A 509     -43.692  -0.248 -12.736  1.00  0.00           H  
ATOM   2793  HA2 GLY A 509     -42.647  -0.556 -14.105  1.00  0.00           H  
ATOM   2794  N   ALA A 510     -41.408  -2.475 -12.045  1.00 19.97           N  
ATOM   2795  CA  ALA A 510     -40.265  -2.861 -11.226  1.00 20.59           C  
ATOM   2796  C   ALA A 510     -38.958  -2.549 -11.958  1.00 20.80           C  
ATOM   2797  O   ALA A 510     -38.852  -2.746 -13.170  1.00 21.16           O  
ATOM   2798  CB  ALA A 510     -40.326  -4.375 -10.976  1.00 23.45           C  
ATOM   2799  H   ALA A 510     -41.890  -3.214 -12.535  1.00  0.00           H  
ATOM   2800  HA  ALA A 510     -40.303  -2.333 -10.272  1.00  0.00           H  
ATOM   2801  HB1 ALA A 510     -39.479  -4.715 -10.378  1.00  0.00           H  
ATOM   2802  HB2 ALA A 510     -41.228  -4.631 -10.426  1.00  0.00           H  
ATOM   2803  HB3 ALA A 510     -40.329  -4.945 -11.907  1.00  0.00           H  
ATOM   2804  N   GLY A 511     -37.954  -2.094 -11.197  1.00 18.93           N  
ATOM   2805  CA  GLY A 511     -36.593  -1.916 -11.670  1.00 20.31           C  
ATOM   2806  C   GLY A 511     -35.899  -3.275 -11.718  1.00 19.44           C  
ATOM   2807  O   GLY A 511     -35.728  -3.913 -10.680  1.00 20.18           O  
ATOM   2808  H   GLY A 511     -38.112  -1.996 -10.203  1.00  0.00           H  
ATOM   2809  HA3 GLY A 511     -36.059  -1.266 -10.977  1.00  0.00           H  
ATOM   2810  HA2 GLY A 511     -36.577  -1.423 -12.643  1.00  0.00           H  
ATOM   2811  N   VAL A 512     -35.497  -3.693 -12.926  1.00 18.52           N  
ATOM   2812  CA  VAL A 512     -34.813  -4.950 -13.208  1.00 20.06           C  
ATOM   2813  C   VAL A 512     -33.425  -4.628 -13.781  1.00 19.88           C  
ATOM   2814  O   VAL A 512     -33.288  -3.780 -14.662  1.00 18.47           O  
ATOM   2815  CB  VAL A 512     -35.693  -5.813 -14.148  1.00 20.29           C  
ATOM   2816  CG1 VAL A 512     -35.003  -7.085 -14.673  1.00 19.91           C  
ATOM   2817  CG2 VAL A 512     -37.027  -6.197 -13.478  1.00 22.58           C  
ATOM   2818  H   VAL A 512     -35.673  -3.090 -13.717  1.00  0.00           H  
ATOM   2819  HA  VAL A 512     -34.673  -5.494 -12.278  1.00  0.00           H  
ATOM   2820  HB  VAL A 512     -35.915  -5.201 -15.020  1.00  0.00           H  
ATOM   2821 HG11 VAL A 512     -35.672  -7.661 -15.312  1.00  0.00           H  
ATOM   2822 HG12 VAL A 512     -34.133  -6.841 -15.277  1.00  0.00           H  
ATOM   2823 HG13 VAL A 512     -34.681  -7.733 -13.858  1.00  0.00           H  
ATOM   2824 HG21 VAL A 512     -37.659  -6.773 -14.152  1.00  0.00           H  
ATOM   2825 HG22 VAL A 512     -36.857  -6.802 -12.591  1.00  0.00           H  
ATOM   2826 HG23 VAL A 512     -37.602  -5.323 -13.175  1.00  0.00           H  
ATOM   2827  N   CYS A 513     -32.403  -5.316 -13.254  1.00 20.17           N  
ATOM   2828  CA  CYS A 513     -30.989  -5.162 -13.592  1.00 20.83           C  
ATOM   2829  C   CYS A 513     -30.239  -6.490 -13.407  1.00 21.09           C  
ATOM   2830  O   CYS A 513     -30.844  -7.501 -13.049  1.00 20.83           O  
ATOM   2831  CB  CYS A 513     -30.384  -3.956 -12.835  1.00 19.61           C  
ATOM   2832  SG  CYS A 513     -30.295  -4.261 -11.045  1.00 23.87           S  
ATOM   2833  H   CYS A 513     -32.620  -6.015 -12.556  1.00  0.00           H  
ATOM   2834  HA  CYS A 513     -30.930  -4.945 -14.660  1.00  0.00           H  
ATOM   2835  HB3 CYS A 513     -30.973  -3.055 -13.010  1.00  0.00           H  
ATOM   2836  HB2 CYS A 513     -29.379  -3.743 -13.200  1.00  0.00           H  
ATOM   2837  HG  CYS A 513     -29.495  -5.328 -11.123  1.00  0.00           H  
ATOM   2838  N   VAL A 514     -28.915  -6.479 -13.638  1.00 18.07           N  
ATOM   2839  CA  VAL A 514     -28.016  -7.616 -13.434  0.50 17.96           C  
ATOM   2840  C   VAL A 514     -26.837  -7.169 -12.571  1.00 22.66           C  
ATOM   2841  O   VAL A 514     -26.180  -6.177 -12.884  1.00 22.82           O  
ATOM   2842  CB  VAL A 514     -27.570  -8.240 -14.783  0.50 17.30           C  
ATOM   2843  CG1 VAL A 514     -26.688  -9.493 -14.606  0.50 16.62           C  
ATOM   2844  CG2 VAL A 514     -28.778  -8.586 -15.656  0.50 18.07           C  
ATOM   2845  H   VAL A 514     -28.484  -5.613 -13.928  1.00  0.00           H  
ATOM   2846  HA  VAL A 514     -28.547  -8.387 -12.878  1.00  0.00           H  
ATOM   2847  HB  VAL A 514     -26.976  -7.504 -15.327  1.00  0.00           H  
ATOM   2848 HG11 VAL A 514     -26.369  -9.876 -15.575  1.00  0.00           H  
ATOM   2849 HG12 VAL A 514     -25.782  -9.286 -14.038  1.00  0.00           H  
ATOM   2850 HG13 VAL A 514     -27.227 -10.291 -14.095  1.00  0.00           H  
ATOM   2851 HG21 VAL A 514     -28.509  -9.215 -16.499  1.00  0.00           H  
ATOM   2852 HG22 VAL A 514     -29.528  -9.120 -15.075  1.00  0.00           H  
ATOM   2853 HG23 VAL A 514     -29.235  -7.681 -16.057  1.00  0.00           H  
ATOM   2854  N   LEU A 515     -26.553  -7.948 -11.518  1.00 23.38           N  
ATOM   2855  CA  LEU A 515     -25.416  -7.786 -10.625  1.00 27.29           C  
ATOM   2856  C   LEU A 515     -24.804  -9.168 -10.375  1.00 30.50           C  
ATOM   2857  O   LEU A 515     -25.436 -10.031  -9.765  1.00 25.50           O  
ATOM   2858  CB  LEU A 515     -25.823  -6.971  -9.374  1.00 29.29           C  
ATOM   2859  CG  LEU A 515     -24.788  -6.929  -8.229  1.00 31.38           C  
ATOM   2860  CD1 LEU A 515     -23.420  -6.403  -8.687  1.00 33.54           C  
ATOM   2861  CD2 LEU A 515     -25.302  -6.087  -7.055  1.00 32.70           C  
ATOM   2862  H   LEU A 515     -27.139  -8.757 -11.359  1.00  0.00           H  
ATOM   2863  HA  LEU A 515     -24.655  -7.198 -11.144  1.00  0.00           H  
ATOM   2864  HB3 LEU A 515     -26.757  -7.368  -8.980  1.00  0.00           H  
ATOM   2865  HB2 LEU A 515     -26.052  -5.950  -9.682  1.00  0.00           H  
ATOM   2866  HG  LEU A 515     -24.653  -7.944  -7.855  1.00  0.00           H  
ATOM   2867 HD11 LEU A 515     -22.717  -6.397  -7.856  1.00  0.00           H  
ATOM   2868 HD12 LEU A 515     -22.975  -7.021  -9.465  1.00  0.00           H  
ATOM   2869 HD13 LEU A 515     -23.498  -5.386  -9.071  1.00  0.00           H  
ATOM   2870 HD21 LEU A 515     -24.663  -6.192  -6.184  1.00  0.00           H  
ATOM   2871 HD22 LEU A 515     -25.305  -5.029  -7.312  1.00  0.00           H  
ATOM   2872 HD23 LEU A 515     -26.308  -6.381  -6.756  1.00  0.00           H  
ATOM   2873  N   HIS A 516     -23.579  -9.359 -10.892  1.00 33.72           N  
ATOM   2874  CA  HIS A 516     -22.737 -10.550 -10.812  1.00 36.95           C  
ATOM   2875  C   HIS A 516     -23.168 -11.599 -11.846  1.00 35.33           C  
ATOM   2876  O   HIS A 516     -22.720 -11.550 -12.991  1.00 41.66           O  
ATOM   2877  CB  HIS A 516     -22.493 -11.064  -9.371  1.00 40.19           C  
ATOM   2878  CG  HIS A 516     -21.892 -10.043  -8.431  1.00 39.92           C  
ATOM   2879  ND1 HIS A 516     -20.694  -9.374  -8.712  1.00 44.53           N  
ATOM   2880  CD2 HIS A 516     -22.354  -9.622  -7.201  1.00 41.96           C  
ATOM   2881  CE1 HIS A 516     -20.486  -8.588  -7.663  1.00 42.40           C  
ATOM   2882  NE2 HIS A 516     -21.436  -8.698  -6.734  1.00 44.74           N  
ATOM   2883  H   HIS A 516     -23.179  -8.582 -11.399  1.00  0.00           H  
ATOM   2884  HA  HIS A 516     -21.764 -10.208 -11.167  1.00  0.00           H  
ATOM   2885  HB3 HIS A 516     -21.814 -11.916  -9.403  1.00  0.00           H  
ATOM   2886  HB2 HIS A 516     -23.416 -11.437  -8.928  1.00  0.00           H  
ATOM   2887  HD2 HIS A 516     -23.229  -9.902  -6.634  1.00  0.00           H  
ATOM   2888  HE1 HIS A 516     -19.630  -7.936  -7.566  1.00  0.00           H  
ATOM   2889  HE2 HIS A 516     -21.469  -8.207  -5.851  1.00  0.00           H  
ATOM   2890  N   ASN A 517     -24.054 -12.524 -11.448  1.00 39.45           N  
ATOM   2891  CA  ASN A 517     -24.636 -13.564 -12.302  1.00 39.61           C  
ATOM   2892  C   ASN A 517     -26.104 -13.839 -11.929  1.00 33.22           C  
ATOM   2893  O   ASN A 517     -26.593 -14.954 -12.112  1.00 33.91           O  
ATOM   2894  CB  ASN A 517     -23.701 -14.801 -12.362  1.00 43.94           C  
ATOM   2895  CG  ASN A 517     -23.697 -15.483 -13.735  1.00 44.61           C  
ATOM   2896  OD1 ASN A 517     -24.515 -16.358 -14.007  1.00 44.20           O  
ATOM   2897  ND2 ASN A 517     -22.768 -15.087 -14.608  1.00 48.07           N  
ATOM   2898  H   ASN A 517     -24.372 -12.489 -10.490  1.00  0.00           H  
ATOM   2899  HA  ASN A 517     -24.701 -13.135 -13.304  1.00  0.00           H  
ATOM   2900  HB3 ASN A 517     -23.976 -15.530 -11.597  1.00  0.00           H  
ATOM   2901  HB2 ASN A 517     -22.674 -14.514 -12.134  1.00  0.00           H  
ATOM   2902 HD22 ASN A 517     -22.728 -15.510 -15.524  1.00  0.00           H  
ATOM   2903 HD21 ASN A 517     -22.114 -14.360 -14.354  1.00  0.00           H  
ATOM   2904  N   CYS A 518     -26.803 -12.816 -11.408  1.00 30.08           N  
ATOM   2905  CA  CYS A 518     -28.204 -12.860 -10.996  1.00 28.87           C  
ATOM   2906  C   CYS A 518     -28.986 -11.707 -11.631  1.00 27.93           C  
ATOM   2907  O   CYS A 518     -28.494 -10.577 -11.646  1.00 23.36           O  
ATOM   2908  CB  CYS A 518     -28.309 -12.797  -9.458  1.00 32.99           C  
ATOM   2909  SG  CYS A 518     -27.899 -14.390  -8.697  1.00 38.11           S  
ATOM   2910  H   CYS A 518     -26.333 -11.928 -11.301  1.00  0.00           H  
ATOM   2911  HA  CYS A 518     -28.654 -13.785 -11.352  1.00  0.00           H  
ATOM   2912  HB3 CYS A 518     -29.328 -12.556  -9.158  1.00  0.00           H  
ATOM   2913  HB2 CYS A 518     -27.663 -12.019  -9.050  1.00  0.00           H  
ATOM   2914  HG  CYS A 518     -28.808 -15.103  -9.369  1.00  0.00           H  
ATOM   2915  N   ILE A 519     -30.222 -11.980 -12.089  1.00 26.83           N  
ATOM   2916  CA  ILE A 519     -31.185 -10.968 -12.528  1.00 24.50           C  
ATOM   2917  C   ILE A 519     -31.932 -10.512 -11.262  1.00 24.13           C  
ATOM   2918  O   ILE A 519     -32.728 -11.272 -10.716  1.00 26.73           O  
ATOM   2919  CB  ILE A 519     -32.238 -11.569 -13.516  1.00 27.43           C  
ATOM   2920  CG1 ILE A 519     -31.664 -12.468 -14.630  1.00 31.09           C  
ATOM   2921  CG2 ILE A 519     -33.167 -10.481 -14.092  1.00 26.30           C  
ATOM   2922  CD1 ILE A 519     -30.762 -11.754 -15.634  1.00 31.10           C  
ATOM   2923  H   ILE A 519     -30.555 -12.933 -12.018  1.00  0.00           H  
ATOM   2924  HA  ILE A 519     -30.667 -10.133 -13.002  1.00  0.00           H  
ATOM   2925  HB  ILE A 519     -32.901 -12.230 -12.967  1.00  0.00           H  
ATOM   2926 HG13 ILE A 519     -32.492 -12.920 -15.177  1.00  0.00           H  
ATOM   2927 HG12 ILE A 519     -31.120 -13.308 -14.196  1.00  0.00           H  
ATOM   2928 HG21 ILE A 519     -33.823 -10.886 -14.862  1.00  0.00           H  
ATOM   2929 HG22 ILE A 519     -33.805 -10.047 -13.322  1.00  0.00           H  
ATOM   2930 HG23 ILE A 519     -32.593  -9.667 -14.532  1.00  0.00           H  
ATOM   2931 HD11 ILE A 519     -30.473 -12.451 -16.415  1.00  0.00           H  
ATOM   2932 HD12 ILE A 519     -31.275 -10.927 -16.120  1.00  0.00           H  
ATOM   2933 HD13 ILE A 519     -29.856 -11.381 -15.160  1.00  0.00           H  
ATOM   2934  N   TYR A 520     -31.691  -9.277 -10.805  1.00 20.38           N  
ATOM   2935  CA  TYR A 520     -32.411  -8.661  -9.691  1.00 20.27           C  
ATOM   2936  C   TYR A 520     -33.671  -7.968 -10.220  1.00 20.05           C  
ATOM   2937  O   TYR A 520     -33.699  -7.509 -11.361  1.00 19.14           O  
ATOM   2938  CB  TYR A 520     -31.514  -7.599  -9.033  1.00 21.43           C  
ATOM   2939  CG  TYR A 520     -30.479  -8.190  -8.096  1.00 22.55           C  
ATOM   2940  CD1 TYR A 520     -29.294  -8.751  -8.615  1.00 21.47           C  
ATOM   2941  CD2 TYR A 520     -30.690  -8.166  -6.701  1.00 24.12           C  
ATOM   2942  CE1 TYR A 520     -28.320  -9.272  -7.744  1.00 23.84           C  
ATOM   2943  CE2 TYR A 520     -29.709  -8.677  -5.830  1.00 23.54           C  
ATOM   2944  CZ  TYR A 520     -28.520  -9.222  -6.352  1.00 24.40           C  
ATOM   2945  OH  TYR A 520     -27.560  -9.706  -5.512  1.00 27.73           O  
ATOM   2946  H   TYR A 520     -31.053  -8.691 -11.327  1.00  0.00           H  
ATOM   2947  HA  TYR A 520     -32.699  -9.405  -8.946  1.00  0.00           H  
ATOM   2948  HB3 TYR A 520     -32.116  -6.897  -8.454  1.00  0.00           H  
ATOM   2949  HB2 TYR A 520     -31.011  -6.997  -9.791  1.00  0.00           H  
ATOM   2950  HD1 TYR A 520     -29.123  -8.774  -9.681  1.00  0.00           H  
ATOM   2951  HD2 TYR A 520     -31.596  -7.743  -6.291  1.00  0.00           H  
ATOM   2952  HE1 TYR A 520     -27.414  -9.695  -8.147  1.00  0.00           H  
ATOM   2953  HE2 TYR A 520     -29.868  -8.646  -4.762  1.00  0.00           H  
ATOM   2954  HH  TYR A 520     -26.778  -9.980  -5.968  1.00  0.00           H  
ATOM   2955  N   ALA A 521     -34.704  -7.903  -9.370  1.00 19.43           N  
ATOM   2956  CA  ALA A 521     -36.008  -7.324  -9.655  1.00 19.40           C  
ATOM   2957  C   ALA A 521     -36.571  -6.702  -8.373  1.00 20.38           C  
ATOM   2958  O   ALA A 521     -37.141  -7.401  -7.534  1.00 22.18           O  
ATOM   2959  CB  ALA A 521     -36.902  -8.384 -10.306  1.00 21.60           C  
ATOM   2960  H   ALA A 521     -34.600  -8.342  -8.465  1.00  0.00           H  
ATOM   2961  HA  ALA A 521     -35.887  -6.516 -10.378  1.00  0.00           H  
ATOM   2962  HB1 ALA A 521     -37.893  -7.982 -10.521  1.00  0.00           H  
ATOM   2963  HB2 ALA A 521     -36.478  -8.736 -11.247  1.00  0.00           H  
ATOM   2964  HB3 ALA A 521     -37.004  -9.250  -9.653  1.00  0.00           H  
ATOM   2965  N   ALA A 522     -36.360  -5.386  -8.224  1.00 18.84           N  
ATOM   2966  CA  ALA A 522     -36.719  -4.582  -7.063  1.00 19.14           C  
ATOM   2967  C   ALA A 522     -37.994  -3.778  -7.340  1.00 17.71           C  
ATOM   2968  O   ALA A 522     -38.107  -3.113  -8.370  1.00 18.27           O  
ATOM   2969  CB  ALA A 522     -35.576  -3.580  -6.817  1.00 17.89           C  
ATOM   2970  H   ALA A 522     -35.916  -4.893  -8.989  1.00  0.00           H  
ATOM   2971  HA  ALA A 522     -36.858  -5.213  -6.185  1.00  0.00           H  
ATOM   2972  HB1 ALA A 522     -35.786  -2.942  -5.958  1.00  0.00           H  
ATOM   2973  HB2 ALA A 522     -34.639  -4.097  -6.610  1.00  0.00           H  
ATOM   2974  HB3 ALA A 522     -35.406  -2.931  -7.678  1.00  0.00           H  
ATOM   2975  N   GLY A 523     -38.932  -3.807  -6.382  1.00 18.61           N  
ATOM   2976  CA  GLY A 523     -40.137  -2.986  -6.364  1.00 19.37           C  
ATOM   2977  C   GLY A 523     -41.198  -3.398  -7.387  1.00 19.72           C  
ATOM   2978  O   GLY A 523     -41.365  -4.580  -7.681  1.00 19.37           O  
ATOM   2979  H   GLY A 523     -38.767  -4.390  -5.572  1.00  0.00           H  
ATOM   2980  HA3 GLY A 523     -39.869  -1.938  -6.511  1.00  0.00           H  
ATOM   2981  HA2 GLY A 523     -40.570  -3.067  -5.370  1.00  0.00           H  
ATOM   2982  N   GLY A 524     -41.938  -2.406  -7.893  1.00 18.99           N  
ATOM   2983  CA  GLY A 524     -43.070  -2.571  -8.792  1.00 20.48           C  
ATOM   2984  C   GLY A 524     -44.403  -2.567  -8.043  1.00 20.36           C  
ATOM   2985  O   GLY A 524     -44.482  -2.160  -6.885  1.00 17.22           O  
ATOM   2986  H   GLY A 524     -41.764  -1.469  -7.551  1.00  0.00           H  
ATOM   2987  HA3 GLY A 524     -42.983  -3.483  -9.383  1.00  0.00           H  
ATOM   2988  HA2 GLY A 524     -43.066  -1.740  -9.496  1.00  0.00           H  
ATOM   2989  N   TYR A 525     -45.456  -2.997  -8.746  1.00 20.24           N  
ATOM   2990  CA  TYR A 525     -46.853  -2.973  -8.332  1.00 23.13           C  
ATOM   2991  C   TYR A 525     -47.466  -4.355  -8.592  1.00 22.64           C  
ATOM   2992  O   TYR A 525     -47.316  -4.890  -9.692  1.00 20.24           O  
ATOM   2993  CB  TYR A 525     -47.548  -1.834  -9.107  1.00 24.52           C  
ATOM   2994  CG  TYR A 525     -49.003  -1.588  -8.763  1.00 26.28           C  
ATOM   2995  CD1 TYR A 525     -49.345  -1.072  -7.499  1.00 26.82           C  
ATOM   2996  CD2 TYR A 525     -50.016  -1.850  -9.707  1.00 30.84           C  
ATOM   2997  CE1 TYR A 525     -50.691  -0.832  -7.169  1.00 30.33           C  
ATOM   2998  CE2 TYR A 525     -51.363  -1.599  -9.384  1.00 30.85           C  
ATOM   2999  CZ  TYR A 525     -51.702  -1.100  -8.112  1.00 31.63           C  
ATOM   3000  OH  TYR A 525     -53.010  -0.879  -7.793  1.00 36.14           O  
ATOM   3001  H   TYR A 525     -45.289  -3.272  -9.704  1.00  0.00           H  
ATOM   3002  HA  TYR A 525     -46.918  -2.764  -7.263  1.00  0.00           H  
ATOM   3003  HB3 TYR A 525     -47.468  -2.025 -10.178  1.00  0.00           H  
ATOM   3004  HB2 TYR A 525     -47.015  -0.898  -8.935  1.00  0.00           H  
ATOM   3005  HD1 TYR A 525     -48.570  -0.856  -6.779  1.00  0.00           H  
ATOM   3006  HD2 TYR A 525     -49.763  -2.231 -10.685  1.00  0.00           H  
ATOM   3007  HE1 TYR A 525     -50.941  -0.443  -6.192  1.00  0.00           H  
ATOM   3008  HE2 TYR A 525     -52.136  -1.797 -10.112  1.00  0.00           H  
ATOM   3009  HH  TYR A 525     -53.132  -0.610  -6.895  1.00  0.00           H  
ATOM   3010  N   ASP A 526     -48.152  -4.925  -7.587  1.00 24.49           N  
ATOM   3011  CA  ASP A 526     -48.741  -6.271  -7.633  1.00 26.29           C  
ATOM   3012  C   ASP A 526     -50.246  -6.263  -7.976  1.00 29.13           C  
ATOM   3013  O   ASP A 526     -50.837  -7.335  -8.097  1.00 30.42           O  
ATOM   3014  CB  ASP A 526     -48.499  -6.992  -6.276  1.00 27.61           C  
ATOM   3015  CG  ASP A 526     -49.121  -6.384  -5.009  1.00 28.38           C  
ATOM   3016  OD1 ASP A 526     -49.777  -5.326  -5.108  1.00 31.60           O  
ATOM   3017  OD2 ASP A 526     -48.918  -7.004  -3.943  1.00 29.72           O1-
ATOM   3018  H   ASP A 526     -48.243  -4.423  -6.713  1.00  0.00           H  
ATOM   3019  HA  ASP A 526     -48.255  -6.853  -8.410  1.00  0.00           H  
ATOM   3020  HB3 ASP A 526     -47.426  -7.069  -6.104  1.00  0.00           H  
ATOM   3021  HB2 ASP A 526     -48.850  -8.022  -6.349  1.00  0.00           H  
ATOM   3022  N   GLY A 527     -50.853  -5.078  -8.161  1.00 29.37           N  
ATOM   3023  CA  GLY A 527     -52.278  -4.892  -8.433  1.00 34.15           C  
ATOM   3024  C   GLY A 527     -53.071  -4.388  -7.220  1.00 35.87           C  
ATOM   3025  O   GLY A 527     -54.273  -4.159  -7.344  1.00 34.06           O  
ATOM   3026  H   GLY A 527     -50.294  -4.245  -8.049  1.00  0.00           H  
ATOM   3027  HA3 GLY A 527     -52.740  -5.812  -8.795  1.00  0.00           H  
ATOM   3028  HA2 GLY A 527     -52.383  -4.167  -9.239  1.00  0.00           H  
ATOM   3029  N   GLN A 528     -52.404  -4.206  -6.069  1.00 36.01           N  
ATOM   3030  CA  GLN A 528     -52.954  -3.712  -4.810  1.00 38.54           C  
ATOM   3031  C   GLN A 528     -52.076  -2.590  -4.248  1.00 35.18           C  
ATOM   3032  O   GLN A 528     -52.565  -1.483  -4.025  1.00 32.91           O  
ATOM   3033  CB  GLN A 528     -53.119  -4.880  -3.808  1.00 46.14           C  
ATOM   3034  CG  GLN A 528     -54.401  -5.711  -4.012  1.00 56.88           C  
ATOM   3035  CD  GLN A 528     -55.655  -4.996  -3.498  1.00 65.27           C  
ATOM   3036  OE1 GLN A 528     -55.700  -4.553  -2.353  1.00 72.82           O  
ATOM   3037  NE2 GLN A 528     -56.682  -4.886  -4.342  1.00 69.61           N  
ATOM   3038  H   GLN A 528     -51.423  -4.459  -6.051  1.00  0.00           H  
ATOM   3039  HA  GLN A 528     -53.931  -3.259  -4.988  1.00  0.00           H  
ATOM   3040  HB3 GLN A 528     -53.100  -4.501  -2.785  1.00  0.00           H  
ATOM   3041  HB2 GLN A 528     -52.254  -5.541  -3.874  1.00  0.00           H  
ATOM   3042  HG3 GLN A 528     -54.312  -6.644  -3.455  1.00  0.00           H  
ATOM   3043  HG2 GLN A 528     -54.514  -5.991  -5.060  1.00  0.00           H  
ATOM   3044 HE22 GLN A 528     -57.526  -4.421  -4.039  1.00  0.00           H  
ATOM   3045 HE21 GLN A 528     -56.608  -5.252  -5.279  1.00  0.00           H  
ATOM   3046  N   ASP A 529     -50.787  -2.891  -4.024  1.00 31.53           N  
ATOM   3047  CA  ASP A 529     -49.813  -2.057  -3.322  1.00 31.28           C  
ATOM   3048  C   ASP A 529     -48.521  -1.903  -4.126  1.00 29.81           C  
ATOM   3049  O   ASP A 529     -48.133  -2.783  -4.897  1.00 22.37           O  
ATOM   3050  CB  ASP A 529     -49.498  -2.634  -1.918  1.00 36.85           C  
ATOM   3051  CG  ASP A 529     -50.721  -2.835  -1.021  1.00 44.98           C  
ATOM   3052  OD1 ASP A 529     -51.333  -1.807  -0.658  1.00 53.99           O  
ATOM   3053  OD2 ASP A 529     -51.016  -4.009  -0.709  1.00 50.35           O1-
ATOM   3054  H   ASP A 529     -50.466  -3.817  -4.288  1.00  0.00           H  
ATOM   3055  HA  ASP A 529     -50.228  -1.055  -3.191  1.00  0.00           H  
ATOM   3056  HB3 ASP A 529     -48.805  -1.977  -1.390  1.00  0.00           H  
ATOM   3057  HB2 ASP A 529     -48.986  -3.592  -2.022  1.00  0.00           H  
ATOM   3058  N   GLN A 530     -47.823  -0.786  -3.876  1.00 27.12           N  
ATOM   3059  CA  GLN A 530     -46.447  -0.534  -4.289  1.00 28.08           C  
ATOM   3060  C   GLN A 530     -45.525  -1.349  -3.370  1.00 26.06           C  
ATOM   3061  O   GLN A 530     -45.677  -1.324  -2.149  1.00 26.01           O  
ATOM   3062  CB  GLN A 530     -46.135   0.970  -4.116  1.00 29.74           C  
ATOM   3063  CG  GLN A 530     -46.473   1.837  -5.341  1.00 40.00           C  
ATOM   3064  CD  GLN A 530     -47.951   1.936  -5.720  1.00 41.91           C  
ATOM   3065  OE1 GLN A 530     -48.833   1.910  -4.865  1.00 47.66           O  
ATOM   3066  NE2 GLN A 530     -48.225   2.063  -7.019  1.00 50.78           N  
ATOM   3067  H   GLN A 530     -48.234  -0.111  -3.247  1.00  0.00           H  
ATOM   3068  HA  GLN A 530     -46.300  -0.836  -5.328  1.00  0.00           H  
ATOM   3069  HB3 GLN A 530     -45.066   1.103  -3.943  1.00  0.00           H  
ATOM   3070  HB2 GLN A 530     -46.621   1.365  -3.223  1.00  0.00           H  
ATOM   3071  HG3 GLN A 530     -45.899   1.478  -6.188  1.00  0.00           H  
ATOM   3072  HG2 GLN A 530     -46.135   2.851  -5.158  1.00  0.00           H  
ATOM   3073 HE22 GLN A 530     -49.185   2.130  -7.325  1.00  0.00           H  
ATOM   3074 HE21 GLN A 530     -47.468   2.074  -7.691  1.00  0.00           H  
ATOM   3075  N   LEU A 531     -44.594  -2.097  -3.969  1.00 22.53           N  
ATOM   3076  CA  LEU A 531     -43.746  -3.070  -3.291  1.00 21.52           C  
ATOM   3077  C   LEU A 531     -42.412  -2.427  -2.894  1.00 20.92           C  
ATOM   3078  O   LEU A 531     -41.828  -1.660  -3.660  1.00 17.69           O  
ATOM   3079  CB  LEU A 531     -43.440  -4.207  -4.289  1.00 22.60           C  
ATOM   3080  CG  LEU A 531     -44.680  -4.998  -4.763  1.00 25.00           C  
ATOM   3081  CD1 LEU A 531     -44.338  -5.830  -6.002  1.00 25.09           C  
ATOM   3082  CD2 LEU A 531     -45.263  -5.887  -3.653  1.00 25.17           C  
ATOM   3083  H   LEU A 531     -44.526  -2.057  -4.979  1.00  0.00           H  
ATOM   3084  HA  LEU A 531     -44.242  -3.470  -2.406  1.00  0.00           H  
ATOM   3085  HB3 LEU A 531     -42.717  -4.903  -3.859  1.00  0.00           H  
ATOM   3086  HB2 LEU A 531     -42.949  -3.779  -5.163  1.00  0.00           H  
ATOM   3087  HG  LEU A 531     -45.459  -4.300  -5.071  1.00  0.00           H  
ATOM   3088 HD11 LEU A 531     -45.211  -6.370  -6.362  1.00  0.00           H  
ATOM   3089 HD12 LEU A 531     -43.993  -5.195  -6.817  1.00  0.00           H  
ATOM   3090 HD13 LEU A 531     -43.553  -6.554  -5.789  1.00  0.00           H  
ATOM   3091 HD21 LEU A 531     -46.106  -6.470  -4.021  1.00  0.00           H  
ATOM   3092 HD22 LEU A 531     -44.519  -6.587  -3.272  1.00  0.00           H  
ATOM   3093 HD23 LEU A 531     -45.626  -5.293  -2.815  1.00  0.00           H  
ATOM   3094  N   ASN A 532     -41.922  -2.794  -1.701  1.00 19.96           N  
ATOM   3095  CA  ASN A 532     -40.552  -2.554  -1.241  1.00 19.67           C  
ATOM   3096  C   ASN A 532     -39.674  -3.812  -1.384  1.00 19.55           C  
ATOM   3097  O   ASN A 532     -38.451  -3.702  -1.334  1.00 22.74           O  
ATOM   3098  CB  ASN A 532     -40.528  -2.076   0.235  1.00 18.44           C  
ATOM   3099  CG  ASN A 532     -41.336  -2.880   1.268  0.50 15.92           C  
ATOM   3100  OD1 ASN A 532     -41.685  -4.040   1.060  0.50 13.12           O  
ATOM   3101  ND2 ASN A 532     -41.654  -2.244   2.396  0.50 15.17           N  
ATOM   3102  H   ASN A 532     -42.489  -3.395  -1.119  1.00  0.00           H  
ATOM   3103  HA  ASN A 532     -40.086  -1.772  -1.840  1.00  0.00           H  
ATOM   3104  HB3 ASN A 532     -40.880  -1.045   0.268  1.00  0.00           H  
ATOM   3105  HB2 ASN A 532     -39.498  -2.036   0.580  1.00  0.00           H  
ATOM   3106 HD22 ASN A 532     -42.173  -2.731   3.112  1.00  0.00           H  
ATOM   3107 HD21 ASN A 532     -41.340  -1.296   2.547  1.00  0.00           H  
ATOM   3108  N   SER A 533     -40.291  -4.994  -1.562  1.00 19.65           N  
ATOM   3109  CA  SER A 533     -39.650  -6.300  -1.688  1.00 21.23           C  
ATOM   3110  C   SER A 533     -38.729  -6.387  -2.916  1.00 21.45           C  
ATOM   3111  O   SER A 533     -38.974  -5.744  -3.938  1.00 20.43           O  
ATOM   3112  CB  SER A 533     -40.745  -7.391  -1.697  1.00 21.63           C  
ATOM   3113  OG  SER A 533     -41.522  -7.386  -2.880  1.00 21.76           O  
ATOM   3114  H   SER A 533     -41.300  -4.990  -1.605  1.00  0.00           H  
ATOM   3115  HA  SER A 533     -39.040  -6.442  -0.795  1.00  0.00           H  
ATOM   3116  HB3 SER A 533     -41.407  -7.269  -0.839  1.00  0.00           H  
ATOM   3117  HB2 SER A 533     -40.288  -8.376  -1.596  1.00  0.00           H  
ATOM   3118  HG  SER A 533     -42.221  -8.017  -2.785  1.00  0.00           H  
ATOM   3119  N   VAL A 534     -37.658  -7.180  -2.785  1.00 22.23           N  
ATOM   3120  CA  VAL A 534     -36.638  -7.412  -3.802  1.00 22.09           C  
ATOM   3121  C   VAL A 534     -36.358  -8.916  -3.839  1.00 23.50           C  
ATOM   3122  O   VAL A 534     -36.207  -9.543  -2.790  1.00 21.05           O  
ATOM   3123  CB  VAL A 534     -35.368  -6.558  -3.536  1.00 22.76           C  
ATOM   3124  CG1 VAL A 534     -34.330  -6.689  -4.670  1.00 22.20           C  
ATOM   3125  CG2 VAL A 534     -35.670  -5.073  -3.267  1.00 21.99           C  
ATOM   3126  H   VAL A 534     -37.531  -7.674  -1.912  1.00  0.00           H  
ATOM   3127  HA  VAL A 534     -37.041  -7.132  -4.777  1.00  0.00           H  
ATOM   3128  HB  VAL A 534     -34.904  -6.938  -2.626  1.00  0.00           H  
ATOM   3129 HG11 VAL A 534     -33.424  -6.129  -4.441  1.00  0.00           H  
ATOM   3130 HG12 VAL A 534     -34.023  -7.721  -4.833  1.00  0.00           H  
ATOM   3131 HG13 VAL A 534     -34.724  -6.316  -5.614  1.00  0.00           H  
ATOM   3132 HG21 VAL A 534     -34.752  -4.511  -3.123  1.00  0.00           H  
ATOM   3133 HG22 VAL A 534     -36.216  -4.612  -4.087  1.00  0.00           H  
ATOM   3134 HG23 VAL A 534     -36.255  -4.937  -2.360  1.00  0.00           H  
ATOM   3135  N   GLU A 535     -36.262  -9.475  -5.052  1.00 22.26           N  
ATOM   3136  CA  GLU A 535     -35.948 -10.873  -5.319  1.00 22.86           C  
ATOM   3137  C   GLU A 535     -35.040 -10.979  -6.548  1.00 25.66           C  
ATOM   3138  O   GLU A 535     -35.100 -10.132  -7.441  1.00 21.89           O  
ATOM   3139  CB  GLU A 535     -37.243 -11.717  -5.345  1.00 25.41           C  
ATOM   3140  CG  GLU A 535     -38.126 -11.514  -6.590  1.00 25.18           C  
ATOM   3141  CD  GLU A 535     -39.442 -12.282  -6.485  1.00 27.33           C  
ATOM   3142  OE1 GLU A 535     -39.433 -13.484  -6.819  1.00 27.28           O  
ATOM   3143  OE2 GLU A 535     -40.447 -11.649  -6.093  1.00 26.26           O1-
ATOM   3144  H   GLU A 535     -36.396  -8.885  -5.862  1.00  0.00           H  
ATOM   3145  HA  GLU A 535     -35.339 -11.226  -4.487  1.00  0.00           H  
ATOM   3146  HB3 GLU A 535     -37.825 -11.515  -4.446  1.00  0.00           H  
ATOM   3147  HB2 GLU A 535     -36.972 -12.772  -5.286  1.00  0.00           H  
ATOM   3148  HG3 GLU A 535     -37.604 -11.837  -7.488  1.00  0.00           H  
ATOM   3149  HG2 GLU A 535     -38.343 -10.454  -6.728  1.00  0.00           H  
ATOM   3150  N   ARG A 536     -34.195 -12.022  -6.573  1.00 25.48           N  
ATOM   3151  CA  ARG A 536     -33.172 -12.254  -7.587  1.00 24.51           C  
ATOM   3152  C   ARG A 536     -33.247 -13.687  -8.121  1.00 23.36           C  
ATOM   3153  O   ARG A 536     -33.348 -14.637  -7.346  1.00 21.19           O  
ATOM   3154  CB  ARG A 536     -31.776 -11.846  -7.056  1.00 28.22           C  
ATOM   3155  CG  ARG A 536     -31.127 -12.836  -6.065  1.00 28.99           C  
ATOM   3156  CD  ARG A 536     -29.762 -12.368  -5.549  1.00 33.27           C  
ATOM   3157  NE  ARG A 536     -29.230 -13.304  -4.548  1.00 36.56           N  
ATOM   3158  CZ  ARG A 536     -28.389 -13.011  -3.539  1.00 39.87           C  
ATOM   3159  NH1 ARG A 536     -27.911 -11.773  -3.350  1.00 39.46           N  
ATOM   3160  NH2 ARG A 536     -28.019 -13.985  -2.699  1.00 40.58           N1+
ATOM   3161  H   ARG A 536     -34.226 -12.676  -5.801  1.00  0.00           H  
ATOM   3162  HA  ARG A 536     -33.396 -11.597  -8.422  1.00  0.00           H  
ATOM   3163  HB3 ARG A 536     -31.846 -10.862  -6.591  1.00  0.00           H  
ATOM   3164  HB2 ARG A 536     -31.108 -11.716  -7.907  1.00  0.00           H  
ATOM   3165  HG3 ARG A 536     -30.985 -13.806  -6.542  1.00  0.00           H  
ATOM   3166  HG2 ARG A 536     -31.800 -13.001  -5.223  1.00  0.00           H  
ATOM   3167  HD3 ARG A 536     -29.873 -11.384  -5.100  1.00  0.00           H  
ATOM   3168  HD2 ARG A 536     -29.049 -12.273  -6.368  1.00  0.00           H  
ATOM   3169  HE  ARG A 536     -29.509 -14.268  -4.667  1.00  0.00           H  
ATOM   3170 HH12 ARG A 536     -27.300 -11.565  -2.573  1.00  0.00           H  
ATOM   3171 HH11 ARG A 536     -28.151 -11.029  -3.994  1.00  0.00           H  
ATOM   3172 HH22 ARG A 536     -27.392 -13.786  -1.932  1.00  0.00           H  
ATOM   3173 HH21 ARG A 536     -28.365 -14.926  -2.819  1.00  0.00           H  
ATOM   3174  N   TYR A 537     -33.164 -13.822  -9.453  1.00 21.07           N  
ATOM   3175  CA  TYR A 537     -33.107 -15.083 -10.179  1.00 22.61           C  
ATOM   3176  C   TYR A 537     -31.636 -15.465 -10.344  1.00 24.89           C  
ATOM   3177  O   TYR A 537     -30.883 -14.749 -11.002  1.00 24.77           O  
ATOM   3178  CB  TYR A 537     -33.689 -14.859 -11.590  1.00 22.78           C  
ATOM   3179  CG  TYR A 537     -33.837 -16.088 -12.469  1.00 24.99           C  
ATOM   3180  CD1 TYR A 537     -34.676 -17.145 -12.063  1.00 25.35           C  
ATOM   3181  CD2 TYR A 537     -33.171 -16.163 -13.711  1.00 24.93           C  
ATOM   3182  CE1 TYR A 537     -34.846 -18.268 -12.894  1.00 29.04           C  
ATOM   3183  CE2 TYR A 537     -33.349 -17.285 -14.544  1.00 25.43           C  
ATOM   3184  CZ  TYR A 537     -34.184 -18.341 -14.134  1.00 26.95           C  
ATOM   3185  OH  TYR A 537     -34.355 -19.431 -14.936  1.00 31.92           O  
ATOM   3186  H   TYR A 537     -33.075 -12.977 -10.004  1.00  0.00           H  
ATOM   3187  HA  TYR A 537     -33.671 -15.854  -9.659  1.00  0.00           H  
ATOM   3188  HB3 TYR A 537     -33.094 -14.129 -12.128  1.00  0.00           H  
ATOM   3189  HB2 TYR A 537     -34.673 -14.416 -11.505  1.00  0.00           H  
ATOM   3190  HD1 TYR A 537     -35.197 -17.096 -11.118  1.00  0.00           H  
ATOM   3191  HD2 TYR A 537     -32.530 -15.357 -14.038  1.00  0.00           H  
ATOM   3192  HE1 TYR A 537     -35.485 -19.073 -12.573  1.00  0.00           H  
ATOM   3193  HE2 TYR A 537     -32.851 -17.334 -15.500  1.00  0.00           H  
ATOM   3194  HH  TYR A 537     -34.897 -20.098 -14.543  1.00  0.00           H  
ATOM   3195  N   ASP A 538     -31.247 -16.614  -9.781  1.00 27.94           N  
ATOM   3196  CA  ASP A 538     -29.973 -17.262 -10.066  1.00 30.94           C  
ATOM   3197  C   ASP A 538     -30.228 -18.242 -11.223  1.00 32.76           C  
ATOM   3198  O   ASP A 538     -31.104 -19.103 -11.124  1.00 33.26           O  
ATOM   3199  CB  ASP A 538     -29.498 -17.986  -8.786  1.00 34.15           C  
ATOM   3200  CG  ASP A 538     -28.251 -18.847  -8.996  1.00 40.97           C  
ATOM   3201  OD1 ASP A 538     -28.436 -20.061  -9.223  1.00 45.39           O  
ATOM   3202  OD2 ASP A 538     -27.143 -18.271  -8.952  1.00 49.11           O1-
ATOM   3203  H   ASP A 538     -31.928 -17.146  -9.254  1.00  0.00           H  
ATOM   3204  HA  ASP A 538     -29.214 -16.536 -10.363  1.00  0.00           H  
ATOM   3205  HB3 ASP A 538     -30.295 -18.617  -8.390  1.00  0.00           H  
ATOM   3206  HB2 ASP A 538     -29.283 -17.253  -8.007  1.00  0.00           H  
ATOM   3207  N   VAL A 539     -29.473 -18.084 -12.321  1.00 29.95           N  
ATOM   3208  CA  VAL A 539     -29.633 -18.834 -13.570  1.00 37.83           C  
ATOM   3209  C   VAL A 539     -29.142 -20.295 -13.485  1.00 40.01           C  
ATOM   3210  O   VAL A 539     -29.558 -21.107 -14.310  1.00 42.55           O  
ATOM   3211  CB  VAL A 539     -28.882 -18.095 -14.714  1.00 38.65           C  
ATOM   3212  CG1 VAL A 539     -29.568 -16.770 -15.084  1.00 39.38           C  
ATOM   3213  CG2 VAL A 539     -27.382 -17.859 -14.443  1.00 40.82           C  
ATOM   3214  H   VAL A 539     -28.772 -17.357 -12.314  1.00  0.00           H  
ATOM   3215  HA  VAL A 539     -30.696 -18.870 -13.816  1.00  0.00           H  
ATOM   3216  HB  VAL A 539     -28.945 -18.720 -15.607  1.00  0.00           H  
ATOM   3217 HG11 VAL A 539     -29.076 -16.302 -15.936  1.00  0.00           H  
ATOM   3218 HG12 VAL A 539     -30.607 -16.930 -15.365  1.00  0.00           H  
ATOM   3219 HG13 VAL A 539     -29.552 -16.060 -14.255  1.00  0.00           H  
ATOM   3220 HG21 VAL A 539     -26.906 -17.373 -15.295  1.00  0.00           H  
ATOM   3221 HG22 VAL A 539     -27.224 -17.217 -13.576  1.00  0.00           H  
ATOM   3222 HG23 VAL A 539     -26.846 -18.792 -14.268  1.00  0.00           H  
ATOM   3223  N   ALA A 540     -28.283 -20.637 -12.505  1.00 39.03           N  
ATOM   3224  CA  ALA A 540     -27.710 -21.974 -12.339  1.00 45.08           C  
ATOM   3225  C   ALA A 540     -28.694 -22.931 -11.646  1.00 43.33           C  
ATOM   3226  O   ALA A 540     -28.833 -24.073 -12.084  1.00 49.00           O  
ATOM   3227  CB  ALA A 540     -26.440 -21.862 -11.479  1.00 45.28           C  
ATOM   3228  H   ALA A 540     -28.003 -19.928 -11.841  1.00  0.00           H  
ATOM   3229  HA  ALA A 540     -27.441 -22.381 -13.316  1.00  0.00           H  
ATOM   3230  HB1 ALA A 540     -25.964 -22.835 -11.353  1.00  0.00           H  
ATOM   3231  HB2 ALA A 540     -25.710 -21.203 -11.949  1.00  0.00           H  
ATOM   3232  HB3 ALA A 540     -26.646 -21.465 -10.485  1.00  0.00           H  
ATOM   3233  N   THR A 541     -29.393 -22.463 -10.598  1.00 40.27           N  
ATOM   3234  CA  THR A 541     -30.439 -23.208  -9.890  1.00 40.44           C  
ATOM   3235  C   THR A 541     -31.811 -23.058 -10.579  1.00 39.15           C  
ATOM   3236  O   THR A 541     -32.642 -23.956 -10.456  1.00 36.45           O  
ATOM   3237  CB  THR A 541     -30.548 -22.687  -8.432  1.00 41.28           C  
ATOM   3238  OG1 THR A 541     -30.893 -21.313  -8.369  1.00 44.27           O  
ATOM   3239  CG2 THR A 541     -29.281 -22.935  -7.599  1.00 40.90           C  
ATOM   3240  H   THR A 541     -29.183 -21.528 -10.267  1.00  0.00           H  
ATOM   3241  HA  THR A 541     -30.183 -24.268  -9.864  1.00  0.00           H  
ATOM   3242  HB  THR A 541     -31.362 -23.225  -7.941  1.00  0.00           H  
ATOM   3243  HG1 THR A 541     -30.143 -20.808  -8.663  1.00  0.00           H  
ATOM   3244 HG21 THR A 541     -29.417 -22.604  -6.569  1.00  0.00           H  
ATOM   3245 HG22 THR A 541     -29.036 -23.997  -7.573  1.00  0.00           H  
ATOM   3246 HG23 THR A 541     -28.416 -22.409  -8.003  1.00  0.00           H  
ATOM   3247  N   ALA A 542     -32.046 -21.928 -11.271  1.00 34.48           N  
ATOM   3248  CA  ALA A 542     -33.278 -21.550 -11.967  1.00 36.40           C  
ATOM   3249  C   ALA A 542     -34.405 -21.162 -10.991  1.00 30.84           C  
ATOM   3250  O   ALA A 542     -35.572 -21.457 -11.253  1.00 30.31           O  
ATOM   3251  CB  ALA A 542     -33.689 -22.581 -13.039  1.00 37.37           C  
ATOM   3252  H   ALA A 542     -31.302 -21.243 -11.294  1.00  0.00           H  
ATOM   3253  HA  ALA A 542     -33.026 -20.632 -12.500  1.00  0.00           H  
ATOM   3254  HB1 ALA A 542     -34.507 -22.202 -13.652  1.00  0.00           H  
ATOM   3255  HB2 ALA A 542     -32.857 -22.798 -13.709  1.00  0.00           H  
ATOM   3256  HB3 ALA A 542     -34.022 -23.522 -12.603  1.00  0.00           H  
ATOM   3257  N   THR A 543     -34.053 -20.513  -9.867  1.00 32.15           N  
ATOM   3258  CA  THR A 543     -34.961 -20.138  -8.780  1.00 31.83           C  
ATOM   3259  C   THR A 543     -34.862 -18.637  -8.483  1.00 28.92           C  
ATOM   3260  O   THR A 543     -33.766 -18.074  -8.458  1.00 25.72           O  
ATOM   3261  CB  THR A 543     -34.708 -21.010  -7.520  1.00 36.01           C  
ATOM   3262  OG1 THR A 543     -33.464 -20.725  -6.903  1.00 38.01           O  
ATOM   3263  CG2 THR A 543     -34.820 -22.522  -7.759  1.00 40.60           C  
ATOM   3264  H   THR A 543     -33.076 -20.288  -9.739  1.00  0.00           H  
ATOM   3265  HA  THR A 543     -35.990 -20.326  -9.094  1.00  0.00           H  
ATOM   3266  HB  THR A 543     -35.468 -20.745  -6.784  1.00  0.00           H  
ATOM   3267  HG1 THR A 543     -32.762 -20.964  -7.494  1.00  0.00           H  
ATOM   3268 HG21 THR A 543     -34.756 -23.071  -6.819  1.00  0.00           H  
ATOM   3269 HG22 THR A 543     -35.772 -22.776  -8.226  1.00  0.00           H  
ATOM   3270 HG23 THR A 543     -34.024 -22.887  -8.405  1.00  0.00           H  
ATOM   3271  N   TRP A 544     -36.019 -18.016  -8.207  1.00 27.46           N  
ATOM   3272  CA  TRP A 544     -36.141 -16.667  -7.664  1.00 26.58           C  
ATOM   3273  C   TRP A 544     -36.144 -16.761  -6.131  1.00 26.39           C  
ATOM   3274  O   TRP A 544     -36.917 -17.528  -5.555  1.00 26.47           O  
ATOM   3275  CB  TRP A 544     -37.478 -16.056  -8.118  1.00 22.87           C  
ATOM   3276  CG  TRP A 544     -37.540 -15.654  -9.560  1.00 20.78           C  
ATOM   3277  CD1 TRP A 544     -38.058 -16.399 -10.561  1.00 20.03           C  
ATOM   3278  CD2 TRP A 544     -37.090 -14.411 -10.180  1.00 19.85           C  
ATOM   3279  NE1 TRP A 544     -37.968 -15.705 -11.748  1.00 20.42           N  
ATOM   3280  CE2 TRP A 544     -37.382 -14.469 -11.578  1.00 21.53           C  
ATOM   3281  CE3 TRP A 544     -36.463 -13.234  -9.707  1.00 20.98           C  
ATOM   3282  CZ2 TRP A 544     -37.082 -13.410 -12.455  1.00 20.19           C  
ATOM   3283  CZ3 TRP A 544     -36.143 -12.171 -10.577  1.00 18.76           C  
ATOM   3284  CH2 TRP A 544     -36.455 -12.256 -11.948  1.00 17.52           C  
ATOM   3285  H   TRP A 544     -36.870 -18.558  -8.253  1.00  0.00           H  
ATOM   3286  HA  TRP A 544     -35.326 -16.034  -8.008  1.00  0.00           H  
ATOM   3287  HB3 TRP A 544     -37.681 -15.156  -7.539  1.00  0.00           H  
ATOM   3288  HB2 TRP A 544     -38.302 -16.740  -7.910  1.00  0.00           H  
ATOM   3289  HD1 TRP A 544     -38.486 -17.382 -10.432  1.00  0.00           H  
ATOM   3290  HE1 TRP A 544     -38.319 -16.086 -12.620  1.00  0.00           H  
ATOM   3291  HE3 TRP A 544     -36.211 -13.158  -8.660  1.00  0.00           H  
ATOM   3292  HZ2 TRP A 544     -37.321 -13.485 -13.506  1.00  0.00           H  
ATOM   3293  HZ3 TRP A 544     -35.653 -11.290 -10.189  1.00  0.00           H  
ATOM   3294  HH2 TRP A 544     -36.204 -11.440 -12.610  1.00  0.00           H  
ATOM   3295  N   THR A 545     -35.271 -15.976  -5.485  1.00 23.66           N  
ATOM   3296  CA  THR A 545     -35.045 -15.947  -4.040  0.50 22.72           C  
ATOM   3297  C   THR A 545     -35.103 -14.490  -3.572  1.00 25.30           C  
ATOM   3298  O   THR A 545     -34.435 -13.636  -4.155  1.00 25.90           O  
ATOM   3299  CB  THR A 545     -33.686 -16.627  -3.727  0.50 21.64           C  
ATOM   3300  OG1 THR A 545     -33.795 -18.013  -3.982  0.50 22.81           O  
ATOM   3301  CG2 THR A 545     -33.224 -16.490  -2.264  0.50 21.38           C  
ATOM   3302  H   THR A 545     -34.672 -15.381  -6.044  1.00  0.00           H  
ATOM   3303  HA  THR A 545     -35.838 -16.489  -3.520  1.00  0.00           H  
ATOM   3304  HB  THR A 545     -32.910 -16.222  -4.378  1.00  0.00           H  
ATOM   3305  HG1 THR A 545     -34.008 -18.136  -4.895  1.00  0.00           H  
ATOM   3306 HG21 THR A 545     -32.311 -17.060  -2.088  1.00  0.00           H  
ATOM   3307 HG22 THR A 545     -33.005 -15.454  -2.003  1.00  0.00           H  
ATOM   3308 HG23 THR A 545     -33.982 -16.856  -1.571  1.00  0.00           H  
ATOM   3309  N   PHE A 546     -35.859 -14.219  -2.493  1.00 27.02           N  
ATOM   3310  CA  PHE A 546     -35.950 -12.907  -1.854  1.00 26.84           C  
ATOM   3311  C   PHE A 546     -34.639 -12.556  -1.135  1.00 28.00           C  
ATOM   3312  O   PHE A 546     -34.105 -13.363  -0.373  1.00 26.33           O  
ATOM   3313  CB  PHE A 546     -37.086 -12.898  -0.811  1.00 28.66           C  
ATOM   3314  CG  PHE A 546     -38.491 -12.865  -1.382  1.00 29.19           C  
ATOM   3315  CD1 PHE A 546     -39.015 -11.665  -1.907  1.00 29.07           C  
ATOM   3316  CD2 PHE A 546     -39.291 -14.026  -1.357  1.00 29.20           C  
ATOM   3317  CE1 PHE A 546     -40.334 -11.623  -2.400  1.00 29.63           C  
ATOM   3318  CE2 PHE A 546     -40.613 -13.980  -1.837  1.00 29.88           C  
ATOM   3319  CZ  PHE A 546     -41.134 -12.780  -2.356  1.00 33.01           C  
ATOM   3320  H   PHE A 546     -36.370 -14.976  -2.061  1.00  0.00           H  
ATOM   3321  HA  PHE A 546     -36.163 -12.156  -2.612  1.00  0.00           H  
ATOM   3322  HB3 PHE A 546     -36.994 -12.014  -0.176  1.00  0.00           H  
ATOM   3323  HB2 PHE A 546     -36.986 -13.750  -0.136  1.00  0.00           H  
ATOM   3324  HD1 PHE A 546     -38.409 -10.771  -1.927  1.00  0.00           H  
ATOM   3325  HD2 PHE A 546     -38.901 -14.950  -0.956  1.00  0.00           H  
ATOM   3326  HE1 PHE A 546     -40.735 -10.705  -2.803  1.00  0.00           H  
ATOM   3327  HE2 PHE A 546     -41.227 -14.869  -1.805  1.00  0.00           H  
ATOM   3328  HZ  PHE A 546     -42.150 -12.754  -2.720  1.00  0.00           H  
ATOM   3329  N   VAL A 547     -34.168 -11.325  -1.362  1.00 25.66           N  
ATOM   3330  CA  VAL A 547     -33.087 -10.666  -0.630  1.00 28.07           C  
ATOM   3331  C   VAL A 547     -33.713  -9.584   0.275  1.00 27.66           C  
ATOM   3332  O   VAL A 547     -34.936  -9.535   0.436  1.00 30.39           O  
ATOM   3333  CB  VAL A 547     -32.065 -10.080  -1.647  1.00 27.79           C  
ATOM   3334  CG1 VAL A 547     -31.342 -11.193  -2.418  1.00 27.73           C  
ATOM   3335  CG2 VAL A 547     -32.646  -9.044  -2.626  1.00 29.18           C  
ATOM   3336  H   VAL A 547     -34.698 -10.735  -1.989  1.00  0.00           H  
ATOM   3337  HA  VAL A 547     -32.570 -11.371   0.024  1.00  0.00           H  
ATOM   3338  HB  VAL A 547     -31.291  -9.568  -1.079  1.00  0.00           H  
ATOM   3339 HG11 VAL A 547     -30.543 -10.771  -3.025  1.00  0.00           H  
ATOM   3340 HG12 VAL A 547     -30.889 -11.916  -1.739  1.00  0.00           H  
ATOM   3341 HG13 VAL A 547     -32.019 -11.734  -3.081  1.00  0.00           H  
ATOM   3342 HG21 VAL A 547     -31.867  -8.642  -3.275  1.00  0.00           H  
ATOM   3343 HG22 VAL A 547     -33.411  -9.482  -3.266  1.00  0.00           H  
ATOM   3344 HG23 VAL A 547     -33.084  -8.199  -2.098  1.00  0.00           H  
ATOM   3345  N   ALA A 548     -32.879  -8.723   0.885  1.00 25.24           N  
ATOM   3346  CA  ALA A 548     -33.310  -7.627   1.754  1.00 25.85           C  
ATOM   3347  C   ALA A 548     -34.212  -6.616   1.009  1.00 26.63           C  
ATOM   3348  O   ALA A 548     -33.885  -6.249  -0.121  1.00 26.86           O  
ATOM   3349  CB  ALA A 548     -32.069  -6.913   2.304  1.00 27.62           C  
ATOM   3350  H   ALA A 548     -31.882  -8.833   0.745  1.00  0.00           H  
ATOM   3351  HA  ALA A 548     -33.831  -8.089   2.591  1.00  0.00           H  
ATOM   3352  HB1 ALA A 548     -32.343  -6.085   2.959  1.00  0.00           H  
ATOM   3353  HB2 ALA A 548     -31.465  -7.605   2.889  1.00  0.00           H  
ATOM   3354  HB3 ALA A 548     -31.442  -6.513   1.506  1.00  0.00           H  
ATOM   3355  N   PRO A 549     -35.335  -6.162   1.612  1.00 24.50           N  
ATOM   3356  CA  PRO A 549     -36.243  -5.187   0.997  1.00 25.60           C  
ATOM   3357  C   PRO A 549     -35.702  -3.754   1.133  1.00 26.51           C  
ATOM   3358  O   PRO A 549     -34.926  -3.449   2.041  1.00 22.54           O  
ATOM   3359  CB  PRO A 549     -37.553  -5.342   1.783  1.00 25.33           C  
ATOM   3360  CG  PRO A 549     -37.106  -5.764   3.174  1.00 27.26           C  
ATOM   3361  CD  PRO A 549     -35.844  -6.591   2.918  1.00 26.61           C  
ATOM   3362  HA  PRO A 549     -36.411  -5.420  -0.056  1.00  0.00           H  
ATOM   3363  HB3 PRO A 549     -38.150  -6.140   1.342  1.00  0.00           H  
ATOM   3364  HB2 PRO A 549     -38.171  -4.443   1.794  1.00  0.00           H  
ATOM   3365  HG3 PRO A 549     -37.872  -6.318   3.718  1.00  0.00           H  
ATOM   3366  HG2 PRO A 549     -36.854  -4.880   3.761  1.00  0.00           H  
ATOM   3367  HD2 PRO A 549     -35.109  -6.439   3.710  1.00  0.00           H  
ATOM   3368  HD3 PRO A 549     -36.095  -7.652   2.876  1.00  0.00           H  
ATOM   3369  N   MET A 550     -36.163  -2.870   0.239  1.00 25.54           N  
ATOM   3370  CA  MET A 550     -35.903  -1.432   0.241  1.00 26.33           C  
ATOM   3371  C   MET A 550     -36.625  -0.755   1.418  1.00 27.43           C  
ATOM   3372  O   MET A 550     -37.609  -1.278   1.943  1.00 26.21           O  
ATOM   3373  CB  MET A 550     -36.429  -0.844  -1.084  1.00 24.79           C  
ATOM   3374  CG  MET A 550     -35.624  -1.317  -2.303  1.00 25.71           C  
ATOM   3375  SD  MET A 550     -36.200  -0.712  -3.908  1.00 26.22           S  
ATOM   3376  CE  MET A 550     -37.819  -1.507  -4.026  1.00 28.02           C  
ATOM   3377  H   MET A 550     -36.821  -3.207  -0.453  1.00  0.00           H  
ATOM   3378  HA  MET A 550     -34.830  -1.252   0.331  1.00  0.00           H  
ATOM   3379  HB3 MET A 550     -36.391   0.245  -1.052  1.00  0.00           H  
ATOM   3380  HB2 MET A 550     -37.481  -1.104  -1.205  1.00  0.00           H  
ATOM   3381  HG3 MET A 550     -35.601  -2.404  -2.346  1.00  0.00           H  
ATOM   3382  HG2 MET A 550     -34.592  -0.989  -2.188  1.00  0.00           H  
ATOM   3383  HE1 MET A 550     -38.233  -1.326  -5.015  1.00  0.00           H  
ATOM   3384  HE2 MET A 550     -37.738  -2.583  -3.870  1.00  0.00           H  
ATOM   3385  HE3 MET A 550     -38.504  -1.088  -3.292  1.00  0.00           H  
ATOM   3386  N   LYS A 551     -36.134   0.419   1.835  1.00 26.04           N  
ATOM   3387  CA  LYS A 551     -36.711   1.202   2.929  1.00 30.98           C  
ATOM   3388  C   LYS A 551     -37.979   1.950   2.481  1.00 30.79           C  
ATOM   3389  O   LYS A 551     -38.884   2.140   3.292  1.00 28.64           O  
ATOM   3390  CB  LYS A 551     -35.669   2.222   3.430  1.00 33.62           C  
ATOM   3391  CG  LYS A 551     -34.393   1.543   3.957  1.00 46.64           C  
ATOM   3392  CD  LYS A 551     -33.590   2.427   4.919  1.00 58.37           C  
ATOM   3393  CE  LYS A 551     -32.300   1.737   5.379  1.00 66.44           C  
ATOM   3394  NZ  LYS A 551     -31.632   2.492   6.450  1.00 71.93           N1+
ATOM   3395  H   LYS A 551     -35.328   0.807   1.354  1.00  0.00           H  
ATOM   3396  HA  LYS A 551     -36.978   0.535   3.751  1.00  0.00           H  
ATOM   3397  HB3 LYS A 551     -36.119   2.807   4.234  1.00  0.00           H  
ATOM   3398  HB2 LYS A 551     -35.409   2.935   2.645  1.00  0.00           H  
ATOM   3399  HG3 LYS A 551     -33.765   1.241   3.117  1.00  0.00           H  
ATOM   3400  HG2 LYS A 551     -34.661   0.624   4.479  1.00  0.00           H  
ATOM   3401  HD3 LYS A 551     -34.210   2.662   5.785  1.00  0.00           H  
ATOM   3402  HD2 LYS A 551     -33.350   3.376   4.438  1.00  0.00           H  
ATOM   3403  HE3 LYS A 551     -31.617   1.641   4.537  1.00  0.00           H  
ATOM   3404  HE2 LYS A 551     -32.509   0.730   5.743  1.00  0.00           H  
ATOM   3405  HZ1 LYS A 551     -32.238   2.540   7.257  1.00  0.00           H  
ATOM   3406  HZ2 LYS A 551     -30.773   2.024   6.704  1.00  0.00           H  
ATOM   3407  HZ3 LYS A 551     -31.424   3.427   6.131  1.00  0.00           H  
ATOM   3408  N   HIS A 552     -38.056   2.328   1.195  1.00 28.58           N  
ATOM   3409  CA  HIS A 552     -39.230   2.906   0.551  1.00 29.55           C  
ATOM   3410  C   HIS A 552     -39.852   1.871  -0.395  1.00 25.70           C  
ATOM   3411  O   HIS A 552     -39.146   1.152  -1.106  1.00 28.61           O  
ATOM   3412  CB  HIS A 552     -38.798   4.128  -0.282  1.00 33.89           C  
ATOM   3413  CG  HIS A 552     -38.228   5.265   0.530  1.00 36.80           C  
ATOM   3414  ND1 HIS A 552     -39.020   6.308   1.022  1.00 41.59           N  
ATOM   3415  CD2 HIS A 552     -36.924   5.477   0.928  1.00 41.67           C  
ATOM   3416  CE1 HIS A 552     -38.177   7.100   1.673  1.00 40.21           C  
ATOM   3417  NE2 HIS A 552     -36.920   6.656   1.650  1.00 41.46           N  
ATOM   3418  H   HIS A 552     -37.257   2.143   0.602  1.00  0.00           H  
ATOM   3419  HA  HIS A 552     -39.972   3.221   1.287  1.00  0.00           H  
ATOM   3420  HB3 HIS A 552     -39.643   4.516  -0.853  1.00  0.00           H  
ATOM   3421  HB2 HIS A 552     -38.052   3.828  -1.016  1.00  0.00           H  
ATOM   3422  HD2 HIS A 552     -36.024   4.908   0.759  1.00  0.00           H  
ATOM   3423  HE1 HIS A 552     -38.478   8.011   2.168  1.00  0.00           H  
ATOM   3424  HE2 HIS A 552     -36.112   7.101   2.071  1.00  0.00           H  
ATOM   3425  N   ARG A 553     -41.191   1.863  -0.444  1.00 24.60           N  
ATOM   3426  CA  ARG A 553     -41.998   1.192  -1.462  1.00 23.36           C  
ATOM   3427  C   ARG A 553     -41.956   2.046  -2.735  1.00 21.85           C  
ATOM   3428  O   ARG A 553     -42.007   3.270  -2.647  1.00 19.61           O  
ATOM   3429  CB  ARG A 553     -43.455   1.113  -0.958  1.00 25.34           C  
ATOM   3430  CG  ARG A 553     -43.623   0.131   0.213  1.00 29.94           C  
ATOM   3431  CD  ARG A 553     -45.039   0.117   0.803  1.00 28.65           C  
ATOM   3432  NE  ARG A 553     -45.152  -0.919   1.840  1.00 26.50           N  
ATOM   3433  CZ  ARG A 553     -45.445  -2.216   1.639  1.00 29.61           C  
ATOM   3434  NH1 ARG A 553     -45.680  -2.706   0.413  1.00 26.68           N  
ATOM   3435  NH2 ARG A 553     -45.499  -3.043   2.690  1.00 30.31           N1+
ATOM   3436  H   ARG A 553     -41.681   2.503   0.164  1.00  0.00           H  
ATOM   3437  HA  ARG A 553     -41.606   0.198  -1.667  1.00  0.00           H  
ATOM   3438  HB3 ARG A 553     -44.108   0.799  -1.771  1.00  0.00           H  
ATOM   3439  HB2 ARG A 553     -43.803   2.104  -0.662  1.00  0.00           H  
ATOM   3440  HG3 ARG A 553     -42.916   0.375   1.007  1.00  0.00           H  
ATOM   3441  HG2 ARG A 553     -43.366  -0.871  -0.127  1.00  0.00           H  
ATOM   3442  HD3 ARG A 553     -45.797  -0.034   0.037  1.00  0.00           H  
ATOM   3443  HD2 ARG A 553     -45.256   1.084   1.258  1.00  0.00           H  
ATOM   3444  HE  ARG A 553     -44.969  -0.609   2.782  1.00  0.00           H  
ATOM   3445 HH12 ARG A 553     -45.919  -3.678   0.283  1.00  0.00           H  
ATOM   3446 HH11 ARG A 553     -45.664  -2.092  -0.395  1.00  0.00           H  
ATOM   3447 HH22 ARG A 553     -45.721  -4.019   2.560  1.00  0.00           H  
ATOM   3448 HH21 ARG A 553     -45.341  -2.694   3.624  1.00  0.00           H  
ATOM   3449  N   ARG A 554     -41.812   1.414  -3.909  1.00 22.28           N  
ATOM   3450  CA  ARG A 554     -41.642   2.116  -5.180  1.00 20.55           C  
ATOM   3451  C   ARG A 554     -42.111   1.287  -6.380  1.00 20.02           C  
ATOM   3452  O   ARG A 554     -41.828   0.094  -6.461  1.00 21.60           O  
ATOM   3453  CB  ARG A 554     -40.215   2.711  -5.316  1.00 23.57           C  
ATOM   3454  CG  ARG A 554     -39.045   1.754  -5.013  1.00 23.61           C  
ATOM   3455  CD  ARG A 554     -37.665   2.415  -5.196  1.00 25.74           C  
ATOM   3456  NE  ARG A 554     -37.154   3.012  -3.948  1.00 27.05           N  
ATOM   3457  CZ  ARG A 554     -36.527   4.196  -3.813  1.00 26.23           C  
ATOM   3458  NH1 ARG A 554     -36.370   5.046  -4.834  1.00 23.25           N  
ATOM   3459  NH2 ARG A 554     -36.035   4.544  -2.621  1.00 30.01           N1+
ATOM   3460  H   ARG A 554     -41.773   0.403  -3.926  1.00  0.00           H  
ATOM   3461  HA  ARG A 554     -42.317   2.972  -5.152  1.00  0.00           H  
ATOM   3462  HB3 ARG A 554     -40.130   3.558  -4.638  1.00  0.00           H  
ATOM   3463  HB2 ARG A 554     -40.096   3.128  -6.316  1.00  0.00           H  
ATOM   3464  HG3 ARG A 554     -39.111   0.878  -5.657  1.00  0.00           H  
ATOM   3465  HG2 ARG A 554     -39.129   1.374  -3.994  1.00  0.00           H  
ATOM   3466  HD3 ARG A 554     -37.683   3.127  -6.016  1.00  0.00           H  
ATOM   3467  HD2 ARG A 554     -36.939   1.656  -5.484  1.00  0.00           H  
ATOM   3468  HE  ARG A 554     -37.217   2.421  -3.130  1.00  0.00           H  
ATOM   3469 HH12 ARG A 554     -35.864   5.914  -4.708  1.00  0.00           H  
ATOM   3470 HH11 ARG A 554     -36.803   4.853  -5.729  1.00  0.00           H  
ATOM   3471 HH22 ARG A 554     -35.600   5.446  -2.474  1.00  0.00           H  
ATOM   3472 HH21 ARG A 554     -36.052   3.885  -1.845  1.00  0.00           H  
ATOM   3473  N   SER A 555     -42.792   1.956  -7.324  1.00 18.61           N  
ATOM   3474  CA  SER A 555     -43.191   1.474  -8.646  1.00 19.40           C  
ATOM   3475  C   SER A 555     -42.966   2.594  -9.669  1.00 17.86           C  
ATOM   3476  O   SER A 555     -43.168   3.768  -9.355  1.00 17.18           O  
ATOM   3477  CB  SER A 555     -44.619   0.887  -8.628  1.00 21.86           C  
ATOM   3478  OG  SER A 555     -45.627   1.875  -8.731  1.00 27.18           O  
ATOM   3479  H   SER A 555     -43.015   2.924  -7.133  1.00  0.00           H  
ATOM   3480  HA  SER A 555     -42.515   0.659  -8.909  1.00  0.00           H  
ATOM   3481  HB3 SER A 555     -44.781   0.300  -7.727  1.00  0.00           H  
ATOM   3482  HB2 SER A 555     -44.741   0.203  -9.468  1.00  0.00           H  
ATOM   3483  HG  SER A 555     -45.515   2.324  -9.556  1.00  0.00           H  
ATOM   3484  N   ALA A 556     -42.513   2.224 -10.877  1.00 16.63           N  
ATOM   3485  CA  ALA A 556     -42.068   3.108 -11.957  1.00 18.73           C  
ATOM   3486  C   ALA A 556     -40.686   3.717 -11.653  1.00 18.98           C  
ATOM   3487  O   ALA A 556     -40.386   4.826 -12.086  1.00 20.60           O  
ATOM   3488  CB  ALA A 556     -43.144   4.131 -12.382  1.00 20.91           C  
ATOM   3489  H   ALA A 556     -42.369   1.235 -11.037  1.00  0.00           H  
ATOM   3490  HA  ALA A 556     -41.910   2.451 -12.813  1.00  0.00           H  
ATOM   3491  HB1 ALA A 556     -42.843   4.661 -13.286  1.00  0.00           H  
ATOM   3492  HB2 ALA A 556     -44.090   3.634 -12.597  1.00  0.00           H  
ATOM   3493  HB3 ALA A 556     -43.334   4.883 -11.619  1.00  0.00           H  
ATOM   3494  N   LEU A 557     -39.851   3.003 -10.878  1.00 19.81           N  
ATOM   3495  CA  LEU A 557     -38.513   3.422 -10.475  1.00 23.06           C  
ATOM   3496  C   LEU A 557     -37.506   3.239 -11.622  1.00 22.72           C  
ATOM   3497  O   LEU A 557     -37.619   2.317 -12.431  1.00 23.99           O  
ATOM   3498  CB  LEU A 557     -38.053   2.599  -9.241  1.00 21.75           C  
ATOM   3499  CG  LEU A 557     -38.039   1.049  -9.373  1.00 23.35           C  
ATOM   3500  CD1 LEU A 557     -36.852   0.435  -8.616  1.00 23.92           C  
ATOM   3501  CD2 LEU A 557     -39.353   0.416  -8.890  1.00 23.34           C  
ATOM   3502  H   LEU A 557     -40.156   2.092 -10.570  1.00  0.00           H  
ATOM   3503  HA  LEU A 557     -38.541   4.477 -10.194  1.00  0.00           H  
ATOM   3504  HB3 LEU A 557     -38.664   2.879  -8.382  1.00  0.00           H  
ATOM   3505  HB2 LEU A 557     -37.050   2.942  -8.978  1.00  0.00           H  
ATOM   3506  HG  LEU A 557     -37.909   0.768 -10.416  1.00  0.00           H  
ATOM   3507 HD11 LEU A 557     -36.834  -0.650  -8.716  1.00  0.00           H  
ATOM   3508 HD12 LEU A 557     -35.906   0.813  -9.004  1.00  0.00           H  
ATOM   3509 HD13 LEU A 557     -36.895   0.664  -7.552  1.00  0.00           H  
ATOM   3510 HD21 LEU A 557     -39.318  -0.670  -8.961  1.00  0.00           H  
ATOM   3511 HD22 LEU A 557     -39.549   0.666  -7.850  1.00  0.00           H  
ATOM   3512 HD23 LEU A 557     -40.204   0.753  -9.475  1.00  0.00           H  
ATOM   3513  N   GLY A 558     -36.487   4.108 -11.644  1.00 23.06           N  
ATOM   3514  CA  GLY A 558     -35.265   3.928 -12.416  1.00 21.71           C  
ATOM   3515  C   GLY A 558     -34.313   2.977 -11.693  1.00 21.54           C  
ATOM   3516  O   GLY A 558     -34.388   2.840 -10.471  1.00 23.46           O  
ATOM   3517  H   GLY A 558     -36.470   4.837 -10.942  1.00  0.00           H  
ATOM   3518  HA3 GLY A 558     -34.763   4.887 -12.496  1.00  0.00           H  
ATOM   3519  HA2 GLY A 558     -35.481   3.581 -13.428  1.00  0.00           H  
ATOM   3520  N   ILE A 559     -33.417   2.326 -12.446  1.00 21.56           N  
ATOM   3521  CA  ILE A 559     -32.434   1.385 -11.915  1.00 21.56           C  
ATOM   3522  C   ILE A 559     -31.175   1.365 -12.787  1.00 21.37           C  
ATOM   3523  O   ILE A 559     -31.255   1.499 -14.009  1.00 18.32           O  
ATOM   3524  CB  ILE A 559     -33.076  -0.009 -11.672  1.00 21.36           C  
ATOM   3525  CG1 ILE A 559     -32.241  -0.868 -10.695  1.00 22.47           C  
ATOM   3526  CG2 ILE A 559     -33.344  -0.751 -12.996  1.00 20.40           C  
ATOM   3527  CD1 ILE A 559     -32.989  -2.100 -10.171  1.00 23.15           C  
ATOM   3528  H   ILE A 559     -33.404   2.486 -13.443  1.00  0.00           H  
ATOM   3529  HA  ILE A 559     -32.128   1.785 -10.951  1.00  0.00           H  
ATOM   3530  HB  ILE A 559     -34.039   0.155 -11.188  1.00  0.00           H  
ATOM   3531 HG13 ILE A 559     -31.956  -0.260  -9.836  1.00  0.00           H  
ATOM   3532 HG12 ILE A 559     -31.308  -1.182 -11.162  1.00  0.00           H  
ATOM   3533 HG21 ILE A 559     -33.889  -1.670 -12.827  1.00  0.00           H  
ATOM   3534 HG22 ILE A 559     -33.941  -0.146 -13.679  1.00  0.00           H  
ATOM   3535 HG23 ILE A 559     -32.423  -1.025 -13.509  1.00  0.00           H  
ATOM   3536 HD11 ILE A 559     -32.427  -2.601  -9.388  1.00  0.00           H  
ATOM   3537 HD12 ILE A 559     -33.958  -1.831  -9.750  1.00  0.00           H  
ATOM   3538 HD13 ILE A 559     -33.147  -2.831 -10.962  1.00  0.00           H  
ATOM   3539  N   THR A 560     -30.022   1.145 -12.144  1.00 19.66           N  
ATOM   3540  CA  THR A 560     -28.737   0.849 -12.767  1.00 21.99           C  
ATOM   3541  C   THR A 560     -27.830   0.113 -11.764  1.00 22.60           C  
ATOM   3542  O   THR A 560     -28.205  -0.079 -10.606  1.00 22.16           O  
ATOM   3543  CB  THR A 560     -28.137   2.124 -13.417  1.00 23.34           C  
ATOM   3544  OG1 THR A 560     -27.057   1.797 -14.270  1.00 25.17           O  
ATOM   3545  CG2 THR A 560     -27.663   3.171 -12.396  1.00 21.68           C  
ATOM   3546  H   THR A 560     -30.051   1.069 -11.136  1.00  0.00           H  
ATOM   3547  HA  THR A 560     -28.936   0.128 -13.563  1.00  0.00           H  
ATOM   3548  HB  THR A 560     -28.883   2.581 -14.065  1.00  0.00           H  
ATOM   3549  HG1 THR A 560     -27.394   1.292 -14.996  1.00  0.00           H  
ATOM   3550 HG21 THR A 560     -27.331   4.071 -12.907  1.00  0.00           H  
ATOM   3551 HG22 THR A 560     -28.466   3.461 -11.718  1.00  0.00           H  
ATOM   3552 HG23 THR A 560     -26.830   2.809 -11.792  1.00  0.00           H  
ATOM   3553  N   VAL A 561     -26.627  -0.272 -12.214  1.00 20.96           N  
ATOM   3554  CA  VAL A 561     -25.550  -0.848 -11.413  1.00 21.59           C  
ATOM   3555  C   VAL A 561     -24.278  -0.025 -11.656  1.00 23.02           C  
ATOM   3556  O   VAL A 561     -23.943   0.290 -12.799  1.00 23.16           O  
ATOM   3557  CB  VAL A 561     -25.403  -2.372 -11.681  1.00 21.80           C  
ATOM   3558  CG1 VAL A 561     -24.192  -3.009 -10.968  1.00 23.65           C  
ATOM   3559  CG2 VAL A 561     -26.678  -3.126 -11.273  1.00 24.15           C  
ATOM   3560  H   VAL A 561     -26.391  -0.037 -13.168  1.00  0.00           H  
ATOM   3561  HA  VAL A 561     -25.805  -0.725 -10.363  1.00  0.00           H  
ATOM   3562  HB  VAL A 561     -25.260  -2.520 -12.752  1.00  0.00           H  
ATOM   3563 HG11 VAL A 561     -24.148  -4.082 -11.160  1.00  0.00           H  
ATOM   3564 HG12 VAL A 561     -23.247  -2.588 -11.310  1.00  0.00           H  
ATOM   3565 HG13 VAL A 561     -24.250  -2.871  -9.887  1.00  0.00           H  
ATOM   3566 HG21 VAL A 561     -26.562  -4.203 -11.370  1.00  0.00           H  
ATOM   3567 HG22 VAL A 561     -26.918  -2.920 -10.233  1.00  0.00           H  
ATOM   3568 HG23 VAL A 561     -27.535  -2.835 -11.878  1.00  0.00           H  
ATOM   3569  N   HIS A 562     -23.580   0.308 -10.561  1.00 23.74           N  
ATOM   3570  CA  HIS A 562     -22.357   1.099 -10.528  1.00 27.56           C  
ATOM   3571  C   HIS A 562     -21.442   0.526  -9.441  1.00 26.64           C  
ATOM   3572  O   HIS A 562     -21.745   0.646  -8.254  1.00 23.74           O  
ATOM   3573  CB  HIS A 562     -22.719   2.592 -10.358  1.00 28.42           C  
ATOM   3574  CG  HIS A 562     -21.562   3.562 -10.321  1.00 32.85           C  
ATOM   3575  ND1 HIS A 562     -20.708   3.688  -9.218  1.00 34.43           N  
ATOM   3576  CD2 HIS A 562     -21.176   4.471 -11.284  1.00 36.18           C  
ATOM   3577  CE1 HIS A 562     -19.849   4.640  -9.556  1.00 32.46           C  
ATOM   3578  NE2 HIS A 562     -20.081   5.142 -10.768  1.00 36.38           N  
ATOM   3579  H   HIS A 562     -23.937  -0.002  -9.666  1.00  0.00           H  
ATOM   3580  HA  HIS A 562     -21.839   0.994 -11.484  1.00  0.00           H  
ATOM   3581  HB3 HIS A 562     -23.301   2.733  -9.450  1.00  0.00           H  
ATOM   3582  HB2 HIS A 562     -23.372   2.897 -11.176  1.00  0.00           H  
ATOM   3583  HD2 HIS A 562     -21.585   4.697 -12.257  1.00  0.00           H  
ATOM   3584  HE1 HIS A 562     -19.056   4.985  -8.909  1.00  0.00           H  
ATOM   3585  HE2 HIS A 562     -19.575   5.896 -11.214  1.00  0.00           H  
ATOM   3586  N   GLN A 563     -20.330  -0.104  -9.860  1.00 31.21           N  
ATOM   3587  CA  GLN A 563     -19.225  -0.590  -9.023  1.00 32.44           C  
ATOM   3588  C   GLN A 563     -19.650  -1.716  -8.058  1.00 30.39           C  
ATOM   3589  O   GLN A 563     -19.291  -1.704  -6.880  1.00 30.52           O  
ATOM   3590  CB  GLN A 563     -18.475   0.579  -8.336  1.00 40.07           C  
ATOM   3591  CG  GLN A 563     -17.774   1.513  -9.349  1.00 45.53           C  
ATOM   3592  CD  GLN A 563     -16.939   2.643  -8.731  1.00 53.67           C  
ATOM   3593  OE1 GLN A 563     -16.371   3.448  -9.466  1.00 61.52           O  
ATOM   3594  NE2 GLN A 563     -16.852   2.729  -7.402  1.00 59.92           N  
ATOM   3595  H   GLN A 563     -20.191  -0.171 -10.858  1.00  0.00           H  
ATOM   3596  HA  GLN A 563     -18.522  -1.065  -9.709  1.00  0.00           H  
ATOM   3597  HB3 GLN A 563     -17.715   0.167  -7.670  1.00  0.00           H  
ATOM   3598  HB2 GLN A 563     -19.158   1.150  -7.706  1.00  0.00           H  
ATOM   3599  HG3 GLN A 563     -18.511   1.967 -10.011  1.00  0.00           H  
ATOM   3600  HG2 GLN A 563     -17.111   0.927  -9.987  1.00  0.00           H  
ATOM   3601 HE22 GLN A 563     -16.305   3.468  -6.985  1.00  0.00           H  
ATOM   3602 HE21 GLN A 563     -17.332   2.058  -6.820  1.00  0.00           H  
ATOM   3603  N   GLY A 564     -20.435  -2.680  -8.568  1.00 26.18           N  
ATOM   3604  CA  GLY A 564     -20.901  -3.854  -7.833  1.00 27.41           C  
ATOM   3605  C   GLY A 564     -22.115  -3.609  -6.925  1.00 26.03           C  
ATOM   3606  O   GLY A 564     -22.372  -4.431  -6.048  1.00 24.64           O  
ATOM   3607  H   GLY A 564     -20.700  -2.611  -9.539  1.00  0.00           H  
ATOM   3608  HA3 GLY A 564     -20.086  -4.265  -7.234  1.00  0.00           H  
ATOM   3609  HA2 GLY A 564     -21.160  -4.622  -8.562  1.00  0.00           H  
ATOM   3610  N   ARG A 565     -22.837  -2.490  -7.109  1.00 26.95           N  
ATOM   3611  CA  ARG A 565     -23.957  -2.053  -6.275  1.00 27.09           C  
ATOM   3612  C   ARG A 565     -25.111  -1.547  -7.143  1.00 23.74           C  
ATOM   3613  O   ARG A 565     -24.875  -0.775  -8.070  1.00 23.61           O  
ATOM   3614  CB  ARG A 565     -23.482  -0.980  -5.274  1.00 29.70           C  
ATOM   3615  CG  ARG A 565     -22.429  -1.488  -4.279  1.00 35.74           C  
ATOM   3616  CD  ARG A 565     -22.068  -0.464  -3.200  1.00 39.91           C  
ATOM   3617  NE  ARG A 565     -21.114  -1.051  -2.253  1.00 46.78           N  
ATOM   3618  CZ  ARG A 565     -19.780  -1.100  -2.389  0.50 45.51           C  
ATOM   3619  NH1 ARG A 565     -19.157  -0.560  -3.447  0.50 44.22           N  
ATOM   3620  NH2 ARG A 565     -19.068  -1.725  -1.445  0.50 46.98           N1+
ATOM   3621  H   ARG A 565     -22.554  -1.861  -7.847  1.00  0.00           H  
ATOM   3622  HA  ARG A 565     -24.338  -2.905  -5.709  1.00  0.00           H  
ATOM   3623  HB3 ARG A 565     -24.344  -0.617  -4.717  1.00  0.00           H  
ATOM   3624  HB2 ARG A 565     -23.086  -0.117  -5.811  1.00  0.00           H  
ATOM   3625  HG3 ARG A 565     -21.521  -1.761  -4.815  1.00  0.00           H  
ATOM   3626  HG2 ARG A 565     -22.789  -2.402  -3.809  1.00  0.00           H  
ATOM   3627  HD3 ARG A 565     -22.962  -0.180  -2.644  1.00  0.00           H  
ATOM   3628  HD2 ARG A 565     -21.662   0.448  -3.638  1.00  0.00           H  
ATOM   3629  HE  ARG A 565     -21.512  -1.544  -1.459  1.00  0.00           H  
ATOM   3630 HH12 ARG A 565     -18.154  -0.620  -3.540  1.00  0.00           H  
ATOM   3631 HH11 ARG A 565     -19.698  -0.118  -4.176  1.00  0.00           H  
ATOM   3632 HH22 ARG A 565     -18.064  -1.805  -1.509  1.00  0.00           H  
ATOM   3633 HH21 ARG A 565     -19.562  -2.190  -0.689  1.00  0.00           H  
ATOM   3634  N   ILE A 566     -26.352  -1.954  -6.821  1.00 23.06           N  
ATOM   3635  CA  ILE A 566     -27.579  -1.536  -7.508  1.00 23.03           C  
ATOM   3636  C   ILE A 566     -28.047  -0.219  -6.878  1.00 22.75           C  
ATOM   3637  O   ILE A 566     -28.226  -0.150  -5.665  1.00 23.69           O  
ATOM   3638  CB  ILE A 566     -28.710  -2.595  -7.315  1.00 21.84           C  
ATOM   3639  CG1 ILE A 566     -28.299  -3.993  -7.817  1.00 21.67           C  
ATOM   3640  CG2 ILE A 566     -30.040  -2.166  -7.973  1.00 21.17           C  
ATOM   3641  CD1 ILE A 566     -29.191  -5.130  -7.314  1.00 23.20           C  
ATOM   3642  H   ILE A 566     -26.460  -2.557  -6.017  1.00  0.00           H  
ATOM   3643  HA  ILE A 566     -27.381  -1.402  -8.570  1.00  0.00           H  
ATOM   3644  HB  ILE A 566     -28.910  -2.686  -6.251  1.00  0.00           H  
ATOM   3645 HG13 ILE A 566     -27.292  -4.216  -7.484  1.00  0.00           H  
ATOM   3646 HG12 ILE A 566     -28.267  -4.017  -8.903  1.00  0.00           H  
ATOM   3647 HG21 ILE A 566     -30.808  -2.925  -7.837  1.00  0.00           H  
ATOM   3648 HG22 ILE A 566     -30.446  -1.250  -7.544  1.00  0.00           H  
ATOM   3649 HG23 ILE A 566     -29.913  -2.000  -9.043  1.00  0.00           H  
ATOM   3650 HD11 ILE A 566     -28.740  -6.088  -7.566  1.00  0.00           H  
ATOM   3651 HD12 ILE A 566     -29.315  -5.099  -6.233  1.00  0.00           H  
ATOM   3652 HD13 ILE A 566     -30.182  -5.103  -7.768  1.00  0.00           H  
ATOM   3653  N   TYR A 567     -28.289   0.796  -7.717  1.00 21.91           N  
ATOM   3654  CA  TYR A 567     -28.887   2.075  -7.346  1.00 21.15           C  
ATOM   3655  C   TYR A 567     -30.291   2.124  -7.958  1.00 20.67           C  
ATOM   3656  O   TYR A 567     -30.418   2.043  -9.179  1.00 18.23           O  
ATOM   3657  CB  TYR A 567     -28.039   3.220  -7.941  1.00 21.57           C  
ATOM   3658  CG  TYR A 567     -26.693   3.429  -7.269  1.00 23.75           C  
ATOM   3659  CD1 TYR A 567     -25.622   2.554  -7.545  1.00 24.07           C  
ATOM   3660  CD2 TYR A 567     -26.499   4.511  -6.383  1.00 25.67           C  
ATOM   3661  CE1 TYR A 567     -24.372   2.747  -6.928  1.00 28.42           C  
ATOM   3662  CE2 TYR A 567     -25.239   4.718  -5.788  1.00 26.09           C  
ATOM   3663  CZ  TYR A 567     -24.177   3.834  -6.057  1.00 28.49           C  
ATOM   3664  OH  TYR A 567     -22.962   4.021  -5.467  1.00 35.85           O  
ATOM   3665  H   TYR A 567     -28.141   0.636  -8.706  1.00  0.00           H  
ATOM   3666  HA  TYR A 567     -28.945   2.196  -6.265  1.00  0.00           H  
ATOM   3667  HB3 TYR A 567     -28.593   4.158  -7.873  1.00  0.00           H  
ATOM   3668  HB2 TYR A 567     -27.869   3.057  -9.007  1.00  0.00           H  
ATOM   3669  HD1 TYR A 567     -25.755   1.730  -8.230  1.00  0.00           H  
ATOM   3670  HD2 TYR A 567     -27.309   5.192  -6.167  1.00  0.00           H  
ATOM   3671  HE1 TYR A 567     -23.565   2.062  -7.133  1.00  0.00           H  
ATOM   3672  HE2 TYR A 567     -25.088   5.552  -5.120  1.00  0.00           H  
ATOM   3673  HH  TYR A 567     -22.321   3.380  -5.733  1.00  0.00           H  
ATOM   3674  N   VAL A 568     -31.329   2.287  -7.120  1.00 22.24           N  
ATOM   3675  CA  VAL A 568     -32.709   2.557  -7.539  1.00 21.68           C  
ATOM   3676  C   VAL A 568     -32.982   4.052  -7.325  1.00 21.12           C  
ATOM   3677  O   VAL A 568     -32.664   4.589  -6.267  1.00 24.59           O  
ATOM   3678  CB  VAL A 568     -33.721   1.692  -6.735  1.00 23.45           C  
ATOM   3679  CG1 VAL A 568     -33.575   0.205  -7.094  1.00 22.56           C  
ATOM   3680  CG2 VAL A 568     -33.685   1.891  -5.208  1.00 24.27           C  
ATOM   3681  H   VAL A 568     -31.134   2.357  -6.129  1.00  0.00           H  
ATOM   3682  HA  VAL A 568     -32.827   2.323  -8.595  1.00  0.00           H  
ATOM   3683  HB  VAL A 568     -34.721   1.984  -7.059  1.00  0.00           H  
ATOM   3684 HG11 VAL A 568     -34.311  -0.406  -6.572  1.00  0.00           H  
ATOM   3685 HG12 VAL A 568     -33.719   0.049  -8.163  1.00  0.00           H  
ATOM   3686 HG13 VAL A 568     -32.584  -0.169  -6.839  1.00  0.00           H  
ATOM   3687 HG21 VAL A 568     -34.357   1.201  -4.706  1.00  0.00           H  
ATOM   3688 HG22 VAL A 568     -32.690   1.718  -4.807  1.00  0.00           H  
ATOM   3689 HG23 VAL A 568     -34.000   2.891  -4.913  1.00  0.00           H  
ATOM   3690  N   LEU A 569     -33.526   4.723  -8.351  1.00 21.96           N  
ATOM   3691  CA  LEU A 569     -33.773   6.163  -8.386  1.00 20.72           C  
ATOM   3692  C   LEU A 569     -35.281   6.406  -8.519  1.00 20.92           C  
ATOM   3693  O   LEU A 569     -35.885   6.017  -9.518  1.00 19.13           O  
ATOM   3694  CB  LEU A 569     -33.044   6.795  -9.598  1.00 22.03           C  
ATOM   3695  CG  LEU A 569     -31.518   6.997  -9.446  1.00 22.64           C  
ATOM   3696  CD1 LEU A 569     -30.714   5.688  -9.529  1.00 24.73           C  
ATOM   3697  CD2 LEU A 569     -31.003   7.990 -10.498  1.00 24.91           C  
ATOM   3698  H   LEU A 569     -33.774   4.198  -9.180  1.00  0.00           H  
ATOM   3699  HA  LEU A 569     -33.425   6.648  -7.473  1.00  0.00           H  
ATOM   3700  HB3 LEU A 569     -33.481   7.780  -9.771  1.00  0.00           H  
ATOM   3701  HB2 LEU A 569     -33.255   6.226 -10.505  1.00  0.00           H  
ATOM   3702  HG  LEU A 569     -31.327   7.448  -8.473  1.00  0.00           H  
ATOM   3703 HD11 LEU A 569     -29.647   5.884  -9.616  1.00  0.00           H  
ATOM   3704 HD12 LEU A 569     -30.834   5.086  -8.632  1.00  0.00           H  
ATOM   3705 HD13 LEU A 569     -31.014   5.082 -10.383  1.00  0.00           H  
ATOM   3706 HD21 LEU A 569     -29.945   8.209 -10.349  1.00  0.00           H  
ATOM   3707 HD22 LEU A 569     -31.122   7.591 -11.506  1.00  0.00           H  
ATOM   3708 HD23 LEU A 569     -31.538   8.939 -10.448  1.00  0.00           H  
ATOM   3709  N   GLY A 570     -35.872   7.090  -7.527  1.00 21.37           N  
ATOM   3710  CA  GLY A 570     -37.252   7.569  -7.532  1.00 21.70           C  
ATOM   3711  C   GLY A 570     -38.324   6.476  -7.597  1.00 21.98           C  
ATOM   3712  O   GLY A 570     -38.160   5.395  -7.036  1.00 22.43           O  
ATOM   3713  H   GLY A 570     -35.303   7.364  -6.737  1.00  0.00           H  
ATOM   3714  HA3 GLY A 570     -37.385   8.257  -8.366  1.00  0.00           H  
ATOM   3715  HA2 GLY A 570     -37.402   8.141  -6.618  1.00  0.00           H  
ATOM   3716  N   GLY A 571     -39.437   6.791  -8.271  1.00 22.81           N  
ATOM   3717  CA  GLY A 571     -40.647   5.980  -8.325  1.00 23.79           C  
ATOM   3718  C   GLY A 571     -41.747   6.580  -7.445  1.00 25.53           C  
ATOM   3719  O   GLY A 571     -41.491   7.439  -6.604  1.00 23.81           O  
ATOM   3720  H   GLY A 571     -39.493   7.715  -8.679  1.00  0.00           H  
ATOM   3721  HA3 GLY A 571     -40.464   4.950  -8.013  1.00  0.00           H  
ATOM   3722  HA2 GLY A 571     -40.982   5.930  -9.359  1.00  0.00           H  
ATOM   3723  N   TYR A 572     -42.985   6.121  -7.654  1.00 24.57           N  
ATOM   3724  CA  TYR A 572     -44.165   6.491  -6.879  1.00 25.75           C  
ATOM   3725  C   TYR A 572     -44.375   5.418  -5.798  1.00 24.16           C  
ATOM   3726  O   TYR A 572     -44.334   4.231  -6.119  1.00 22.79           O  
ATOM   3727  CB  TYR A 572     -45.363   6.489  -7.852  1.00 27.93           C  
ATOM   3728  CG  TYR A 572     -46.669   6.989  -7.265  1.00 31.11           C  
ATOM   3729  CD1 TYR A 572     -46.776   8.328  -6.834  1.00 29.61           C  
ATOM   3730  CD2 TYR A 572     -47.782   6.129  -7.160  1.00 34.48           C  
ATOM   3731  CE1 TYR A 572     -47.986   8.806  -6.300  1.00 36.06           C  
ATOM   3732  CE2 TYR A 572     -48.997   6.610  -6.634  1.00 33.27           C  
ATOM   3733  CZ  TYR A 572     -49.098   7.948  -6.202  1.00 35.40           C  
ATOM   3734  OH  TYR A 572     -50.271   8.415  -5.685  1.00 44.45           O  
ATOM   3735  H   TYR A 572     -43.112   5.397  -8.351  1.00  0.00           H  
ATOM   3736  HA  TYR A 572     -44.044   7.477  -6.431  1.00  0.00           H  
ATOM   3737  HB3 TYR A 572     -45.512   5.493  -8.273  1.00  0.00           H  
ATOM   3738  HB2 TYR A 572     -45.134   7.133  -8.703  1.00  0.00           H  
ATOM   3739  HD1 TYR A 572     -45.930   8.994  -6.913  1.00  0.00           H  
ATOM   3740  HD2 TYR A 572     -47.712   5.101  -7.485  1.00  0.00           H  
ATOM   3741  HE1 TYR A 572     -48.059   9.831  -5.969  1.00  0.00           H  
ATOM   3742  HE2 TYR A 572     -49.847   5.948  -6.559  1.00  0.00           H  
ATOM   3743  HH  TYR A 572     -50.922   7.740  -5.564  1.00  0.00           H  
ATOM   3744  N   ASP A 573     -44.588   5.829  -4.534  1.00 26.11           N  
ATOM   3745  CA  ASP A 573     -44.719   4.931  -3.373  1.00 29.56           C  
ATOM   3746  C   ASP A 573     -46.188   4.612  -3.017  1.00 31.22           C  
ATOM   3747  O   ASP A 573     -46.429   3.874  -2.062  1.00 31.04           O  
ATOM   3748  CB  ASP A 573     -43.975   5.556  -2.154  1.00 32.40           C  
ATOM   3749  CG  ASP A 573     -44.529   6.834  -1.504  1.00 34.86           C  
ATOM   3750  OD1 ASP A 573     -45.638   7.271  -1.876  1.00 34.94           O  
ATOM   3751  OD2 ASP A 573     -43.821   7.360  -0.620  1.00 36.59           O1-
ATOM   3752  H   ASP A 573     -44.604   6.823  -4.346  1.00  0.00           H  
ATOM   3753  HA  ASP A 573     -44.249   3.976  -3.604  1.00  0.00           H  
ATOM   3754  HB3 ASP A 573     -42.947   5.768  -2.444  1.00  0.00           H  
ATOM   3755  HB2 ASP A 573     -43.906   4.809  -1.363  1.00  0.00           H  
ATOM   3756  N   GLY A 574     -47.153   5.146  -3.784  1.00 30.76           N  
ATOM   3757  CA  GLY A 574     -48.591   5.013  -3.569  1.00 35.90           C  
ATOM   3758  C   GLY A 574     -49.261   6.313  -3.108  1.00 38.11           C  
ATOM   3759  O   GLY A 574     -50.487   6.398  -3.166  1.00 36.71           O  
ATOM   3760  H   GLY A 574     -46.861   5.732  -4.553  1.00  0.00           H  
ATOM   3761  HA3 GLY A 574     -48.818   4.230  -2.845  1.00  0.00           H  
ATOM   3762  HA2 GLY A 574     -49.046   4.698  -4.507  1.00  0.00           H  
ATOM   3763  N   HIS A 575     -48.478   7.324  -2.688  1.00 38.95           N  
ATOM   3764  CA  HIS A 575     -48.941   8.630  -2.203  1.00 41.73           C  
ATOM   3765  C   HIS A 575     -48.087   9.798  -2.719  1.00 37.76           C  
ATOM   3766  O   HIS A 575     -48.611  10.892  -2.922  1.00 36.68           O  
ATOM   3767  CB  HIS A 575     -49.015   8.640  -0.660  1.00 47.74           C  
ATOM   3768  CG  HIS A 575     -49.848   7.553  -0.028  1.00 59.65           C  
ATOM   3769  ND1 HIS A 575     -51.215   7.444  -0.216  1.00 66.96           N  
ATOM   3770  CD2 HIS A 575     -49.500   6.497   0.785  1.00 64.25           C  
ATOM   3771  CE1 HIS A 575     -51.620   6.364   0.457  1.00 65.07           C  
ATOM   3772  NE2 HIS A 575     -50.635   5.742   1.093  1.00 65.50           N  
ATOM   3773  H   HIS A 575     -47.481   7.153  -2.641  1.00  0.00           H  
ATOM   3774  HA  HIS A 575     -49.947   8.808  -2.588  1.00  0.00           H  
ATOM   3775  HB3 HIS A 575     -49.402   9.600  -0.314  1.00  0.00           H  
ATOM   3776  HB2 HIS A 575     -48.006   8.556  -0.251  1.00  0.00           H  
ATOM   3777  HD1 HIS A 575     -51.794   8.049  -0.781  1.00  0.00           H  
ATOM   3778  HD2 HIS A 575     -48.527   6.218   1.160  1.00  0.00           H  
ATOM   3779  HE1 HIS A 575     -52.646   6.028   0.481  1.00  0.00           H  
ATOM   3780  N   THR A 576     -46.776   9.576  -2.892  1.00 32.38           N  
ATOM   3781  CA  THR A 576     -45.741  10.574  -3.148  0.50 29.67           C  
ATOM   3782  C   THR A 576     -44.785  10.060  -4.233  1.00 30.47           C  
ATOM   3783  O   THR A 576     -44.432   8.881  -4.259  1.00 29.68           O  
ATOM   3784  CB  THR A 576     -45.035  10.926  -1.808  0.50 29.92           C  
ATOM   3785  OG1 THR A 576     -45.924  11.676  -1.004  0.50 29.01           O  
ATOM   3786  CG2 THR A 576     -43.758  11.777  -1.942  0.50 30.54           C  
ATOM   3787  H   THR A 576     -46.427   8.648  -2.670  1.00  0.00           H  
ATOM   3788  HA  THR A 576     -46.203  11.480  -3.545  1.00  0.00           H  
ATOM   3789  HB  THR A 576     -44.783  10.010  -1.271  1.00  0.00           H  
ATOM   3790  HG1 THR A 576     -46.697  11.154  -0.854  1.00  0.00           H  
ATOM   3791 HG21 THR A 576     -43.377  12.069  -0.962  1.00  0.00           H  
ATOM   3792 HG22 THR A 576     -42.959  11.225  -2.437  1.00  0.00           H  
ATOM   3793 HG23 THR A 576     -43.943  12.689  -2.512  1.00  0.00           H  
ATOM   3794  N   PHE A 577     -44.331  10.977  -5.100  1.00 27.13           N  
ATOM   3795  CA  PHE A 577     -43.260  10.761  -6.069  1.00 27.90           C  
ATOM   3796  C   PHE A 577     -41.936  11.014  -5.337  1.00 29.49           C  
ATOM   3797  O   PHE A 577     -41.687  12.123  -4.863  1.00 30.06           O  
ATOM   3798  CB  PHE A 577     -43.421  11.789  -7.207  1.00 27.09           C  
ATOM   3799  CG  PHE A 577     -44.682  11.576  -8.026  1.00 28.24           C  
ATOM   3800  CD1 PHE A 577     -44.686  10.637  -9.075  1.00 27.16           C  
ATOM   3801  CD2 PHE A 577     -45.865  12.280  -7.715  1.00 27.31           C  
ATOM   3802  CE1 PHE A 577     -45.870  10.383  -9.793  1.00 29.47           C  
ATOM   3803  CE2 PHE A 577     -47.047  12.031  -8.438  1.00 29.03           C  
ATOM   3804  CZ  PHE A 577     -47.051  11.077  -9.473  1.00 28.89           C  
ATOM   3805  H   PHE A 577     -44.669  11.923  -5.006  1.00  0.00           H  
ATOM   3806  HA  PHE A 577     -43.290   9.749  -6.475  1.00  0.00           H  
ATOM   3807  HB3 PHE A 577     -42.568  11.728  -7.883  1.00  0.00           H  
ATOM   3808  HB2 PHE A 577     -43.418  12.806  -6.812  1.00  0.00           H  
ATOM   3809  HD1 PHE A 577     -43.783  10.098  -9.316  1.00  0.00           H  
ATOM   3810  HD2 PHE A 577     -45.873  13.000  -6.909  1.00  0.00           H  
ATOM   3811  HE1 PHE A 577     -45.875   9.654 -10.589  1.00  0.00           H  
ATOM   3812  HE2 PHE A 577     -47.954  12.563  -8.190  1.00  0.00           H  
ATOM   3813  HZ  PHE A 577     -47.961  10.876 -10.020  1.00  0.00           H  
ATOM   3814  N   LEU A 578     -41.116   9.961  -5.207  1.00 26.74           N  
ATOM   3815  CA  LEU A 578     -39.909   9.938  -4.387  1.00 28.67           C  
ATOM   3816  C   LEU A 578     -38.746  10.634  -5.099  1.00 29.32           C  
ATOM   3817  O   LEU A 578     -38.537  10.449  -6.300  1.00 28.66           O  
ATOM   3818  CB  LEU A 578     -39.470   8.472  -4.169  1.00 30.39           C  
ATOM   3819  CG  LEU A 578     -40.437   7.587  -3.360  1.00 34.11           C  
ATOM   3820  CD1 LEU A 578     -39.970   6.128  -3.439  1.00 35.02           C  
ATOM   3821  CD2 LEU A 578     -40.558   8.036  -1.896  1.00 36.63           C  
ATOM   3822  H   LEU A 578     -41.385   9.088  -5.642  1.00  0.00           H  
ATOM   3823  HA  LEU A 578     -40.101  10.425  -3.429  1.00  0.00           H  
ATOM   3824  HB3 LEU A 578     -38.498   8.452  -3.673  1.00  0.00           H  
ATOM   3825  HB2 LEU A 578     -39.307   8.007  -5.141  1.00  0.00           H  
ATOM   3826  HG  LEU A 578     -41.430   7.634  -3.811  1.00  0.00           H  
ATOM   3827 HD11 LEU A 578     -40.650   5.467  -2.907  1.00  0.00           H  
ATOM   3828 HD12 LEU A 578     -39.924   5.795  -4.476  1.00  0.00           H  
ATOM   3829 HD13 LEU A 578     -38.977   6.002  -3.005  1.00  0.00           H  
ATOM   3830 HD21 LEU A 578     -41.175   7.343  -1.323  1.00  0.00           H  
ATOM   3831 HD22 LEU A 578     -39.582   8.082  -1.413  1.00  0.00           H  
ATOM   3832 HD23 LEU A 578     -41.021   9.019  -1.816  1.00  0.00           H  
ATOM   3833  N   ASP A 579     -37.959  11.388  -4.321  1.00 28.73           N  
ATOM   3834  CA  ASP A 579     -36.635  11.885  -4.694  1.00 29.10           C  
ATOM   3835  C   ASP A 579     -35.543  10.892  -4.243  1.00 26.73           C  
ATOM   3836  O   ASP A 579     -34.429  10.966  -4.753  1.00 29.20           O  
ATOM   3837  CB  ASP A 579     -36.392  13.276  -4.046  1.00 31.84           C  
ATOM   3838  CG  ASP A 579     -36.529  13.422  -2.520  1.00 36.50           C  
ATOM   3839  OD1 ASP A 579     -36.878  12.433  -1.837  1.00 33.34           O  
ATOM   3840  OD2 ASP A 579     -36.278  14.555  -2.057  1.00 36.77           O1-
ATOM   3841  H   ASP A 579     -38.221  11.519  -3.352  1.00  0.00           H  
ATOM   3842  HA  ASP A 579     -36.559  11.996  -5.774  1.00  0.00           H  
ATOM   3843  HB3 ASP A 579     -37.080  13.993  -4.494  1.00  0.00           H  
ATOM   3844  HB2 ASP A 579     -35.397  13.626  -4.320  1.00  0.00           H  
ATOM   3845  N   SER A 580     -35.868   9.964  -3.322  1.00 27.01           N  
ATOM   3846  CA  SER A 580     -35.007   8.961  -2.697  1.00 28.00           C  
ATOM   3847  C   SER A 580     -34.200   8.117  -3.696  1.00 25.87           C  
ATOM   3848  O   SER A 580     -34.762   7.578  -4.652  1.00 26.12           O  
ATOM   3849  CB  SER A 580     -35.881   8.071  -1.788  1.00 28.06           C  
ATOM   3850  OG  SER A 580     -35.106   7.100  -1.115  1.00 32.50           O  
ATOM   3851  H   SER A 580     -36.810  10.013  -2.964  1.00  0.00           H  
ATOM   3852  HA  SER A 580     -34.303   9.502  -2.063  1.00  0.00           H  
ATOM   3853  HB3 SER A 580     -36.646   7.558  -2.372  1.00  0.00           H  
ATOM   3854  HB2 SER A 580     -36.400   8.674  -1.042  1.00  0.00           H  
ATOM   3855  HG  SER A 580     -34.586   7.549  -0.461  1.00  0.00           H  
ATOM   3856  N   VAL A 581     -32.893   7.979  -3.424  1.00 25.47           N  
ATOM   3857  CA  VAL A 581     -31.969   7.103  -4.132  1.00 25.50           C  
ATOM   3858  C   VAL A 581     -31.342   6.168  -3.092  1.00 25.93           C  
ATOM   3859  O   VAL A 581     -30.508   6.604  -2.297  1.00 30.31           O  
ATOM   3860  CB  VAL A 581     -30.920   7.925  -4.927  1.00 26.58           C  
ATOM   3861  CG1 VAL A 581     -29.946   7.026  -5.715  1.00 25.33           C  
ATOM   3862  CG2 VAL A 581     -31.565   8.958  -5.870  1.00 27.56           C  
ATOM   3863  H   VAL A 581     -32.517   8.473  -2.626  1.00  0.00           H  
ATOM   3864  HA  VAL A 581     -32.527   6.503  -4.843  1.00  0.00           H  
ATOM   3865  HB  VAL A 581     -30.328   8.485  -4.206  1.00  0.00           H  
ATOM   3866 HG11 VAL A 581     -29.232   7.622  -6.285  1.00  0.00           H  
ATOM   3867 HG12 VAL A 581     -29.365   6.380  -5.057  1.00  0.00           H  
ATOM   3868 HG13 VAL A 581     -30.479   6.387  -6.419  1.00  0.00           H  
ATOM   3869 HG21 VAL A 581     -30.819   9.444  -6.497  1.00  0.00           H  
ATOM   3870 HG22 VAL A 581     -32.299   8.495  -6.528  1.00  0.00           H  
ATOM   3871 HG23 VAL A 581     -32.070   9.745  -5.311  1.00  0.00           H  
ATOM   3872  N   GLU A 582     -31.748   4.888  -3.108  1.00 25.48           N  
ATOM   3873  CA  GLU A 582     -31.203   3.831  -2.258  1.00 26.07           C  
ATOM   3874  C   GLU A 582     -30.188   3.002  -3.057  1.00 23.85           C  
ATOM   3875  O   GLU A 582     -30.367   2.769  -4.252  1.00 24.91           O  
ATOM   3876  CB  GLU A 582     -32.335   2.899  -1.785  1.00 28.09           C  
ATOM   3877  CG  GLU A 582     -33.270   3.533  -0.742  1.00 30.80           C  
ATOM   3878  CD  GLU A 582     -34.311   2.523  -0.256  1.00 31.23           C  
ATOM   3879  OE1 GLU A 582     -35.510   2.738  -0.538  1.00 31.35           O  
ATOM   3880  OE2 GLU A 582     -33.892   1.542   0.394  1.00 29.11           O1-
ATOM   3881  H   GLU A 582     -32.421   4.610  -3.809  1.00  0.00           H  
ATOM   3882  HA  GLU A 582     -30.700   4.247  -1.391  1.00  0.00           H  
ATOM   3883  HB3 GLU A 582     -31.890   2.019  -1.322  1.00  0.00           H  
ATOM   3884  HB2 GLU A 582     -32.918   2.539  -2.632  1.00  0.00           H  
ATOM   3885  HG3 GLU A 582     -33.762   4.415  -1.150  1.00  0.00           H  
ATOM   3886  HG2 GLU A 582     -32.693   3.872   0.118  1.00  0.00           H  
ATOM   3887  N   CYS A 583     -29.132   2.555  -2.364  1.00 24.68           N  
ATOM   3888  CA  CYS A 583     -28.020   1.766  -2.880  1.00 25.38           C  
ATOM   3889  C   CYS A 583     -27.942   0.441  -2.106  1.00 26.69           C  
ATOM   3890  O   CYS A 583     -27.805   0.454  -0.883  1.00 27.91           O  
ATOM   3891  CB  CYS A 583     -26.734   2.597  -2.724  1.00 30.09           C  
ATOM   3892  SG  CYS A 583     -25.296   1.752  -3.435  1.00 37.67           S  
ATOM   3893  H   CYS A 583     -29.077   2.807  -1.385  1.00  0.00           H  
ATOM   3894  HA  CYS A 583     -28.170   1.568  -3.938  1.00  0.00           H  
ATOM   3895  HB3 CYS A 583     -26.532   2.810  -1.674  1.00  0.00           H  
ATOM   3896  HB2 CYS A 583     -26.843   3.554  -3.234  1.00  0.00           H  
ATOM   3897  HG  CYS A 583     -25.778   1.677  -4.679  1.00  0.00           H  
ATOM   3898  N   TYR A 584     -28.001  -0.688  -2.829  1.00 25.14           N  
ATOM   3899  CA  TYR A 584     -27.847  -2.044  -2.307  1.00 25.49           C  
ATOM   3900  C   TYR A 584     -26.387  -2.484  -2.449  1.00 25.69           C  
ATOM   3901  O   TYR A 584     -25.824  -2.422  -3.543  1.00 26.49           O  
ATOM   3902  CB  TYR A 584     -28.687  -2.999  -3.177  1.00 25.93           C  
ATOM   3903  CG  TYR A 584     -28.689  -4.462  -2.768  1.00 26.60           C  
ATOM   3904  CD1 TYR A 584     -29.297  -4.865  -1.560  1.00 28.06           C  
ATOM   3905  CD2 TYR A 584     -28.096  -5.427  -3.607  1.00 31.00           C  
ATOM   3906  CE1 TYR A 584     -29.320  -6.226  -1.200  1.00 28.90           C  
ATOM   3907  CE2 TYR A 584     -28.126  -6.786  -3.250  1.00 31.71           C  
ATOM   3908  CZ  TYR A 584     -28.735  -7.189  -2.047  1.00 30.87           C  
ATOM   3909  OH  TYR A 584     -28.745  -8.510  -1.706  1.00 28.67           O  
ATOM   3910  H   TYR A 584     -28.104  -0.597  -3.832  1.00  0.00           H  
ATOM   3911  HA  TYR A 584     -28.182  -2.099  -1.273  1.00  0.00           H  
ATOM   3912  HB3 TYR A 584     -28.360  -2.930  -4.211  1.00  0.00           H  
ATOM   3913  HB2 TYR A 584     -29.719  -2.674  -3.178  1.00  0.00           H  
ATOM   3914  HD1 TYR A 584     -29.749  -4.131  -0.909  1.00  0.00           H  
ATOM   3915  HD2 TYR A 584     -27.616  -5.130  -4.528  1.00  0.00           H  
ATOM   3916  HE1 TYR A 584     -29.788  -6.525  -0.274  1.00  0.00           H  
ATOM   3917  HE2 TYR A 584     -27.670  -7.520  -3.897  1.00  0.00           H  
ATOM   3918  HH  TYR A 584     -29.108  -8.665  -0.840  1.00  0.00           H  
ATOM   3919  N   ASP A 585     -25.816  -2.999  -1.354  1.00 28.56           N  
ATOM   3920  CA  ASP A 585     -24.560  -3.742  -1.335  1.00 29.08           C  
ATOM   3921  C   ASP A 585     -24.924  -5.243  -1.228  1.00 29.61           C  
ATOM   3922  O   ASP A 585     -25.685  -5.603  -0.326  1.00 27.81           O  
ATOM   3923  CB  ASP A 585     -23.744  -3.257  -0.114  1.00 30.85           C  
ATOM   3924  CG  ASP A 585     -22.318  -3.818  -0.030  0.50 30.31           C  
ATOM   3925  OD1 ASP A 585     -22.177  -5.057   0.059  0.50 32.89           O  
ATOM   3926  OD2 ASP A 585     -21.385  -2.985  -0.060  0.50 31.46           O1-
ATOM   3927  H   ASP A 585     -26.357  -3.008  -0.499  1.00  0.00           H  
ATOM   3928  HA  ASP A 585     -23.986  -3.522  -2.232  1.00  0.00           H  
ATOM   3929  HB3 ASP A 585     -24.271  -3.488   0.811  1.00  0.00           H  
ATOM   3930  HB2 ASP A 585     -23.674  -2.169  -0.144  1.00  0.00           H  
ATOM   3931  N   PRO A 586     -24.416  -6.124  -2.122  1.00 29.72           N  
ATOM   3932  CA  PRO A 586     -24.787  -7.548  -2.157  1.00 32.21           C  
ATOM   3933  C   PRO A 586     -24.044  -8.419  -1.128  1.00 37.53           C  
ATOM   3934  O   PRO A 586     -24.539  -9.494  -0.789  1.00 34.68           O  
ATOM   3935  CB  PRO A 586     -24.409  -7.992  -3.579  1.00 31.29           C  
ATOM   3936  CG  PRO A 586     -23.200  -7.133  -3.915  1.00 30.75           C  
ATOM   3937  CD  PRO A 586     -23.504  -5.802  -3.224  1.00 30.86           C  
ATOM   3938  HA  PRO A 586     -25.857  -7.677  -1.998  1.00  0.00           H  
ATOM   3939  HB3 PRO A 586     -25.225  -7.759  -4.265  1.00  0.00           H  
ATOM   3940  HB2 PRO A 586     -24.203  -9.059  -3.671  1.00  0.00           H  
ATOM   3941  HG3 PRO A 586     -23.018  -7.031  -4.984  1.00  0.00           H  
ATOM   3942  HG2 PRO A 586     -22.304  -7.576  -3.479  1.00  0.00           H  
ATOM   3943  HD2 PRO A 586     -22.588  -5.323  -2.873  1.00  0.00           H  
ATOM   3944  HD3 PRO A 586     -24.005  -5.125  -3.918  1.00  0.00           H  
ATOM   3945  N   ASP A 587     -22.874  -7.971  -0.641  1.00 40.30           N  
ATOM   3946  CA  ASP A 587     -22.004  -8.720   0.269  1.00 45.32           C  
ATOM   3947  C   ASP A 587     -22.477  -8.598   1.726  1.00 42.24           C  
ATOM   3948  O   ASP A 587     -22.311  -9.548   2.491  1.00 44.25           O  
ATOM   3949  CB  ASP A 587     -20.552  -8.182   0.178  1.00 46.67           C  
ATOM   3950  CG  ASP A 587     -19.932  -8.224  -1.226  1.00 49.87           C  
ATOM   3951  OD1 ASP A 587     -20.329  -9.106  -2.020  1.00 53.81           O  
ATOM   3952  OD2 ASP A 587     -19.048  -7.376  -1.477  1.00 56.57           O1-
ATOM   3953  H   ASP A 587     -22.545  -7.061  -0.937  1.00  0.00           H  
ATOM   3954  HA  ASP A 587     -22.011  -9.775  -0.010  1.00  0.00           H  
ATOM   3955  HB3 ASP A 587     -19.903  -8.759   0.838  1.00  0.00           H  
ATOM   3956  HB2 ASP A 587     -20.511  -7.152   0.536  1.00  0.00           H  
ATOM   3957  N   THR A 588     -23.091  -7.462   2.097  1.00 42.28           N  
ATOM   3958  CA  THR A 588     -23.715  -7.243   3.404  1.00 38.62           C  
ATOM   3959  C   THR A 588     -25.224  -7.569   3.364  1.00 41.45           C  
ATOM   3960  O   THR A 588     -25.786  -7.902   4.406  1.00 37.05           O  
ATOM   3961  CB  THR A 588     -23.499  -5.764   3.826  1.00 42.70           C  
ATOM   3962  OG1 THR A 588     -24.177  -4.852   2.986  1.00 43.93           O  
ATOM   3963  CG2 THR A 588     -22.019  -5.354   3.897  1.00 43.91           C  
ATOM   3964  H   THR A 588     -23.145  -6.705   1.427  1.00  0.00           H  
ATOM   3965  HA  THR A 588     -23.249  -7.883   4.156  1.00  0.00           H  
ATOM   3966  HB  THR A 588     -23.919  -5.632   4.824  1.00  0.00           H  
ATOM   3967  HG1 THR A 588     -25.103  -4.886   3.180  1.00  0.00           H  
ATOM   3968 HG21 THR A 588     -21.914  -4.341   4.286  1.00  0.00           H  
ATOM   3969 HG22 THR A 588     -21.459  -6.020   4.553  1.00  0.00           H  
ATOM   3970 HG23 THR A 588     -21.545  -5.377   2.915  1.00  0.00           H  
ATOM   3971  N   ASP A 589     -25.870  -7.453   2.185  1.00 35.22           N  
ATOM   3972  CA  ASP A 589     -27.297  -7.676   1.920  1.00 34.01           C  
ATOM   3973  C   ASP A 589     -28.152  -6.585   2.597  1.00 31.40           C  
ATOM   3974  O   ASP A 589     -29.027  -6.883   3.408  1.00 32.22           O  
ATOM   3975  CB  ASP A 589     -27.725  -9.151   2.184  1.00 36.66           C  
ATOM   3976  CG  ASP A 589     -29.182  -9.496   1.831  1.00 41.36           C  
ATOM   3977  OD1 ASP A 589     -29.700  -8.923   0.846  1.00 42.44           O  
ATOM   3978  OD2 ASP A 589     -29.759 -10.340   2.548  1.00 40.69           O1-
ATOM   3979  H   ASP A 589     -25.317  -7.166   1.390  1.00  0.00           H  
ATOM   3980  HA  ASP A 589     -27.407  -7.505   0.848  1.00  0.00           H  
ATOM   3981  HB3 ASP A 589     -27.566  -9.407   3.231  1.00  0.00           H  
ATOM   3982  HB2 ASP A 589     -27.085  -9.820   1.607  1.00  0.00           H  
ATOM   3983  N   THR A 590     -27.837  -5.310   2.319  1.00 28.09           N  
ATOM   3984  CA  THR A 590     -28.475  -4.137   2.918  1.00 27.46           C  
ATOM   3985  C   THR A 590     -28.638  -3.017   1.887  1.00 27.06           C  
ATOM   3986  O   THR A 590     -27.711  -2.730   1.129  1.00 28.91           O  
ATOM   3987  CB  THR A 590     -27.753  -3.665   4.212  0.50 26.72           C  
ATOM   3988  OG1 THR A 590     -26.456  -3.173   3.932  0.50 25.85           O  
ATOM   3989  CG2 THR A 590     -27.660  -4.705   5.338  0.50 25.95           C  
ATOM   3990  H   THR A 590     -27.098  -5.136   1.650  1.00  0.00           H  
ATOM   3991  HA  THR A 590     -29.489  -4.423   3.208  1.00  0.00           H  
ATOM   3992  HB  THR A 590     -28.316  -2.819   4.608  1.00  0.00           H  
ATOM   3993  HG1 THR A 590     -26.525  -2.479   3.292  1.00  0.00           H  
ATOM   3994 HG21 THR A 590     -27.254  -4.259   6.246  1.00  0.00           H  
ATOM   3995 HG22 THR A 590     -28.642  -5.110   5.581  1.00  0.00           H  
ATOM   3996 HG23 THR A 590     -27.010  -5.536   5.067  1.00  0.00           H  
ATOM   3997  N   TRP A 591     -29.800  -2.349   1.930  1.00 27.62           N  
ATOM   3998  CA  TRP A 591     -30.084  -1.091   1.247  1.00 29.42           C  
ATOM   3999  C   TRP A 591     -29.816   0.078   2.206  1.00 32.00           C  
ATOM   4000  O   TRP A 591     -30.034  -0.036   3.413  1.00 34.25           O  
ATOM   4001  CB  TRP A 591     -31.573  -1.057   0.863  1.00 27.16           C  
ATOM   4002  CG  TRP A 591     -31.960  -1.994  -0.239  1.00 24.59           C  
ATOM   4003  CD1 TRP A 591     -32.434  -3.248  -0.073  1.00 23.75           C  
ATOM   4004  CD2 TRP A 591     -31.910  -1.775  -1.682  1.00 23.85           C  
ATOM   4005  NE1 TRP A 591     -32.702  -3.808  -1.303  1.00 22.55           N  
ATOM   4006  CE2 TRP A 591     -32.396  -2.948  -2.335  1.00 21.77           C  
ATOM   4007  CE3 TRP A 591     -31.488  -0.710  -2.512  1.00 20.92           C  
ATOM   4008  CZ2 TRP A 591     -32.473  -3.050  -3.736  1.00 23.62           C  
ATOM   4009  CZ3 TRP A 591     -31.555  -0.802  -3.918  1.00 22.90           C  
ATOM   4010  CH2 TRP A 591     -32.054  -1.968  -4.529  1.00 22.66           C  
ATOM   4011  H   TRP A 591     -30.498  -2.663   2.589  1.00  0.00           H  
ATOM   4012  HA  TRP A 591     -29.477  -0.990   0.349  1.00  0.00           H  
ATOM   4013  HB3 TRP A 591     -31.850  -0.056   0.531  1.00  0.00           H  
ATOM   4014  HB2 TRP A 591     -32.196  -1.267   1.734  1.00  0.00           H  
ATOM   4015  HD1 TRP A 591     -32.580  -3.724   0.886  1.00  0.00           H  
ATOM   4016  HE1 TRP A 591     -33.075  -4.745  -1.391  1.00  0.00           H  
ATOM   4017  HE3 TRP A 591     -31.074   0.176  -2.061  1.00  0.00           H  
ATOM   4018  HZ2 TRP A 591     -32.833  -3.951  -4.206  1.00  0.00           H  
ATOM   4019  HZ3 TRP A 591     -31.201   0.015  -4.528  1.00  0.00           H  
ATOM   4020  HH2 TRP A 591     -32.094  -2.046  -5.605  1.00  0.00           H  
ATOM   4021  N   SER A 592     -29.358   1.208   1.649  1.00 31.46           N  
ATOM   4022  CA  SER A 592     -29.079   2.458   2.352  1.00 34.51           C  
ATOM   4023  C   SER A 592     -29.334   3.652   1.426  1.00 33.77           C  
ATOM   4024  O   SER A 592     -28.856   3.656   0.292  1.00 30.99           O  
ATOM   4025  CB  SER A 592     -27.673   2.419   2.992  1.00 41.03           C  
ATOM   4026  OG  SER A 592     -26.639   2.426   2.025  1.00 45.21           O  
ATOM   4027  H   SER A 592     -29.165   1.200   0.657  1.00  0.00           H  
ATOM   4028  HA  SER A 592     -29.799   2.541   3.168  1.00  0.00           H  
ATOM   4029  HB3 SER A 592     -27.559   1.541   3.628  1.00  0.00           H  
ATOM   4030  HB2 SER A 592     -27.537   3.288   3.636  1.00  0.00           H  
ATOM   4031  HG  SER A 592     -26.736   3.192   1.480  1.00  0.00           H  
ATOM   4032  N   GLU A 593     -30.069   4.667   1.914  1.00 32.76           N  
ATOM   4033  CA  GLU A 593     -30.390   5.901   1.194  1.00 37.40           C  
ATOM   4034  C   GLU A 593     -29.153   6.820   1.169  1.00 37.72           C  
ATOM   4035  O   GLU A 593     -28.803   7.424   2.183  1.00 35.36           O  
ATOM   4036  CB  GLU A 593     -31.605   6.561   1.886  1.00 43.52           C  
ATOM   4037  CG  GLU A 593     -32.105   7.857   1.206  1.00 53.56           C  
ATOM   4038  CD  GLU A 593     -33.527   8.270   1.611  1.00 62.14           C  
ATOM   4039  OE1 GLU A 593     -34.043   7.748   2.624  1.00 69.92           O  
ATOM   4040  OE2 GLU A 593     -34.095   9.111   0.880  1.00 66.42           O1-
ATOM   4041  H   GLU A 593     -30.416   4.594   2.858  1.00  0.00           H  
ATOM   4042  HA  GLU A 593     -30.683   5.667   0.176  1.00  0.00           H  
ATOM   4043  HB3 GLU A 593     -31.378   6.769   2.933  1.00  0.00           H  
ATOM   4044  HB2 GLU A 593     -32.415   5.830   1.897  1.00  0.00           H  
ATOM   4045  HG3 GLU A 593     -32.100   7.722   0.124  1.00  0.00           H  
ATOM   4046  HG2 GLU A 593     -31.428   8.685   1.418  1.00  0.00           H  
ATOM   4047  N   VAL A 594     -28.471   6.864   0.012  1.00 35.56           N  
ATOM   4048  CA  VAL A 594     -27.174   7.517  -0.189  1.00 35.88           C  
ATOM   4049  C   VAL A 594     -27.304   8.968  -0.686  1.00 33.47           C  
ATOM   4050  O   VAL A 594     -26.417   9.775  -0.409  1.00 32.92           O  
ATOM   4051  CB  VAL A 594     -26.345   6.708  -1.229  1.00 36.78           C  
ATOM   4052  CG1 VAL A 594     -25.761   5.432  -0.602  1.00 40.58           C  
ATOM   4053  CG2 VAL A 594     -27.097   6.371  -2.535  1.00 35.82           C  
ATOM   4054  H   VAL A 594     -28.845   6.347  -0.772  1.00  0.00           H  
ATOM   4055  HA  VAL A 594     -26.625   7.546   0.754  1.00  0.00           H  
ATOM   4056  HB  VAL A 594     -25.483   7.315  -1.513  1.00  0.00           H  
ATOM   4057 HG11 VAL A 594     -25.132   4.896  -1.313  1.00  0.00           H  
ATOM   4058 HG12 VAL A 594     -25.146   5.666   0.267  1.00  0.00           H  
ATOM   4059 HG13 VAL A 594     -26.547   4.753  -0.275  1.00  0.00           H  
ATOM   4060 HG21 VAL A 594     -26.427   5.900  -3.252  1.00  0.00           H  
ATOM   4061 HG22 VAL A 594     -27.922   5.679  -2.363  1.00  0.00           H  
ATOM   4062 HG23 VAL A 594     -27.501   7.259  -3.019  1.00  0.00           H  
ATOM   4063  N   THR A 595     -28.384   9.302  -1.410  1.00 33.44           N  
ATOM   4064  CA  THR A 595     -28.662  10.639  -1.931  1.00 32.23           C  
ATOM   4065  C   THR A 595     -30.172  10.832  -2.143  1.00 31.88           C  
ATOM   4066  O   THR A 595     -30.969   9.909  -1.961  1.00 31.42           O  
ATOM   4067  CB  THR A 595     -27.763  10.960  -3.166  1.00 34.82           C  
ATOM   4068  OG1 THR A 595     -27.757  12.348  -3.448  1.00 30.92           O  
ATOM   4069  CG2 THR A 595     -28.181  10.231  -4.455  1.00 35.28           C  
ATOM   4070  H   THR A 595     -29.084   8.593  -1.584  1.00  0.00           H  
ATOM   4071  HA  THR A 595     -28.396  11.341  -1.138  1.00  0.00           H  
ATOM   4072  HB  THR A 595     -26.729  10.698  -2.943  1.00  0.00           H  
ATOM   4073  HG1 THR A 595     -27.303  12.793  -2.747  1.00  0.00           H  
ATOM   4074 HG21 THR A 595     -27.545  10.502  -5.295  1.00  0.00           H  
ATOM   4075 HG22 THR A 595     -28.110   9.151  -4.334  1.00  0.00           H  
ATOM   4076 HG23 THR A 595     -29.200  10.479  -4.749  1.00  0.00           H  
ATOM   4077  N   ARG A 596     -30.539  12.044  -2.572  1.00 30.89           N  
ATOM   4078  CA  ARG A 596     -31.842  12.428  -3.089  1.00 31.12           C  
ATOM   4079  C   ARG A 596     -31.633  13.226  -4.378  1.00 29.98           C  
ATOM   4080  O   ARG A 596     -30.683  14.003  -4.485  1.00 26.42           O  
ATOM   4081  CB  ARG A 596     -32.643  13.215  -2.032  1.00 33.12           C  
ATOM   4082  CG  ARG A 596     -33.103  12.347  -0.852  1.00 45.01           C  
ATOM   4083  CD  ARG A 596     -33.815  13.136   0.248  1.00 52.57           C  
ATOM   4084  NE  ARG A 596     -34.212  12.225   1.330  1.00 63.15           N  
ATOM   4085  CZ  ARG A 596     -34.118  12.441   2.652  1.00 74.46           C  
ATOM   4086  NH1 ARG A 596     -33.623  13.584   3.150  1.00 80.93           N  
ATOM   4087  NH2 ARG A 596     -34.524  11.478   3.488  1.00 75.31           N1+
ATOM   4088  H   ARG A 596     -29.802  12.724  -2.706  1.00  0.00           H  
ATOM   4089  HA  ARG A 596     -32.398  11.527  -3.348  1.00  0.00           H  
ATOM   4090  HB3 ARG A 596     -33.523  13.661  -2.499  1.00  0.00           H  
ATOM   4091  HB2 ARG A 596     -32.044  14.050  -1.666  1.00  0.00           H  
ATOM   4092  HG3 ARG A 596     -32.248  11.837  -0.408  1.00  0.00           H  
ATOM   4093  HG2 ARG A 596     -33.768  11.567  -1.223  1.00  0.00           H  
ATOM   4094  HD3 ARG A 596     -34.704  13.633  -0.137  1.00  0.00           H  
ATOM   4095  HD2 ARG A 596     -33.151  13.914   0.623  1.00  0.00           H  
ATOM   4096  HE  ARG A 596     -34.584  11.333   1.024  1.00  0.00           H  
ATOM   4097 HH12 ARG A 596     -33.549  13.725   4.146  1.00  0.00           H  
ATOM   4098 HH11 ARG A 596     -33.315  14.311   2.521  1.00  0.00           H  
ATOM   4099 HH22 ARG A 596     -34.470  11.603   4.487  1.00  0.00           H  
ATOM   4100 HH21 ARG A 596     -34.857  10.598   3.116  1.00  0.00           H  
ATOM   4101  N   MET A 597     -32.557  13.061  -5.335  1.00 29.87           N  
ATOM   4102  CA  MET A 597     -32.669  13.856  -6.557  0.50 31.37           C  
ATOM   4103  C   MET A 597     -33.142  15.282  -6.218  1.00 32.17           C  
ATOM   4104  O   MET A 597     -33.738  15.513  -5.164  1.00 30.74           O  
ATOM   4105  CB  MET A 597     -33.701  13.191  -7.494  1.00 33.33           C  
ATOM   4106  CG  MET A 597     -33.251  11.823  -8.032  1.00 37.83           C  
ATOM   4107  SD  MET A 597     -34.309  11.104  -9.318  1.00 40.88           S  
ATOM   4108  CE  MET A 597     -35.803  10.764  -8.355  1.00 42.98           C  
ATOM   4109  H   MET A 597     -33.298  12.393  -5.159  1.00  0.00           H  
ATOM   4110  HA  MET A 597     -31.696  13.910  -7.050  1.00  0.00           H  
ATOM   4111  HB3 MET A 597     -33.888  13.843  -8.350  1.00  0.00           H  
ATOM   4112  HB2 MET A 597     -34.657  13.090  -6.979  1.00  0.00           H  
ATOM   4113  HG3 MET A 597     -33.159  11.102  -7.219  1.00  0.00           H  
ATOM   4114  HG2 MET A 597     -32.259  11.925  -8.465  1.00  0.00           H  
ATOM   4115  HE1 MET A 597     -36.535  10.257  -8.981  1.00  0.00           H  
ATOM   4116  HE2 MET A 597     -35.576  10.132  -7.496  1.00  0.00           H  
ATOM   4117  HE3 MET A 597     -36.249  11.692  -8.002  1.00  0.00           H  
ATOM   4118  N   THR A 598     -32.881  16.237  -7.124  1.00 30.76           N  
ATOM   4119  CA  THR A 598     -33.228  17.660  -6.988  1.00 32.85           C  
ATOM   4120  C   THR A 598     -34.752  17.919  -6.912  1.00 32.85           C  
ATOM   4121  O   THR A 598     -35.173  18.940  -6.369  1.00 34.39           O  
ATOM   4122  CB  THR A 598     -32.591  18.446  -8.161  1.00 33.75           C  
ATOM   4123  OG1 THR A 598     -33.229  18.129  -9.383  1.00 34.22           O  
ATOM   4124  CG2 THR A 598     -31.074  18.231  -8.303  1.00 36.89           C  
ATOM   4125  H   THR A 598     -32.399  15.974  -7.971  1.00  0.00           H  
ATOM   4126  HA  THR A 598     -32.788  18.016  -6.054  1.00  0.00           H  
ATOM   4127  HB  THR A 598     -32.756  19.511  -7.991  1.00  0.00           H  
ATOM   4128  HG1 THR A 598     -32.655  18.371 -10.102  1.00  0.00           H  
ATOM   4129 HG21 THR A 598     -30.656  18.890  -9.065  1.00  0.00           H  
ATOM   4130 HG22 THR A 598     -30.558  18.447  -7.367  1.00  0.00           H  
ATOM   4131 HG23 THR A 598     -30.830  17.208  -8.590  1.00  0.00           H  
ATOM   4132  N   SER A 599     -35.560  16.979  -7.427  1.00 31.71           N  
ATOM   4133  CA  SER A 599     -37.013  16.923  -7.334  1.00 33.58           C  
ATOM   4134  C   SER A 599     -37.479  15.461  -7.360  1.00 35.20           C  
ATOM   4135  O   SER A 599     -36.831  14.608  -7.972  1.00 35.55           O  
ATOM   4136  CB  SER A 599     -37.672  17.845  -8.385  1.00 32.89           C  
ATOM   4137  OG  SER A 599     -37.591  17.321  -9.697  1.00 39.40           O  
ATOM   4138  H   SER A 599     -35.117  16.175  -7.848  1.00  0.00           H  
ATOM   4139  HA  SER A 599     -37.278  17.312  -6.348  1.00  0.00           H  
ATOM   4140  HB3 SER A 599     -37.226  18.840  -8.367  1.00  0.00           H  
ATOM   4141  HB2 SER A 599     -38.728  17.976  -8.145  1.00  0.00           H  
ATOM   4142  HG  SER A 599     -38.027  17.924 -10.282  1.00  0.00           H  
ATOM   4143  N   GLY A 600     -38.618  15.183  -6.706  1.00 30.81           N  
ATOM   4144  CA  GLY A 600     -39.242  13.866  -6.660  1.00 30.67           C  
ATOM   4145  C   GLY A 600     -39.960  13.538  -7.968  1.00 27.13           C  
ATOM   4146  O   GLY A 600     -40.702  14.374  -8.480  1.00 26.83           O  
ATOM   4147  H   GLY A 600     -39.099  15.935  -6.234  1.00  0.00           H  
ATOM   4148  HA3 GLY A 600     -39.955  13.842  -5.838  1.00  0.00           H  
ATOM   4149  HA2 GLY A 600     -38.481  13.118  -6.455  1.00  0.00           H  
ATOM   4150  N   ARG A 601     -39.717  12.336  -8.513  1.00 26.68           N  
ATOM   4151  CA  ARG A 601     -40.186  11.911  -9.832  1.00 25.09           C  
ATOM   4152  C   ARG A 601     -40.268  10.382  -9.965  1.00 23.80           C  
ATOM   4153  O   ARG A 601     -39.680   9.643  -9.176  1.00 23.89           O  
ATOM   4154  CB  ARG A 601     -39.355  12.594 -10.949  1.00 26.47           C  
ATOM   4155  CG  ARG A 601     -37.860  12.218 -10.949  1.00 24.55           C  
ATOM   4156  CD  ARG A 601     -37.014  13.046 -11.927  1.00 27.34           C  
ATOM   4157  NE  ARG A 601     -36.575  14.307 -11.307  1.00 28.16           N  
ATOM   4158  CZ  ARG A 601     -35.362  14.878 -11.412  1.00 30.34           C  
ATOM   4159  NH1 ARG A 601     -34.378  14.345 -12.148  1.00 28.77           N  
ATOM   4160  NH2 ARG A 601     -35.121  16.019 -10.758  1.00 28.67           N1+
ATOM   4161  H   ARG A 601     -39.128  11.687  -8.007  1.00  0.00           H  
ATOM   4162  HA  ARG A 601     -41.214  12.262  -9.916  1.00  0.00           H  
ATOM   4163  HB3 ARG A 601     -39.451  13.676 -10.855  1.00  0.00           H  
ATOM   4164  HB2 ARG A 601     -39.782  12.351 -11.923  1.00  0.00           H  
ATOM   4165  HG3 ARG A 601     -37.746  11.158 -11.177  1.00  0.00           H  
ATOM   4166  HG2 ARG A 601     -37.457  12.351  -9.946  1.00  0.00           H  
ATOM   4167  HD3 ARG A 601     -37.542  13.239 -12.860  1.00  0.00           H  
ATOM   4168  HD2 ARG A 601     -36.131  12.464 -12.185  1.00  0.00           H  
ATOM   4169  HE  ARG A 601     -37.266  14.779 -10.740  1.00  0.00           H  
ATOM   4170 HH12 ARG A 601     -33.475  14.812 -12.167  1.00  0.00           H  
ATOM   4171 HH11 ARG A 601     -34.518  13.488 -12.661  1.00  0.00           H  
ATOM   4172 HH22 ARG A 601     -34.201  16.446 -10.811  1.00  0.00           H  
ATOM   4173 HH21 ARG A 601     -35.850  16.470 -10.218  1.00  0.00           H  
ATOM   4174  N   SER A 602     -40.984   9.929 -11.006  1.00 20.06           N  
ATOM   4175  CA  SER A 602     -41.161   8.535 -11.413  1.00 19.42           C  
ATOM   4176  C   SER A 602     -41.118   8.412 -12.943  1.00 18.29           C  
ATOM   4177  O   SER A 602     -41.405   9.374 -13.649  1.00 21.35           O  
ATOM   4178  CB  SER A 602     -42.440   7.961 -10.768  1.00 21.51           C  
ATOM   4179  OG  SER A 602     -43.613   8.440 -11.392  1.00 23.93           O  
ATOM   4180  H   SER A 602     -41.454  10.616 -11.580  1.00  0.00           H  
ATOM   4181  HA  SER A 602     -40.313   7.962 -11.033  1.00  0.00           H  
ATOM   4182  HB3 SER A 602     -42.478   8.200  -9.706  1.00  0.00           H  
ATOM   4183  HB2 SER A 602     -42.443   6.876 -10.850  1.00  0.00           H  
ATOM   4184  HG  SER A 602     -43.615   8.147 -12.293  1.00  0.00           H  
ATOM   4185  N   GLY A 603     -40.802   7.218 -13.462  1.00 18.80           N  
ATOM   4186  CA  GLY A 603     -40.789   6.908 -14.891  1.00 19.82           C  
ATOM   4187  C   GLY A 603     -39.516   7.356 -15.617  1.00 20.18           C  
ATOM   4188  O   GLY A 603     -39.546   7.517 -16.834  1.00 20.64           O  
ATOM   4189  H   GLY A 603     -40.597   6.452 -12.831  1.00  0.00           H  
ATOM   4190  HA3 GLY A 603     -41.655   7.352 -15.385  1.00  0.00           H  
ATOM   4191  HA2 GLY A 603     -40.889   5.829 -15.006  1.00  0.00           H  
ATOM   4192  N   VAL A 604     -38.417   7.582 -14.881  1.00 20.00           N  
ATOM   4193  CA  VAL A 604     -37.116   8.002 -15.398  1.00 22.39           C  
ATOM   4194  C   VAL A 604     -36.389   6.842 -16.108  1.00 23.44           C  
ATOM   4195  O   VAL A 604     -36.472   5.688 -15.682  1.00 22.60           O  
ATOM   4196  CB  VAL A 604     -36.242   8.524 -14.222  1.00 21.70           C  
ATOM   4197  CG1 VAL A 604     -36.690   9.914 -13.755  1.00 24.06           C  
ATOM   4198  CG2 VAL A 604     -36.159   7.578 -13.008  1.00 22.77           C  
ATOM   4199  H   VAL A 604     -38.479   7.423 -13.886  1.00  0.00           H  
ATOM   4200  HA  VAL A 604     -37.266   8.808 -16.120  1.00  0.00           H  
ATOM   4201  HB  VAL A 604     -35.225   8.645 -14.601  1.00  0.00           H  
ATOM   4202 HG11 VAL A 604     -36.050  10.272 -12.950  1.00  0.00           H  
ATOM   4203 HG12 VAL A 604     -36.626  10.636 -14.568  1.00  0.00           H  
ATOM   4204 HG13 VAL A 604     -37.716   9.903 -13.386  1.00  0.00           H  
ATOM   4205 HG21 VAL A 604     -35.425   7.933 -12.283  1.00  0.00           H  
ATOM   4206 HG22 VAL A 604     -37.115   7.493 -12.488  1.00  0.00           H  
ATOM   4207 HG23 VAL A 604     -35.859   6.580 -13.308  1.00  0.00           H  
ATOM   4208  N   GLY A 605     -35.641   7.177 -17.170  1.00 21.08           N  
ATOM   4209  CA  GLY A 605     -34.689   6.293 -17.834  1.00 19.79           C  
ATOM   4210  C   GLY A 605     -33.296   6.530 -17.247  1.00 18.42           C  
ATOM   4211  O   GLY A 605     -32.838   7.671 -17.226  1.00 17.57           O  
ATOM   4212  H   GLY A 605     -35.624   8.150 -17.448  1.00  0.00           H  
ATOM   4213  HA3 GLY A 605     -34.670   6.537 -18.896  1.00  0.00           H  
ATOM   4214  HA2 GLY A 605     -34.982   5.245 -17.752  1.00  0.00           H  
ATOM   4215  N   VAL A 606     -32.634   5.462 -16.771  1.00 18.11           N  
ATOM   4216  CA  VAL A 606     -31.378   5.517 -16.015  0.50 16.84           C  
ATOM   4217  C   VAL A 606     -30.343   4.568 -16.641  1.00 19.60           C  
ATOM   4218  O   VAL A 606     -30.663   3.422 -16.956  1.00 22.17           O  
ATOM   4219  CB  VAL A 606     -31.646   5.244 -14.504  0.50 16.15           C  
ATOM   4220  CG1 VAL A 606     -30.381   5.277 -13.624  0.50 15.11           C  
ATOM   4221  CG2 VAL A 606     -32.681   6.213 -13.903  0.50 16.15           C  
ATOM   4222  H   VAL A 606     -33.068   4.554 -16.853  1.00  0.00           H  
ATOM   4223  HA  VAL A 606     -30.969   6.521 -16.102  1.00  0.00           H  
ATOM   4224  HB  VAL A 606     -32.058   4.237 -14.424  1.00  0.00           H  
ATOM   4225 HG11 VAL A 606     -30.590   4.865 -12.638  1.00  0.00           H  
ATOM   4226 HG12 VAL A 606     -29.561   4.697 -14.038  1.00  0.00           H  
ATOM   4227 HG13 VAL A 606     -30.018   6.293 -13.477  1.00  0.00           H  
ATOM   4228 HG21 VAL A 606     -32.792   6.049 -12.832  1.00  0.00           H  
ATOM   4229 HG22 VAL A 606     -32.377   7.250 -14.043  1.00  0.00           H  
ATOM   4230 HG23 VAL A 606     -33.665   6.088 -14.354  1.00  0.00           H  
ATOM   4231  N   ALA A 607     -29.098   5.053 -16.788  1.00 19.55           N  
ATOM   4232  CA  ALA A 607     -27.927   4.308 -17.254  1.00 20.37           C  
ATOM   4233  C   ALA A 607     -26.620   4.958 -16.772  1.00 20.84           C  
ATOM   4234  O   ALA A 607     -26.638   6.051 -16.204  1.00 21.02           O  
ATOM   4235  CB  ALA A 607     -27.986   4.098 -18.774  1.00 18.52           C  
ATOM   4236  H   ALA A 607     -28.926   6.001 -16.481  1.00  0.00           H  
ATOM   4237  HA  ALA A 607     -27.959   3.325 -16.780  1.00  0.00           H  
ATOM   4238  HB1 ALA A 607     -27.126   3.535 -19.138  1.00  0.00           H  
ATOM   4239  HB2 ALA A 607     -28.875   3.534 -19.051  1.00  0.00           H  
ATOM   4240  HB3 ALA A 607     -28.017   5.047 -19.306  1.00  0.00           H  
ATOM   4241  N   VAL A 608     -25.485   4.269 -16.993  1.00 22.15           N  
ATOM   4242  CA  VAL A 608     -24.149   4.639 -16.516  1.00 23.68           C  
ATOM   4243  C   VAL A 608     -23.160   4.734 -17.687  1.00 23.42           C  
ATOM   4244  O   VAL A 608     -23.050   3.805 -18.488  1.00 22.01           O  
ATOM   4245  CB  VAL A 608     -23.697   3.654 -15.397  1.00 24.52           C  
ATOM   4246  CG1 VAL A 608     -22.195   3.706 -15.063  1.00 27.69           C  
ATOM   4247  CG2 VAL A 608     -24.475   3.898 -14.099  1.00 25.59           C  
ATOM   4248  H   VAL A 608     -25.555   3.392 -17.488  1.00  0.00           H  
ATOM   4249  HA  VAL A 608     -24.199   5.633 -16.075  1.00  0.00           H  
ATOM   4250  HB  VAL A 608     -23.918   2.638 -15.731  1.00  0.00           H  
ATOM   4251 HG11 VAL A 608     -21.952   3.036 -14.238  1.00  0.00           H  
ATOM   4252 HG12 VAL A 608     -21.578   3.405 -15.909  1.00  0.00           H  
ATOM   4253 HG13 VAL A 608     -21.905   4.714 -14.770  1.00  0.00           H  
ATOM   4254 HG21 VAL A 608     -24.311   3.096 -13.379  1.00  0.00           H  
ATOM   4255 HG22 VAL A 608     -24.153   4.831 -13.641  1.00  0.00           H  
ATOM   4256 HG23 VAL A 608     -25.544   3.968 -14.276  1.00  0.00           H  
ATOM   4257  N   THR A 609     -22.401   5.842 -17.731  1.00 24.55           N  
ATOM   4258  CA  THR A 609     -21.264   6.079 -18.619  1.00 27.58           C  
ATOM   4259  C   THR A 609     -20.227   6.979 -17.934  1.00 28.56           C  
ATOM   4260  O   THR A 609     -20.503   7.917 -17.188  1.00 28.03           O  
ATOM   4261  CB  THR A 609     -21.703   6.511 -20.043  1.00 29.32           C  
ATOM   4262  OG1 THR A 609     -20.562   6.678 -20.859  1.00 30.69           O  
ATOM   4263  CG2 THR A 609     -22.514   7.811 -20.122  1.00 29.86           C  
ATOM   4264  H   THR A 609     -22.563   6.547 -17.024  1.00  0.00           H  
ATOM   4265  HA  THR A 609     -20.766   5.115 -18.738  1.00  0.00           H  
ATOM   4266  HXT THR A 609     -19.201   6.694 -18.167  1.00  0.00           H  
ATOM   4267  HB  THR A 609     -22.300   5.719 -20.486  1.00  0.00           H  
ATOM   4268  HG1 THR A 609     -20.837   7.039 -21.690  1.00  0.00           H  
ATOM   4269 HG21 THR A 609     -22.805   8.031 -21.150  1.00  0.00           H  
ATOM   4270 HG22 THR A 609     -23.435   7.731 -19.544  1.00  0.00           H  
ATOM   4271 HG23 THR A 609     -21.945   8.664 -19.754  1.00  0.00           H  
TER    4272      THR A 609
HETATM 4273  C1  UNK   900     -46.833   2.868 -14.395  1.00  0.00           C  
HETATM 4274  C2  UNK   900     -47.291   1.569 -14.016  1.00  0.00           C  
HETATM 4275  C3  UNK   900     -46.486   0.450 -14.308  1.00  0.00           C  
HETATM 4276  C4  UNK   900     -45.245   0.597 -14.934  1.00  0.00           C  
HETATM 4277  C5  UNK   900     -44.771   1.866 -15.301  1.00  0.00           C  
HETATM 4278  C6  UNK   900     -45.585   3.012 -15.084  1.00  0.00           C  
HETATM 4279  C7  UNK   900     -47.667   4.099 -14.028  1.00  0.00           C  
HETATM 4280  C8  UNK   900     -48.697   3.862 -12.927  1.00  0.00           C  
HETATM 4281  C9  UNK   900     -49.496   2.596 -13.212  1.00  0.00           C  
HETATM 4282  C10 UNK   900     -48.611   1.332 -13.253  1.00  0.00           C  
HETATM 4283  C11 UNK   900     -40.298   0.560 -16.761  1.00  0.00           C  
HETATM 4284  C12 UNK   900     -39.083   2.643 -17.346  1.00  0.00           C  
HETATM 4285  C13 UNK   900     -40.137   3.583 -16.690  1.00  0.00           C  
HETATM 4286  C14 UNK   900     -43.427   2.042 -15.837  1.00  0.00           C  
HETATM 4287  C15 UNK   900     -42.778   3.207 -16.116  1.00  0.00           C  
HETATM 4288  C16 UNK   900     -41.429   1.476 -16.432  1.00  0.00           C  
HETATM 4289  C17 UNK   900     -41.427   2.835 -16.432  1.00  0.00           C  
HETATM 4290  C18 UNK   900     -49.447   0.218 -13.924  1.00  0.00           C  
HETATM 4291  C19 UNK   900     -48.284   0.888 -11.809  1.00  0.00           C  
HETATM 4292  C20 UNK   900     -38.386   1.357 -15.331  1.00  0.00           C  
HETATM 4293  C21 UNK   900     -37.994  -0.016 -14.737  1.00  0.00           C  
HETATM 4294  C22 UNK   900     -36.996  -0.823 -15.586  1.00  0.00           C  
HETATM 4295  C23 UNK   900     -43.568   4.451 -15.969  1.00  0.00           C  
HETATM 4296  C24 UNK   900     -45.079   4.334 -15.619  1.00  0.00           C  
HETATM 4297  O1  UNK   900     -42.628   0.968 -16.062  1.00  0.00           O  
HETATM 4298  N1  UNK   900     -38.998   1.297 -16.690  1.00  0.00           N1+
HETATM 4299  O2  UNK   900     -43.079   5.562 -16.134  1.00  0.00           O  
HETATM 4300  O3  UNK   900     -45.797   5.309 -15.850  1.00  0.00           O  
HETATM 4301  O4  UNK   900     -36.679  -2.036 -14.934  1.00  0.00           O  
HETATM 4302  H1  UNK   900     -46.789  -0.542 -14.014  1.00  0.00           H  
HETATM 4303  H2  UNK   900     -44.644  -0.281 -15.092  1.00  0.00           H  
HETATM 4304  H3  UNK   900     -47.017   4.907 -13.691  1.00  0.00           H  
HETATM 4305  H4  UNK   900     -48.174   4.445 -14.930  1.00  0.00           H  
HETATM 4306  H5  UNK   900     -49.360   4.723 -12.847  1.00  0.00           H  
HETATM 4307  H6  UNK   900     -48.193   3.775 -11.965  1.00  0.00           H  
HETATM 4308  H7  UNK   900     -50.298   2.483 -12.481  1.00  0.00           H  
HETATM 4309  H8  UNK   900     -49.989   2.730 -14.176  1.00  0.00           H  
HETATM 4310  H9  UNK   900     -40.319  -0.330 -16.134  1.00  0.00           H  
HETATM 4311  H10 UNK   900     -40.426   0.203 -17.785  1.00  0.00           H  
HETATM 4312  H11 UNK   900     -39.348   2.487 -18.394  1.00  0.00           H  
HETATM 4313  H12 UNK   900     -38.103   3.125 -17.357  1.00  0.00           H  
HETATM 4314  H13 UNK   900     -39.767   3.961 -15.737  1.00  0.00           H  
HETATM 4315  H14 UNK   900     -40.279   4.448 -17.330  1.00  0.00           H  
HETATM 4316  H15 UNK   900     -50.403   0.087 -13.414  1.00  0.00           H  
HETATM 4317  H16 UNK   900     -48.945  -0.748 -13.904  1.00  0.00           H  
HETATM 4318  H17 UNK   900     -49.662   0.454 -14.965  1.00  0.00           H  
HETATM 4319  H18 UNK   900     -49.190   0.729 -11.223  1.00  0.00           H  
HETATM 4320  H19 UNK   900     -47.681   1.628 -11.285  1.00  0.00           H  
HETATM 4321  H20 UNK   900     -47.726  -0.047 -11.790  1.00  0.00           H  
HETATM 4322  H21 UNK   900     -37.491   1.978 -15.374  1.00  0.00           H  
HETATM 4323  H22 UNK   900     -39.068   1.860 -14.644  1.00  0.00           H  
HETATM 4324  H23 UNK   900     -37.553   0.162 -13.754  1.00  0.00           H  
HETATM 4325  H24 UNK   900     -38.881  -0.616 -14.536  1.00  0.00           H  
HETATM 4326  H25 UNK   900     -37.418  -1.060 -16.562  1.00  0.00           H  
HETATM 4327  H26 UNK   900     -36.078  -0.259 -15.754  1.00  0.00           H  
HETATM 4328  H27 UNK   900     -37.486  -2.416 -14.600  1.00  0.00           H  
HETATM 4329  H28 UNK   900     -38.349   0.764 -17.252  1.00  0.00           H  
CONECT 4259 4266
CONECT 4266 4259
CONECT 4273 4274 4278 4279
CONECT 4273 4278
CONECT 4274 4273 4275 4282
CONECT 4274 4275
CONECT 4275 4274 4276 4302
CONECT 4275 4274
CONECT 4276 4275 4277 4303
CONECT 4276 4277
CONECT 4277 4276 4278 4286
CONECT 4277 4276
CONECT 4278 4273 4277 4296
CONECT 4278 4273
CONECT 4302 4275
CONECT 4303 4276
CONECT 4279 4273 4280 4304 4305
CONECT 4280 4279 4281 4306 4307
CONECT 4281 4280 4282 4308 4309
CONECT 4282 4274 4281 4290 4291
CONECT 4304 4279
CONECT 4305 4279
CONECT 4306 4280
CONECT 4307 4280
CONECT 4308 4281
CONECT 4309 4281
CONECT 4283 4310 4311 4288 4298
CONECT 4284 4285 4312 4313 4298
CONECT 4285 4284 4314 4315 4289
CONECT 4310 4283
CONECT 4311 4283
CONECT 4312 4284
CONECT 4313 4284
CONECT 4314 4285
CONECT 4315 4285
CONECT 4286 4277 4287 4297
CONECT 4286 4287
CONECT 4287 4286 4289 4295
CONECT 4287 4286
CONECT 4288 4283 4289 4297
CONECT 4288 4289
CONECT 4289 4285 4287 4288
CONECT 4289 4288
CONECT 4290 4282 4316 4317 4318
CONECT 4316 4290
CONECT 4317 4290
CONECT 4318 4290
CONECT 4291 4282 4319 4320 4321
CONECT 4319 4291
CONECT 4320 4291
CONECT 4321 4291
CONECT 4292 4322 4323 4293 4298
CONECT 4322 4292
CONECT 4323 4292
CONECT 4293 4292 4324 4325 4294
CONECT 4324 4293
CONECT 4325 4293
CONECT 4294 4293 4326 4327 4301
CONECT 4326 4294
CONECT 4327 4294
CONECT 4295 4287 4296 4299
CONECT 4295 4299
CONECT 4296 4278 4295 4300
CONECT 4296 4300
CONECT 4297 4286 4288
CONECT 4298 4283 4284 4292 4329
CONECT 4299 4295
CONECT 4299 4295
CONECT 4300 4296
CONECT 4300 4296
CONECT 4301 4294 4328
CONECT 4328 4301
CONECT 4329 4298
ENDMDL
END   
