# Supplementary material for: Chemical Evolution and Biological Evaluation of Natural Products for Efficient Therapy of Acute Lung Injury
Source: Adv Sci (Weinh). 2023 Dec 21;11(7):2305432. doi: 10.1002/advs.202305432 (PMC10870070; doi:10.1002/advs.202305432)
Supplement: Supplementary file 2 — Supporting Information [file ADVS-11-2305432-s002.zip › 5b.cif]

data_mo_211228_fc_1_16_1
_audit_creation_date               2021-12-29
_audit_creation_method
;
Olex2 1.2
(compiled 2018.05.29 svn.r3508 for OlexSys, GUI svn.r5506)
;
_shelx_SHELXL_version_number       '2018/3'
_audit_contact_author_address      ?
_audit_contact_author_email        ?
_audit_contact_author_name         ''
_audit_contact_author_phone        ?
_publ_contact_author_id_orcid      ?
_publ_section_references
;
Dolomanov, O.V., Bourhis, L.J., Gildea, R.J, Howard, J.A.K. & Puschmann, H.
 (2009), J. Appl. Cryst. 42, 339-341.

Sheldrick, G.M. (2015). Acta Cryst. A71, 3-8.

Sheldrick, G.M. (2015). Acta Cryst. C71, 3-8.
;
_chemical_name_common              ?
_chemical_name_systematic          ?
_chemical_formula_moiety           'C39 H41 N O5'
_chemical_formula_sum              'C39 H41 N O5'
_chemical_formula_weight           603.73
_chemical_melting_point            ?
loop_
  _atom_type_symbol
  _atom_type_description
  _atom_type_scat_dispersion_real
  _atom_type_scat_dispersion_imag
  _atom_type_scat_source
 'C' 'C' 0.0033 0.0016 'International Tables Vol C Tables 4.2.6.8 and 6.1.1.4'
 'H' 'H' 0.0000 0.0000 'International Tables Vol C Tables 4.2.6.8 and 6.1.1.4'
 'N' 'N' 0.0061 0.0033 'International Tables Vol C Tables 4.2.6.8 and 6.1.1.4'
 'O' 'O' 0.0106 0.0060 'International Tables Vol C Tables 4.2.6.8 and 6.1.1.4'

_shelx_space_group_comment
;
The symmetry employed for this shelxl refinement is uniquely defined
by the following loop, which should always be used as a source of
symmetry information in preference to the above space-group names.
They are only intended as comments.
;
_space_group_crystal_system        'triclinic'
_space_group_IT_number             2
_space_group_name_H-M_alt          'P -1'
_space_group_name_Hall             '-P 1'
loop_
  _space_group_symop_operation_xyz
 'x, y, z'
 '-x, -y, -z'

_cell_length_a                     9.6719(3)
_cell_length_b                     12.4125(4)
_cell_length_c                     13.7892(4)
_cell_angle_alpha                  89.9120(10)
_cell_angle_beta                   83.5140(10)
_cell_angle_gamma                  76.1200(10)
_cell_volume                       1596.24(9)
_cell_formula_units_Z              2
_cell_measurement_reflns_used      9922
_cell_measurement_temperature      170(2)
_cell_measurement_theta_max        27.10
_cell_measurement_theta_min        2.50
_shelx_estimated_absorpt_T_max     0.985
_shelx_estimated_absorpt_T_min     0.968
_exptl_absorpt_coefficient_mu      0.082
_exptl_absorpt_correction_T_max    0.7455
_exptl_absorpt_correction_T_min    0.7159
_exptl_absorpt_correction_type     none
_exptl_absorpt_process_details
;
SADABS-2016/2 (Bruker,2016/2) was used for absorption correction.
wR2(int) was 0.1468 before and 0.0421 after correction.
The Ratio of minimum to maximum transmission is 0.9603.
The \l/2 correction factor is Not present.
;
_exptl_absorpt_special_details     ?
_exptl_crystal_colour              colourless
_exptl_crystal_colour_primary      colourless
_exptl_crystal_density_diffrn      1.256
_exptl_crystal_density_meas        ?
_exptl_crystal_density_method      ?
_exptl_crystal_description         block
_exptl_crystal_F_000               644
_exptl_crystal_size_max            0.4
_exptl_crystal_size_mid            0.23
_exptl_crystal_size_min            0.19
_exptl_transmission_factor_max     ?
_exptl_transmission_factor_min     ?
_diffrn_reflns_av_R_equivalents    0.0258
_diffrn_reflns_av_unetI/netI       0.0243
_diffrn_reflns_Laue_measured_fraction_full  0.999
_diffrn_reflns_Laue_measured_fraction_max  0.996
_diffrn_reflns_limit_h_max         12
_diffrn_reflns_limit_h_min         -12
_diffrn_reflns_limit_k_max         15
_diffrn_reflns_limit_k_min         -15
_diffrn_reflns_limit_l_max         17
_diffrn_reflns_limit_l_min         -17
_diffrn_reflns_number              26751
_diffrn_reflns_point_group_measured_fraction_full  0.999
_diffrn_reflns_point_group_measured_fraction_max  0.996
_diffrn_reflns_theta_full          25.242
_diffrn_reflns_theta_max           27.150
_diffrn_reflns_theta_min           2.184
_diffrn_ambient_temperature        170.0
_diffrn_detector_area_resol_mean   ?
_diffrn_measured_fraction_theta_full  0.999
_diffrn_measured_fraction_theta_max  0.996
_diffrn_measurement_device_type    'zju Bruker D8 Venture'
_diffrn_measurement_method         '\f and \w scans'
_diffrn_radiation_type             MoK\a
_diffrn_radiation_wavelength       0.71073
_diffrn_source                     ?
_diffrn_standards_number           0
_reflns_Friedel_coverage           0.000
_reflns_Friedel_fraction_full      .
_reflns_Friedel_fraction_max       .
_reflns_number_gt                  6011
_reflns_number_total               7054
_reflns_special_details
;
 Reflections were merged by SHELXL according to the crystal
 class for the calculation of statistics and refinement.
 
 _reflns_Friedel_fraction is defined as the number of unique
 Friedel pairs measured divided by the number that would be
 possible theoretically, ignoring centric projections and
 systematic absences.
;
_reflns_threshold_expression       'I > 2\s(I)'
_computing_cell_refinement         'SAINT V8.40B (Bruker Nano, Inc., 2019)'
_computing_data_collection         'Bruker Instrument Service vV6.2.14'
_computing_data_reduction          'SAINT V8.40B (Bruker Nano, Inc., 2019)'
_computing_molecular_graphics      'Olex2 (Dolomanov et al., 2009)'
_computing_publication_material    'Olex2 (Dolomanov et al., 2009)'
_computing_structure_refinement    'ShelXL (Sheldrick, 2015)'
_computing_structure_solution      'ShelXT (Sheldrick, 2015)'
_refine_diff_density_max           0.326
_refine_diff_density_min           -0.242
_refine_diff_density_rms           0.037
_refine_ls_extinction_coef         .
_refine_ls_extinction_method       none
_refine_ls_goodness_of_fit_ref     1.026
_refine_ls_hydrogen_treatment      constr
_refine_ls_matrix_type             full
_refine_ls_number_parameters       409
_refine_ls_number_reflns           7054
_refine_ls_number_restraints       0
_refine_ls_R_factor_all            0.0509
_refine_ls_R_factor_gt             0.0428
_refine_ls_restrained_S_all        1.026
_refine_ls_shift/su_max            0.000
_refine_ls_shift/su_mean           0.000
_refine_ls_structure_factor_coef   Fsqd
_refine_ls_weighting_details      
 'w=1/[\s^2^(Fo^2^)+(0.0537P)^2^+0.5073P] where P=(Fo^2^+2Fc^2^)/3'
_refine_ls_weighting_scheme        calc
_refine_ls_wR_factor_gt            0.1096
_refine_ls_wR_factor_ref           0.1157
_refine_special_details            ?
_olex2_refinement_description
;
1. Fixed Uiso
 At 1.2 times of:
  All C(H) groups, All C(H,H) groups
 At 1.5 times of:
  All C(H,H,H) groups
2.a Secondary CH2 refined with riding coordinates:
 C2(H2A,H2B), C3(H3A,H3B), C4(H4A,H4B), C17(H17A,H17B), C18(H18A,H18B),
 C19(H19A,H19B), C20(H20A,H20B), C21(H21A,H21B), C26(H26A,H26B), C33(H33A,H33B)
2.b Aromatic/amide H refined with riding coordinates:
 C7(H7), C8(H8), C28(H28), C29(H29), C30(H30), C31(H31), C32(H32), C35(H35),
 C36(H36), C37(H37), C38(H38), C39(H39)
2.c Idealised Me refined as rotating group:
 C23(H23A,H23B,H23C), C24(H24A,H24B,H24C), C25(H25A,H25B,H25C)
;
_atom_sites_solution_hydrogens     geom
_atom_sites_solution_primary       dual
_atom_sites_solution_secondary     ?
loop_
  _atom_site_label
  _atom_site_type_symbol
  _atom_site_fract_x
  _atom_site_fract_y
  _atom_site_fract_z
  _atom_site_U_iso_or_equiv
  _atom_site_adp_type
  _atom_site_occupancy
  _atom_site_site_symmetry_order
  _atom_site_calc_flag
  _atom_site_refinement_flags_posn
  _atom_site_refinement_flags_adp
  _atom_site_refinement_flags_occupancy
  _atom_site_disorder_assembly
  _atom_site_disorder_group
 O1 O 0.52606(9) 0.20363(7) 0.26366(6) 0.0303(2) Uani 1 1 d . . . . .
 O2 O 0.45792(9) 0.26809(7) 0.45302(6) 0.02744(19) Uani 1 1 d . . . . .
 O3 O 0.12862(9) 0.59136(7) 0.37815(6) 0.02851(19) Uani 1 1 d . . . . .
 O4 O 0.06214(18) 0.83451(15) 0.95497(10) 0.0876(5) Uani 1 1 d . . . . .
 O5 O -0.11562(14) 0.88369(10) 0.86351(8) 0.0562(3) Uani 1 1 d . . . . .
 N1 N 0.10308(11) 0.66183(9) 0.63861(8) 0.0299(2) Uani 1 1 d . . . . .
 C1 C 0.33061(15) 0.37767(12) -0.07026(9) 0.0359(3) Uani 1 1 d . . . . .
 C2 C 0.43368(18) 0.26417(14) -0.09390(10) 0.0472(4) Uani 1 1 d . . . . .
 H2A H 0.383730 0.204935 -0.075568 0.057 Uiso 1 1 calc R . . . .
 H2B H 0.464672 0.256756 -0.164992 0.057 Uiso 1 1 calc R . . . .
 C3 C 0.56381(18) 0.25044(15) -0.03918(11) 0.0509(4) Uani 1 1 d . . . . .
 H3A H 0.608708 0.313562 -0.052245 0.061 Uiso 1 1 calc R . . . .
 H3B H 0.635238 0.181165 -0.061661 0.061 Uiso 1 1 calc R . . . .
 C4 C 0.51809(16) 0.24596(13) 0.06974(10) 0.0416(3) Uani 1 1 d . . . . .
 H4A H 0.492363 0.174503 0.083681 0.050 Uiso 1 1 calc R . . . .
 H4B H 0.600027 0.248718 0.105887 0.050 Uiso 1 1 calc R . . . .
 C5 C 0.39112(13) 0.34077(11) 0.10623(9) 0.0313(3) Uani 1 1 d . . . . .
 C6 C 0.31230(13) 0.40557(11) 0.03979(9) 0.0318(3) Uani 1 1 d . . . . .
 C7 C 0.21017(14) 0.50456(12) 0.07236(9) 0.0355(3) Uani 1 1 d . . . . .
 H7 H 0.158754 0.549188 0.025942 0.043 Uiso 1 1 calc R . . . .
 C8 C 0.18346(13) 0.53767(11) 0.16791(9) 0.0329(3) Uani 1 1 d . . . . .
 H8 H 0.116898 0.605861 0.187266 0.039 Uiso 1 1 calc R . . . .
 C9 C 0.25510(12) 0.47025(10) 0.23834(9) 0.0274(2) Uani 1 1 d . . . . .
 C10 C 0.35850(13) 0.36897(10) 0.20924(9) 0.0279(3) Uani 1 1 d . . . . .
 C11 C 0.42430(12) 0.30231(10) 0.28534(9) 0.0277(2) Uani 1 1 d . . . . .
 C12 C 0.39322(12) 0.33489(10) 0.38244(9) 0.0265(2) Uani 1 1 d . . . . .
 C13 C 0.29327(12) 0.43570(10) 0.41057(9) 0.0263(2) Uani 1 1 d . . . . .
 C14 C 0.22794(12) 0.49819(10) 0.33847(9) 0.0270(2) Uani 1 1 d . . . . .
 C15 C 0.13527(13) 0.58477(10) 0.47754(9) 0.0275(2) Uani 1 1 d . . . . .
 C16 C 0.23151(13) 0.49386(10) 0.50176(9) 0.0269(2) Uani 1 1 d . . . . .
 C17 C 0.25513(14) 0.47174(10) 0.60589(9) 0.0302(3) Uani 1 1 d . . . . .
 H17A H 0.347037 0.487582 0.618798 0.036 Uiso 1 1 calc R . . . .
 H17B H 0.259426 0.392802 0.619758 0.036 Uiso 1 1 calc R . . . .
 C18 C 0.13128(14) 0.54623(11) 0.67095(9) 0.0325(3) Uani 1 1 d . . . . .
 H18A H 0.043943 0.518209 0.669414 0.039 Uiso 1 1 calc R . . . .
 H18B H 0.154587 0.543739 0.739132 0.039 Uiso 1 1 calc R . . . .
 C19 C 0.04315(13) 0.67293(11) 0.54481(9) 0.0304(3) Uani 1 1 d . . . . .
 H19A H 0.042482 0.747060 0.518004 0.036 Uiso 1 1 calc R . . . .
 H19B H -0.056519 0.664108 0.553584 0.036 Uiso 1 1 calc R . . . .
 C20 C 0.00982(15) 0.73794(11) 0.71322(10) 0.0362(3) Uani 1 1 d . . . . .
 H20A H -0.069230 0.705233 0.741209 0.043 Uiso 1 1 calc R . . . .
 H20B H -0.032685 0.808943 0.683242 0.043 Uiso 1 1 calc R . . . .
 C21 C 0.09595(19) 0.75911(16) 0.79333(13) 0.0563(4) Uani 1 1 d . . . . .
 H21A H 0.146151 0.686406 0.816888 0.068 Uiso 1 1 calc R . . . .
 H21B H 0.170320 0.796002 0.764260 0.068 Uiso 1 1 calc R . . . .
 C22 C 0.01460(18) 0.82778(13) 0.87969(11) 0.0459(4) Uani 1 1 d . . . . .
 C23 C -0.2002(2) 0.95193(18) 0.94335(15) 0.0730(6) Uani 1 1 d . . . . .
 H23A H -0.297525 0.982048 0.926381 0.109 Uiso 1 1 calc GR . . . .
 H23B H -0.156506 1.013140 0.956394 0.109 Uiso 1 1 calc GR . . . .
 H23C H -0.204418 0.907134 1.001707 0.109 Uiso 1 1 calc GR . . . .
 C24 C 0.38926(16) 0.46672(13) -0.12732(10) 0.0420(3) Uani 1 1 d . . . . .
 H24A H 0.324122 0.539748 -0.111838 0.063 Uiso 1 1 calc GR . . . .
 H24B H 0.396832 0.450452 -0.197512 0.063 Uiso 1 1 calc GR . . . .
 H24C H 0.484247 0.466767 -0.109011 0.063 Uiso 1 1 calc GR . . . .
 C25 C 0.18458(17) 0.37487(15) -0.10241(11) 0.0464(4) Uani 1 1 d . . . . .
 H25A H 0.142649 0.323078 -0.062054 0.070 Uiso 1 1 calc GR . . . .
 H25B H 0.197435 0.350426 -0.171084 0.070 Uiso 1 1 calc GR . . . .
 H25C H 0.120455 0.449315 -0.094612 0.070 Uiso 1 1 calc GR . . . .
 C26 C 0.47502(14) 0.10500(11) 0.28434(10) 0.0346(3) Uani 1 1 d . . . . .
 H26A H 0.417262 0.091075 0.232956 0.041 Uiso 1 1 calc R . . . .
 H26B H 0.414084 0.114113 0.347908 0.041 Uiso 1 1 calc R . . . .
 C27 C 0.60396(14) 0.00951(10) 0.28721(9) 0.0322(3) Uani 1 1 d . . . . .
 C28 C 0.60774(16) -0.06608(11) 0.36161(10) 0.0391(3) Uani 1 1 d . . . . .
 H28 H 0.526516 -0.059580 0.408872 0.047 Uiso 1 1 calc R . . . .
 C29 C 0.72899(18) -0.15106(12) 0.36765(12) 0.0462(4) Uani 1 1 d . . . . .
 H29 H 0.730464 -0.202225 0.419055 0.055 Uiso 1 1 calc R . . . .
 C30 C 0.84740(18) -0.16157(12) 0.29934(13) 0.0499(4) Uani 1 1 d . . . . .
 H30 H 0.930973 -0.219078 0.304149 0.060 Uiso 1 1 calc R . . . .
 C31 C 0.84381(18) -0.08785(13) 0.22369(12) 0.0494(4) Uani 1 1 d . . . . .
 H31 H 0.924658 -0.095627 0.175906 0.059 Uiso 1 1 calc R . . . .
 C32 C 0.72303(16) -0.00284(11) 0.21730(10) 0.0394(3) Uani 1 1 d . . . . .
 H32 H 0.721298 0.047287 0.165065 0.047 Uiso 1 1 calc R . . . .
 C33 C 0.58706(14) 0.29846(12) 0.47347(11) 0.0385(3) Uani 1 1 d . . . . .
 H33A H 0.562311 0.373308 0.504968 0.046 Uiso 1 1 calc R . . . .
 H33B H 0.649557 0.300396 0.411792 0.046 Uiso 1 1 calc R . . . .
 C34 C 0.66450(13) 0.21541(11) 0.53966(10) 0.0314(3) Uani 1 1 d . . . . .
 C35 C 0.66117(15) 0.24129(12) 0.63754(10) 0.0392(3) Uani 1 1 d . . . . .
 H35 H 0.607198 0.311654 0.663386 0.047 Uiso 1 1 calc R . . . .
 C36 C 0.73600(18) 0.16533(14) 0.69814(11) 0.0491(4) Uani 1 1 d . . . . .
 H36 H 0.734224 0.184198 0.765084 0.059 Uiso 1 1 calc R . . . .
 C37 C 0.81284(18) 0.06270(14) 0.66176(13) 0.0507(4) Uani 1 1 d . . . . .
 H37 H 0.863381 0.010490 0.703603 0.061 Uiso 1 1 calc R . . . .
 C38 C 0.81639(17) 0.03573(13) 0.56438(13) 0.0471(4) Uani 1 1 d . . . . .
 H38 H 0.868782 -0.035364 0.539224 0.057 Uiso 1 1 calc R . . . .
 C39 C 0.74374(15) 0.11207(12) 0.50331(10) 0.0379(3) Uani 1 1 d . . . . .
 H39 H 0.748084 0.093671 0.436007 0.045 Uiso 1 1 calc R . . . .

loop_
  _atom_site_aniso_label
  _atom_site_aniso_U_11
  _atom_site_aniso_U_22
  _atom_site_aniso_U_33
  _atom_site_aniso_U_23
  _atom_site_aniso_U_13
  _atom_site_aniso_U_12
 O1 0.0290(4) 0.0273(4) 0.0307(4) 0.0017(3) 0.0013(3) -0.0012(3)
 O2 0.0263(4) 0.0306(4) 0.0263(4) 0.0058(3) -0.0049(3) -0.0076(3)
 O3 0.0262(4) 0.0307(4) 0.0265(4) -0.0020(3) -0.0041(3) -0.0023(3)
 O4 0.0922(11) 0.1122(13) 0.0470(8) -0.0258(8) -0.0255(7) 0.0057(9)
 O5 0.0654(8) 0.0535(7) 0.0373(6) -0.0133(5) -0.0034(5) 0.0086(6)
 N1 0.0302(5) 0.0297(5) 0.0284(5) -0.0037(4) -0.0018(4) -0.0051(4)
 C1 0.0348(7) 0.0480(8) 0.0244(6) 0.0000(5) -0.0053(5) -0.0083(6)
 C2 0.0571(9) 0.0518(9) 0.0272(7) -0.0057(6) -0.0026(6) -0.0032(7)
 C3 0.0496(9) 0.0584(10) 0.0310(7) -0.0011(6) 0.0023(6) 0.0108(7)
 C4 0.0432(8) 0.0444(8) 0.0295(7) -0.0012(6) -0.0012(6) 0.0032(6)
 C5 0.0297(6) 0.0354(7) 0.0263(6) -0.0002(5) -0.0012(5) -0.0041(5)
 C6 0.0285(6) 0.0415(7) 0.0251(6) 0.0005(5) -0.0031(5) -0.0079(5)
 C7 0.0310(6) 0.0447(7) 0.0285(6) 0.0048(5) -0.0086(5) -0.0024(6)
 C8 0.0269(6) 0.0370(7) 0.0307(6) 0.0008(5) -0.0047(5) 0.0006(5)
 C9 0.0229(6) 0.0326(6) 0.0262(6) 0.0010(5) -0.0027(4) -0.0058(5)
 C10 0.0242(6) 0.0327(6) 0.0259(6) 0.0006(5) -0.0020(4) -0.0053(5)
 C11 0.0242(6) 0.0284(6) 0.0282(6) 0.0004(5) -0.0009(4) -0.0032(5)
 C12 0.0248(6) 0.0282(6) 0.0262(6) 0.0044(4) -0.0029(4) -0.0058(5)
 C13 0.0247(6) 0.0294(6) 0.0255(6) 0.0002(4) -0.0024(4) -0.0082(5)
 C14 0.0221(5) 0.0289(6) 0.0289(6) -0.0015(5) -0.0022(4) -0.0044(4)
 C15 0.0264(6) 0.0318(6) 0.0254(6) -0.0013(5) -0.0033(4) -0.0087(5)
 C16 0.0272(6) 0.0279(6) 0.0262(6) -0.0016(4) -0.0014(4) -0.0085(5)
 C17 0.0366(7) 0.0279(6) 0.0252(6) 0.0005(5) -0.0014(5) -0.0072(5)
 C18 0.0364(7) 0.0331(6) 0.0279(6) -0.0008(5) 0.0012(5) -0.0105(5)
 C19 0.0267(6) 0.0317(6) 0.0311(6) -0.0034(5) -0.0025(5) -0.0043(5)
 C20 0.0352(7) 0.0372(7) 0.0327(7) -0.0082(5) -0.0009(5) -0.0034(5)
 C21 0.0515(9) 0.0614(10) 0.0506(9) -0.0247(8) -0.0129(8) 0.0004(8)
 C22 0.0599(10) 0.0407(8) 0.0346(7) -0.0047(6) -0.0085(7) -0.0059(7)
 C23 0.0755(13) 0.0684(12) 0.0631(12) -0.0307(10) 0.0086(10) -0.0013(10)
 C24 0.0399(7) 0.0576(9) 0.0288(7) 0.0065(6) -0.0054(6) -0.0119(7)
 C25 0.0451(8) 0.0650(10) 0.0344(7) 0.0009(7) -0.0117(6) -0.0201(7)
 C26 0.0334(7) 0.0327(7) 0.0378(7) -0.0026(5) -0.0021(5) -0.0091(5)
 C27 0.0369(7) 0.0272(6) 0.0327(6) -0.0057(5) -0.0024(5) -0.0091(5)
 C28 0.0474(8) 0.0309(7) 0.0387(7) -0.0019(5) 0.0032(6) -0.0128(6)
 C29 0.0624(10) 0.0273(7) 0.0478(8) 0.0048(6) -0.0065(7) -0.0088(6)
 C30 0.0507(9) 0.0300(7) 0.0634(10) -0.0008(7) -0.0069(8) 0.0017(6)
 C31 0.0444(8) 0.0409(8) 0.0547(9) -0.0031(7) 0.0085(7) -0.0011(6)
 C32 0.0436(8) 0.0339(7) 0.0366(7) -0.0007(5) 0.0035(6) -0.0049(6)
 C33 0.0314(7) 0.0411(7) 0.0480(8) 0.0153(6) -0.0122(6) -0.0148(6)
 C34 0.0248(6) 0.0349(6) 0.0366(7) 0.0078(5) -0.0060(5) -0.0101(5)
 C35 0.0361(7) 0.0397(7) 0.0391(7) -0.0013(6) -0.0014(6) -0.0054(6)
 C36 0.0532(9) 0.0617(10) 0.0324(7) 0.0045(7) -0.0100(6) -0.0116(8)
 C37 0.0464(9) 0.0517(9) 0.0526(9) 0.0175(7) -0.0184(7) -0.0035(7)
 C38 0.0415(8) 0.0364(7) 0.0588(10) 0.0012(7) -0.0080(7) 0.0006(6)
 C39 0.0373(7) 0.0407(7) 0.0361(7) -0.0011(6) -0.0052(6) -0.0098(6)

_geom_special_details
;
 All esds (except the esd in the dihedral angle between two l.s. planes)
 are estimated using the full covariance matrix.  The cell esds are taken
 into account individually in the estimation of esds in distances, angles
 and torsion angles; correlations between esds in cell parameters are only
 used when they are defined by crystal symmetry.  An approximate (isotropic)
 treatment of cell esds is used for estimating esds involving l.s. planes.
;
loop_
  _geom_bond_atom_site_label_1
  _geom_bond_atom_site_label_2
  _geom_bond_distance
  _geom_bond_site_symmetry_2
  _geom_bond_publ_flag
 O1 C11 1.3837(14) . ?
 O1 C26 1.4425(16) . ?
 O2 C12 1.3829(14) . ?
 O2 C33 1.4448(16) . ?
 O3 C14 1.3819(14) . ?
 O3 C15 1.3807(14) . ?
 O4 C22 1.193(2) . ?
 O5 C22 1.327(2) . ?
 O5 C23 1.4374(19) . ?
 N1 C18 1.4730(16) . ?
 N1 C19 1.4692(16) . ?
 N1 C20 1.4659(16) . ?
 C1 C2 1.529(2) . ?
 C1 C6 1.5381(17) . ?
 C1 C24 1.536(2) . ?
 C1 C25 1.535(2) . ?
 C2 H2A 0.9900 . ?
 C2 H2B 0.9900 . ?
 C2 C3 1.515(2) . ?
 C3 H3A 0.9900 . ?
 C3 H3B 0.9900 . ?
 C3 C4 1.522(2) . ?
 C4 H4A 0.9900 . ?
 C4 H4B 0.9900 . ?
 C4 C5 1.5215(18) . ?
 C5 C6 1.3888(18) . ?
 C5 C10 1.4446(17) . ?
 C6 C7 1.4165(18) . ?
 C7 H7 0.9500 . ?
 C7 C8 1.3584(18) . ?
 C8 H8 0.9500 . ?
 C8 C9 1.4125(17) . ?
 C9 C10 1.4315(16) . ?
 C9 C14 1.4042(17) . ?
 C10 C11 1.4444(17) . ?
 C11 C12 1.3781(17) . ?
 C12 C13 1.4097(16) . ?
 C13 C14 1.3761(17) . ?
 C13 C16 1.4440(16) . ?
 C15 C16 1.3478(17) . ?
 C15 C19 1.4833(16) . ?
 C16 C17 1.4941(17) . ?
 C17 H17A 0.9900 . ?
 C17 H17B 0.9900 . ?
 C17 C18 1.5241(17) . ?
 C18 H18A 0.9900 . ?
 C18 H18B 0.9900 . ?
 C19 H19A 0.9900 . ?
 C19 H19B 0.9900 . ?
 C20 H20A 0.9900 . ?
 C20 H20B 0.9900 . ?
 C20 C21 1.516(2) . ?
 C21 H21A 0.9900 . ?
 C21 H21B 0.9900 . ?
 C21 C22 1.494(2) . ?
 C23 H23A 0.9800 . ?
 C23 H23B 0.9800 . ?
 C23 H23C 0.9800 . ?
 C24 H24A 0.9800 . ?
 C24 H24B 0.9800 . ?
 C24 H24C 0.9800 . ?
 C25 H25A 0.9800 . ?
 C25 H25B 0.9800 . ?
 C25 H25C 0.9800 . ?
 C26 H26A 0.9900 . ?
 C26 H26B 0.9900 . ?
 C26 C27 1.5045(18) . ?
 C27 C28 1.3868(19) . ?
 C27 C32 1.3943(19) . ?
 C28 H28 0.9500 . ?
 C28 C29 1.387(2) . ?
 C29 H29 0.9500 . ?
 C29 C30 1.379(2) . ?
 C30 H30 0.9500 . ?
 C30 C31 1.384(2) . ?
 C31 H31 0.9500 . ?
 C31 C32 1.385(2) . ?
 C32 H32 0.9500 . ?
 C33 H33A 0.9900 . ?
 C33 H33B 0.9900 . ?
 C33 C34 1.4959(17) . ?
 C34 C35 1.3829(19) . ?
 C34 C39 1.3884(19) . ?
 C35 H35 0.9500 . ?
 C35 C36 1.385(2) . ?
 C36 H36 0.9500 . ?
 C36 C37 1.375(2) . ?
 C37 H37 0.9500 . ?
 C37 C38 1.379(2) . ?
 C38 H38 0.9500 . ?
 C38 C39 1.383(2) . ?
 C39 H39 0.9500 . ?

loop_
  _geom_angle_atom_site_label_1
  _geom_angle_atom_site_label_2
  _geom_angle_atom_site_label_3
  _geom_angle
  _geom_angle_site_symmetry_1
  _geom_angle_site_symmetry_3
  _geom_angle_publ_flag
 C11 O1 C26 114.66(9) . . ?
 C12 O2 C33 110.79(9) . . ?
 C15 O3 C14 104.81(9) . . ?
 C22 O5 C23 116.32(14) . . ?
 C19 N1 C18 111.42(10) . . ?
 C20 N1 C18 111.34(10) . . ?
 C20 N1 C19 111.12(10) . . ?
 C2 C1 C6 110.98(11) . . ?
 C2 C1 C24 109.16(12) . . ?
 C2 C1 C25 108.44(13) . . ?
 C24 C1 C6 109.69(11) . . ?
 C25 C1 C6 109.39(11) . . ?
 C25 C1 C24 109.15(12) . . ?
 C1 C2 H2A 109.5 . . ?
 C1 C2 H2B 109.5 . . ?
 H2A C2 H2B 108.1 . . ?
 C3 C2 C1 110.73(13) . . ?
 C3 C2 H2A 109.5 . . ?
 C3 C2 H2B 109.5 . . ?
 C2 C3 H3A 109.8 . . ?
 C2 C3 H3B 109.8 . . ?
 C2 C3 C4 109.32(13) . . ?
 H3A C3 H3B 108.3 . . ?
 C4 C3 H3A 109.8 . . ?
 C4 C3 H3B 109.8 . . ?
 C3 C4 H4A 109.0 . . ?
 C3 C4 H4B 109.0 . . ?
 H4A C4 H4B 107.8 . . ?
 C5 C4 C3 112.72(12) . . ?
 C5 C4 H4A 109.0 . . ?
 C5 C4 H4B 109.0 . . ?
 C6 C5 C4 119.86(11) . . ?
 C6 C5 C10 119.66(11) . . ?
 C10 C5 C4 120.33(11) . . ?
 C5 C6 C1 123.71(12) . . ?
 C5 C6 C7 119.77(11) . . ?
 C7 C6 C1 116.51(11) . . ?
 C6 C7 H7 119.0 . . ?
 C8 C7 C6 122.05(12) . . ?
 C8 C7 H7 119.0 . . ?
 C7 C8 H8 120.2 . . ?
 C7 C8 C9 119.69(12) . . ?
 C9 C8 H8 120.2 . . ?
 C8 C9 C10 120.38(11) . . ?
 C14 C9 C8 122.21(11) . . ?
 C14 C9 C10 117.41(11) . . ?
 C9 C10 C5 118.11(11) . . ?
 C9 C10 C11 117.46(11) . . ?
 C11 C10 C5 124.43(11) . . ?
 O1 C11 C10 121.27(10) . . ?
 C12 C11 O1 116.52(10) . . ?
 C12 C11 C10 122.18(11) . . ?
 O2 C12 C13 119.58(10) . . ?
 C11 C12 O2 120.27(10) . . ?
 C11 C12 C13 120.14(11) . . ?
 C12 C13 C16 135.87(11) . . ?
 C14 C13 C12 117.83(11) . . ?
 C14 C13 C16 106.24(10) . . ?
 O3 C14 C9 124.28(10) . . ?
 C13 C14 O3 110.75(10) . . ?
 C13 C14 C9 124.96(11) . . ?
 O3 C15 C19 120.19(10) . . ?
 C16 C15 O3 112.70(10) . . ?
 C16 C15 C19 127.10(11) . . ?
 C13 C16 C17 133.55(11) . . ?
 C15 C16 C13 105.50(10) . . ?
 C15 C16 C17 120.96(11) . . ?
 C16 C17 H17A 110.0 . . ?
 C16 C17 H17B 110.0 . . ?
 C16 C17 C18 108.45(10) . . ?
 H17A C17 H17B 108.4 . . ?
 C18 C17 H17A 110.0 . . ?
 C18 C17 H17B 110.0 . . ?
 N1 C18 C17 111.28(10) . . ?
 N1 C18 H18A 109.4 . . ?
 N1 C18 H18B 109.4 . . ?
 C17 C18 H18A 109.4 . . ?
 C17 C18 H18B 109.4 . . ?
 H18A C18 H18B 108.0 . . ?
 N1 C19 C15 107.26(10) . . ?
 N1 C19 H19A 110.3 . . ?
 N1 C19 H19B 110.3 . . ?
 C15 C19 H19A 110.3 . . ?
 C15 C19 H19B 110.3 . . ?
 H19A C19 H19B 108.5 . . ?
 N1 C20 H20A 109.7 . . ?
 N1 C20 H20B 109.7 . . ?
 N1 C20 C21 109.77(11) . . ?
 H20A C20 H20B 108.2 . . ?
 C21 C20 H20A 109.7 . . ?
 C21 C20 H20B 109.7 . . ?
 C20 C21 H21A 108.1 . . ?
 C20 C21 H21B 108.1 . . ?
 H21A C21 H21B 107.3 . . ?
 C22 C21 C20 116.78(14) . . ?
 C22 C21 H21A 108.1 . . ?
 C22 C21 H21B 108.1 . . ?
 O4 C22 O5 122.90(15) . . ?
 O4 C22 C21 123.93(16) . . ?
 O5 C22 C21 113.15(13) . . ?
 O5 C23 H23A 109.5 . . ?
 O5 C23 H23B 109.5 . . ?
 O5 C23 H23C 109.5 . . ?
 H23A C23 H23B 109.5 . . ?
 H23A C23 H23C 109.5 . . ?
 H23B C23 H23C 109.5 . . ?
 C1 C24 H24A 109.5 . . ?
 C1 C24 H24B 109.5 . . ?
 C1 C24 H24C 109.5 . . ?
 H24A C24 H24B 109.5 . . ?
 H24A C24 H24C 109.5 . . ?
 H24B C24 H24C 109.5 . . ?
 C1 C25 H25A 109.5 . . ?
 C1 C25 H25B 109.5 . . ?
 C1 C25 H25C 109.5 . . ?
 H25A C25 H25B 109.5 . . ?
 H25A C25 H25C 109.5 . . ?
 H25B C25 H25C 109.5 . . ?
 O1 C26 H26A 110.2 . . ?
 O1 C26 H26B 110.2 . . ?
 O1 C26 C27 107.65(10) . . ?
 H26A C26 H26B 108.5 . . ?
 C27 C26 H26A 110.2 . . ?
 C27 C26 H26B 110.2 . . ?
 C28 C27 C26 120.21(12) . . ?
 C28 C27 C32 118.85(13) . . ?
 C32 C27 C26 120.91(12) . . ?
 C27 C28 H28 119.7 . . ?
 C29 C28 C27 120.61(14) . . ?
 C29 C28 H28 119.7 . . ?
 C28 C29 H29 119.9 . . ?
 C30 C29 C28 120.25(14) . . ?
 C30 C29 H29 119.9 . . ?
 C29 C30 H30 120.2 . . ?
 C29 C30 C31 119.63(14) . . ?
 C31 C30 H30 120.2 . . ?
 C30 C31 H31 119.8 . . ?
 C30 C31 C32 120.36(15) . . ?
 C32 C31 H31 119.8 . . ?
 C27 C32 H32 119.9 . . ?
 C31 C32 C27 120.28(14) . . ?
 C31 C32 H32 119.9 . . ?
 O2 C33 H33A 109.8 . . ?
 O2 C33 H33B 109.8 . . ?
 O2 C33 C34 109.34(10) . . ?
 H33A C33 H33B 108.3 . . ?
 C34 C33 H33A 109.8 . . ?
 C34 C33 H33B 109.8 . . ?
 C35 C34 C33 120.55(13) . . ?
 C35 C34 C39 118.92(12) . . ?
 C39 C34 C33 120.51(13) . . ?
 C34 C35 H35 119.8 . . ?
 C34 C35 C36 120.45(13) . . ?
 C36 C35 H35 119.8 . . ?
 C35 C36 H36 119.9 . . ?
 C37 C36 C35 120.24(14) . . ?
 C37 C36 H36 119.9 . . ?
 C36 C37 H37 120.1 . . ?
 C36 C37 C38 119.85(14) . . ?
 C38 C37 H37 120.1 . . ?
 C37 C38 H38 120.0 . . ?
 C37 C38 C39 120.06(14) . . ?
 C39 C38 H38 120.0 . . ?
 C34 C39 H39 119.8 . . ?
 C38 C39 C34 120.47(13) . . ?
 C38 C39 H39 119.8 . . ?

loop_
  _geom_torsion_atom_site_label_1
  _geom_torsion_atom_site_label_2
  _geom_torsion_atom_site_label_3
  _geom_torsion_atom_site_label_4
  _geom_torsion
  _geom_torsion_site_symmetry_1
  _geom_torsion_site_symmetry_2
  _geom_torsion_site_symmetry_3
  _geom_torsion_site_symmetry_4
  _geom_torsion_publ_flag
 O1 C11 C12 O2 -2.62(17) . . . . ?
 O1 C11 C12 C13 178.50(10) . . . . ?
 O1 C26 C27 C28 134.76(13) . . . . ?
 O1 C26 C27 C32 -43.31(16) . . . . ?
 O2 C12 C13 C14 -178.05(10) . . . . ?
 O2 C12 C13 C16 -1.4(2) . . . . ?
 O2 C33 C34 C35 -104.59(15) . . . . ?
 O2 C33 C34 C39 76.99(16) . . . . ?
 O3 C15 C16 C13 -0.06(14) . . . . ?
 O3 C15 C16 C17 179.80(10) . . . . ?
 O3 C15 C19 N1 -163.30(10) . . . . ?
 N1 C20 C21 C22 -175.08(14) . . . . ?
 C1 C2 C3 C4 66.89(18) . . . . ?
 C1 C6 C7 C8 179.45(13) . . . . ?
 C2 C1 C6 C5 6.23(19) . . . . ?
 C2 C1 C6 C7 -174.93(12) . . . . ?
 C2 C3 C4 C5 -50.07(19) . . . . ?
 C3 C4 C5 C6 13.1(2) . . . . ?
 C3 C4 C5 C10 -162.35(14) . . . . ?
 C4 C5 C6 C1 9.4(2) . . . . ?
 C4 C5 C6 C7 -169.40(13) . . . . ?
 C4 C5 C10 C9 168.99(12) . . . . ?
 C4 C5 C10 C11 -10.4(2) . . . . ?
 C5 C6 C7 C8 -1.7(2) . . . . ?
 C5 C10 C11 O1 -0.16(19) . . . . ?
 C5 C10 C11 C12 177.60(12) . . . . ?
 C6 C1 C2 C3 -43.69(17) . . . . ?
 C6 C5 C10 C9 -6.44(19) . . . . ?
 C6 C5 C10 C11 174.20(12) . . . . ?
 C6 C7 C8 C9 -2.3(2) . . . . ?
 C7 C8 C9 C10 1.8(2) . . . . ?
 C7 C8 C9 C14 -177.61(12) . . . . ?
 C8 C9 C10 C5 2.55(18) . . . . ?
 C8 C9 C10 C11 -178.05(11) . . . . ?
 C8 C9 C14 O3 1.25(19) . . . . ?
 C8 C9 C14 C13 179.49(12) . . . . ?
 C9 C10 C11 O1 -179.52(10) . . . . ?
 C9 C10 C11 C12 -1.76(18) . . . . ?
 C10 C5 C6 C1 -175.13(12) . . . . ?
 C10 C5 C6 C7 6.1(2) . . . . ?
 C10 C9 C14 O3 -178.16(11) . . . . ?
 C10 C9 C14 C13 0.08(19) . . . . ?
 C10 C11 C12 O2 179.52(10) . . . . ?
 C10 C11 C12 C13 0.64(19) . . . . ?
 C11 O1 C26 C27 -162.62(10) . . . . ?
 C11 C12 C13 C14 0.84(18) . . . . ?
 C11 C12 C13 C16 177.53(13) . . . . ?
 C12 O2 C33 C34 -172.43(11) . . . . ?
 C12 C13 C14 O3 177.22(10) . . . . ?
 C12 C13 C14 C9 -1.22(19) . . . . ?
 C12 C13 C16 C15 -176.69(13) . . . . ?
 C12 C13 C16 C17 3.5(2) . . . . ?
 C13 C16 C17 C18 -165.24(13) . . . . ?
 C14 O3 C15 C16 -0.17(13) . . . . ?
 C14 O3 C15 C19 179.28(10) . . . . ?
 C14 C9 C10 C5 -178.03(11) . . . . ?
 C14 C9 C10 C11 1.37(17) . . . . ?
 C14 C13 C16 C15 0.26(13) . . . . ?
 C14 C13 C16 C17 -179.57(13) . . . . ?
 C15 O3 C14 C9 178.80(11) . . . . ?
 C15 O3 C14 C13 0.34(13) . . . . ?
 C15 C16 C17 C18 14.95(16) . . . . ?
 C16 C13 C14 O3 -0.38(13) . . . . ?
 C16 C13 C14 C9 -178.83(11) . . . . ?
 C16 C15 C19 N1 16.06(17) . . . . ?
 C16 C17 C18 N1 -47.86(14) . . . . ?
 C18 N1 C19 C15 -48.96(13) . . . . ?
 C18 N1 C20 C21 77.55(15) . . . . ?
 C19 N1 C18 C17 69.23(13) . . . . ?
 C19 N1 C20 C21 -157.62(13) . . . . ?
 C19 C15 C16 C13 -179.46(12) . . . . ?
 C19 C15 C16 C17 0.4(2) . . . . ?
 C20 N1 C18 C17 -166.10(10) . . . . ?
 C20 N1 C19 C15 -173.75(10) . . . . ?
 C20 C21 C22 O4 165.85(19) . . . . ?
 C20 C21 C22 O5 -16.0(2) . . . . ?
 C23 O5 C22 O4 -1.7(3) . . . . ?
 C23 O5 C22 C21 -179.85(17) . . . . ?
 C24 C1 C2 C3 77.33(15) . . . . ?
 C24 C1 C6 C5 -114.47(15) . . . . ?
 C24 C1 C6 C7 64.37(15) . . . . ?
 C25 C1 C2 C3 -163.86(13) . . . . ?
 C25 C1 C6 C5 125.83(14) . . . . ?
 C25 C1 C6 C7 -55.32(17) . . . . ?
 C26 O1 C11 C10 -104.95(13) . . . . ?
 C26 O1 C11 C12 77.17(14) . . . . ?
 C26 C27 C28 C29 -176.71(13) . . . . ?
 C26 C27 C32 C31 176.70(14) . . . . ?
 C27 C28 C29 C30 -0.2(2) . . . . ?
 C28 C27 C32 C31 -1.4(2) . . . . ?
 C28 C29 C30 C31 -1.0(3) . . . . ?
 C29 C30 C31 C32 1.0(3) . . . . ?
 C30 C31 C32 C27 0.2(2) . . . . ?
 C32 C27 C28 C29 1.4(2) . . . . ?
 C33 O2 C12 C11 92.60(14) . . . . ?
 C33 O2 C12 C13 -88.52(13) . . . . ?
 C33 C34 C35 C36 -178.31(13) . . . . ?
 C33 C34 C39 C38 179.39(13) . . . . ?
 C34 C35 C36 C37 -0.9(2) . . . . ?
 C35 C34 C39 C38 0.9(2) . . . . ?
 C35 C36 C37 C38 0.6(3) . . . . ?
 C36 C37 C38 C39 0.5(3) . . . . ?
 C37 C38 C39 C34 -1.3(2) . . . . ?
 C39 C34 C35 C36 0.1(2) . . . . ?

_shelx_res_file
;
TITL mo_211228_fc_1_16_1_a.res in P-1
    mo_211228_fc_1_16_1.res
    created by SHELXL-2018/3 at 10:37:43 on 29-Dec-2021
REM Old TITL mo_211228_FC_1_16_1_0ma in P-1
REM SHELXT solution in P-1: R1 0.145, Rweak 0.007, Alpha 0.042
REM <I/s> 0.000 for 0 systematic absences, Orientation as input
REM Formula found by SHELXT: C39 N2 O4
CELL 0.71073 9.6719 12.4125 13.7892 89.912 83.514 76.12
ZERR 2 0.0003 0.0004 0.0004 0.001 0.001 0.001
LATT 1
SFAC C H N O
UNIT 78 82 2 10

L.S. 4 0 0
PLAN  20
SIZE 0.19 0.23 0.4
TEMP -103.15
BOND $h
htab
conf
list 4
fmap 2 53
acta
REM <olex2.extras>
REM <HklSrc "%.\\mo_211228_FC_1_16_1.hkl">
REM </olex2.extras>

WGHT    0.053700    0.507300
FVAR       0.74644
O1    4    0.526060    0.203629    0.263661    11.00000    0.02895    0.02725 =
         0.03070    0.00175    0.00134   -0.00118
O2    4    0.457924    0.268091    0.453016    11.00000    0.02626    0.03057 =
         0.02629    0.00578   -0.00492   -0.00760
O3    4    0.128621    0.591359    0.378149    11.00000    0.02623    0.03074 =
         0.02646   -0.00204   -0.00411   -0.00225
O4    4    0.062143    0.834509    0.954971    11.00000    0.09225    0.11218 =
         0.04700   -0.02584   -0.02550    0.00573
O5    4   -0.115616    0.883686    0.863511    11.00000    0.06541    0.05352 =
         0.03729   -0.01335   -0.00342    0.00859
N1    3    0.103076    0.661827    0.638612    11.00000    0.03024    0.02970 =
         0.02835   -0.00368   -0.00179   -0.00512
C1    1    0.330607    0.377666   -0.070264    11.00000    0.03480    0.04795 =
         0.02438    0.00004   -0.00532   -0.00827
C2    1    0.433679    0.264169   -0.093895    11.00000    0.05707    0.05177 =
         0.02720   -0.00570   -0.00261   -0.00323
AFIX  23
H2A   2    0.383730    0.204935   -0.075568    11.00000   -1.20000
H2B   2    0.464672    0.256756   -0.164992    11.00000   -1.20000
AFIX   0
C3    1    0.563813    0.250436   -0.039178    11.00000    0.04958    0.05836 =
         0.03103   -0.00109    0.00235    0.01084
AFIX  23
H3A   2    0.608708    0.313562   -0.052245    11.00000   -1.20000
H3B   2    0.635238    0.181165   -0.061661    11.00000   -1.20000
AFIX   0
C4    1    0.518086    0.245959    0.069736    11.00000    0.04320    0.04441 =
         0.02947   -0.00118   -0.00124    0.00321
AFIX  23
H4A   2    0.492363    0.174503    0.083681    11.00000   -1.20000
H4B   2    0.600027    0.248718    0.105887    11.00000   -1.20000
AFIX   0
C5    1    0.391118    0.340768    0.106235    11.00000    0.02966    0.03544 =
         0.02630   -0.00017   -0.00117   -0.00412
C6    1    0.312304    0.405565    0.039788    11.00000    0.02852    0.04149 =
         0.02508    0.00048   -0.00306   -0.00789
C7    1    0.210170    0.504563    0.072362    11.00000    0.03100    0.04471 =
         0.02853    0.00483   -0.00859   -0.00240
AFIX  43
H7    2    0.158754    0.549188    0.025942    11.00000   -1.20000
AFIX   0
C8    1    0.183458    0.537674    0.167906    11.00000    0.02694    0.03700 =
         0.03074    0.00083   -0.00473    0.00057
AFIX  43
H8    2    0.116898    0.605861    0.187266    11.00000   -1.20000
AFIX   0
C9    1    0.255104    0.470251    0.238335    11.00000    0.02293    0.03261 =
         0.02620    0.00104   -0.00269   -0.00577
C10   1    0.358500    0.368965    0.209242    11.00000    0.02422    0.03269 =
         0.02587    0.00058   -0.00199   -0.00530
C11   1    0.424295    0.302305    0.285337    11.00000    0.02423    0.02844 =
         0.02819    0.00044   -0.00091   -0.00319
C12   1    0.393220    0.334891    0.382441    11.00000    0.02478    0.02819 =
         0.02617    0.00445   -0.00290   -0.00575
C13   1    0.293268    0.435701    0.410570    11.00000    0.02466    0.02941 =
         0.02551    0.00025   -0.00239   -0.00816
C14   1    0.227942    0.498193    0.338471    11.00000    0.02208    0.02894 =
         0.02891   -0.00154   -0.00217   -0.00439
C15   1    0.135272    0.584772    0.477543    11.00000    0.02637    0.03178 =
         0.02535   -0.00132   -0.00330   -0.00871
C16   1    0.231512    0.493860    0.501759    11.00000    0.02723    0.02791 =
         0.02617   -0.00156   -0.00143   -0.00849
C17   1    0.255134    0.471743    0.605894    11.00000    0.03660    0.02786 =
         0.02522    0.00053   -0.00136   -0.00724
AFIX  23
H17A  2    0.347037    0.487582    0.618798    11.00000   -1.20000
H17B  2    0.259426    0.392802    0.619758    11.00000   -1.20000
AFIX   0
C18   1    0.131283    0.546234    0.670951    11.00000    0.03637    0.03312 =
         0.02794   -0.00079    0.00116   -0.01051
AFIX  23
H18A  2    0.043943    0.518209    0.669414    11.00000   -1.20000
H18B  2    0.154587    0.543739    0.739132    11.00000   -1.20000
AFIX   0
C19   1    0.043148    0.672926    0.544812    11.00000    0.02673    0.03171 =
         0.03107   -0.00343   -0.00249   -0.00432
AFIX  23
H19A  2    0.042482    0.747060    0.518004    11.00000   -1.20000
H19B  2   -0.056519    0.664108    0.553584    11.00000   -1.20000
AFIX   0
C20   1    0.009821    0.737936    0.713217    11.00000    0.03519    0.03724 =
         0.03269   -0.00816   -0.00092   -0.00344
AFIX  23
H20A  2   -0.069230    0.705233    0.741209    11.00000   -1.20000
H20B  2   -0.032685    0.808943    0.683242    11.00000   -1.20000
AFIX   0
C21   1    0.095952    0.759108    0.793332    11.00000    0.05151    0.06141 =
         0.05059   -0.02471   -0.01289    0.00036
AFIX  23
H21A  2    0.146151    0.686406    0.816888    11.00000   -1.20000
H21B  2    0.170320    0.796002    0.764260    11.00000   -1.20000
AFIX   0
C22   1    0.014598    0.827782    0.879689    11.00000    0.05994    0.04068 =
         0.03459   -0.00469   -0.00846   -0.00586
C23   1   -0.200249    0.951931    0.943350    11.00000    0.07549    0.06839 =
         0.06308   -0.03069    0.00860   -0.00133
AFIX 137
H23A  2   -0.297525    0.982048    0.926381    11.00000   -1.50000
H23B  2   -0.156506    1.013140    0.956394    11.00000   -1.50000
H23C  2   -0.204418    0.907134    1.001707    11.00000   -1.50000
AFIX   0
C24   1    0.389262    0.466720   -0.127321    11.00000    0.03987    0.05756 =
         0.02884    0.00648   -0.00543   -0.01188
AFIX 137
H24A  2    0.324122    0.539748   -0.111838    11.00000   -1.50000
H24B  2    0.396832    0.450452   -0.197512    11.00000   -1.50000
H24C  2    0.484247    0.466767   -0.109011    11.00000   -1.50000
AFIX   0
C25   1    0.184581    0.374868   -0.102411    11.00000    0.04507    0.06502 =
         0.03437    0.00088   -0.01166   -0.02009
AFIX 137
H25A  2    0.142649    0.323078   -0.062054    11.00000   -1.50000
H25B  2    0.197435    0.350426   -0.171084    11.00000   -1.50000
H25C  2    0.120455    0.449315   -0.094612    11.00000   -1.50000
AFIX   0
C26   1    0.475021    0.104999    0.284340    11.00000    0.03337    0.03271 =
         0.03777   -0.00260   -0.00211   -0.00910
AFIX  23
H26A  2    0.417262    0.091075    0.232956    11.00000   -1.20000
H26B  2    0.414084    0.114113    0.347908    11.00000   -1.20000
AFIX   0
C27   1    0.603962    0.009514    0.287207    11.00000    0.03687    0.02723 =
         0.03268   -0.00566   -0.00235   -0.00905
C28   1    0.607740   -0.066076    0.361608    11.00000    0.04740    0.03088 =
         0.03867   -0.00191    0.00322   -0.01278
AFIX  43
H28   2    0.526516   -0.059580    0.408872    11.00000   -1.20000
AFIX   0
C29   1    0.728988   -0.151060    0.367652    11.00000    0.06243    0.02732 =
         0.04781    0.00485   -0.00649   -0.00881
AFIX  43
H29   2    0.730464   -0.202225    0.419055    11.00000   -1.20000
AFIX   0
C30   1    0.847395   -0.161570    0.299339    11.00000    0.05065    0.02999 =
         0.06337   -0.00076   -0.00692    0.00169
AFIX  43
H30   2    0.930973   -0.219078    0.304149    11.00000   -1.20000
AFIX   0
C31   1    0.843812   -0.087848    0.223692    11.00000    0.04438    0.04094 =
         0.05472   -0.00314    0.00852   -0.00113
AFIX  43
H31   2    0.924658   -0.095627    0.175906    11.00000   -1.20000
AFIX   0
C32   1    0.723035   -0.002835    0.217301    11.00000    0.04361    0.03393 =
         0.03657   -0.00073    0.00348   -0.00491
AFIX  43
H32   2    0.721298    0.047287    0.165065    11.00000   -1.20000
AFIX   0
C33   1    0.587064    0.298460    0.473473    11.00000    0.03139    0.04112 =
         0.04801    0.01534   -0.01223   -0.01483
AFIX  23
H33A  2    0.562311    0.373308    0.504968    11.00000   -1.20000
H33B  2    0.649557    0.300396    0.411792    11.00000   -1.20000
AFIX   0
C34   1    0.664496    0.215412    0.539665    11.00000    0.02482    0.03489 =
         0.03663    0.00784   -0.00603   -0.01009
C35   1    0.661173    0.241291    0.637542    11.00000    0.03609    0.03972 =
         0.03906   -0.00132   -0.00144   -0.00535
AFIX  43
H35   2    0.607198    0.311654    0.663386    11.00000   -1.20000
AFIX   0
C36   1    0.735997    0.165328    0.698138    11.00000    0.05324    0.06173 =
         0.03240    0.00452   -0.00997   -0.01163
AFIX  43
H36   2    0.734224    0.184198    0.765084    11.00000   -1.20000
AFIX   0
C37   1    0.812841    0.062701    0.661756    11.00000    0.04638    0.05175 =
         0.05260    0.01753   -0.01841   -0.00354
AFIX  43
H37   2    0.863381    0.010490    0.703603    11.00000   -1.20000
AFIX   0
C38   1    0.816386    0.035728    0.564380    11.00000    0.04151    0.03636 =
         0.05883    0.00116   -0.00799    0.00063
AFIX  43
H38   2    0.868782   -0.035364    0.539224    11.00000   -1.20000
AFIX   0
C39   1    0.743737    0.112071    0.503312    11.00000    0.03731    0.04068 =
         0.03611   -0.00106   -0.00521   -0.00984
AFIX  43
H39   2    0.748084    0.093671    0.436007    11.00000   -1.20000
AFIX   0
HKLF 4


REM  mo_211228_fc_1_16_1_a.res in P-1
REM wR2 = 0.1157, GooF = S = 1.026, Restrained GooF = 1.026 for all data
REM R1 = 0.0428 for 6011 Fo > 4sig(Fo) and 0.0509 for all 7054 data
REM 409 parameters refined using 0 restraints

END

WGHT      0.0537      0.5073

REM Instructions for potential hydrogen bonds
EQIV $1 -x, -y+1, -z+1
HTAB C18 O3_$1
EQIV $2 -x, -y+2, -z+2
HTAB C23 O4_$2
HTAB C26 O2
EQIV $3 -x+1, -y+1, -z+1
HTAB C33 N1_$3

REM Highest difference peak  0.326,  deepest hole -0.242,  1-sigma level  0.037
Q1    1   0.4380  0.1956  0.0710  11.00000  0.05    0.33
Q2    1   0.4101  0.1725 -0.0351  11.00000  0.05    0.26
Q3    1   0.0180  0.7735  0.9431  11.00000  0.05    0.25
Q4    1   0.2783  0.4600  0.4591  11.00000  0.05    0.25
Q5    1   0.3067  0.4183  0.2231  11.00000  0.05    0.24
Q6    1   0.3232  0.3921 -0.0187  11.00000  0.05    0.23
Q7    1   0.0446  0.7177  0.8134  11.00000  0.05    0.23
Q8    1   0.2004  0.5137  0.6387  11.00000  0.05    0.22
Q9    1   0.3736  0.3551  0.1597  11.00000  0.05    0.22
Q10   1   0.6833  0.2364  0.5805  11.00000  0.05    0.22
Q11   1   0.6249  0.2605  0.4209  11.00000  0.05    0.22
Q12   1   0.2234  0.4989  0.2044  11.00000  0.05    0.21
Q13   1   0.1594  0.5253  0.4956  11.00000  0.05    0.21
Q14   1   0.2822  0.4737  0.3728  11.00000  0.05    0.21
Q15   1   0.2252  0.4805  0.2917  11.00000  0.05    0.20
Q16   1   0.3332  0.3833  0.4019  11.00000  0.05    0.20
Q17   1   0.4363  0.3358  0.3345  11.00000  0.05    0.20
Q18   1   0.3890  0.3329  0.2455  11.00000  0.05    0.20
Q19   1   0.2618  0.3770 -0.0834  11.00000  0.05    0.20
Q20   1   0.0952  0.6245  0.5112  11.00000  0.05    0.19
;
_shelx_res_checksum                21238
_shelx_hkl_file
;
  -1   0   0  470.95    8.30
   1   0   0  429.96    8.50
  -2   0   0  635.54   11.90
  -2   0   0  652.43   11.90
   2   0   0  666.43   12.00
   2   0   0  605.74   12.20
   2   0   0  618.24   12.40
  -3   0   0  753.22   14.60
  -3   0   0  765.52   14.60
   3   0   0  801.02   14.90
   3   0   0  784.32   15.50
   3   0   0  763.02   14.80
  -4   0   0  176.78    4.40
  -4   0   0  179.88    4.30
   4   0   0  194.38    4.70
   4   0   0  185.88    4.60
  -5   0   0   38.90    1.60
  -5   0   0   33.30    1.60
   5   0   0   37.00    1.90
   5   0   0   36.70    2.20
   5   0   0   36.60    1.80
  -6   0   0   32.10    1.50
  -6   0   0   32.90    1.60
   6   0   0   30.80    1.90
   6   0   0   30.10    1.90
   6   0   0   32.10    2.20
  -7   0   0   63.09    2.40
  -7   0   0   65.39    2.30
   7   0   0   57.79    2.90
   7   0   0   64.59    3.40
   7   0   0   65.69    3.00
  -8   0   0   62.89    2.30
  -8   0   0   61.29    2.20
   8   0   0   62.19    3.10
  -9   0   0    0.80    0.40
   9   0   0    0.40    0.90
   9   0   0    0.60    0.80
   9   0   0    2.80    1.10
  10   0   0   -0.60    0.80
  10   0   0   -0.30    0.90
  10   0   0   -0.20    1.00
  11   0   0    2.50    1.20
  11   0   0    4.70    1.30
  11   0   0    2.40    1.80
  12   1   0   21.20    3.20
  12   1   0   21.40    2.70
  12   1   0   17.00    2.80
  11   1   0   47.70    3.90
  11   1   0   48.30    3.70
  11   1   0   43.20    3.20
  10   1   0   27.50    2.60
  10   1   0   17.40    2.60
  10   1   0   24.90    2.30
   9   1   0   13.40    1.90
   9   1   0   16.00    2.10
  -9  -1   0   15.10    0.90
  -9  -1   0   15.00    0.90
   8   1   0   89.69    4.50
   8   1   0   89.59    3.80
   8   1   0   88.29    3.90
  -8  -1   0   94.59    2.80
  -8  -1   0   88.69    2.70
   7   1   0   18.20    1.60
   7   1   0   20.90    2.00
   7   1   0   18.10    1.60
  -7  -1   0   17.30    1.20
  -7  -1   0   19.60    1.20
   6   1   0   39.10    2.10
   6   1   0   38.20    2.10
   6   1   0   33.90    2.30
  -6  -1   0   38.50    1.60
  -6  -1   0   34.20    1.60
   5   1   0   15.60    1.50
   5   1   0   16.10    1.20
   5   1   0   15.70    1.30
  -5  -1   0   14.70    1.00
  -5  -1   0   16.60    1.10
   4   1   0 1267.67   24.00
   4   1   0 1271.87   24.00
  -4  -1   0 1289.47   23.50
  -4  -1   0 1244.98   23.60
   3   1   0    0.10    0.20
   3   1   0    0.00    0.20
  -3  -1   0    0.50    0.30
  -3  -1   0    0.40    0.20
   2   1   0 3598.24  107.49
  -2  -1   0 3647.14  108.79
   1   1   0   11.40    0.50
   1   1   0   11.00    0.50
  -1  -1   0   10.00    0.50
  -1  -1   0   11.70    0.50
  -1   1   0    3.20    0.30
   1  -1   0    3.40    0.30
   1  -1   0    2.50    0.30
  -2   1   0   80.89    2.10
  -2   1   0   79.19    2.40
  -2   1   0   79.19    2.10
   2  -1   0   76.49    2.10
   2  -1   0   79.39    2.20
   2  -1   0   81.89    2.40
  -3   1   0  220.38    5.00
  -3   1   0  220.98    5.60
  -3   1   0  216.08    4.90
   3  -1   0  219.78    5.10
   3  -1   0  220.08    5.50
   3  -1   0  230.48    5.10
  -4   1   0  131.19    4.30
  -4   1   0  135.59    3.50
  -4   1   0  133.19    3.50
   4  -1   0  133.19    3.70
   4  -1   0  116.59    4.60
   4  -1   0  132.99    3.70
  -5   1   0   54.79    2.10
  -5   1   0   53.79    2.10
   5  -1   0   53.49    2.70
   5  -1   0   54.29    2.30
   5  -1   0   52.79    2.30
  -6   1   0   19.20    1.20
  -6   1   0   20.70    1.30
   6  -1   0   21.20    1.50
   6  -1   0   17.80    1.70
   6  -1   0   19.10    1.50
  -7   1   0    1.40    0.60
  -7   1   0    1.40    0.50
   7  -1   0    1.10    0.70
   7  -1   0    0.90    0.60
   7  -1   0    0.60    0.60
  -8   1   0    0.80    0.50
  -8   1   0    0.40    0.50
   8  -1   0   -0.70    0.60
   8  -1   0    1.90    0.90
   8  -1   0   -0.40    0.60
  -9   1   0  140.19    3.60
   9  -1   0  138.99    5.50
   9  -1   0  145.19    6.00
   9  -1   0  143.69    5.20
  10  -1   0    6.40    1.70
  10  -1   0    8.30    1.90
  11  -1   0   31.00    3.30
  11  -1   0   34.90    2.90
  11  -1   0   33.00    3.10
  12   2   0    1.50    1.30
  12   2   0    6.90    2.10
  12   2   0    4.00    1.80
  11   2   0   32.80    3.50
  11   2   0   26.90    2.70
  11   2   0   35.30    3.40
  10   2   0    4.80    1.30
  10   2   0    4.40    1.40
  10   2   0    6.30    1.70
   9   2   0  146.69    7.50
   9   2   0  142.89    5.30
   9   2   0  134.89    5.20
  -9  -2   0  135.89    3.30
  -9  -2   0  134.99    3.30
   8   2   0   25.10    2.40
   8   2   0   25.60    2.10
   8   2   0   25.10    2.10
  -8  -2   0   26.10    1.40
  -8  -2   0   27.60    1.40
   7   2   0   24.40    1.80
   7   2   0   23.30    2.10
   7   2   0   23.30    1.80
  -7  -2   0   21.20    1.20
  -7  -2   0   23.70    1.30
   6   2   0  169.88    4.90
   6   2   0  160.08    4.80
  -6  -2   0  154.78    4.10
  -6  -2   0  161.58    4.10
   5   2   0  700.23   14.40
   5   2   0  696.33   14.50
  -5  -2   0  714.43   13.80
  -5  -2   0  722.93   14.00
   4   2   0  196.48    5.00
   4   2   0  195.38    4.90
  -4  -2   0  190.08    4.60
  -4  -2   0  202.58    4.60
   3   2   0 3456.85  120.59
  -3  -2   0 3415.26  123.69
   1   2   0 3277.67   96.59
  -1  -2   0 3374.96   98.29
   0   2   0    3.70    0.30
   0   2   0    3.50    0.30
   0  -2   0    3.60    0.40
   0  -2   0    3.50    0.30
   0  -2   0    4.00    0.30
  -1   2   0  319.97    6.40
  -1   2   0  323.17    6.30
  -1   2   0  327.07    6.60
   1  -2   0  308.47    6.30
   1  -2   0  318.27    6.60
   1  -2   0  320.07    6.30
  -2   2   0 1152.68   21.70
   2  -2   0 1174.58   21.80
  -3   2   0    9.30    0.80
  -3   2   0   12.10    1.00
  -3   2   0   11.80    0.90
   3  -2   0   10.60    0.90
   3  -2   0   11.20    0.80
   3  -2   0   10.90    0.90
  -4   2   0   92.39    2.90
  -4   2   0   95.39    3.00
   4  -2   0   89.69    3.10
   4  -2   0   93.59    2.90
   4  -2   0   96.29    3.30
  -5   2   0    4.00    0.70
  -5   2   0    3.10    0.70
  -5   2   0    3.70    0.70
   5  -2   0    4.00    0.80
   5  -2   0    3.90    0.80
   5  -2   0    4.40    0.80
  -6   2   0  304.57    7.00
  -6   2   0  270.47    8.40
  -6   2   0  290.77    7.00
   6  -2   0  296.17    7.30
   6  -2   0  292.17    7.60
   6  -2   0  287.17    7.90
  -7   2   0   57.09    2.40
  -7   2   0   56.29    2.40
   7  -2   0   59.29    3.10
   7  -2   0   61.09    3.30
   7  -2   0   56.29    2.80
  -8   2   0   75.99    2.80
  -8   2   0   76.59    2.80
   8  -2   0   78.09    3.50
   8  -2   0   75.99    3.90
   8  -2   0   75.49    3.80
  -9   2   0    5.80    0.80
  -9   2   0    3.50    0.70
   9  -2   0    5.50    1.40
   9  -2   0    3.10    1.00
   9  -2   0    5.00    1.30
  10  -2   0   54.69    3.80
  10  -2   0   55.29    3.80
  10  -2   0   61.59    3.40
  11  -2   0    1.20    1.60
  11  -2   0   -1.20    0.90
  11  -2   0    2.30    1.20
  12   3   0    3.70    1.70
  12   3   0    3.50    2.30
  12   3   0    0.20    1.30
  11   3   0   -0.20    1.10
  11   3   0    1.60    1.10
  11   3   0    0.30    1.20
  10   3   0   98.49    4.60
  10   3   0  103.49    5.50
  10   3   0  101.49    4.70
   9   3   0   14.10    1.90
   9   3   0   14.10    2.00
  -9  -3   0   14.10    0.90
  -9  -3   0   12.10    0.90
   8   3   0   30.60    2.30
   8   3   0   27.80    2.20
   8   3   0   29.70    2.60
  -8  -3   0   29.40    1.50
  -8  -3   0   28.50    1.50
   7   3   0    0.50    0.60
   7   3   0    0.90    0.60
  -7  -3   0   -0.10    0.30
  -7  -3   0    0.20    0.40
   6   3   0   53.69    2.50
   6   3   0   57.29    2.70
  -6  -3   0   54.79    2.10
  -6  -3   0   51.99    2.10
   5   3   0  277.47    6.90
   5   3   0  307.37    7.30
  -5  -3   0  291.27    6.60
  -5  -3   0  289.17    6.60
   4   3   0 4293.47  155.28
  -4  -3   0 4271.47  161.08
   3   3   0   74.09    2.50
   3   3   0   72.89    2.40
  -3  -3   0   79.29    2.40
  -3  -3   0   75.89    2.40
   2   3   0 5494.85  159.88
  -2  -3   0 5622.24  162.98
   1   3   0 3939.91  121.69
  -1  -3   0 3844.12  121.99
   0   3   0  433.56    8.50
   0   3   0  435.96    8.50
   0   3   0  452.35    9.00
   0  -3   0  450.45    8.50
   0  -3   0  429.46    9.00
   0  -3   0  424.86    8.50
  -1   3   0  103.19    2.70
  -1   3   0  105.29    3.00
   1  -3   0  106.09    2.60
   1  -3   0  108.19    3.00
   1  -3   0  101.99    2.60
  -2   3   0  144.69    3.50
  -2   3   0  141.69    3.80
   2  -3   0  138.99    3.40
   2  -3   0  142.09    3.90
   2  -3   0  140.29    3.60
  -3   3   0  268.57    6.40
  -3   3   0  266.47    6.70
  -3   3   0  274.67    6.20
   3  -3   0  272.67    6.10
   3  -3   0  275.57    6.60
  -4   3   0  259.97    6.50
  -4   3   0  263.27    7.20
  -4   3   0  276.27    6.50
   4  -3   0  271.27    6.40
   4  -3   0  269.37    6.70
   4  -3   0  276.57    6.80
  -5   3   0  162.88    4.70
  -5   3   0  171.08    4.70
   5  -3   0  164.28    5.00
   5  -3   0  165.88    4.60
   5  -3   0  160.58    5.00
  -6   3   0    7.60    1.10
  -6   3   0    6.50    1.10
  -6   3   0    6.40    1.40
   6  -3   0    9.20    1.20
   6  -3   0    4.70    0.90
   6  -3   0    8.20    1.30
  -7   3   0   53.89    3.50
  -7   3   0   51.49    3.40
  -7   3   0   54.29    2.50
   7  -3   0   55.89    3.10
   7  -3   0   54.19    3.00
   7  -3   0   49.40    2.60
  -8   3   0  142.99    4.40
   8  -3   0  137.09    5.40
   8  -3   0  146.49    5.00
   8  -3   0  139.99    5.50
  -9   3   0   15.00    1.30
  -9   3   0   16.10    1.40
   9  -3   0   16.80    1.90
   9  -3   0   14.60    2.20
   9  -3   0   12.20    1.80
  10  -3   0   12.50    1.80
  10  -3   0   17.60    2.10
  11  -3   0    2.20    1.30
  11  -3   0    3.40    1.40
  12   4   0   24.50    3.20
  12   4   0   19.70    2.80
  11   4   0    0.20    1.20
  11   4   0    1.30    1.10
  11   4   0   -0.10    1.10
  10   4   0    1.40    1.00
  10   4   0    1.40    1.10
  10   4   0    2.10    1.00
   9   4   0   -0.80    0.70
   9   4   0    0.20    0.80
   9   4   0   -0.80    0.70
  -9  -4   0    0.20    0.40
   8   4   0    1.70    0.90
  -8  -4   0    2.60    0.60
  -8  -4   0    0.80    0.50
   7   4   0   74.49    3.40
   7   4   0   74.49    3.30
  -7  -4   0   77.59    2.70
  -7  -4   0   74.89    2.70
   6   4   0    0.90    0.70
  -6  -4   0    1.40    0.50
  -6  -4   0    2.00    0.60
   5   4   0  657.33   13.70
  -5  -4   0  644.24   13.40
  -5  -4   0  674.83   13.50
   4   4   0 2138.29   39.70
  -4  -4   0 2099.69   39.20
  -4  -4   0 2121.39   39.20
   3   4   0 1839.02   34.00
  -3  -4   0 1785.42   33.70
   2   4   0    0.80    0.40
   2   4   0    1.60    0.40
  -2  -4   0    0.80    0.30
  -2  -4   0    1.10    0.40
   1   4   0 1668.53   30.80
  -1  -4   0 1623.04   30.70
   0   4   0  563.54   11.30
   0   4   0  581.34   12.00
   0   4   0  589.94   11.30
   0  -4   0  577.74   11.40
   0  -4   0  590.94   12.00
   0  -4   0  600.24   11.40
  -1   4   0  479.95   10.10
  -1   4   0  470.45    9.40
  -1   4   0  480.35    9.50
   1  -4   0  447.06    9.40
   1  -4   0  476.75   10.10
   1  -4   0  470.95    9.50
  -2   4   0   67.59    2.40
  -2   4   0   69.39    2.60
  -2   4   0   66.89    2.20
   2  -4   0   65.99    2.20
   2  -4   0   64.59    2.60
   2  -4   0   66.79    2.20
  -3   4   0  507.55   10.90
  -3   4   0  501.75   11.10
  -3   4   0  502.55   10.60
   3  -4   0  500.55   10.30
   3  -4   0  505.95   10.60
   3  -4   0  491.45   11.00
  -4   4   0   81.49    3.50
  -4   4   0   83.09    3.50
  -4   4   0   85.79    3.00
   4  -4   0   89.29    3.40
   4  -4   0   85.09    2.90
   4  -4   0   87.69    3.10
  -5   4   0   65.49    3.40
  -5   4   0   69.09    2.80
  -5   4   0   66.89    2.80
   5  -4   0   66.79    3.10
   5  -4   0   66.29    2.60
   5  -4   0   66.89    2.90
  -6   4   0  109.49    4.90
  -6   4   0  114.99    4.00
  -6   4   0  109.29    3.90
   6  -4   0  109.59    3.80
   6  -4   0  126.79    5.00
  -7   4   0    2.30    0.80
   7  -4   0    1.60    0.80
   7  -4   0    2.60    0.80
   7  -4   0    2.40    0.90
  -8   4   0   60.29    2.80
  -8   4   0   59.89    2.70
   8  -4   0   60.59    3.60
   8  -4   0   69.59    3.60
   8  -4   0   60.09    3.00
  -9   4   0  104.09    3.90
  -9   4   0   97.69    3.50
   9  -4   0  104.99    4.30
   9  -4   0  103.69    4.70
   9  -4   0  108.39    5.20
  10  -4   0    1.30    0.80
  10  -4   0    3.00    1.60
  10  -4   0    2.30    1.00
  12   5   0    4.00    1.50
  12   5   0    1.10    1.70
  12   5   0    2.90    1.80
  11   5   0    2.80    1.30
  11   5   0    2.10    1.30
  11   5   0    5.30    1.70
  10   5   0    4.60    1.60
  10   5   0    5.00    1.30
  10   5   0    2.20    1.20
   9   5   0    3.40    1.20
   9   5   0    3.60    1.20
  -9  -5   0    3.10    0.70
  -9  -5   0    3.10    0.60
   8   5   0    9.10    1.60
   8   5   0    9.70    1.60
  -8  -5   0   11.50    1.10
  -8  -5   0    8.40    1.10
   7   5   0  130.89    4.80
   7   5   0  131.39    4.60
  -7  -5   0  121.49    3.90
  -7  -5   0  128.59    3.90
   6   5   0  830.52   17.60
   6   5   0  817.92   17.00
  -6  -5   0  832.02   16.60
  -6  -5   0  799.92   16.60
   5   5   0 3211.78   60.59
   5   5   0 3291.37   60.09
  -5  -5   0 3361.86   59.99
  -5  -5   0 3222.08   59.99
   4   5   0  578.94   13.10
   4   5   0  531.65   11.60
  -4  -5   0  571.24   11.80
  -4  -5   0  547.55   11.80
   3   5   0  661.93   13.70
   3   5   0  635.44   13.00
  -3  -5   0  654.03   13.20
  -3  -5   0  645.14   13.40
   2   5   0   23.80    1.30
   2   5   0   23.30    1.20
   2   5   0   23.20    1.50
  -2  -5   0   22.20    1.40
  -2  -5   0   26.00    1.40
   1   5   0  426.56    9.10
   1   5   0  442.86    9.90
   1   5   0  449.66    9.10
  -1  -5   0  466.75    9.90
  -1  -5   0  443.36    9.40
  -1  -5   0  447.96    9.20
   0   5   0  116.99    3.80
   0   5   0  122.79    3.20
   0  -5   0  122.19    3.80
   0  -5   0  123.49    3.30
   0  -5   0  122.19    3.30
  -1   5   0  140.29    4.20
  -1   5   0  138.79    3.70
  -1   5   0  138.39    3.60
   1  -5   0  147.49    4.30
   1  -5   0  120.59    4.80
  -2   5   0   68.89    2.60
  -2   5   0   66.69    2.40
   2  -5   0   67.39    2.30
   2  -5   0   69.49    2.90
   2  -5   0   68.19    2.40
  -3   5   0   23.20    1.60
  -3   5   0   24.40    1.50
  -3   5   0   24.10    1.60
   3  -5   0   23.90    1.70
   3  -5   0   22.50    1.40
   3  -5   0   23.80    1.40
  -4   5   0    2.50    0.70
  -4   5   0    2.70    0.70
   4  -5   0    1.80    0.70
   4  -5   0    1.70    0.60
   4  -5   0    2.60    0.60
  -5   5   0   24.40    1.70
  -5   5   0   19.90    1.90
  -5   5   0   26.40    1.90
   5  -5   0   25.30    1.80
   5  -5   0   25.90    1.70
  -6   5   0  230.98    6.40
  -6   5   0  226.88    7.70
   6  -5   0  229.38    6.60
   6  -5   0  215.38    6.90
   6  -5   0  229.58    6.20
  -7   5   0    9.90    1.40
  -7   5   0    9.00    1.30
   7  -5   0    7.10    1.30
   7  -5   0   10.10    1.70
   7  -5   0    8.20    1.30
  -8   5   0   -0.10    0.70
  -8   5   0    0.60    0.70
   8  -5   0    1.00    0.70
   8  -5   0    0.90    1.10
  -9   5   0    0.70    0.80
  -9   5   0   -0.40    0.80
   9  -5   0    0.20    2.10
   9  -5   0    0.50    0.70
   9  -5   0   -0.10    0.80
  10  -5   0    0.30    1.00
  10  -5   0    2.70    1.30
  12   6   0    2.80    1.60
  12   6   0   -0.50    1.40
  12   6   0    0.30    1.30
  11   6   0   -0.20    1.20
  11   6   0   -1.90    0.90
  11   6   0   -0.20    1.20
  10   6   0    1.40    1.10
  10   6   0   -1.00    0.90
 -10  -6   0   -0.20    0.50
 -10  -6   0   -0.30    0.40
   9   6   0   10.20    1.70
   9   6   0   12.30    1.90
  -9  -6   0   13.70    1.30
  -9  -6   0   10.30    1.10
   8   6   0    0.60    0.90
   8   6   0    0.50    0.70
  -8  -6   0    1.90    0.80
   7   6   0   87.69    4.00
   6   6   0 1349.66   26.40
   6   6   0 1340.97   27.20
  -6  -6   0 1328.37   26.20
  -6  -6   0 1352.16   27.00
   5   6   0 1118.49   22.00
   5   6   0 1127.89   22.80
  -5  -6   0 1087.79   22.10
  -5  -6   0 1131.19   23.10
   4   6   0   29.00    1.70
   4   6   0   29.40    2.00
  -4  -6   0   30.10    2.10
   3   6   0  527.75   10.90
   3   6   0  509.75   11.20
   3   6   0  546.65   11.90
  -3  -6   0  514.65   11.90
  -3  -6   0  521.15   11.50
   2   6   0  397.86    9.40
   2   6   0  396.86    8.70
  -2  -6   0  379.06    9.10
  -2  -6   0  410.36    8.80
   1   6   0  364.86    8.90
   1   6   0  371.86    8.00
   1   6   0  379.16    8.00
  -1  -6   0  358.86    8.30
  -1  -6   0  371.56    8.80
  -1  -6   0  382.66    8.10
   0   6   0   40.70    1.70
   0   6   0   43.80    2.30
   0  -6   0   42.80    2.20
   0  -6   0   38.30    1.70
   0  -6   0   40.80    1.80
  -1   6   0    4.70    1.00
  -1   6   0    4.40    0.70
   1  -6   0    3.10    0.80
   1  -6   0    4.10    0.70
   1  -6   0    5.10    0.70
  -2   6   0  161.08    4.70
  -2   6   0  168.78    5.20
  -2   6   0  168.28    4.50
   2  -6   0  158.88    5.10
   2  -6   0  163.78    4.40
  -3   6   0   31.70    1.80
  -3   6   0   35.50    2.20
   3  -6   0   38.10    2.30
   3  -6   0   36.70    1.80
   3  -6   0   36.10    1.90
  -4   6   0  156.48    4.90
  -4   6   0  157.48    5.50
   4  -6   0  160.48    4.70
   4  -6   0  161.88    4.80
   4  -6   0  171.18    6.20
  -5   6   0   15.80    1.70
  -5   6   0   16.30    1.80
  -5   6   0   13.60    1.50
   5  -6   0   17.10    1.50
   5  -6   0   16.10    1.80
   5  -6   0   17.90    1.50
  -6   6   0    9.50    1.40
  -6   6   0    4.80    1.10
   6  -6   0    5.20    1.00
   6  -6   0    7.30    1.30
   6  -6   0    4.70    1.40
  -7   6   0   43.00    2.60
   7  -6   0   36.70    3.00
   7  -6   0   44.70    2.60
   7  -6   0   45.30    2.70
  -8   6   0   48.60    3.60
  -8   6   0   46.20    2.70
  -8   6   0   52.99    4.10
   8  -6   0   45.90    2.80
   8  -6   0   50.29    3.00
   8  -6   0   50.69    3.60
  -9   6   0   88.79    3.60
  -9   6   0   89.19    3.70
   9  -6   0   91.19    4.40
   9  -6   0   96.39    4.20
   9  -6   0   82.39    4.80
  12   7   0    1.20    1.60
  12   7   0    1.10    1.40
  11   7   0    8.70    2.00
  11   7   0    3.70    1.60
  10   7   0    3.10    1.30
  10   7   0    3.00    1.20
 -10  -7   0    1.40    0.70
 -10  -7   0    3.40    0.70
   9   7   0   52.49    3.50
   9   7   0   51.99    3.20
  -9  -7   0   47.80    2.40
   8   7   0   39.40    3.00
   8   7   0   41.80    2.70
  -8  -7   0   44.00    2.40
  -8  -7   0   42.50    2.30
   7   7   0 1915.91   37.00
   7   7   0 1921.11   38.10
  -7  -7   0 1924.61   36.60
  -7  -7   0 1896.41   36.60
   6   7   0   51.89    3.10
  -6  -7   0   51.49    2.70
  -6  -7   0   59.79    2.80
   5   7   0  195.28    5.50
   5   7   0  195.58    6.20
  -5  -7   0  194.38    5.70
  -5  -7   0  190.58    5.70
   4   7   0   16.40    1.30
   4   7   0   16.00    1.60
  -4  -7   0   17.10    1.50
  -4  -7   0   17.00    1.50
   3   7   0  139.09    4.00
   3   7   0  148.89    4.90
   3   7   0  135.49    4.20
  -3  -7   0  127.49    4.50
  -3  -7   0  140.69    4.30
   2   7   0  382.06    9.70
  -2  -7   0  393.66    9.50
  -2  -7   0  403.96    8.90
   1   7   0   23.10    1.40
   1   7   0   23.10    1.40
   1   7   0   21.40    1.70
  -1  -7   0   18.90    1.60
  -1  -7   0   24.50    1.60
  -1  -7   0   24.50    1.50
   0   7   0   35.30    2.20
   0   7   0   33.10    1.70
   0   7   0   34.00    1.70
   0  -7   0   31.20    2.10
   0  -7   0   34.80    1.80
   0  -7   0   34.40    1.70
  -1   7   0   24.10    1.50
  -1   7   0   27.10    1.60
  -1   7   0   25.90    1.90
   1  -7   0   21.90    1.80
   1  -7   0   24.80    1.50
   1  -7   0   25.40    1.50
  -2   7   0   13.40    1.50
  -2   7   0   15.40    1.30
   2  -7   0   14.60    1.20
   2  -7   0   13.40    1.50
   2  -7   0   11.70    1.10
  -3   7   0   24.20    1.70
  -3   7   0   26.90    2.10
  -3   7   0   27.10    1.90
   3  -7   0   21.20    1.90
   3  -7   0   26.50    1.70
   3  -7   0   22.30    1.60
  -4   7   0    1.00    0.80
  -4   7   0    1.80    0.80
   4  -7   0    0.90    0.60
   4  -7   0    0.60    0.50
   4  -7   0    3.20    1.10
  -5   7   0   32.80    2.20
  -5   7   0   30.20    2.40
   5  -7   0   29.30    2.00
   5  -7   0   32.50    2.10
   5  -7   0   27.90    2.40
  -6   7   0   14.80    1.80
  -6   7   0   14.10    1.80
   6  -7   0   15.10    1.60
   6  -7   0   13.50    2.20
   6  -7   0   12.80    1.60
  -7   7   0   17.00    2.00
  -7   7   0   15.20    1.90
   7  -7   0   23.30    2.60
   7  -7   0   20.60    2.00
   7  -7   0   24.10    2.00
  -8   7   0    8.40    1.50
  -8   7   0    8.30    1.50
   8  -7   0    5.50    1.70
   8  -7   0    7.40    1.40
   8  -7   0    9.50    1.60
  -9   7   0    0.80    1.00
   9  -7   0    1.10    1.00
   9  -7   0   -0.10    1.10
  11   8   0   22.30    2.70
  11   8   0   23.50    3.10
  10   8   0   30.90    3.00
  10   8   0   21.30    2.40
 -10  -8   0   27.30    1.80
 -10  -8   0   27.00    1.80
   9   8   0  173.08    6.10
   9   8   0  157.28    6.90
  -9  -8   0  175.68    5.20
  -9  -8   0  170.78    5.10
   8   8   0  155.78    5.50
   8   8   0  163.18    6.40
  -8  -8   0  163.78    5.20
  -8  -8   0  156.68    5.10
   7   8   0  576.64   13.20
   7   8   0  589.14   14.50
  -7  -8   0  568.74   13.10
  -7  -8   0  585.54   13.20
   6   8   0   55.69    2.80
   6   8   0   58.99    3.40
  -6  -8   0   52.39    2.80
  -6  -8   0   58.79    2.90
   5   8   0   26.90    2.20
   5   8   0   23.30    1.70
  -5  -8   0   28.40    2.10
  -5  -8   0   27.10    2.00
   4   8   0   18.40    1.90
   4   8   0   22.10    1.70
  -4  -8   0   19.50    1.70
  -4  -8   0   19.50    1.60
   3   8   0   36.50    1.90
   3   8   0   42.00    2.60
  -3  -8   0   35.30    2.30
  -3  -8   0   37.50    2.10
   2   8   0   48.90    2.80
   2   8   0   49.60    2.20
   2   8   0   48.00    2.20
  -2  -8   0   50.99    2.40
  -2  -8   0   48.40    2.70
   1   8   0    9.00    1.40
   1   8   0    8.10    0.90
   1   8   0    9.10    1.00
  -1  -8   0    8.70    1.30
  -1  -8   0    7.40    1.00
  -1  -8   0    7.00    1.30
   0   8   0   91.09    3.90
   0   8   0   86.19    3.50
   0  -8   0   86.99    3.20
   0  -8   0   87.99    3.30
  -1   8   0  101.89    4.20
  -1   8   0  100.49    3.50
  -1   8   0  100.69    3.90
   1  -8   0   92.09    4.00
   1  -8   0   98.99    3.50
   1  -8   0   99.79    3.50
  -2   8   0   40.70    2.30
  -2   8   0   41.90    2.20
  -2   8   0   49.60    2.90
   2  -8   0   48.30    2.90
   2  -8   0   44.60    2.20
   2  -8   0   48.00    2.30
  -3   8   0    5.20    1.20
  -3   8   0    5.40    1.20
  -3   8   0    6.20    1.10
   3  -8   0    3.90    0.90
   3  -8   0    4.10    1.20
   3  -8   0    3.20    0.70
  -4   8   0   94.49    3.80
  -4   8   0   88.29    4.30
  -4   8   0   89.49    4.20
   4  -8   0   91.69    3.60
   4  -8   0   99.89    3.80
   4  -8   0   93.99    4.40
  -5   8   0    2.60    1.00
  -5   8   0    2.10    0.90
   5  -8   0    1.10    0.70
   5  -8   0    2.60    1.10
   5  -8   0    2.10    0.80
  -6   8   0   57.29    3.30
  -6   8   0   58.89    3.20
   6  -8   0   56.29    3.70
   6  -8   0   51.09    2.90
   6  -8   0   55.59    3.00
  -7   8   0   24.70    2.40
  -7   8   0   25.70    2.40
  -7   8   0   18.70    3.30
   7  -8   0   23.10    2.90
   7  -8   0   21.50    2.00
   7  -8   0   23.90    2.10
  -8   8   0    9.50    1.70
  -8   8   0   13.60    1.90
   8  -8   0   12.60    1.90
   8  -8   0   12.40    1.80
  11   9   0    1.10    1.70
  11   9   0   -1.80    1.20
  10   9   0    7.80    1.80
  10   9   0    8.60    2.10
 -10  -9   0    8.60    1.30
 -10  -9   0    9.50    1.30
   9   9   0  250.97    8.70
   9   9   0  238.98    7.60
  -9  -9   0  250.47    6.90
  -9  -9   0  250.77    6.90
   8   9   0   26.50    2.30
   8   9   0   32.80    3.00
  -8  -9   0   30.90    2.30
   7   9   0   44.80    2.70
   7   9   0   52.69    3.50
  -7  -9   0   48.20    2.80
  -7  -9   0   47.10    4.10
   6   9   0    4.40    1.00
   6   9   0    5.80    1.40
  -6  -9   0    5.10    1.20
  -6  -9   0    4.70    1.10
   5   9   0  245.28    6.70
   5   9   0  243.88    7.80
   5   9   0  248.98    7.10
  -5  -9   0  247.08    7.30
  -5  -9   0  244.78    7.10
   4   9   0   95.29    3.50
   4   9   0   96.99    3.70
   4   9   0  102.69    4.50
  -4  -9   0   97.99    3.90
  -4  -9   0  100.89    4.20
   3   9   0   67.99    2.90
   3   9   0   64.59    2.80
   3   9   0   66.49    3.50
  -3  -9   0   64.69    3.00
  -3  -9   0   70.29    3.40
   2   9   0   64.29    3.50
   2   9   0   64.39    2.70
   2   9   0   67.19    2.80
  -2  -9   0   70.09    3.00
  -2  -9   0   67.39    3.40
   1   9   0  115.39    3.80
   1   9   0  117.39    3.90
   1   9   0  119.89    4.80
  -1  -9   0  113.49    4.60
  -1  -9   0  122.59    4.10
  -1  -9   0  117.19    4.20
   0   9   0    2.70    0.70
   0   9   0    3.30    1.00
   0   9   0    2.00    0.70
   0  -9   0    2.30    0.70
   0  -9   0    3.70    0.90
   0  -9   0    1.60    0.80
  -1   9   0    4.40    0.80
  -1   9   0    5.30    1.00
  -1   9   0    6.00    1.30
   1  -9   0    7.60    1.20
   1  -9   0    5.10    1.00
   1  -9   0    5.50    1.20
  -2   9   0   19.70    1.60
  -2   9   0   19.00    2.00
  -2   9   0   18.90    1.70
   2  -9   0   18.70    1.60
   2  -9   0   19.90    2.10
   2  -9   0   20.50    1.70
  -3   9   0    2.40    1.00
  -3   9   0    3.20    1.20
  -3   9   0    1.30    0.80
   3  -9   0    2.50    0.80
   3  -9   0    2.00    1.10
   3  -9   0    2.10    0.80
  -4   9   0   60.09    3.10
  -4   9   0   57.79    3.50
   4  -9   0   57.99    3.00
   4  -9   0   59.59    3.70
   4  -9   0   55.19    4.20
  -5   9   0   52.89    3.10
  -5   9   0   48.70    3.30
   5  -9   0   51.79    2.90
   5  -9   0   49.60    2.80
   5  -9   0   47.80    3.50
  -6   9   0   16.10    2.10
  -6   9   0   13.50    2.30
  -6   9   0   14.30    2.10
   6  -9   0   15.90    1.80
   6  -9   0    9.10    1.40
   6  -9   0   11.80    2.20
  -7   9   0   18.60    2.30
  -7   9   0   21.00    2.50
   7  -9   0   19.30    2.00
   7  -9   0   19.30    2.10
  -8   9   0    3.70    1.70
  -8   9   0    8.60    1.70
   8  -9   0    6.20    1.60
   8  -9   0    6.60    1.60
  11  10   0  125.09    6.40
 -11 -10   0  119.69    3.60
 -11 -10   0  119.79    3.70
  10  10   0    1.40    1.30
  10  10   0    2.30    1.40
 -10 -10   0    2.00    1.00
 -10 -10   0    2.30    1.10
   9  10   0  128.29    6.10
   9  10   0  116.89    7.40
  -9 -10   0  117.89    4.60
  -9 -10   0  117.39    4.60
   8  10   0   15.60    2.00
   8  10   0   12.80    2.20
  -8 -10   0   11.40    1.70
  -8 -10   0   16.60    2.00
   7  10   0    3.30    1.50
   7  10   0    1.50    0.90
  -7 -10   0    0.00    0.90
  -7 -10   0    1.70    1.00
   6  10   0   16.60    1.70
   6  10   0   11.90    2.00
  -6 -10   0   18.10    2.00
  -6 -10   0   13.50    1.80
   5  10   0   10.20    1.90
   5  10   0   10.90    1.70
   5  10   0    9.30    1.40
  -5 -10   0    8.40    1.40
  -5 -10   0    9.40    1.60
   4  10   0    4.20    0.90
   4  10   0    4.50    1.40
   4  10   0    3.40    0.90
  -4 -10   0    3.90    1.10
  -4 -10   0    4.20    1.10
   3  10   0    0.40    0.80
   3  10   0    0.50    0.50
   3  10   0    0.20    0.50
  -3 -10   0    0.10    0.80
  -3 -10   0    0.40    0.70
   2  10   0   16.00    1.50
   2  10   0   17.30    1.50
   2  10   0   20.50    2.10
  -2 -10   0   17.50    1.90
  -2 -10   0   20.10    1.80
   1  10   0   70.69    3.90
   1  10   0   72.09    3.00
   1  10   0   69.29    3.00
  -1 -10   0   77.29    3.30
  -1 -10   0   70.19    3.30
  -1 -10   0   73.69    3.80
   0  10   0    2.80    0.80
   0  10   0    4.00    1.20
   0  10   0    1.80    0.60
   0 -10   0    4.10    1.20
   0 -10   0    1.90    0.80
   0 -10   0    3.70    1.00
  -1  10   0  237.78    6.70
  -1  10   0  242.08    7.90
  -1  10   0  242.58    6.60
   1 -10   0  247.18    6.90
   1 -10   0  230.98    6.60
   1 -10   0  234.68    7.80
  -2  10   0    1.10    0.90
  -2  10   0    0.60    0.70
   2 -10   0    0.20    0.90
   2 -10   0    0.70    0.60
   2 -10   0    1.00    0.70
  -3  10   0   32.00    2.30
  -3  10   0   28.50    2.70
   3 -10   0   30.50    3.00
   3 -10   0   29.80    2.20
   3 -10   0   32.10    2.30
  -4  10   0   21.20    2.40
  -4  10   0   20.00    2.10
   4 -10   0   21.90    2.00
   4 -10   0   19.50    1.90
   4 -10   0   18.20    3.10
  -5  10   0    1.70    1.10
  -5  10   0    3.10    1.20
  -5  10   0    2.40    1.20
   5 -10   0    1.60    0.90
   5 -10   0    2.40    0.90
   5 -10   0    0.40    1.30
  -6  10   0    2.20    1.20
  -6  10   0    0.70    1.30
   6 -10   0   -0.20    0.70
   6 -10   0    0.80    0.90
  -7  10   0   -0.90    1.50
   7 -10   0    0.90    1.00
  10  11   0   24.40    3.50
 -10 -11   0   19.10    2.20
 -10 -11   0   18.30    2.10
   9  11   0   64.39    4.60
   9  11   0   62.39    3.70
  -9 -11   0   57.49    3.40
  -9 -11   0   56.99    3.30
   8  11   0   52.59    3.50
   8  11   0   48.70    3.90
   8  11   0   48.30    3.10
  -8 -11   0   52.19    3.20
  -8 -11   0   49.70    3.20
   7  11   0   18.30    2.00
   7  11   0   16.10    2.60
  -7 -11   0   17.30    2.20
  -7 -11   0   17.00    2.20
   6  11   0   12.10    1.60
   6  11   0    9.60    2.00
  -6 -11   0   14.00    2.00
  -6 -11   0   12.20    1.90
   5  11   0    3.40    1.10
   5  11   0    2.80    1.40
  -5 -11   0    2.60    1.10
  -5 -11   0    4.60    1.20
   4  11   0   18.20    1.70
   4  11   0   16.50    2.40
  -4 -11   0   16.20    1.80
  -4 -11   0   17.30    2.30
   3  11   0    6.80    1.80
   3  11   0    3.90    1.30
   3  11   0    5.30    1.10
  -3 -11   0    7.20    1.40
  -3 -11   0    5.50    1.30
   2  11   0    2.90    1.20
   2  11   0    2.70    0.80
  -2 -11   0    3.50    1.20
  -2 -11   0    1.60    0.80
   1  11   0   43.40    2.50
   1  11   0   45.20    3.30
  -1 -11   0   37.80    2.60
  -1 -11   0   42.80    3.10
  -1 -11   0   43.00    2.60
   0  11   0    0.50    0.80
   0  11   0    1.30    0.70
   0 -11   0    0.90    0.70
   0 -11   0    0.30    0.70
  -1  11   0   15.00    1.70
  -1  11   0   21.60    2.40
   1 -11   0   16.70    1.80
   1 -11   0   15.10    1.70
  -2  11   0  136.89    6.70
  -2  11   0  145.19    5.10
   2 -11   0  142.09    5.20
  -3  11   0    8.50    1.90
   3 -11   0    5.30    1.20
   3 -11   0    7.70    1.80
   3 -11   0    5.00    1.20
  -4  11   0   56.09    3.70
  -4  11   0   45.50    3.50
   4 -11   0   43.90    3.80
   4 -11   0   51.89    3.10
   4 -11   0   52.49    3.10
  -5  11   0   12.60    2.30
  -5  11   0   11.70    2.10
   5 -11   0   12.00    1.90
   5 -11   0   11.20    1.80
  -6  11   0    0.90    1.40
   6 -11   0    1.40    1.00
   6 -11   0   -0.20    1.00
  10  12   0    7.30    2.20
 -10 -12   0    5.50    1.50
 -10 -12   0    8.20    1.70
   9  12   0    3.10    1.70
  -9 -12   0    0.30    1.00
  -9 -12   0   -0.60    1.40
   8  12   0   72.09    3.90
   8  12   0   75.69    5.00
  -8 -12   0   69.59    3.90
  -8 -12   0   75.39    4.10
   7  12   0   27.90    2.40
   7  12   0   22.70    3.20
   7  12   0   23.80    2.40
  -7 -12   0   26.10    2.70
  -7 -12   0   31.10    2.60
   6  12   0    1.90    1.10
   6  12   0    0.80    1.20
   6  12   0    0.90    0.80
  -6 -12   0   -0.60    0.80
  -6 -12   0    0.00    1.10
   5  12   0    7.30    1.70
   5  12   0   10.20    1.50
  -5 -12   0    8.90    1.80
  -5 -12   0    7.30    1.50
   4  12   0    1.40    1.10
   4  12   0    0.20    0.70
  -4 -12   0    0.90    1.10
  -4 -12   0    2.00    1.00
   3  12   0   23.50    2.60
  -3 -12   0   29.00    2.60
  -3 -12   0   27.70    2.70
   2  12   0    1.50    1.00
  -2 -12   0    0.00    0.80
   1  12   0   54.19    3.80
  -1 -12   0   53.09    3.20
  -1 -12   0   51.59    3.00
   0  12   0   97.09    5.00
   0 -12   0   93.89    4.30
   0 -12   0   89.99    4.10
  -1  12   0    7.60    1.50
  -1  12   0   16.00    2.40
   1 -12   0   11.90    1.90
   1 -12   0    9.50    1.50
  -2  12   0    4.50    1.30
  -2  12   0    5.80    1.60
   2 -12   0    6.70    1.80
   2 -12   0    6.60    1.30
   2 -12   0   11.60    1.80
  -3  12   0   36.50    2.80
  -3  12   0   39.40    4.10
  -3  12   0   38.60    3.30
   3 -12   0   40.30    2.80
   3 -12   0   38.70    2.70
   3 -12   0   37.10    4.00
  -4  12   0   -1.90    1.00
  -4  12   0    0.00    1.10
   4 -12   0    0.10    0.80
   4 -12   0    0.60    0.80
  -5  12   0    8.00    1.80
  -5  12   0    6.30    1.80
   5 -12   0   11.80    2.80
   5 -12   0    2.90    1.20
   9  13   0   27.50    3.70
  -9 -13   0   34.30    3.20
  -9 -13   0   28.70    2.80
   8  13   0   -0.90    1.40
   7  13   0    5.40    2.10
  -7 -13   0    8.90    1.70
   6  13   0    4.80    1.70
   6  13   0    0.90    1.20
   6  13   0    2.00    1.10
  -6 -13   0    2.90    1.20
   5  13   0    0.90    1.20
   5  13   0    0.20    0.80
   5  13   0    0.70    1.00
  -5 -13   0    1.10    1.10
   4  13   0    0.40    0.90
   4  13   0    1.30    0.80
   4  13   0    0.70    1.20
  -4 -13   0   -0.40    1.20
  -4 -13   0    0.40    0.90
   3  13   0   91.59    5.10
  -3 -13   0   89.39    4.40
   2  13   0    4.30    1.60
   2  13   0    3.00    1.00
   2  13   0    5.00    1.20
  -2 -13   0    4.90    1.30
  -2 -13   0    6.20    1.80
   1  13   0    0.60    0.70
   1  13   0    1.30    1.20
   1  13   0   -0.20    0.80
  -1 -13   0   -0.20    1.20
  -1 -13   0    1.60    0.90
   0  13   0    0.70    0.90
   0  13   0    0.60    0.80
   0  13   0    1.60    1.20
   0 -13   0    4.40    1.60
   0 -13   0    0.40    0.80
   0 -13   0    0.60    0.80
  -1  13   0    8.30    2.00
  -1  13   0    4.50    1.20
  -1  13   0    9.20    1.60
   1 -13   0    5.60    1.30
   1 -13   0    4.70    1.30
   1 -13   0    2.00    1.60
  -2  13   0   35.30    3.40
  -2  13   0   41.80    3.00
   2 -13   0   32.90    2.70
   2 -13   0   30.80    2.60
  -3  13   0    0.50    1.40
  -3  13   0    1.20    1.40
   3 -13   0   -0.70    0.90
   3 -13   0    0.20    0.80
  -4  13   0   26.00    3.30
   4 -13   0   37.20    3.40
  -8 -14   0   -0.50    1.30
  -8 -14   0   -1.00    1.70
   7  14   0   30.10    3.90
  -7 -14   0   27.00    2.90
  -7 -14   0   32.20    3.50
   6  14   0   -0.30    1.60
  -6 -14   0    1.70    1.30
  -6 -14   0    2.60    1.70
   5  14   0   22.00    3.20
  -5 -14   0   28.70    3.10
  -5 -14   0   25.30    2.70
   4  14   0   12.90    2.40
  -4 -14   0   13.00    2.40
  -4 -14   0   10.90    2.00
   3  14   0    4.70    1.60
  -3 -14   0    7.00    2.00
  -3 -14   0    8.50    1.80
   2  14   0  131.89    6.50
  -2 -14   0  123.49    5.40
  -2 -14   0  124.99    6.30
   1  14   0   12.80    2.40
  -1 -14   0   15.90    2.20
   0  14   0    6.00    1.80
   0 -14   0    6.60    1.50
   0 -14   0    7.10    1.60
  -1  14   0    8.80    2.20
   1 -14   0    7.40    1.80
   1 -14   0    7.10    1.60
  -2  14   0    6.60    1.90
   2 -14   0    7.50    1.80
   2 -14   0    5.20    1.50
  -3  14   0    1.90    1.70
   3 -14   0    2.60    1.20
   3 -14   0    1.30    1.20
  -6 -15   0    8.60    2.00
   5  15   0   18.90    3.00
  -5 -15   0   15.90    2.50
   4  15   0    8.00    2.20
  -4 -15   0    5.50    1.80
   3  15   0   20.90    3.20
  -3 -15   0   18.60    2.50
   2  15   0   13.70    2.60
  -2 -15   0   12.30    2.10
   1  15   0    8.90    2.20
  -1 -15   0   11.00    2.00
   0  15   0    6.90    2.10
   0 -15   0    8.10    2.60
  -1  15   0   -2.50    1.60
   1 -15   0    0.50    1.20
   1 -15   0    0.00    0.90
   1 -15   1    9.80    2.00
   1 -15   1   10.80    2.10
  -1  15  -1   12.30    4.10
   0 -15   1    9.80    2.10
   0 -15   1   11.40    2.70
   0  15  -1    7.40    2.20
  -1 -15   1   36.10    3.10
   1  15  -1   27.00    3.60
  -2 -15   1    1.20    1.20
   2  15  -1    3.90    1.80
  -3 -15   1    6.20    1.60
   3  15  -1    7.00    2.10
  -4 -15   1   -0.90    1.10
   4  15  -1    1.60    1.60
  -5 -15   1    6.80    1.80
   5  15  -1    4.60    1.90
  -6 -15   1    0.10    1.30
  -6 -15   1    0.40    1.90
   6  15  -1    2.30    2.80
   3 -14   1    0.00    1.10
   3 -14   1    0.00    1.10
  -3  14  -1    4.00    1.80
   2 -14   1   30.00    2.90
   2 -14   1   31.60    2.80
  -2  14  -1   31.30    3.60
   1 -14   1    2.20    1.30
   1 -14   1    2.40    1.30
  -1  14  -1    3.90    1.80
   0 -14   1   39.40    3.00
   0 -14   1   31.20    2.90
   0  14  -1   39.70    3.70
  -1 -14   1    0.30    1.00
   1  14  -1    0.80    1.40
  -2 -14   1   61.09    4.50
  -2 -14   1   65.59    3.90
   2  14  -1   68.19    4.60
  -3 -14   1    0.10    1.50
  -3 -14   1   -0.70    0.90
   3  14  -1    0.50    1.30
  -4 -14   1    1.50    1.70
  -4 -14   1    3.40    1.30
   4  14  -1    4.20    1.70
  -5 -14   1   -1.40    1.00
  -5 -14   1    2.70    1.60
   5  14  -1    6.20    1.90
  -6 -14   1    9.10    1.90
  -6 -14   1   10.50    2.30
   6  14  -1    9.60    2.20
  -7 -14   1    1.20    1.20
   7  14  -1   -0.50    1.40
  -8 -14   1    1.80    1.60
   8  14  -1    3.60    2.90
   4 -13   1   36.70    4.40
   4 -13   1   37.70    5.20
  -4  13  -1   40.10    3.90
   3 -13   1    2.30    1.10
   3 -13   1    0.40    0.90
  -3  13  -1    0.10    1.40
   2 -13   1   19.40    2.20
   2 -13   1   22.30    2.20
  -2  13  -1   23.20    2.50
  -2  13  -1   23.90    3.20
   1 -13   1   59.19    4.50
   1 -13   1   69.19    3.60
   1 -13   1   63.39    3.70
  -1  13  -1   60.99    3.50
  -1  13  -1   65.29    4.50
  -1  13  -1   55.99    3.30
   0 -13   1   11.80    2.10
   0 -13   1   11.50    2.20
   0 -13   1    8.50    1.60
   0  13  -1   11.50    2.30
   0  13  -1   11.50    1.80
   0  13  -1    9.90    1.60
  -1 -13   1   17.90    2.60
  -1 -13   1   17.20    2.00
   1  13  -1   21.70    1.90
   1  13  -1   21.30    2.00
   1  13  -1   18.10    2.70
  -2 -13   1   -0.80    0.80
  -2 -13   1   -0.90    1.90
   2  13  -1    0.10    1.20
   2  13  -1    0.70    0.50
  -3 -13   1    0.90    1.30
  -3 -13   1    2.10    1.10
   3  13  -1    5.50    1.70
   3  13  -1    4.30    1.10
   3  13  -1    3.40    1.20
  -4 -13   1    1.90    1.00
   4  13  -1    0.60    0.90
   4  13  -1    1.60    1.30
   4  13  -1    0.90    0.70
  -5 -13   1   17.80    2.30
   5  13  -1   14.50    2.60
   5  13  -1   16.90    2.00
   5  13  -1   16.40    1.80
  -6 -13   1    9.30    2.00
   6  13  -1    7.30    1.70
   6  13  -1    8.40    2.00
   6  13  -1    8.90    1.70
  -7 -13   1    2.80    1.50
  -7 -13   1    1.00    1.10
   7  13  -1    1.30    1.50
  -8 -13   1   34.80    3.10
  -8 -13   1   22.70    2.60
   8  13  -1   25.80    3.50
  -9 -13   1    2.20    1.20
  -9 -13   1   -1.40    1.40
   9  13  -1   -0.90    1.50
   5 -12   1    1.20    1.00
   5 -12   1    2.40    1.10
  -5  12  -1    0.40    1.50
  -5  12  -1    0.50    1.60
   4 -12   1   -0.40    0.90
   4 -12   1    0.60    0.80
  -4  12  -1   -0.70    1.10
  -4  12  -1    0.70    1.20
   3 -12   1   -0.10    0.60
   3 -12   1    0.20    0.80
   3 -12   1   -1.20    2.30
  -3  12  -1    0.80    1.10
  -3  12  -1    0.20    1.00
  -3  12  -1    1.80    1.30
   2 -12   1   54.99    3.30
   2 -12   1   61.29    3.30
  -2  12  -1   58.09    4.00
  -2  12  -1   57.39    3.40
  -2  12  -1   62.69    3.50
   1 -12   1    8.00    1.60
   1 -12   1    8.20    1.50
  -1  12  -1    8.50    2.20
  -1  12  -1    8.70    2.00
  -1  12  -1    6.00    1.50
   0 -12   1   51.29    3.00
   0 -12   1   52.19    3.20
   0  12  -1   58.39    3.90
   0  12  -1   51.99    2.90
  -1 -12   1  105.19    4.40
   1  12  -1   98.39    4.00
   1  12  -1  113.69    5.50
  -2 -12   1   -0.80    1.00
   2  12  -1    0.00    0.90
   2  12  -1    1.20    0.70
  -3 -12   1    7.20    1.40
  -3 -12   1    5.90    1.60
   3  12  -1    7.70    1.30
   3  12  -1    5.90    1.70
   3  12  -1    5.40    1.00
  -4 -12   1    7.20    1.50
  -4 -12   1    5.90    1.50
   4  12  -1    4.90    1.10
   4  12  -1    5.40    1.60
   4  12  -1    5.70    1.10
  -5 -12   1    1.80    0.90
  -5 -12   1    1.80    1.10
   5  12  -1    1.40    1.20
   5  12  -1    2.30    1.40
   5  12  -1    1.20    0.90
  -6 -12   1    2.30    1.00
  -6 -12   1    1.30    1.00
   6  12  -1    1.30    0.90
   6  12  -1   -0.10    1.10
  -7 -12   1   66.49    3.70
  -7 -12   1   69.39    3.70
   7  12  -1   65.59    3.80
   7  12  -1   69.09    4.50
   7  12  -1   65.79    3.50
  -8 -12   1    6.70    1.50
  -8 -12   1    8.10    1.50
   8  12  -1    7.00    1.50
   8  12  -1    5.70    1.90
  -9 -12   1    3.10    1.40
  -9 -12   1    2.20    1.20
   9  12  -1    2.90    1.70
   6 -11   1    9.50    1.70
   6 -11   1    9.70    1.80
  -6  11  -1   12.10    2.30
  -6  11  -1    6.60    1.70
   5 -11   1    0.50    0.80
   5 -11   1    0.70    0.90
  -5  11  -1   -0.20    1.10
  -5  11  -1   -1.00    1.10
   4 -11   1   31.40    2.40
   4 -11   1   27.40    3.10
   4 -11   1   28.30    2.30
  -4  11  -1   29.50    2.80
  -4  11  -1   26.80    3.00
  -4  11  -1   34.80    3.10
   3 -11   1   -0.40    0.70
   3 -11   1    1.10    0.80
   3 -11   1    1.10    1.20
  -3  11  -1   -0.40    0.70
  -3  11  -1    1.50    1.20
   2 -11   1   21.50    2.00
   2 -11   1   22.10    2.00
  -2  11  -1   21.20    3.10
  -2  11  -1   22.50    2.00
   1 -11   1   68.09    3.60
   1 -11   1   66.49    4.00
  -1  11  -1   71.49    3.30
  -1  11  -1   79.19    4.80
  -1  11  -1   75.19    3.40
   0 -11   1  190.28    5.90
   0 -11   1  178.68    6.70
   0 -11   1  193.68    6.20
   0  11  -1  187.28    7.00
   0  11  -1  179.68    5.70
   0  11  -1  181.88    5.70
  -1 -11   1  221.28    7.50
  -1 -11   1  224.78    6.60
  -1 -11   1  223.88    7.00
   1  11  -1  215.18    7.70
   1  11  -1  225.68    6.40
  -2 -11   1    3.90    1.00
  -2 -11   1    2.50    1.10
   2  11  -1    2.60    1.10
   2  11  -1    4.10    1.00
   2  11  -1    5.00    1.60
  -3 -11   1   71.99    3.80
  -3 -11   1   72.29    3.50
   3  11  -1   77.79    3.30
   3  11  -1   75.69    4.20
   3  11  -1   77.19    3.40
  -4 -11   1    0.00    0.90
  -4 -11   1   -0.20    0.70
   4  11  -1   -0.80    0.40
   4  11  -1    1.40    1.00
   4  11  -1    0.10    0.60
  -5 -11   1   41.80    2.80
  -5 -11   1   44.10    2.80
   5  11  -1   41.80    3.30
   5  11  -1   41.10    2.50
   5  11  -1   45.30    2.70
  -6 -11   1    5.10    1.30
  -6 -11   1    8.00    1.50
   6  11  -1    5.60    1.20
   6  11  -1    5.80    1.80
   6  11  -1    3.20    0.90
  -7 -11   1    1.50    0.90
  -7 -11   1    0.50    1.00
   7  11  -1    1.30    1.30
   7  11  -1    1.30    0.90
   7  11  -1    0.00    0.80
  -8 -11   1   11.10    1.70
  -8 -11   1    9.70    1.60
   8  11  -1   10.60    2.10
  -9 -11   1    3.40    1.10
   9  11  -1    3.80    1.60
   9  11  -1    0.30    1.10
 -10 -11   1   52.39    2.60
  10  11  -1   63.49    4.60
   7 -10   1   20.50    2.30
   7 -10   1   26.10    3.80
  -7  10  -1   18.30    2.60
   6 -10   1   16.20    1.90
   6 -10   1   13.10    1.90
  -6  10  -1   13.10    2.10
   5 -10   1    4.50    1.60
   5 -10   1    2.70    1.00
   5 -10   1    3.80    1.00
  -5  10  -1    2.20    1.10
  -5  10  -1    3.50    1.50
   4 -10   1   20.10    1.90
   4 -10   1   20.80    1.90
  -4  10  -1   24.00    2.50
  -4  10  -1   21.50    2.20
   3 -10   1   16.00    1.70
   3 -10   1   13.90    1.60
   3 -10   1   11.30    2.00
  -3  10  -1   13.60    2.10
  -3  10  -1   16.50    1.80
  -3  10  -1   16.20    1.80
   2 -10   1   49.00    2.70
   2 -10   1   50.69    2.70
  -2  10  -1   43.90    2.60
  -2  10  -1   48.00    3.30
  -2  10  -1   49.00    2.80
   1 -10   1   51.79    2.70
   1 -10   1   46.60    3.20
   1 -10   1   54.89    2.80
  -1  10  -1   56.29    2.80
  -1  10  -1   51.69    3.40
  -1  10  -1   57.79    2.80
   0 -10   1   31.00    2.20
   0 -10   1   27.40    2.50
   0 -10   1   29.30    2.00
   0  10  -1   25.90    1.90
   0  10  -1   28.40    1.90
   0  10  -1   29.30    2.50
  -1 -10   1   27.90    2.30
  -1 -10   1   26.90    1.90
  -1 -10   1   28.30    2.10
   1  10  -1   26.30    1.80
   1  10  -1   28.70    2.50
   1  10  -1   28.10    1.80
  -2 -10   1    7.30    1.20
  -2 -10   1    7.80    1.50
   2  10  -1    9.70    1.30
   2  10  -1   10.50    1.80
   2  10  -1    9.10    1.30
  -3 -10   1    1.30    0.80
  -3 -10   1    2.30    0.80
   3  10  -1    0.00    0.60
   3  10  -1    2.70    0.80
   3  10  -1    1.30    0.80
  -4 -10   1   30.90    2.20
  -4 -10   1   33.20    2.40
   4  10  -1   29.20    2.00
   4  10  -1   32.20    2.10
   4  10  -1   33.50    2.70
  -5 -10   1   26.70    2.10
  -5 -10   1   27.70    2.20
   5  10  -1   26.20    2.10
   5  10  -1   27.50    2.00
   5  10  -1   24.80    2.50
  -6 -10   1    4.00    1.10
  -6 -10   1    1.50    0.90
   6  10  -1    2.80    0.90
   6  10  -1    2.40    1.10
   6  10  -1    5.40    1.30
  -7 -10   1    3.40    1.00
  -7 -10   1    2.10    0.90
   7  10  -1    3.00    1.00
   7  10  -1    2.90    1.20
  -8 -10   1   29.90    2.20
  -8 -10   1   26.50    2.30
   8  10  -1   26.60    2.80
   8  10  -1   26.00    2.30
  -9 -10   1   96.79    3.60
  -9 -10   1   92.39    3.60
   9  10  -1   89.49    4.80
   9  10  -1   97.39    5.20
 -10 -10   1   83.69    2.70
 -10 -10   1   80.99    2.80
  10  10  -1   83.09    5.10
  10  10  -1   87.69    4.40
  11  10  -1   15.70    2.80
   8  -9   1   39.30    3.10
   8  -9   1   42.90    3.20
  -8   9  -1   42.70    4.40
   7  -9   1    2.50    1.10
   7  -9   1    1.30    0.90
  -7   9  -1    1.60    1.20
  -7   9  -1    3.20    1.40
   6  -9   1    2.90    0.90
   6  -9   1    1.70    1.40
   6  -9   1    2.80    1.00
  -6   9  -1    5.30    1.70
  -6   9  -1    3.00    1.20
  -6   9  -1    1.20    1.00
   5  -9   1    0.20    0.60
   5  -9   1    0.70    0.70
   5  -9   1   -0.70    1.00
  -5   9  -1    1.10    0.90
  -5   9  -1   -0.10    0.90
   4  -9   1   28.30    2.70
   4  -9   1   25.80    2.40
  -4   9  -1   31.10    2.70
  -4   9  -1   29.30    2.30
  -4   9  -1   27.80    2.40
   3  -9   1  123.99    5.30
   3  -9   1  131.19    4.50
   3  -9   1  138.49    4.60
  -3   9  -1  122.19    4.60
  -3   9  -1  138.39    5.50
  -3   9  -1  131.29    4.90
   2  -9   1    4.50    1.00
   2  -9   1    1.60    0.90
   2  -9   1    3.30    0.90
  -2   9  -1    4.50    1.10
  -2   9  -1    3.00    1.10
  -2   9  -1    3.30    0.90
   1  -9   1   25.40    1.80
   1  -9   1   22.80    1.70
   1  -9   1   25.80    2.20
  -1   9  -1   22.60    2.20
  -1   9  -1   25.90    1.80
  -1   9  -1   25.80    1.80
   0  -9   1   21.80    2.00
   0  -9   1   17.00    1.50
   0  -9   1   16.10    1.50
   0   9  -1   19.10    1.50
   0   9  -1   16.30    1.40
   0   9  -1   17.20    1.90
  -1  -9   1   49.50    2.60
  -1  -9   1   47.80    2.80
  -1  -9   1   48.00    2.40
   1   9  -1   46.90    2.30
   1   9  -1   45.90    2.20
   1   9  -1   55.69    3.20
  -2  -9   1    3.20    1.00
  -2  -9   1    4.50    1.00
   2   9  -1    5.60    1.30
   2   9  -1    5.90    1.00
   2   9  -1    4.80    0.90
  -3  -9   1   56.19    3.40
  -3  -9   1   50.69    2.60
   3   9  -1   51.39    3.10
   3   9  -1   51.59    2.50
   3   9  -1   54.59    2.60
  -4  -9   1   98.29    3.80
  -4  -9   1   88.09    4.50
   4   9  -1   97.09    3.50
   4   9  -1   98.09    3.80
   4   9  -1   95.29    4.30
  -5  -9   1   23.70    1.90
  -5  -9   1   23.70    2.00
   5   9  -1   24.20    2.30
   5   9  -1   27.20    1.90
   5   9  -1   27.70    2.10
  -6  -9   1  100.59    4.00
  -6  -9   1  102.79    4.00
   6   9  -1  104.69    3.90
   6   9  -1  100.09    4.60
  -7  -9   1   31.20    2.20
  -7  -9   1   34.90    2.30
   7   9  -1   32.20    2.70
   7   9  -1   31.50    2.20
  -8  -9   1  209.38    5.90
  -8  -9   1  210.18    6.00
   8   9  -1  207.28    6.50
   8   9  -1  203.18    7.40
  -9  -9   1    7.50    1.10
   9   9  -1    8.10    1.50
   9   9  -1    8.50    1.90
  10   9  -1   -1.70    1.10
  11   9  -1    3.20    1.40
  11   9  -1    2.80    1.60
   8  -8   1    3.00    1.10
   8  -8   1    2.10    1.20
  -8   8  -1    1.40    1.20
  -8   8  -1    3.50    1.40
   7  -8   1    0.80    0.90
   7  -8   1    1.60    0.90
   7  -8   1   -0.50    1.30
  -7   8  -1    2.30    1.30
  -7   8  -1    0.50    1.20
  -7   8  -1    1.20    1.20
   6  -8   1   12.20    1.70
   6  -8   1   14.40    2.30
   6  -8   1   16.50    1.70
  -6   8  -1   14.50    2.00
  -6   8  -1   10.60    2.10
  -6   8  -1   13.00    2.00
   5  -8   1   31.30    2.40
   5  -8   1   33.30    2.80
   5  -8   1   32.70    2.60
  -5   8  -1   29.20    2.60
  -5   8  -1   33.10    2.60
  -5   8  -1   28.20    2.30
   4  -8   1  132.99    4.50
   4  -8   1  129.79    5.40
   4  -8   1  131.99    4.50
  -4   8  -1  135.99    5.20
  -4   8  -1  138.89    4.80
   3  -8   1   15.10    2.00
   3  -8   1   17.10    1.50
   3  -8   1   20.40    1.60
  -3   8  -1   15.30    1.60
  -3   8  -1   14.50    1.50
   2  -8   1   10.50    1.20
   2  -8   1    8.40    1.20
   2  -8   1    8.70    1.60
  -2   8  -1   10.40    1.20
  -2   8  -1   10.70    1.20
  -2   8  -1    9.10    1.50
   1  -8   1    2.60    0.90
   1  -8   1    3.50    0.80
   1  -8   1    1.60    0.60
  -1   8  -1    1.60    0.70
  -1   8  -1    1.10    0.50
  -1   8  -1    1.40    0.60
   0  -8   1    2.20    0.70
   0  -8   1    3.40    0.80
   0   8  -1    1.70    0.80
   0   8  -1    1.20    0.50
  -1  -8   1   45.60    2.20
  -1  -8   1   48.30    2.40
  -1  -8   1   46.30    2.60
   1   8  -1   46.90    2.10
   1   8  -1   48.80    2.20
   1   8  -1   48.90    2.80
  -2  -8   1    7.10    1.00
  -2  -8   1    9.60    1.40
   2   8  -1    8.00    1.40
   2   8  -1    8.90    1.00
   2   8  -1   11.10    1.10
  -3  -8   1  382.16    8.90
  -3  -8   1  375.46    9.30
   3   8  -1  375.56    9.70
   3   8  -1  359.16    8.50
  -4  -8   1    7.10    1.20
  -4  -8   1    6.40    1.10
   4   8  -1    5.60    1.00
   4   8  -1    6.80    1.30
   4   8  -1    6.30    1.10
  -5  -8   1  115.09    4.10
  -5  -8   1  121.49    4.20
   5   8  -1  114.89    4.70
   5   8  -1  113.79    4.40
  -6  -8   1   45.80    2.50
  -6  -8   1   40.90    2.30
   6   8  -1   40.20    2.30
   6   8  -1   41.80    2.90
  -7  -8   1   22.50    1.80
  -7  -8   1   25.40    1.80
   7   8  -1   25.80    2.40
   7   8  -1   23.50    1.90
  -8  -8   1  505.05   10.90
   8   8  -1  490.85   11.90
   8   8  -1  487.65   12.90
  -9  -8   1   56.59    2.20
  -9  -8   1   58.29    2.30
   9   8  -1   61.99    3.40
   9   8  -1   62.09    3.90
  10   8  -1   18.20    2.40
  10   8  -1   18.10    2.50
  11   8  -1    3.70    1.60
  11   8  -1    2.30    1.40
   9  -7   1    7.90    1.60
   9  -7   1    7.10    1.60
  -9   7  -1    5.90    1.50
  -9   7  -1    8.70    1.60
   8  -7   1    0.60    0.80
   8  -7   1   -0.20    1.30
   8  -7   1   -1.30    0.60
  -8   7  -1   -0.50    0.90
  -8   7  -1    1.60    1.10
   7  -7   1    2.10    0.80
   7  -7   1    3.10    1.40
   7  -7   1    1.80    1.00
  -7   7  -1    3.90    1.20
  -7   7  -1    2.30    1.10
  -7   7  -1    2.60    1.10
   6  -7   1   33.40    2.30
   6  -7   1   28.40    2.70
   6  -7   1   35.20    2.30
  -6   7  -1   29.60    2.40
  -6   7  -1   25.10    4.60
   5  -7   1   10.20    1.40
   5  -7   1   12.70    1.40
   5  -7   1   16.00    2.10
  -5   7  -1   13.10    1.80
  -5   7  -1   12.90    1.80
  -5   7  -1   13.90    2.10
   4  -7   1  135.89    4.40
   4  -7   1  122.99    5.00
   4  -7   1  127.69    4.20
  -4   7  -1  128.79    4.50
  -4   7  -1  133.19    5.00
  -4   7  -1  125.59    4.90
   3  -7   1   73.79    3.60
   3  -7   1   74.69    3.00
   3  -7   1   76.79    3.00
  -3   7  -1   76.49    3.60
  -3   7  -1   74.09    3.30
   2  -7   1   34.00    1.80
   2  -7   1   37.90    1.90
  -2   7  -1   33.90    2.30
  -2   7  -1   35.60    1.90
   1  -7   1   10.30    1.00
   1  -7   1    9.50    1.40
   1  -7   1    8.20    0.90
  -1   7  -1    8.40    0.90
  -1   7  -1   11.20    1.10
   0  -7   1    0.70    0.40
   0  -7   1    0.80    0.60
   0  -7   1    1.40    0.40
   0   7  -1    1.10    0.50
   0   7  -1    0.80    0.40
   0   7  -1    0.70    0.60
  -1  -7   1  145.29    4.10
  -1  -7   1  143.99    4.70
  -1  -7   1  138.69    4.30
   1   7  -1  142.79    4.00
   1   7  -1  149.49    4.00
   1   7  -1  140.49    4.80
  -2  -7   1  180.38    4.80
  -2  -7   1  172.28    5.20
   2   7  -1  168.18    4.60
   2   7  -1  171.48    4.70
   2   7  -1  175.58    5.50
  -3  -7   1   96.29    3.30
  -3  -7   1   93.69    3.50
   3   7  -1   93.79    3.10
   3   7  -1   96.59    3.80
   3   7  -1   94.89    3.30
  -4  -7   1   40.70    2.20
  -4  -7   1   36.10    2.00
   4   7  -1   46.60    2.60
   4   7  -1   38.80    1.90
  -5  -7   1   25.80    1.80
  -5  -7   1   28.70    1.80
   5   7  -1   25.70    1.70
   5   7  -1   26.90    2.10
  -6  -7   1  297.07    7.40
   6   7  -1  296.07    8.30
   6   7  -1  309.47    7.70
  -7  -7   1   12.30    1.30
  -7  -7   1   11.40    1.30
   7   7  -1    9.20    1.40
   7   7  -1   10.20    1.80
  -8  -7   1    0.80    0.50
  -8  -7   1    0.20    0.50
   8   7  -1    0.60    0.80
   8   7  -1    0.90    0.90
  -9  -7   1   22.70    1.10
  -9  -7   1   24.00    1.20
   9   7  -1   21.90    2.40
   9   7  -1   21.60    2.20
  10   7  -1   -0.30    1.00
  11   7  -1   57.29    5.70
  11   7  -1   53.99    3.90
  10  -6   1    1.50    1.20
  10  -6   1    3.20    1.30
 -10   6  -1    1.80    1.20
   9  -6   1    7.20    2.00
   9  -6   1   12.50    1.80
   9  -6   1    9.70    1.70
  -9   6  -1   15.00    1.90
  -9   6  -1    9.60    1.70
   8  -6   1    0.90    0.80
   8  -6   1   -0.50    0.80
  -8   6  -1    2.00    1.00
  -8   6  -1    2.20    1.00
  -8   6  -1    1.90    1.30
   7  -6   1   85.79    3.80
   7  -6   1   85.89    4.40
  -7   6  -1   86.99    3.90
   6  -6   1    0.20    0.50
   6  -6   1    1.10    0.90
   6  -6   1    0.30    0.60
  -6   6  -1    0.30    0.70
  -6   6  -1   -1.30    0.60
  -6   6  -1    0.20    0.80
   5  -6   1   25.60    1.80
   5  -6   1   23.30    2.20
  -5   6  -1   23.20    2.10
  -5   6  -1   24.50    2.00
   4  -6   1    2.10    0.70
   4  -6   1    2.00    0.70
   4  -6   1    3.00    1.00
  -4   6  -1    2.80    0.80
  -4   6  -1    1.70    0.80
  -4   6  -1    1.90    0.70
   3  -6   1   22.10    1.50
   3  -6   1   24.00    1.90
   3  -6   1   22.90    1.50
  -3   6  -1   21.30    1.80
  -3   6  -1   20.40    1.60
  -3   6  -1   26.30    1.70
   2  -6   1   54.59    2.70
   2  -6   1   52.69    2.20
   2  -6   1   51.59    2.10
  -2   6  -1   52.19    2.30
  -2   6  -1   52.39    2.20
  -2   6  -1   55.19    2.70
   1  -6   1  321.87    7.20
   1  -6   1  316.87    8.00
   1  -6   1  318.07    7.20
  -1   6  -1  311.77    7.20
  -1   6  -1  312.57    7.20
  -1   6  -1  324.47    8.10
   0  -6   1   69.89    2.40
   0  -6   1   66.09    2.80
   0  -6   1   69.69    2.50
   0   6  -1   68.29    2.40
   0   6  -1   65.69    2.90
  -1  -6   1  786.42   15.50
  -1  -6   1  771.82   15.20
  -1  -6   1  776.72   15.90
   1   6  -1  762.92   16.10
   1   6  -1  760.82   15.10
   1   6  -1  758.92   15.10
  -2  -6   1    4.60    0.80
  -2  -6   1    4.40    0.80
   2   6  -1    6.40    0.90
   2   6  -1    4.30    0.70
   2   6  -1    4.70    0.90
  -3  -6   1  123.49    3.90
  -3  -6   1  127.09    3.80
   3   6  -1  133.89    3.60
   3   6  -1  120.49    3.80
   3   6  -1  131.09    4.30
  -4  -6   1   91.29    3.20
  -4  -6   1   89.19    3.10
   4   6  -1   92.89    3.50
   4   6  -1   89.59    3.00
  -5  -6   1  103.99    3.50
  -5  -6   1  103.29    3.40
   5   6  -1  106.99    3.60
   5   6  -1  109.29    4.00
  -6  -6   1  452.35    9.60
  -6  -6   1  428.76    9.50
   6   6  -1  416.76    9.90
   6   6  -1  428.76   10.50
  -7  -6   1  464.55   10.10
  -7  -6   1  484.15   10.10
   7   6  -1  479.95   11.70
   7   6  -1  475.85   11.10
  -8  -6   1  134.49    3.50
  -8  -6   1  131.99    3.50
   8   6  -1  123.29    4.70
   8   6  -1  141.49    5.30
   9   6  -1    2.90    1.10
   9   6  -1    2.20    1.00
  10   6  -1    4.50    1.40
  10   6  -1    4.80    1.40
  11   6  -1   14.50    2.30
  11   6  -1   12.30    2.70
  11   6  -1   15.80    2.30
  12   6  -1   44.10    4.30
  12   6  -1   41.50    3.70
  12   6  -1   38.70    3.60
  10  -5   1    6.30    1.50
  10  -5   1    7.40    1.50
 -10   5  -1    9.30    1.50
 -10   5  -1    6.40    1.30
   9  -5   1    2.60    1.50
   9  -5   1    2.40    1.00
   9  -5   1    2.30    1.00
  -9   5  -1    1.90    0.90
  -9   5  -1    1.60    1.20
   8  -5   1   -0.70    1.00
   8  -5   1    0.00    0.70
   8  -5   1    0.40    0.60
  -8   5  -1    0.20    0.80
  -8   5  -1    0.30    1.10
  -8   5  -1   -1.50    0.70
   7  -5   1   19.50    2.20
   7  -5   1   25.20    2.00
  -7   5  -1   23.40    2.00
   6  -5   1    1.90    0.90
   6  -5   1    0.90    0.70
   6  -5   1    1.00    0.60
  -6   5  -1    1.00    0.80
  -6   5  -1    0.60    0.80
  -6   5  -1    1.40    0.80
   5  -5   1    2.00    0.60
   5  -5   1    3.50    0.80
   5  -5   1    3.10    1.00
  -5   5  -1    2.60    0.80
  -5   5  -1    3.60    1.00
  -5   5  -1    4.00    1.00
   4  -5   1  400.56    9.00
   4  -5   1  390.76    9.70
   4  -5   1  383.56    8.80
  -4   5  -1  388.76    9.50
  -4   5  -1  398.76   10.00
  -4   5  -1  383.26    9.20
   3  -5   1   84.19    2.80
   3  -5   1   87.39    2.90
   3  -5   1   76.89    3.30
  -3   5  -1   84.09    3.00
  -3   5  -1   89.79    3.40
   2  -5   1   33.60    1.60
   2  -5   1   32.20    1.90
   2  -5   1   34.10    1.60
  -2   5  -1   32.90    1.70
  -2   5  -1   33.00    1.90
  -2   5  -1   34.00    1.60
   1  -5   1   31.60    1.80
  -1   5  -1   26.90    1.40
  -1   5  -1   30.20    1.40
   0  -5   1   64.29    2.20
   0  -5   1   60.99    2.10
   0  -5   1   63.89    2.50
   0   5  -1   66.29    2.10
   0   5  -1   66.49    2.60
   0   5  -1   62.89    2.10
  -1  -5   1   80.09    2.80
  -1  -5   1   80.09    2.50
  -1  -5   1   79.69    2.60
   1   5  -1   82.49    2.40
   1   5  -1   85.39    2.50
  -2  -5   1   50.49    1.90
  -2  -5   1   50.29    2.10
   2   5  -1   50.59    2.20
   2   5  -1   50.09    1.80
   2   5  -1   52.19    2.00
  -3  -5   1   85.29    2.70
  -3  -5   1   79.49    2.80
   3   5  -1   82.19    2.60
   3   5  -1   83.99    3.00
  -4  -5   1 2745.83   50.89
  -4  -5   1 2813.82   50.99
   4   5  -1 2788.32   51.59
  -5  -5   1  150.88    4.10
  -5  -5   1  142.69    4.00
   5   5  -1  145.39    4.60
   5   5  -1  140.69    4.20
  -6  -5   1  220.08    5.30
  -6  -5   1  214.28    5.30
   6   5  -1  220.88    6.30
   6   5  -1  222.48    6.00
  -7  -5   1   12.80    1.00
  -7  -5   1   11.20    0.90
   7   5  -1   10.60    1.40
   7   5  -1    9.50    1.50
  -8  -5   1    0.10    0.30
  -8  -5   1    0.40    0.40
   8   5  -1   -0.80    0.50
   9   5  -1    6.90    1.40
   9   5  -1    8.40    1.60
  10   5  -1    4.80    1.50
  10   5  -1    6.40    1.60
  10   5  -1    6.40    1.50
  11   5  -1    1.40    1.30
  11   5  -1    3.70    1.50
  11   5  -1    3.90    1.50
  12   5  -1   31.20    3.60
  12   5  -1   36.90    3.30
  12   5  -1   34.30    3.90
  10  -4   1   15.30    2.30
  10  -4   1   17.70    2.00
  10  -4   1   14.50    2.50
 -10   4  -1   14.70    1.70
 -10   4  -1   15.60    1.80
   9  -4   1   14.70    1.90
   9  -4   1   10.90    1.60
   9  -4   1   16.20    2.40
  -9   4  -1   14.10    1.80
   8  -4   1   85.89    4.10
   8  -4   1   81.09    3.70
   8  -4   1   81.19    4.20
  -8   4  -1   90.29    3.70
  -8   4  -1   86.89    3.70
   7  -4   1    5.40    1.30
   7  -4   1    5.30    1.10
   7  -4   1    7.10    1.40
  -7   4  -1    5.00    1.10
  -7   4  -1    4.10    1.30
  -7   4  -1    7.50    1.30
   6  -4   1  106.79    4.10
   6  -4   1  107.39    3.80
   6  -4   1  102.49    4.30
  -6   4  -1  104.09    4.80
  -6   4  -1  102.79    3.90
  -6   4  -1  110.59    4.00
   5  -4   1  198.98    6.10
   5  -4   1  200.68    5.50
   5  -4   1  211.98    5.90
  -5   4  -1  214.28    5.90
  -5   4  -1  202.38    6.60
  -5   4  -1  206.28    5.90
   4  -4   1    9.10    1.30
   4  -4   1    7.60    0.90
  -4   4  -1    8.90    1.20
  -4   4  -1    9.20    1.30
  -4   4  -1    9.60    1.20
   3  -4   1   27.10    1.70
   3  -4   1   30.50    1.50
   3  -4   1   29.40    1.50
  -3   4  -1   27.30    1.70
  -3   4  -1   28.00    1.60
   2  -4   1   11.70    0.90
   2  -4   1   12.00    1.10
   2  -4   1   12.90    0.90
  -2   4  -1   13.00    1.00
  -2   4  -1   12.80    1.10
   1  -4   1   99.59    2.80
   1  -4   1   97.49    3.20
   1  -4   1  100.59    2.70
  -1   4  -1  100.19    2.80
  -1   4  -1   98.79    2.80
  -1   4  -1  105.59    3.30
   0  -4   1   34.80    1.60
   0  -4   1   36.70    1.40
   0  -4   1   37.20    1.40
   0   4  -1   34.80    1.70
   0   4  -1   34.00    1.30
   0   4  -1   36.20    1.30
  -1  -4   1  614.44   12.80
  -1  -4   1  668.33   12.40
   1   4  -1  644.24   12.50
   1   4  -1  662.73   13.10
   1   4  -1  639.84   12.40
  -2  -4   1   24.20    1.20
  -2  -4   1   23.70    1.30
   2   4  -1   23.90    1.10
   2   4  -1   24.50    1.40
  -3  -4   1  698.13   13.40
  -3  -4   1  683.63   13.40
   3   4  -1  675.53   13.40
   3   4  -1  674.63   13.80
  -4  -4   1  236.38    5.30
  -4  -4   1  228.98    5.30
   4   4  -1  219.58    5.40
   4   4  -1  219.68    5.70
  -5  -4   1  183.58    4.50
  -5  -4   1  186.48    4.50
   5   4  -1  186.08    5.00
   5   4  -1  190.78    5.20
  -6  -4   1  514.95   10.40
  -6  -4   1  524.45   10.40
   6   4  -1  528.45   11.70
   6   4  -1  517.35   11.40
  -7  -4   1  206.98    4.50
  -7  -4   1  209.48    4.60
   7   4  -1  209.98    6.20
   7   4  -1  200.08    5.90
   8   4  -1    1.40    0.80
   8   4  -1    0.50    0.80
   9   4  -1   23.90    2.20
   9   4  -1   25.10    2.20
   9   4  -1   26.60    2.70
  10   4  -1   85.99    5.10
  10   4  -1   94.39    4.50
  10   4  -1   84.79    4.20
  11   4  -1   32.10    3.00
  11   4  -1   36.70    3.70
  11   4  -1   38.50    3.40
  12   4  -1   13.70    2.50
  12   4  -1   13.30    2.40
  12   4  -1   16.80    3.20
  11  -3   1    2.30    1.20
  11  -3   1   -0.40    1.20
  10  -3   1   25.80    2.40
  10  -3   1   20.70    2.90
  10  -3   1   29.00    2.70
 -10   3  -1   22.10    1.90
   9  -3   1   26.80    2.70
   9  -3   1   28.60    2.50
   9  -3   1   25.50    3.00
  -9   3  -1   26.80    2.00
  -9   3  -1   27.90    2.10
   8  -3   1   -1.90    0.80
   8  -3   1   -0.60    0.60
   8  -3   1    1.20    0.80
  -8   3  -1    2.20    0.80
  -8   3  -1    0.50    0.70
   7  -3   1   12.00    1.70
   7  -3   1   13.10    1.50
   7  -3   1   11.10    1.70
  -7   3  -1   17.40    2.50
  -7   3  -1   12.00    1.40
  -7   3  -1    9.80    1.40
   6  -3   1  147.39    5.10
   6  -3   1  154.18    5.10
   6  -3   1  148.89    4.60
  -6   3  -1  136.79    5.50
  -6   3  -1  148.69    4.70
  -6   3  -1  144.99    4.70
   5  -3   1  141.49    4.20
   5  -3   1  136.89    4.60
   5  -3   1  137.49    4.50
  -5   3  -1  130.49    4.90
  -5   3  -1  143.69    4.40
  -5   3  -1  139.69    4.40
   4  -3   1   48.20    2.10
   4  -3   1   46.20    2.20
   4  -3   1   49.20    2.30
  -4   3  -1   47.00    2.50
  -4   3  -1   54.29    2.30
  -4   3  -1   47.90    2.20
   3  -3   1  104.19    3.60
   3  -3   1  102.89    3.40
   3  -3   1  115.89    3.20
  -3   3  -1  107.89    3.30
  -3   3  -1  110.89    3.60
  -3   3  -1  110.69    3.50
   2  -3   1  403.46    8.40
   2  -3   1  412.46    8.40
   2  -3   1  414.86    8.90
  -2   3  -1  405.36    8.70
  -2   3  -1  416.86    8.90
  -2   3  -1  404.46    8.50
   1  -3   1   -0.10    0.10
   1  -3   1   -0.30    0.20
   1  -3   1   -0.20    0.20
  -1   3  -1    0.10    0.10
  -1   3  -1    0.10    0.30
  -1   3  -1    0.30    0.20
   0  -3   1 1455.75   26.80
   0   3  -1 1437.46   26.90
  -1  -3   1 4979.80  139.69
   1   3  -1 4725.23  138.99
  -2  -3   1 9006.10  228.18
   2   3  -1 9999.00  230.78
  -3  -3   1 1667.43   31.00
   3   3  -1 1701.53   31.20
   3   3  -1 1718.23   31.40
  -4  -3   1  473.95    9.50
   4   3  -1  486.05   10.00
   4   3  -1  485.25   10.10
  -5  -3   1  631.44   12.10
   5   3  -1  629.54   12.90
   5   3  -1  630.74   13.10
  -6  -3   1  106.59    2.60
   6   3  -1  103.69    3.50
   7   3  -1    1.20    0.60
   7   3  -1    0.90    0.60
   8   3  -1   95.99    3.90
   8   3  -1   97.69    4.80
   8   3  -1   96.09    4.00
   9   3  -1   15.90    2.30
   9   3  -1   21.40    2.00
   9   3  -1   20.90    2.10
  10   3  -1   88.49    5.20
  10   3  -1   90.39    4.30
  10   3  -1   99.59    4.50
  11   3  -1   12.80    2.80
  11   3  -1   11.20    2.00
  11   3  -1    7.50    2.10
  12   3  -1   -0.50    1.20
  12   3  -1    0.30    1.50
  12   3  -1    1.90    1.20
  11  -2   1   14.00    2.30
  11  -2   1   15.20    2.10
  11  -2   1   10.40    2.40
  10  -2   1    4.10    1.30
  10  -2   1    2.00    1.10
  10  -2   1    1.50    1.40
 -10   2  -1    2.40    0.90
   9  -2   1    8.90    1.80
   9  -2   1   11.60    1.70
   9  -2   1   11.40    1.90
  -9   2  -1   13.00    1.50
  -9   2  -1   12.00    1.40
   8  -2   1    0.90    0.80
   8  -2   1    2.50    1.00
   8  -2   1    1.80    0.80
  -8   2  -1    0.40    0.60
  -8   2  -1    1.00    0.70
   7  -2   1  277.17    7.40
   7  -2   1  261.57    7.70
   7  -2   1  269.87    8.00
  -7   2  -1  280.77    7.20
  -7   2  -1  272.67    7.00
   6  -2   1  181.48    5.70
   6  -2   1  173.98    5.20
   6  -2   1  172.98    5.50
  -6   2  -1  167.38    6.00
  -6   2  -1  182.58    5.50
  -6   2  -1  176.98    5.20
   5  -2   1   57.99    2.50
   5  -2   1   54.79    2.60
   5  -2   1   56.89    2.70
  -5   2  -1   55.59    2.90
  -5   2  -1   61.99    2.50
  -5   2  -1   57.89    2.50
   4  -2   1    2.80    0.60
   4  -2   1    2.60    0.60
   4  -2   1    3.90    0.80
  -4   2  -1    2.10    0.60
  -4   2  -1    1.50    0.70
  -4   2  -1    1.70    0.50
   3  -2   1  397.26    8.60
   3  -2   1  389.46    8.60
   3  -2   1  394.46    8.30
  -3   2  -1  387.96    8.90
  -3   2  -1  400.36    8.50
  -3   2  -1  397.76    8.50
   2  -2   1  630.84   12.00
   2  -2   1  588.94   12.00
   2  -2   1  608.44   12.30
  -2   2  -1  608.24   12.20
  -2   2  -1  639.94   12.10
  -2   2  -1  624.04   12.30
   1  -2   1  473.45    9.50
   1  -2   1  468.75    9.10
  -1   2  -1  491.35    9.50
  -1   2  -1  479.65    9.20
  -1   2  -1  466.85    9.10
   0  -2   1  768.62   14.50
   0   2  -1  784.32   14.60
  -1  -2   1  322.07    6.20
  -1  -2   1  331.27    6.40
   1   2  -1  309.27    6.40
   1   2  -1  327.47    6.40
  -2  -2   1 5554.34  143.39
  -3  -2   1  393.56    7.60
   3   2  -1  400.56    8.00
   3   2  -1  397.16    8.00
  -4  -2   1   64.89    1.70
  -4  -2   1   63.09    1.80
   4   2  -1   63.99    2.10
   4   2  -1   61.99    2.20
  -5  -2   1   27.60    1.00
   5   2  -1   27.90    1.50
   5   2  -1   25.00    1.50
  -6  -2   1  129.79    2.80
   6   2  -1  131.19    4.10
   6   2  -1  129.79    4.00
   6   2  -1  122.89    4.80
   7   2  -1   16.00    2.20
   7   2  -1   10.40    1.30
   7   2  -1   13.70    1.40
   8   2  -1  177.28    5.60
   8   2  -1  179.88    6.70
   8   2  -1  171.28    5.60
   9   2  -1   63.99    3.30
   9   2  -1   68.89    4.30
   9   2  -1   62.39    3.40
  10   2  -1   25.60    2.80
  10   2  -1   28.50    2.50
  10   2  -1   32.90    2.70
  11   2  -1   30.00    3.00
  11   2  -1   29.20    3.10
  11   2  -1   33.30    3.00
  12   2  -1    3.30    1.90
  12   2  -1    5.60    1.70
  12   2  -1    5.10    1.60
  11  -1   1   24.00    3.10
  11  -1   1   18.60    2.50
  11  -1   1   26.20    2.60
  10  -1   1   56.89    3.40
  10  -1   1   53.79    3.70
  10  -1   1   43.30    3.40
 -10   1  -1   52.79    2.30
 -10   1  -1   48.30    2.30
   9  -1   1   41.70    3.10
   9  -1   1   42.90    3.20
   9  -1   1   49.30    3.00
  -9   1  -1   44.30    2.40
   8  -1   1  332.17    8.80
   8  -1   1  319.07    9.10
   8  -1   1  342.27    9.70
  -8   1  -1  334.07    8.10
  -8   1  -1  333.77    8.20
   7  -1   1   18.10    1.80
   7  -1   1   20.30    1.90
   7  -1   1   17.30    1.70
  -7   1  -1   18.60    1.60
   6  -1   1   61.19    2.90
   6  -1   1   63.59    2.80
   6  -1   1   63.29    3.10
  -6   1  -1   64.69    2.60
  -6   1  -1   61.69    2.60
   5  -1   1 1087.39   21.60
   5  -1   1 1064.09   22.00
   5  -1   1 1076.49   21.30
  -5   1  -1 1114.59   21.20
  -5   1  -1 1089.69   21.30
   4  -1   1  199.28    5.10
   4  -1   1  207.08    5.20
  -4   1  -1  202.38    5.00
  -4   1  -1  199.08    5.10
  -4   1  -1  194.18    5.60
   3  -1   1   82.59    2.70
   3  -1   1   83.59    2.80
   3  -1   1   84.59    2.60
  -3   1  -1   88.79    3.00
  -3   1  -1   81.49    2.60
  -3   1  -1   86.89    2.60
   2  -1   1 3102.49  118.49
  -2   1  -1 2925.81  118.99
   1  -1   1 8137.89  198.08
  -1   1  -1 7802.82  198.08
   0  -1   1 1461.15   51.29
  -1  -1   1  834.42   29.50
   1   1  -1  838.72   29.10
  -2  -1   1 7528.75  168.88
   2   1  -1 7322.07  165.78
  -3  -1   1   11.80    0.40
  -3  -1   1   11.60    0.40
   3   1  -1   10.00    0.70
  -4  -1   1    0.40    0.20
  -4  -1   1    0.30    0.20
   4   1  -1    0.40    0.40
   4   1  -1    0.30    0.30
   4   1  -1   -0.10    0.20
  -5  -1   1    2.20    0.30
  -5  -1   1    2.40    0.30
   5   1  -1    2.80    0.60
   5   1  -1    2.60    0.60
   5   1  -1    1.70    0.60
   6   1  -1  446.96   11.20
   6   1  -1  442.76   10.00
   6   1  -1  447.86    9.90
   7   1  -1  101.29    3.80
   7   1  -1  107.99    4.70
   7   1  -1  105.79    3.80
   8   1  -1   38.20    2.40
   8   1  -1   34.60    2.80
   8   1  -1   33.40    2.30
   9   1  -1   33.40    2.40
   9   1  -1   37.00    2.60
   9   1  -1   42.00    3.20
  10   1  -1   14.80    2.10
  10   1  -1   16.30    2.10
  10   1  -1   11.70    2.00
  11   1  -1    0.20    1.00
  11   1  -1    0.80    1.20
  11   1  -1    0.70    1.00
  12   1  -1    7.30    2.30
  12   1  -1    9.70    2.30
  12   1  -1    6.20    1.60
  12   0   1    0.30    1.20
  12   0   1    2.40    1.50
  11   0   1   22.20    3.10
  11   0   1   30.70    3.00
  11   0   1   26.40    2.70
  10   0   1   15.30    2.50
  10   0   1   17.30    2.50
 -10   0  -1   17.20    1.40
 -10   0  -1   14.90    1.30
   9   0   1    2.20    0.90
   9   0   1    2.00    1.00
   9   0   1    0.60    1.00
  -9   0  -1    1.10    0.90
  -9   0  -1    3.40    0.90
   8   0   1   12.00    1.70
   8   0   1   10.10    1.70
   8   0   1   13.20    1.70
  -8   0  -1   11.50    1.30
   7   0   1   64.19    3.20
   7   0   1   61.89    3.40
   7   0   1   63.39    3.00
  -7   0  -1   65.19    2.60
  -7   0  -1   63.59    2.70
   6   0   1   28.90    1.90
   6   0   1   25.70    2.00
   6   0   1   26.10    1.80
  -6   0  -1   29.60    1.70
  -6   0  -1   27.60    1.70
   5   0   1   98.39    3.40
   5   0   1   95.69    3.70
  -5   0  -1   90.49    3.10
  -5   0  -1   97.19    3.10
   4   0   1   22.90    1.40
   4   0   1   24.00    1.40
  -4   0  -1   22.20    1.30
  -4   0  -1   25.60    1.30
   3   0   1  533.85   10.90
   3   0   1  540.25   11.30
   3   0   1  546.85   11.00
  -3   0  -1  554.24   10.90
  -3   0  -1  547.45   10.90
   2   0   1 1458.95   75.29
   1   0   1  161.28    3.20
   1   0   1  143.99    3.10
   1   0   1  138.29    3.10
  -1   0  -1  158.38    3.20
  -1   0  -1  126.59    3.10
  -1   0   1   52.39    1.50
   1   0  -1   52.69    1.50
   2   0  -1   51.69    1.30
   2   0  -1   53.49    1.30
   2   0  -1   50.39    1.80
  -3   0   1  434.96    8.10
  -3   0   1  433.96    8.10
   3   0  -1  445.26    8.60
   3   0  -1  432.86    8.60
  -4   0   1  203.18    4.20
  -4   0   1  207.68    4.20
   4   0  -1  208.68    4.90
   4   0  -1  205.48    4.80
  -5   0   1    7.10    0.50
   5   0  -1    7.60    0.90
   5   0  -1    7.60    0.80
  -6   0   1  220.98    4.50
   6   0  -1  216.58    6.70
   6   0  -1  215.48    5.70
   7   0  -1   61.09    2.80
   7   0  -1   63.69    3.50
   7   0  -1   65.79    2.90
   8   0  -1  241.28    7.90
   8   0  -1  234.58    6.70
   8   0  -1  227.58    6.80
   9   0  -1    5.20    1.20
   9   0  -1    8.50    1.60
   9   0  -1    7.60    1.80
  10   0  -1   80.39    3.90
  10   0  -1   83.89    4.70
  10   0  -1   72.09    4.10
  11   0  -1    1.60    1.00
  11   0  -1    1.30    1.00
  11   0  -1   -0.40    1.40
  12   1   1   11.00    2.00
  12   1   1   14.70    2.40
  11   1   1   12.80    2.40
  11   1   1   13.70    3.60
  11   1   1   14.30    2.10
  10   1   1  240.88    7.80
  10   1   1  253.87    8.30
 -10  -1  -1  242.98    6.00
 -10  -1  -1  252.27    6.00
   9   1   1   16.10    2.20
   9   1   1   17.50    2.70
   9   1   1   13.20    1.80
  -9  -1  -1   17.70    1.50
  -9  -1  -1   16.00    1.40
   8   1   1   74.79    4.10
   8   1   1   77.69    3.60
   8   1   1   74.29    3.60
  -8  -1  -1   74.29    3.00
  -8  -1  -1   77.39    2.90
   7   1   1   47.90    2.60
   7   1   1   49.80    2.70
   7   1   1   48.10    3.00
  -7  -1  -1   47.00    2.20
  -7  -1  -1   46.00    2.20
   6   1   1   69.09    3.00
   6   1   1   69.99    3.00
   6   1   1   65.19    3.30
  -6  -1  -1   67.59    2.70
  -6  -1  -1   69.99    2.60
   5   1   1  273.67    6.70
   5   1   1  245.28    6.50
  -5  -1  -1  269.57    6.20
  -5  -1  -1  258.97    6.30
   4   1   1  184.68    4.80
   4   1   1  185.78    4.80
  -4  -1  -1  174.88    4.60
  -4  -1  -1  194.98    4.60
   3   1   1  247.98    5.70
   3   1   1  250.57    5.70
  -3  -1  -1  249.88    5.60
  -3  -1  -1  241.58    5.60
   2   1   1 4342.27  132.59
  -2  -1  -1 4267.77  132.29
   1   1   1  762.12   39.30
  -1  -1  -1  865.31   42.10
   0  -1  -1  652.03   28.90
  -1   1   1 2119.59   65.29
   1  -1  -1 2141.59   63.49
  -2   1   1  467.85    8.80
  -2   1   1  484.45    8.80
  -2   1   1  467.95    9.60
   2  -1  -1  463.65    9.50
   2  -1  -1  455.55    9.30
   2  -1  -1  470.15    8.90
  -3   1   1    9.10    0.90
  -3   1   1    9.70    0.60
   3  -1  -1    8.10    0.60
   3  -1  -1    9.30    0.90
   3  -1  -1    7.90    0.60
  -4   1   1   67.19    1.90
  -4   1   1   68.49    1.90
  -4   1   1   59.79    2.80
   4  -1  -1   64.89    2.20
   4  -1  -1   66.49    2.30
   4  -1  -1   65.79    2.70
  -5   1   1  941.91   17.40
  -5   1   1  928.21   17.40
   5  -1  -1  921.61   18.20
   5  -1  -1  897.51   19.20
   5  -1  -1  937.11   18.20
  -6   1   1   21.70    1.10
   6  -1  -1   22.00    1.60
   6  -1  -1   21.70    1.50
  -7   1   1  123.99    2.90
   7  -1  -1  119.79    4.10
   7  -1  -1  128.99    4.40
   7  -1  -1  122.99    4.90
   8  -1  -1    6.20    1.50
   8  -1  -1    7.00    1.20
   9  -1  -1    0.20    0.70
   9  -1  -1    0.00    0.70
   9  -1  -1    1.20    0.90
  10  -1  -1   -0.30    0.90
  10  -1  -1    4.30    1.40
  10  -1  -1    2.70    1.30
  11  -1  -1   51.59    3.40
  11  -1  -1   44.60    3.70
  11  -1  -1   51.89    5.90
  12   2   1    2.50    1.80
  12   2   1    4.50    2.00
  12   2   1    5.10    1.60
  11   2   1    3.00    1.50
  11   2   1    1.10    1.00
  11   2   1    2.30    1.10
  10   2   1   22.70    2.60
  10   2   1   16.60    2.30
  10   2   1   20.40    2.60
 -10  -2  -1   18.40    1.40
 -10  -2  -1   20.60    1.50
   9   2   1    5.60    1.30
   9   2   1    5.70    1.40
  -9  -2  -1    7.20    1.10
  -9  -2  -1    5.20    0.90
   8   2   1   22.90    2.00
   8   2   1   21.60    2.00
   8   2   1   22.20    2.20
  -8  -2  -1   24.20    1.70
  -8  -2  -1   21.10    1.50
   7   2   1   52.99    3.20
   7   2   1   52.59    2.80
   7   2   1   52.59    2.70
  -7  -2  -1   49.80    2.30
  -7  -2  -1   47.70    2.20
   6   2   1    2.60    0.80
   6   2   1    3.10    0.80
  -6  -2  -1    2.50    0.70
  -6  -2  -1    3.80    0.70
   5   2   1   99.99    3.50
   5   2   1  100.29    3.40
  -5  -2  -1   98.59    3.10
  -5  -2  -1   97.29    3.20
   4   2   1    7.60    0.90
   4   2   1    6.80    0.90
  -4  -2  -1    7.00    0.80
  -4  -2  -1    9.20    0.90
   3   2   1 6284.77  190.18
  -3  -2  -1 6258.57  193.08
   2   2   1 5065.49  151.78
  -2  -2  -1 5348.96  157.28
   1   2   1    8.50    0.70
   1   2   1    9.10    0.60
  -1  -2  -1    9.10    0.60
   0   2   1  180.98    4.00
   0   2   1  174.78    3.60
   0   2   1  178.48    3.60
   0  -2  -1  170.78    4.00
   0  -2  -1  180.98    3.70
   0  -2  -1  181.08    3.70
  -1   2   1  260.97    5.40
  -1   2   1  250.17    5.30
  -1   2   1  249.88    5.10
   1  -2  -1  255.77    5.10
   1  -2  -1  259.97    5.40
   1  -2  -1  255.57    5.20
  -2   2   1  244.58    5.30
  -2   2   1  243.58    5.10
  -2   2   1  244.18    5.70
   2  -2  -1  250.07    5.10
   2  -2  -1  247.98    5.40
   2  -2  -1  232.18    5.40
  -3   2   1   64.69    2.60
  -3   2   1   63.79    2.00
   3  -2  -1   65.09    2.00
   3  -2  -1   62.69    2.20
   3  -2  -1   64.49    2.40
  -4   2   1  930.81   19.40
  -4   2   1  935.31   17.90
   4  -2  -1  965.20   18.40
   4  -2  -1  923.11   18.90
   4  -2  -1  954.10   18.10
  -5   2   1  454.25   11.40
  -5   2   1  465.15    9.50
   5  -2  -1  464.85   10.80
   5  -2  -1  473.45   10.30
  -6   2   1    0.00    0.50
  -6   2   1    0.30    0.40
   6  -2  -1    0.30    0.50
   6  -2  -1   -0.20    0.50
   6  -2  -1    0.20    0.50
  -7   2   1   45.00    1.70
  -7   2   1   44.00    1.70
   7  -2  -1   42.70    2.70
   7  -2  -1   43.80    2.40
   7  -2  -1   43.20    2.50
   8  -2  -1  220.88    6.40
   8  -2  -1  208.78    6.70
   8  -2  -1  218.68    7.40
   9  -2  -1   14.20    1.80
   9  -2  -1   18.10    2.10
   9  -2  -1   14.20    2.10
  10  -2  -1   26.70    2.70
  10  -2  -1   24.80    2.80
  10  -2  -1   23.30    2.30
  11  -2  -1    8.80    1.90
  11  -2  -1   10.10    1.80
  11  -2  -1    9.60    2.20
  12   3   1   31.10    5.30
  12   3   1   39.80    3.80
  12   3   1   33.90    3.30
  11   3   1    1.30    1.30
  11   3   1    0.90    1.10
  11   3   1   -0.50    1.10
  10   3   1    2.40    1.20
  10   3   1    3.10    1.40
  10   3   1    0.90    1.20
 -10  -3  -1    2.70    0.70
 -10  -3  -1    3.60    0.80
   9   3   1   44.30    3.00
   9   3   1   40.90    2.90
  -9  -3  -1   45.00    2.60
  -9  -3  -1   42.20    2.20
   8   3   1   21.40    2.00
   8   3   1   24.40    2.40
   8   3   1   21.10    2.00
  -8  -3  -1   22.50    2.30
  -8  -3  -1   22.10    1.60
   7   3   1    8.60    1.40
   7   3   1   10.20    1.40
  -7  -3  -1    9.10    1.20
  -7  -3  -1    8.30    1.10
   6   3   1  371.86    9.00
   6   3   1  380.56    9.20
  -6  -3  -1  373.76    8.60
  -6  -3  -1  371.16    8.50
   5   3   1  182.48    5.20
  -5  -3  -1  190.58    5.00
  -5  -3  -1  190.18    5.00
   4   3   1 1456.05   27.50
   4   3   1 1413.66   27.20
  -4  -3  -1 1443.76   27.10
  -4  -3  -1 1416.06   27.10
   3   3   1 2536.35  111.09
  -3  -3  -1 2602.44  116.39
   2   3   1 3917.21  133.59
  -2  -3  -1 4023.90  138.29
   1   3   1  335.27    7.20
   1   3   1  331.17    6.70
   1   3   1  325.37    6.70
  -1  -3  -1  334.17    7.10
  -1  -3  -1  330.57    6.80
   0   3   1  248.38    5.10
   0   3   1  243.38    5.60
   0   3   1  251.77    5.20
   0  -3  -1  242.78    5.60
   0  -3  -1  253.37    5.20
   0  -3  -1  259.37    5.20
  -1   3   1  306.47    6.60
  -1   3   1  301.37    6.30
  -1   3   1  306.87    6.10
   1  -3  -1  284.47    6.10
   1  -3  -1  298.27    6.10
   1  -3  -1  291.57    6.60
  -2   3   1  261.97    5.50
  -2   3   1  259.47    6.00
  -2   3   1  248.58    5.80
   2  -3  -1  264.07    6.00
   2  -3  -1  253.07    5.50
  -3   3   1  390.36    8.30
  -3   3   1  386.16    8.90
  -3   3   1  380.66    8.10
   3  -3  -1  376.26    8.50
   3  -3  -1  389.36    8.60
   3  -3  -1  391.96    8.00
  -4   3   1   37.20    1.70
  -4   3   1   37.00    1.70
   4  -3  -1   37.90    1.90
   4  -3  -1   37.90    1.70
   4  -3  -1   40.70    2.00
  -5   3   1   60.19    3.20
  -5   3   1   60.59    2.30
  -5   3   1   61.59    2.30
   5  -3  -1   62.19    2.40
   5  -3  -1   64.79    2.80
   5  -3  -1   61.99    2.80
  -6   3   1   17.10    1.20
  -6   3   1   14.80    2.10
  -6   3   1   16.00    1.20
   6  -3  -1   16.20    1.40
   6  -3  -1   14.80    1.50
   6  -3  -1   14.70    1.50
  -7   3   1   59.19    3.70
  -7   3   1   63.79    2.30
  -7   3   1   60.09    2.30
   7  -3  -1   63.09    2.90
   7  -3  -1   56.59    4.60
   7  -3  -1   64.49    3.30
  -8   3   1   13.40    0.90
  -8   3   1   13.40    0.90
   8  -3  -1   14.60    2.00
   8  -3  -1    8.50    1.30
   8  -3  -1   16.60    1.60
   9  -3  -1   33.10    2.80
   9  -3  -1   34.80    2.40
   9  -3  -1   32.60    2.70
  10  -3  -1    3.00    1.30
  10  -3  -1    3.30    1.10
  10  -3  -1    4.10    1.60
  11  -3  -1    5.50    2.00
  11  -3  -1    3.50    1.40
  11  -3  -1    2.90    1.30
  12   4   1   72.79    4.80
  12   4   1   69.29    4.50
  11   4   1   47.30    4.00
  11   4   1   53.99    3.70
  11   4   1   57.89    4.00
  10   4   1    1.80    1.20
  10   4   1    0.70    0.90
  10   4   1    1.70    1.00
 -10  -4  -1    0.80    0.60
 -10  -4  -1    1.10    0.60
   9   4   1   11.50    1.80
   9   4   1   13.20    2.00
   9   4   1    5.90    2.20
  -9  -4  -1   11.90    1.40
   8   4   1    1.30    0.80
   8   4   1    2.50    1.00
  -8  -4  -1    3.50    0.90
  -8  -4  -1    3.50    0.80
   7   4   1   44.20    2.70
   7   4   1   46.70    2.70
  -7  -4  -1   49.60    2.40
   6   4   1  293.57    7.70
   6   4   1  303.97    8.00
  -6  -4  -1  302.77    7.40
  -6  -4  -1  309.97    7.50
   5   4   1  368.56    9.00
   5   4   1  365.16    8.60
  -5  -4  -1  374.26    8.50
  -5  -4  -1  361.76    8.50
   4   4   1  346.27    8.10
   4   4   1  373.26    8.60
  -4  -4  -1  343.87    8.20
  -4  -4  -1  369.06    8.20
   3   4   1  291.27    7.00
   3   4   1  283.57    6.60
  -3  -4  -1  302.17    7.00
  -3  -4  -1  294.97    6.80
   2   4   1  602.84   11.70
   2   4   1  573.54   12.20
  -2  -4  -1  588.34   12.20
  -2  -4  -1  604.24   11.90
   1   4   1  184.38    4.70
   1   4   1  182.08    4.20
  -1  -4  -1  177.98    4.30
  -1  -4  -1  164.38    4.50
  -1  -4  -1  177.98    4.20
   0   4   1  559.94   11.60
   0   4   1  555.54   11.00
   0  -4  -1  574.44   11.00
   0  -4  -1  566.84   11.10
  -1   4   1  210.38    4.70
  -1   4   1  210.98    4.90
  -1   4   1  217.98    5.30
   1  -4  -1  209.88    4.80
   1  -4  -1  212.98    4.80
   1  -4  -1  202.78    5.30
  -2   4   1 1621.94   30.40
   2  -4  -1 1609.14   30.60
  -3   4   1 2422.26   44.80
   3  -4  -1 2416.66   45.00
  -4   4   1   80.49    3.50
  -4   4   1   83.29    3.00
  -4   4   1   79.79    2.80
   4  -4  -1   81.99    3.00
   4  -4  -1   81.29    2.70
   4  -4  -1   80.09    3.20
  -5   4   1   31.20    1.80
  -5   4   1   28.90    2.20
  -5   4   1   30.70    1.70
   5  -4  -1   28.80    2.00
   5  -4  -1   30.50    1.90
   5  -4  -1   29.30    1.70
  -6   4   1  205.58    7.20
  -6   4   1  213.08    5.50
  -6   4   1  208.48    5.50
   6  -4  -1  206.48    6.40
   6  -4  -1  203.38    6.20
   6  -4  -1  205.18    5.60
  -7   4   1  155.48    4.40
  -7   4   1  156.38    4.50
   7  -4  -1  159.28    5.60
   7  -4  -1  158.78    4.90
   7  -4  -1  158.58    5.50
  -8   4   1    5.10    0.80
  -8   4   1    8.00    1.00
   8  -4  -1    5.80    1.30
   8  -4  -1    4.90    1.40
   8  -4  -1    5.50    1.10
   9  -4  -1  137.49    5.80
   9  -4  -1  133.29    5.20
   9  -4  -1  141.49    5.70
  10  -4  -1    0.30    0.90
  10  -4  -1   -0.90    0.80
  10  -4  -1    0.50    1.30
  12   5   1    1.50    1.60
  12   5   1    4.20    1.90
  11   5   1    9.20    2.00
  11   5   1    6.40    2.70
  11   5   1    8.70    1.90
 -11  -5  -1    9.60    1.00
 -11  -5  -1   10.70    1.10
  10   5   1   18.50    2.90
  10   5   1   22.80    3.30
  10   5   1   18.30    2.40
 -10  -5  -1   20.40    1.70
   9   5   1    3.40    1.20
   9   5   1    2.90    1.10
  -9  -5  -1    3.70    0.90
  -9  -5  -1    3.80    0.90
   8   5   1  141.79    5.30
   8   5   1  135.39    5.00
  -8  -5  -1  131.29    4.30
  -8  -5  -1  131.49    4.40
   7   5   1   79.19    3.90
   7   5   1   90.79    3.90
  -7  -5  -1   80.79    3.20
  -7  -5  -1   83.99    3.30
   6   5   1  252.77    7.20
   6   5   1  243.98    6.70
  -6  -5  -1  243.98    6.50
  -6  -5  -1  242.88    6.50
   5   5   1 2174.68   41.90
   5   5   1 2210.28   42.50
  -5  -5  -1 2369.96   44.10
  -5  -5  -1 2183.68   41.90
   4   5   1  367.56    9.00
   4   5   1  369.56    8.50
  -4  -5  -1  370.46    8.70
  -4  -5  -1  378.66    8.70
   3   5   1  370.46    8.10
  -3  -5  -1  371.56    8.40
  -3  -5  -1  364.96    8.60
   2   5   1   43.70    1.80
   2   5   1   43.00    1.70
   2   5   1   43.40    2.10
  -2  -5  -1   44.80    1.90
  -2  -5  -1   43.20    2.10
   1   5   1   78.99    2.40
   1   5   1   76.39    2.90
   1   5   1   79.19    2.40
  -1  -5  -1   79.29    2.50
  -1  -5  -1   75.69    2.50
  -1  -5  -1   78.19    2.90
   0   5   1  622.14   12.50
   0   5   1  644.54   12.60
   0   5   1  647.14   13.40
   0  -5  -1  641.34   12.70
   0  -5  -1  649.93   12.60
   0  -5  -1  630.24   13.40
  -1   5   1  765.52   15.80
  -1   5   1  778.62   14.90
  -1   5   1  770.52   15.10
   1  -5  -1  782.42   15.90
   1  -5  -1  759.22   15.10
  -2   5   1  566.14   11.60
  -2   5   1  571.64   12.30
   2  -5  -1  567.24   12.40
   2  -5  -1  574.84   11.60
   2  -5  -1  578.04   11.70
  -3   5   1   95.69    3.60
  -3   5   1   93.29    4.90
  -3   5   1   99.49    3.10
   3  -5  -1   99.69    3.60
   3  -5  -1   94.89    3.00
   3  -5  -1  100.49    3.20
  -4   5   1  111.39    5.00
  -4   5   1  118.79    3.80
  -4   5   1  128.39    4.60
   4  -5  -1  126.29    3.70
   4  -5  -1  123.59    4.30
   4  -5  -1  123.49    3.90
  -5   5   1   78.29    3.10
  -5   5   1   71.49    3.70
  -5   5   1   77.89    3.00
   5  -5  -1   69.99    3.40
   5  -5  -1   73.99    2.80
   5  -5  -1   79.19    3.20
  -6   5   1   -0.50    0.50
  -6   5   1   -0.10    0.60
  -6   5   1   -1.30    0.50
   6  -5  -1    0.00    0.50
   6  -5  -1    0.50    0.70
   6  -5  -1    0.60    0.60
  -7   5   1   58.19    2.60
   7  -5  -1   58.79    3.10
   7  -5  -1   58.79    2.80
   7  -5  -1   58.69    3.40
  -8   5   1    3.30    0.80
  -8   5   1    5.90    1.00
  -8   5   1   -0.10    1.00
   8  -5  -1    4.10    1.10
   8  -5  -1    4.60    1.30
   8  -5  -1    2.50    0.90
   9  -5  -1    0.30    1.30
   9  -5  -1    0.60    0.70
   9  -5  -1    1.20    0.90
  10  -5  -1   16.30    2.10
  10  -5  -1   15.50    2.70
  10  -5  -1   16.90    3.60
  12   6   1    5.50    1.90
  12   6   1    9.00    2.10
  11   6   1    4.70    1.90
  11   6   1    7.10    1.80
  11   6   1    9.00    2.20
 -11  -6  -1    6.00    1.00
 -11  -6  -1    6.20    1.00
  10   6   1    1.50    1.00
  10   6   1    1.40    1.00
 -10  -6  -1   -0.20    0.60
   9   6   1   47.70    3.10
   9   6   1   50.79    3.30
  -9  -6  -1   52.19    2.50
  -9  -6  -1   49.50    2.60
   8   6   1   55.59    3.50
   8   6   1   50.69    3.00
  -8  -6  -1   57.99    2.80
  -8  -6  -1   59.39    2.80
   7   6   1    0.80    0.80
   7   6   1    2.30    0.90
  -7  -6  -1    4.50    1.00
  -7  -6  -1    0.90    0.70
   6   6   1    7.70    1.40
   6   6   1   10.30    1.40
  -6  -6  -1    7.40    1.20
  -6  -6  -1    7.90    1.20
   5   6   1    0.90    0.60
   5   6   1    1.70    0.80
  -5  -6  -1    0.70    0.60
  -5  -6  -1    0.60    0.60
   4   6   1    0.50    0.40
   4   6   1    0.80    0.60
  -4  -6  -1    0.60    0.60
  -4  -6  -1    1.40    0.60
   3   6   1  217.98    5.40
   3   6   1  222.38    6.20
   3   6   1  207.28    5.60
  -3  -6  -1  228.08    6.10
  -3  -6  -1  209.98    5.70
   2   6   1   53.79    2.10
   2   6   1   52.99    2.10
   2   6   1   54.79    2.60
  -2  -6  -1   54.99    2.20
  -2  -6  -1   48.50    2.40
   1   6   1    2.10    0.50
   1   6   1    3.30    0.60
   1   6   1    2.90    0.80
  -1  -6  -1    2.70    0.70
  -1  -6  -1    3.70    0.70
  -1  -6  -1    6.00    0.90
   0   6   1   83.89    3.30
   0   6   1   80.59    2.70
   0   6   1   88.79    2.70
   0  -6  -1   88.09    2.90
   0  -6  -1   88.49    3.40
   0  -6  -1   87.69    2.80
  -1   6   1  663.23   13.40
  -1   6   1  661.43   14.30
  -1   6   1  665.13   13.20
   1  -6  -1  658.03   14.30
   1  -6  -1  653.23   13.30
   1  -6  -1  669.33   13.40
  -2   6   1   84.09    3.30
  -2   6   1   80.99    2.80
  -2   6   1   83.59    3.10
   2  -6  -1   88.59    3.50
   2  -6  -1   85.99    2.90
   2  -6  -1   84.79    2.90
  -3   6   1  151.88    4.40
  -3   6   1  150.18    4.90
   3  -6  -1  146.89    4.20
   3  -6  -1  155.18    5.10
   3  -6  -1  152.78    4.40
  -4   6   1  238.48    6.60
  -4   6   1  226.78    7.00
  -4   6   1  221.98    6.10
   4  -6  -1  229.38    6.20
   4  -6  -1  242.48    6.00
  -5   6   1    3.50    0.90
  -5   6   1    5.30    1.20
  -5   6   1    6.30    1.10
   5  -6  -1    5.10    1.30
   5  -6  -1    6.30    1.10
   5  -6  -1    3.50    0.70
  -6   6   1  176.98    5.30
  -6   6   1  168.88    5.40
   6  -6  -1  157.68    5.90
   6  -6  -1  180.68    5.70
   6  -6  -1  172.18    5.20
  -7   6   1  145.89    4.70
  -7   6   1  144.79    4.70
   7  -6  -1  139.39    5.70
   7  -6  -1  144.09    5.20
   7  -6  -1  146.19    4.90
  -8   6   1    3.00    1.40
  -8   6   1    7.40    1.20
   8  -6  -1    6.60    1.20
   8  -6  -1    8.20    1.80
   8  -6  -1    7.00    1.30
  -9   6   1   -0.10    0.60
   9  -6  -1    1.70    1.40
   9  -6  -1    0.10    0.80
   9  -6  -1    1.70    0.90
  12   7   1    8.60    2.20
  12   7   1    5.00    2.00
  11   7   1   -0.70    1.30
  11   7   1    0.20    1.30
 -11  -7  -1    0.30    0.80
  10   7   1   24.50    2.70
  10   7   1   15.30    2.50
 -10  -7  -1   22.10    1.80
 -10  -7  -1   17.40    1.80
   9   7   1    7.00    1.50
   9   7   1    8.50    1.80
  -9  -7  -1   10.10    1.40
   8   7   1   14.20    2.20
   8   7   1    9.90    1.60
  -8  -7  -1   10.60    1.50
  -8  -7  -1   14.30    1.70
   7   7   1  315.57    8.50
   7   7   1  333.17    9.40
  -7  -7  -1  306.37    8.30
  -7  -7  -1  319.47    8.40
   6   7   1  116.79    4.20
   6   7   1  122.19    4.90
  -6  -7  -1  121.89    4.40
  -6  -7  -1  118.39    4.40
   5   7   1   65.59    2.80
   5   7   1   71.19    3.50
  -5  -7  -1   65.89    3.10
  -5  -7  -1   67.79    3.20
   4   7   1  507.55   11.10
   4   7   1  508.75   12.10
  -4  -7  -1  503.65   11.70
  -4  -7  -1  503.75   11.50
   3   7   1  207.98    5.60
   3   7   1  211.28    6.30
  -3  -7  -1  204.78    6.10
  -3  -7  -1  205.98    5.70
   2   7   1   47.30    2.10
   2   7   1   46.30    2.60
  -2  -7  -1   49.00    2.60
  -2  -7  -1   47.70    2.20
   1   7   1  491.05   10.50
   1   7   1  505.55   10.50
   1   7   1  487.45   11.60
  -1  -7  -1  494.75   10.70
  -1  -7  -1  492.15   11.50
  -1  -7  -1  509.75   10.90
   0   7   1   57.69    2.30
   0   7   1   54.19    2.20
   0   7   1   59.79    2.90
   0  -7  -1   57.49    2.80
   0  -7  -1   60.89    2.40
   0  -7  -1   58.19    2.30
  -1   7   1  200.88    6.00
  -1   7   1  193.18    5.10
  -1   7   1  192.78    5.20
   1  -7  -1  198.98    5.20
   1  -7  -1  195.68    6.00
   1  -7  -1  202.98    5.20
  -2   7   1    3.50    1.00
  -2   7   1    2.70    0.80
  -2   7   1    3.90    0.80
   2  -7  -1    2.30    0.90
   2  -7  -1    1.90    0.60
   2  -7  -1    2.50    0.60
  -3   7   1  337.47    8.10
  -3   7   1  339.47    8.80
  -3   7   1  333.77    8.90
   3  -7  -1  340.07    9.10
   3  -7  -1  345.57    8.10
   3  -7  -1  348.57    8.20
  -4   7   1    6.40    1.30
  -4   7   1    3.50    0.90
  -4   7   1    4.60    1.00
   4  -7  -1    4.40    0.90
   4  -7  -1    4.70    1.20
   4  -7  -1    4.60    0.80
  -5   7   1   33.80    2.40
  -5   7   1   31.80    2.20
   5  -7  -1   35.00    2.20
   5  -7  -1   33.80    2.10
   5  -7  -1   36.90    2.80
  -6   7   1   25.40    2.30
  -6   7   1   24.80    2.10
   6  -7  -1   26.90    2.10
   6  -7  -1   26.70    2.00
   6  -7  -1   26.90    2.50
  -7   7   1    6.10    1.20
  -7   7   1    6.60    1.30
  -7   7   1    6.20    1.90
   7  -7  -1    8.10    1.50
   7  -7  -1    5.10    1.50
   7  -7  -1    7.10    1.30
  -8   7   1   10.00    1.40
  -8   7   1   10.10    1.40
   8  -7  -1    9.80    1.70
   8  -7  -1   12.50    2.20
   8  -7  -1   13.60    1.80
  -9   7   1    1.30    0.80
  -9   7   1   -0.10    0.80
   9  -7  -1    0.60    1.10
   9  -7  -1    1.50    1.20
  11   8   1    8.60    1.90
  11   8   1    5.00    1.80
 -11  -8  -1    7.10    1.20
 -11  -8  -1    5.50    1.20
  10   8   1    2.20    1.30
 -10  -8  -1    2.10    1.00
 -10  -8  -1    2.80    0.90
   9   8   1   71.59    3.90
   9   8   1   66.89    4.80
  -9  -8  -1   72.59    3.40
   8   8   1   64.79    3.40
   8   8   1   67.59    4.10
  -8  -8  -1   60.09    3.20
   7   8   1   35.60    2.90
   7   8   1   32.40    2.40
  -7  -8  -1   35.50    2.50
   6   8   1    2.90    1.10
   6   8   1    1.60    0.80
  -6  -8  -1    1.40    1.20
  -6  -8  -1    1.20    0.80
   5   8   1   35.00    2.10
   5   8   1   34.60    2.60
  -5  -8  -1   34.90    2.30
  -5  -8  -1   38.70    2.50
   4   8   1   15.90    1.40
   4   8   1   16.30    1.80
  -4  -8  -1   13.30    1.40
   3   8   1  145.79    5.20
  -3  -8  -1  128.29    4.80
  -3  -8  -1  136.59    4.50
   2   8   1   13.10    1.20
   2   8   1   13.80    1.60
   2   8   1   12.10    1.10
  -2  -8  -1   11.10    1.50
  -2  -8  -1   17.00    1.40
   1   8   1   20.70    1.90
   1   8   1   21.10    1.40
   1   8   1   20.50    1.40
  -1  -8  -1   20.20    1.50
  -1  -8  -1   21.10    1.60
  -1  -8  -1   18.20    1.80
   0   8   1  594.94   12.70
   0   8   1  606.84   14.10
   0  -8  -1  614.74   12.90
   0  -8  -1  610.14   13.10
  -1   8   1    2.10    0.70
  -1   8   1    1.00    0.70
  -1   8   1    2.10    0.60
   1  -8  -1    2.00    0.90
   1  -8  -1    3.10    0.70
   1  -8  -1    0.30    0.50
  -2   8   1   72.19    3.10
  -2   8   1   71.09    3.50
  -2   8   1   72.69    3.30
   2  -8  -1   76.09    3.00
   2  -8  -1   73.49    3.60
   2  -8  -1   78.79    3.00
  -3   8   1  149.29    5.20
  -3   8   1  150.48    4.70
  -3   8   1  165.28    5.60
   3  -8  -1  140.39    5.50
   3  -8  -1  149.59    4.70
   3  -8  -1  156.48    4.80
  -4   8   1  258.27    7.00
  -4   8   1  238.88    8.60
  -4   8   1  255.37    7.60
   4  -8  -1  256.07    6.90
   4  -8  -1  249.48    7.90
   4  -8  -1  255.37    7.00
  -5   8   1  232.88    7.20
  -5   8   1  237.68    6.90
   5  -8  -1  236.58    6.70
   5  -8  -1  233.38    7.80
   5  -8  -1  244.48    6.90
  -6   8   1   11.30    1.70
  -6   8   1    7.40    1.40
   6  -8  -1    8.00    1.20
   6  -8  -1    7.90    1.30
   6  -8  -1    9.90    1.80
  -7   8   1   12.50    1.70
  -7   8   1   13.20    1.80
   7  -8  -1    8.90    1.40
   7  -8  -1   12.80    2.20
   7  -8  -1   13.80    1.80
  -8   8   1    2.20    1.10
   8  -8  -1    3.80    1.30
   8  -8  -1    2.00    0.80
  11   9   1   -0.50    1.40
 -11  -9  -1    0.30    0.90
 -11  -9  -1    1.70    1.00
  10   9   1   16.30    2.60
  10   9   1   19.50    2.50
 -10  -9  -1   15.50    1.90
 -10  -9  -1   16.40    2.00
   9   9   1    6.90    1.60
   9   9   1    8.00    1.90
  -9  -9  -1    6.00    1.30
  -9  -9  -1    4.40    1.40
   8   9   1   54.09    3.10
  -8  -9  -1   54.49    3.20
  -8  -9  -1   54.79    3.20
   7   9   1    5.60    1.50
   7   9   1    7.80    1.40
  -7  -9  -1    8.80    1.60
  -7  -9  -1    7.10    1.40
   6   9   1  151.08    5.00
   6   9   1  154.48    6.00
  -6  -9  -1  143.99    5.40
  -6  -9  -1  150.58    5.40
   5   9   1  147.99    5.70
   5   9   1  130.09    4.80
   5   9   1  139.49    4.60
  -5  -9  -1  142.19    5.10
  -5  -9  -1  140.79    5.20
   4   9   1   29.60    1.90
   4   9   1   28.40    2.40
   4   9   1   26.90    1.90
  -4  -9  -1   29.50    2.30
  -4  -9  -1   28.00    2.10
   3   9   1  221.28    7.20
   3   9   1  227.18    6.20
   3   9   1  218.38    6.00
  -3  -9  -1  233.38    6.50
  -3  -9  -1  226.38    7.00
   2   9   1  117.69    3.90
   2   9   1  118.99    4.90
   2   9   1  109.29    3.80
  -2  -9  -1  117.59    4.70
  -2  -9  -1  117.89    4.10
   1   9   1   23.20    2.20
   1   9   1   26.70    1.70
   1   9   1   28.70    1.70
  -1  -9  -1   27.50    1.90
  -1  -9  -1   23.10    2.10
  -1  -9  -1   28.30    1.90
   0   9   1   20.50    1.60
   0   9   1   19.00    2.00
   0   9   1   18.30    1.40
   0  -9  -1   18.00    1.60
   0  -9  -1   16.60    1.90
   0  -9  -1   18.40    1.50
  -1   9   1  379.76    9.10
  -1   9   1  372.76   10.20
  -1   9   1  374.06    8.90
   1  -9  -1  393.56    9.20
   1  -9  -1  370.96   10.20
   1  -9  -1  384.16    9.20
  -2   9   1   52.49    2.80
  -2   9   1   60.79    2.80
  -2   9   1   58.69    3.30
   2  -9  -1   60.99    2.80
   2  -9  -1   50.69    3.30
   2  -9  -1   61.19    2.80
  -3   9   1   58.49    2.90
  -3   9   1   62.99    3.60
   3  -9  -1   63.49    3.00
   3  -9  -1   63.69    3.00
   3  -9  -1   67.19    3.80
  -4   9   1   62.09    3.10
  -4   9   1   61.79    3.50
   4  -9  -1   59.69    3.20
   4  -9  -1   55.89    3.70
   4  -9  -1   61.79    3.10
  -5   9   1    7.20    1.40
  -5   9   1    9.90    1.50
   5  -9  -1    7.30    1.70
   5  -9  -1    7.40    1.40
   5  -9  -1    6.90    1.30
  -6   9   1   19.30    2.20
  -6   9   1   16.70    2.00
  -6   9   1   23.50    3.20
   6  -9  -1   17.00    1.80
   6  -9  -1   16.90    1.90
   6  -9  -1   13.10    2.30
  -7   9   1   11.80    1.90
  -7   9   1   11.40    1.80
   7  -9  -1    7.20    3.50
   7  -9  -1    7.80    1.30
   7  -9  -1    8.80    1.60
  -8   9   1    0.80    1.20
  -8   9   1   -2.00    1.10
   8  -9  -1    0.00    1.00
   8  -9  -1   -1.10    0.80
  11  10   1   21.00    3.30
 -11 -10  -1   23.30    2.90
 -11 -10  -1   18.50    2.00
  10  10   1  122.99    6.20
  10  10   1  115.89    5.30
 -10 -10  -1  115.99    4.80
 -10 -10  -1  112.59    4.60
   9  10   1    3.50    1.40
   9  10   1    8.30    2.00
  -9 -10  -1    8.70    1.70
  -9 -10  -1    9.10    1.60
   8  10   1    4.00    1.50
   8  10   1    4.60    1.30
  -8 -10  -1    4.80    1.20
  -8 -10  -1    6.10    1.40
   7  10   1   17.40    1.80
  -7 -10  -1   19.70    2.20
  -7 -10  -1   19.70    2.20
   6  10   1  205.68    7.40
   6  10   1  197.88    6.10
  -6 -10  -1  196.98    6.60
  -6 -10  -1  199.48    6.70
   5  10   1   99.39    4.90
   5  10   1   96.69    4.40
   5  10   1   99.09    3.90
  -5 -10  -1  106.59    4.40
  -5 -10  -1  105.89    4.60
   4  10   1   19.10    1.70
   4  10   1   24.60    2.40
   4  10   1   20.70    1.80
  -4 -10  -1   20.50    2.10
  -4 -10  -1   22.50    2.00
   3  10   1    5.30    1.00
   3  10   1    4.20    0.90
   3  10   1    5.00    1.30
  -3 -10  -1    4.00    1.10
  -3 -10  -1    6.50    1.40
   2  10   1  260.07    6.90
   2  10   1  273.17    8.30
   2  10   1  257.27    6.90
  -2 -10  -1  259.07    7.20
  -2 -10  -1  250.07    7.90
   1  10   1    5.10    1.00
   1  10   1    5.90    1.10
   1  10   1    6.40    1.50
  -1 -10  -1    4.80    1.10
  -1 -10  -1    3.60    1.00
  -1 -10  -1    5.50    1.40
   0  10   1  167.38    5.20
   0  10   1  176.78    5.20
   0  10   1  170.98    6.40
   0 -10  -1  163.98    6.20
   0 -10  -1  169.38    5.50
   0 -10  -1  171.98    5.40
  -1  10   1  225.38    6.30
  -1  10   1  233.98    6.50
  -1  10   1  219.78    7.40
   1 -10  -1  226.58    6.60
   1 -10  -1  221.08    6.40
   1 -10  -1  216.38    7.50
  -2  10   1  112.39    4.20
  -2  10   1  112.49    5.00
   2 -10  -1  112.49    4.20
   2 -10  -1  117.09    5.20
   2 -10  -1  116.19    4.30
  -3  10   1  233.58    7.70
  -3  10   1  228.78    6.80
   3 -10  -1  233.88    6.80
   3 -10  -1  224.18    6.80
   3 -10  -1  233.18    8.00
  -4  10   1   27.00    2.20
  -4  10   1   23.30    2.40
   4 -10  -1   21.00    2.00
   4 -10  -1   26.50    2.10
   4 -10  -1   22.00    2.80
  -5  10   1    2.40    1.00
  -5  10   1    1.40    0.90
  -5  10   1    1.70    1.10
   5 -10  -1    0.90    0.80
   5 -10  -1    0.20    1.30
   5 -10  -1    1.50    0.80
  -6  10   1    2.70    1.40
  -6  10   1    5.50    1.40
   6 -10  -1    4.30    1.20
   6 -10  -1    3.20    1.10
  -7  10   1    5.70    1.60
  -7  10   1    9.50    1.80
   7 -10  -1    8.20    1.90
   7 -10  -1    9.30    1.70
  10  11   1   55.79    4.50
 -10 -11  -1   55.29    3.60
 -10 -11  -1   53.59    3.50
   9  11   1    1.80    1.50
   9  11   1    5.30    1.50
  -9 -11  -1    6.90    1.50
  -9 -11  -1    5.90    1.70
   8  11   1    6.00    1.40
   8  11   1    5.60    1.50
   8  11   1    6.20    1.80
  -8 -11  -1    8.30    1.60
  -8 -11  -1    5.60    1.60
   7  11   1   22.70    2.10
   7  11   1   27.40    2.90
  -7 -11  -1   22.70    2.40
  -7 -11  -1   22.60    2.50
   6  11   1   15.70    1.80
   6  11   1   16.70    2.40
  -6 -11  -1   12.20    2.00
  -6 -11  -1   12.10    1.90
   5  11   1    1.10    0.80
  -5 -11  -1    0.30    0.90
  -5 -11  -1   -0.20    0.90
   4  11   1   79.19    3.70
   4  11   1   76.29    4.30
  -4 -11  -1   73.69    4.00
  -4 -11  -1   82.49    3.90
   3  11   1   26.50    2.60
  -3 -11  -1   27.00    2.30
  -3 -11  -1   31.70    2.70
   2  11   1   48.00    2.60
   2  11   1   42.10    3.20
  -2 -11  -1   44.10    2.70
  -2 -11  -1   42.90    3.20
   1  11   1  198.28    7.30
   1  11   1  214.38    6.10
  -1 -11  -1  200.08    6.30
  -1 -11  -1  209.68    6.60
  -1 -11  -1  187.88    7.40
   0  11   1    6.70    1.20
   0  11   1    8.30    1.70
   0 -11  -1    9.10    1.50
   0 -11  -1    9.30    1.60
  -1  11   1   62.29    3.90
  -1  11   1   63.39    3.10
   1 -11  -1   62.69    3.20
   1 -11  -1   63.59    3.30
  -2  11   1   88.29    3.80
  -2  11   1   84.79    4.50
   2 -11  -1   95.49    4.00
   2 -11  -1   82.69    3.70
   2 -11  -1   80.29    4.60
  -3  11   1   35.90    3.00
  -3  11   1   38.80    2.60
   3 -11  -1   37.80    3.30
   3 -11  -1   36.00    2.50
   3 -11  -1   33.40    2.40
  -4  11   1    3.00    1.20
   4 -11  -1    1.00    0.80
   4 -11  -1    0.20    1.40
   4 -11  -1    0.40    0.80
   5 -11  -1   29.50    2.50
   5 -11  -1   31.10    2.50
   6 -11  -1    2.50    1.20
  10  12   1    1.80    1.70
 -10 -12  -1    2.30    1.70
 -10 -12  -1   -2.30    1.20
   9  12   1    4.70    1.80
  -9 -12  -1    4.30    1.40
  -9 -12  -1    6.50    1.70
   8  12   1   20.60    2.50
   8  12   1   17.50    2.80
  -8 -12  -1   24.50    2.60
  -8 -12  -1   21.00    2.80
   7  12   1   70.09    3.60
   7  12   1   78.09    4.90
   7  12   1   65.89    3.70
  -7 -12  -1   70.59    4.90
  -7 -12  -1   73.99    4.20
   6  12   1   24.20    2.20
   6  12   1   25.90    2.90
  -6 -12  -1   26.80    2.90
  -6 -12  -1   21.80    2.80
   5  12   1    6.60    1.60
   5  12   1    7.20    1.80
  -5 -12  -1    9.60    2.00
  -5 -12  -1    5.40    1.60
   4  12   1   73.89    4.40
  -4 -12  -1   73.59    5.00
   3  12   1   27.40    2.80
  -3 -12  -1   27.40    2.70
   2  12   1    7.30    1.60
  -2 -12  -1    3.80    1.20
   1  12   1    5.70    1.70
  -1 -12  -1    4.00    1.20
  -1 -12  -1    6.50    1.40
   0  12   1  172.88    6.90
   0 -12  -1  162.58    6.00
   0 -12  -1  172.68    5.80
  -1  12   1   17.10    2.60
   1 -12  -1   17.70    2.00
   1 -12  -1   15.90    1.90
  -2  12   1    1.20    0.90
  -2  12   1    0.10    1.00
  -2  12   1    0.50    0.90
   2 -12  -1   -0.70    0.70
   2 -12  -1    0.10    1.20
   2 -12  -1    0.20    0.70
  -3  12   1    7.80    1.80
   3 -12  -1    7.30    1.50
   3 -12  -1   10.90    1.70
   3 -12  -1    8.70    2.40
  -4  12   1    3.20    1.30
  -4  12   1    3.60    1.50
   4 -12  -1    2.90    1.10
   4 -12  -1    3.10    1.20
  -5  12   1    8.20    2.00
  -5  12   1    8.90    2.00
   5 -12  -1    7.50    1.60
   9  13   1   13.80    2.80
  -9 -13  -1   10.80    3.10
  -9 -13  -1   12.50    2.20
   8  13   1   -2.60    1.40
  -8 -13  -1    0.50    1.20
   7  13   1    3.00    1.70
  -7 -13  -1    2.00    1.10
   6  13   1   22.10    2.50
   6  13   1   22.90    3.10
   6  13   1   25.30    2.40
  -6 -13  -1   25.40    2.70
   5  13   1   38.90    3.50
   5  13   1   22.70    2.10
   5  13   1   31.60    2.60
  -5 -13  -1   30.10    2.70
   4  13   1   24.50    2.90
  -4 -13  -1   26.80    4.70
  -4 -13  -1   26.30    2.60
   3  13   1   43.80    3.60
  -3 -13  -1   46.70    3.60
  -3 -13  -1   51.09    3.30
   2  13   1   17.30    2.00
   2  13   1   15.90    2.50
  -2 -13  -1   23.40    3.00
  -2 -13  -1   17.50    2.20
   1  13   1   58.29    3.20
   1  13   1   64.09    4.30
  -1 -13  -1   62.69    4.20
  -1 -13  -1   55.99    3.40
   0  13   1   13.80    1.80
   0  13   1   25.50    2.90
   0  13   1   14.40    2.00
   0 -13  -1   20.10    2.10
   0 -13  -1   15.00    2.50
   0 -13  -1   13.20    1.80
  -1  13   1   26.60    2.20
  -1  13   1   24.80    2.90
  -1  13   1   23.80    2.70
   1 -13  -1   22.00    2.40
   1 -13  -1   20.70    2.20
   1 -13  -1   23.60    3.50
  -2  13   1    5.90    1.50
  -2  13   1   10.90    2.10
   2 -13  -1    7.70    1.60
   2 -13  -1    9.20    1.80
  -3  13   1   22.40    2.50
  -3  13   1   16.70    2.70
   3 -13  -1   20.70    2.30
   3 -13  -1   18.60    2.30
  -4  13   1   14.90    2.40
  -4  13   1   16.60    2.60
   4 -13  -1   18.50    3.80
   4 -13  -1   15.70    2.20
   8  14   1   13.40    4.70
  -8 -14  -1   10.50    2.10
  -8 -14  -1   13.10    2.40
   7  14   1    1.80    1.70
  -7 -14  -1    3.10    1.40
  -7 -14  -1    5.50    2.00
   6  14   1    6.70    2.20
  -6 -14  -1    8.30    1.80
  -6 -14  -1    8.40    2.20
   5  14   1    2.70    1.70
  -5 -14  -1    2.40    1.60
  -5 -14  -1    3.00    1.40
   4  14   1   22.60    3.00
  -4 -14  -1   23.50    2.60
  -4 -14  -1   21.40    3.00
   3  14   1    1.30    1.40
  -3 -14  -1   -0.30    1.00
  -3 -14  -1   -1.30    1.40
   2  14   1    1.60    1.50
  -2 -14  -1    2.60    1.20
   1  14   1   54.99    4.20
  -1 -14  -1   57.69    3.60
   0  14   1    0.10    1.40
   0 -14  -1    0.80    1.00
   0 -14  -1    2.90    1.30
  -1  14   1    5.30    1.80
   1 -14  -1    1.20    0.90
   1 -14  -1    2.70    1.10
  -2  14   1   11.10    2.30
   2 -14  -1   12.80    2.70
   2 -14  -1   13.30    3.10
   6  15   1    2.00    2.20
  -6 -15  -1    3.50    1.60
   5  15   1   16.30    3.00
  -5 -15  -1   16.70    2.60
   4  15   1    7.40    2.10
  -4 -15  -1    6.50    1.70
   3  15   1   10.50    2.60
  -3 -15  -1   10.90    2.10
   2  15   1   69.79    5.20
  -2 -15  -1   71.59    4.30
   1  15   1   25.90    3.60
  -1 -15  -1   21.90    2.90
   0  15   1    7.80    2.10
   0 -15  -1    5.00    2.30
  -1  15   1    7.60    2.20
   1 -15  -1    9.20    2.10
   1 -15  -1    6.90    1.70
   1 -15   2   29.90    2.90
   1 -15   2   24.70    2.70
  -1  15  -2   26.20    4.10
   0 -15   2    1.80    1.30
   0  15  -2   -0.10    2.40
  -1 -15   2   15.60    2.20
   1  15  -2   17.30    3.10
  -2 -15   2   16.70    2.30
   2  15  -2   12.50    2.60
  -3 -15   2    1.70    1.20
   3  15  -2    0.30    1.60
  -4 -15   2   -1.60    1.10
   4  15  -2    0.10    1.50
  -5 -15   2   32.40    3.70
  -5 -15   2   31.00    3.00
   5  15  -2   36.50    4.70
  -6 -15   2   -1.90    1.80
  -6 -15   2    0.30    1.30
   6  15  -2    4.30    3.00
   3 -14   2   17.60    2.50
   3 -14   2   22.20    2.60
  -3  14  -2   19.30    3.20
   2 -14   2   63.29    4.00
   2 -14   2   66.99    4.00
  -2  14  -2   61.19    4.70
   1 -14   2    0.50    1.00
   1 -14   2   -0.60    0.90
  -1  14  -2   -2.50    1.40
   0 -14   2    3.50    1.30
   0 -14   2    3.70    1.30
   0  14  -2   -0.50    1.50
  -1 -14   2    4.40    1.30
   1  14  -2    1.10    1.40
  -2 -14   2   27.90    2.60
  -2 -14   2   31.10    3.30
   2  14  -2   30.20    3.40
  -3 -14   2   58.09    3.70
  -3 -14   2   62.99    4.30
   3  14  -2   66.09    4.70
  -4 -14   2   11.30    2.20
  -4 -14   2   11.90    2.00
   4  14  -2   15.30    2.70
  -5 -14   2   -1.40    0.90
   5  14  -2   -1.50    1.30
  -6 -14   2    0.60    1.20
   6  14  -2    2.80    1.70
   7  14  -2    0.90    1.50
   4 -13   2   51.19    4.10
  -4  13  -2   72.99    5.10
   3 -13   2   22.40    2.40
   3 -13   2   19.60    2.30
  -3  13  -2   18.00    2.90
   2 -13   2    2.90    1.20
   2 -13   2    2.10    1.10
  -2  13  -2    2.90    1.60
   1 -13   2    5.00    1.40
   1 -13   2    6.30    1.90
   1 -13   2    5.80    1.30
  -1  13  -2    4.80    1.70
  -1  13  -2    4.90    1.30
  -1  13  -2    1.60    1.00
   0 -13   2   52.59    3.90
   0 -13   2   52.49    3.40
   0 -13   2   54.29    3.20
   0  13  -2   50.29    3.00
   0  13  -2   46.60    3.00
   0  13  -2   48.40    3.90
  -1 -13   2   25.00    3.10
  -1 -13   2   21.60    2.30
   1  13  -2   26.70    2.10
   1  13  -2   25.30    2.90
  -2 -13   2   97.49    4.40
   2  13  -2  100.29    4.10
   2  13  -2   89.29    5.20
  -3 -13   2   -0.40    0.80
   3  13  -2    0.60    1.20
   3  13  -2    0.40    0.80
   3  13  -2   -0.20    0.70
  -4 -13   2   10.40    1.90
   4  13  -2   10.80    1.70
   4  13  -2    8.20    2.00
   4  13  -2    9.20    1.50
  -5 -13   2    2.00    1.10
  -5 -13   2    1.50    1.20
   5  13  -2    1.00    0.70
   5  13  -2    2.40    1.40
   5  13  -2    3.50    1.10
  -6 -13   2    0.50    1.20
  -6 -13   2    0.70    1.00
   6  13  -2   -0.10    1.00
   6  13  -2   -0.20    1.20
   6  13  -2   -0.60    0.90
  -7 -13   2    5.90    1.60
  -7 -13   2    7.80    1.60
   7  13  -2    7.40    2.50
   7  13  -2    6.60    1.90
  -8 -13   2    7.00    1.60
  -8 -13   2    3.20    1.30
   8  13  -2    3.70    2.00
  -9 -13   2   59.59    3.20
  -9 -13   2   65.89    3.40
   9  13  -2   60.79    4.90
   5 -12   2   25.00    2.90
   5 -12   2   19.70    2.30
  -5  12  -2   22.00    3.00
   4 -12   2    3.60    1.30
   4 -12   2    2.30    1.10
  -4  12  -2    3.10    1.50
  -4  12  -2    3.00    1.50
   3 -12   2    1.90    1.00
   3 -12   2    2.80    1.10
  -3  12  -2    1.70    1.40
  -3  12  -2    1.70    1.10
  -3  12  -2    3.00    1.20
   2 -12   2   42.00    2.80
   2 -12   2   47.40    3.00
   2 -12   2   43.90    3.60
  -2  12  -2   48.70    3.70
  -2  12  -2   50.89    3.10
  -2  12  -2   51.89    3.20
   1 -12   2    4.80    1.20
   1 -12   2    7.20    1.40
   1 -12   2    7.70    1.80
  -1  12  -2    3.80    1.50
  -1  12  -2    7.00    1.90
  -1  12  -2    7.80    1.50
   0 -12   2   58.79    3.40
   0 -12   2   60.59    3.20
   0  12  -2   56.49    3.00
   0  12  -2   60.79    4.10
  -1 -12   2    4.00    1.20
   1  12  -2    4.00    1.50
   1  12  -2    5.40    1.20
  -2 -12   2   72.29    4.20
  -2 -12   2   78.79    3.80
   2  12  -2   79.99    3.50
   2  12  -2   77.69    4.60
  -3 -12   2   60.39    3.30
  -3 -12   2   59.89    3.70
   3  12  -2   58.79    3.90
   3  12  -2   57.19    3.00
   3  12  -2   63.69    3.20
  -4 -12   2   10.00    1.70
  -4 -12   2   13.40    2.10
   4  12  -2    8.80    1.30
   4  12  -2    9.60    2.00
   4  12  -2   13.90    1.70
  -5 -12   2    0.70    0.90
  -5 -12   2    1.10    1.10
   5  12  -2    0.10    0.80
   5  12  -2   -1.30    0.90
  -6 -12   2   23.60    2.50
  -6 -12   2   31.10    2.50
   6  12  -2   27.10    3.00
   6  12  -2   27.50    2.40
  -7 -12   2    9.20    1.70
  -7 -12   2    8.10    1.50
   7  12  -2   10.20    1.60
   7  12  -2    8.90    2.00
   7  12  -2    8.80    1.70
  -8 -12   2    6.20    1.40
  -8 -12   2    7.30    1.40
   8  12  -2    2.90    1.50
   8  12  -2    7.00    1.50
  -9 -12   2    9.80    1.40
  -9 -12   2    8.50    1.40
   9  12  -2    8.60    2.30
   6 -11   2   36.10    2.90
   6 -11   2   42.10    3.00
  -6  11  -2   40.10    3.60
  -6  11  -2   43.60    3.70
   5 -11   2    4.10    1.20
   5 -11   2    2.60    1.10
  -5  11  -2    3.80    1.50
  -5  11  -2    5.00    1.50
   4 -11   2    3.10    1.10
   4 -11   2    2.90    1.50
   4 -11   2    5.00    1.20
  -4  11  -2    1.90    1.10
  -4  11  -2    6.30    1.70
  -4  11  -2    3.60    1.50
   3 -11   2    1.30    0.80
   3 -11   2    2.50    1.00
  -3  11  -2    2.80    1.20
  -3  11  -2    2.50    1.10
  -3  11  -2    3.20    1.10
   2 -11   2   17.00    1.80
   2 -11   2   18.00    1.80
  -2  11  -2   14.70    1.70
  -2  11  -2   15.60    2.30
   1 -11   2   21.10    2.10
   1 -11   2   22.00    3.80
  -1  11  -2   19.10    1.80
  -1  11  -2   18.20    2.30
   0 -11   2  275.67    8.70
   0 -11   2  271.37    7.60
   0 -11   2  275.67    7.90
   0  11  -2  273.77    7.40
   0  11  -2  269.97    9.00
  -1 -11   2   56.09    2.90
  -1 -11   2   51.49    3.00
  -1 -11   2   54.99    3.40
   1  11  -2   53.09    3.60
   1  11  -2   54.49    2.70
  -2 -11   2   27.60    2.60
  -2 -11   2   29.10    2.10
   2  11  -2   27.00    2.00
   2  11  -2   25.50    2.60
   2  11  -2   29.60    2.00
  -3 -11   2    2.10    1.00
  -3 -11   2    0.00    0.70
   3  11  -2    0.70    0.50
   3  11  -2    0.90    0.70
   3  11  -2   -0.10    0.80
  -4 -11   2    1.70    0.80
  -4 -11   2    1.90    1.00
   4  11  -2    1.60    0.80
   4  11  -2    1.80    0.80
   4  11  -2    2.10    1.00
  -5 -11   2  119.59    4.80
  -5 -11   2  122.19    4.70
   5  11  -2  116.69    4.60
   5  11  -2  124.39    4.40
   5  11  -2  110.39    5.40
  -6 -11   2   33.50    2.60
  -6 -11   2   36.60    2.50
   6  11  -2   33.60    2.60
   6  11  -2   32.50    5.00
   6  11  -2   32.20    2.30
  -7 -11   2   38.90    2.60
  -7 -11   2   35.90    2.50
   7  11  -2   39.30    2.60
   7  11  -2   38.00    3.40
   7  11  -2   37.80    2.80
  -8 -11   2    8.10    1.40
  -8 -11   2    5.70    1.20
   8  11  -2    6.90    1.80
   8  11  -2    4.50    1.60
  -9 -11   2   29.00    1.90
   9  11  -2   25.40    3.20
   9  11  -2   27.90    2.60
  10  11  -2    7.80    2.20
   7 -10   2   63.69    3.70
   7 -10   2   73.99    4.10
  -7  10  -2   70.59    4.40
  -7  10  -2   60.19    4.30
   6 -10   2   17.60    2.20
   6 -10   2   15.80    2.10
  -6  10  -2   16.20    2.40
  -6  10  -2   16.90    2.50
   5 -10   2   10.50    1.60
   5 -10   2   15.20    2.60
   5 -10   2   12.40    1.80
  -5  10  -2   10.80    2.00
  -5  10  -2   14.30    2.20
   4 -10   2   45.50    5.40
   4 -10   2   45.00    2.70
   4 -10   2   46.80    2.80
  -4  10  -2   48.30    4.00
  -4  10  -2   40.60    4.60
   3 -10   2   -0.40    0.50
   3 -10   2   -0.80    0.50
  -3  10  -2    1.10    0.80
  -3  10  -2    0.70    0.80
  -3  10  -2    1.00    1.00
   2 -10   2   33.50    2.30
   2 -10   2   32.30    2.20
  -2  10  -2   32.50    2.30
  -2  10  -2   27.80    2.70
  -2  10  -2   30.00    2.20
   1 -10   2  106.79    4.10
   1 -10   2  101.19    3.90
   1 -10   2  103.89    4.80
  -1  10  -2  108.59    5.00
  -1  10  -2   98.69    3.90
  -1  10  -2  103.99    3.90
   0 -10   2    0.00    0.50
   0 -10   2    0.30    0.60
   0 -10   2    1.30    1.00
   0  10  -2   -0.10    0.50
   0  10  -2    0.90    0.90
   0  10  -2    0.70    0.60
  -1 -10   2   58.59    2.80
  -1 -10   2   52.19    2.90
  -1 -10   2   53.09    3.20
   1  10  -2   54.29    2.70
   1  10  -2   54.29    2.60
   1  10  -2   65.89    3.60
  -2 -10   2  261.57    7.80
  -2 -10   2  261.47    7.10
   2  10  -2  251.17    6.80
   2  10  -2  255.27    6.90
   2  10  -2  279.77    8.40
  -3 -10   2    6.40    1.20
  -3 -10   2    6.90    1.40
   3  10  -2    8.70    1.30
   3  10  -2    7.10    1.50
   3  10  -2    7.10    1.20
  -4 -10   2   84.99    3.80
  -4 -10   2   92.79    3.80
   4  10  -2   88.59    3.70
   4  10  -2   90.29    4.40
   4  10  -2   89.49    3.50
  -5 -10   2   36.00    2.40
  -5 -10   2   33.40    2.30
   5  10  -2   32.50    2.70
   5  10  -2   38.20    2.50
   5  10  -2   33.30    2.10
  -6 -10   2   55.39    3.20
  -6 -10   2   52.69    2.80
   6  10  -2   50.79    3.00
   6  10  -2   53.69    3.50
   6  10  -2   57.79    2.90
  -7 -10   2   95.39    3.80
  -7 -10   2   92.89    3.70
   7  10  -2   93.29    3.90
   7  10  -2  103.79    5.00
  -8 -10   2   11.70    1.40
  -8 -10   2   11.50    1.40
   8  10  -2   12.80    1.70
   8  10  -2   12.20    2.30
  -9 -10   2   37.70    1.80
  -9 -10   2   39.20    1.70
   9  10  -2   37.00    3.40
   9  10  -2   37.10    2.70
  10  10  -2    0.90    1.30
  10  10  -2    4.20    1.60
   8  -9   2   59.89    4.20
   8  -9   2   43.40    3.40
  -8   9  -2   51.99    3.80
   7  -9   2    6.20    1.40
   7  -9   2    7.70    1.50
  -7   9  -2    7.10    1.80
   6  -9   2    0.10    0.60
   6  -9   2    2.40    1.40
   6  -9   2    1.10    0.80
  -6   9  -2    0.70    1.10
   5  -9   2   20.40    1.90
   5  -9   2   18.90    1.80
   5  -9   2   27.00    4.70
  -5   9  -2   22.90    2.40
  -5   9  -2   24.70    3.50
   4  -9   2   29.60    2.70
   4  -9   2   25.80    2.30
  -4   9  -2   24.80    2.30
  -4   9  -2   26.90    2.30
   3  -9   2  129.49    4.40
   3  -9   2  130.59    4.50
   3  -9   2  126.49    5.40
  -3   9  -2  124.39    4.70
  -3   9  -2  121.69    4.70
  -3   9  -2  128.19    5.40
   2  -9   2  222.98    7.30
   2  -9   2  223.68    6.30
   2  -9   2  229.58    6.30
  -2   9  -2  216.88    6.40
  -2   9  -2  222.08    6.40
   1  -9   2    7.20    1.10
   1  -9   2    4.60    1.20
   1  -9   2    6.20    1.00
  -1   9  -2    7.70    1.20
  -1   9  -2    9.40    1.30
   0  -9   2  103.79    4.40
   0  -9   2  102.29    3.70
   0  -9   2  103.49    3.90
   0   9  -2  106.99    3.70
   0   9  -2  108.59    4.70
   0   9  -2  109.39    3.70
  -1  -9   2    6.30    1.00
  -1  -9   2    9.30    1.30
  -1  -9   2    8.60    1.50
   1   9  -2   10.00    1.10
   1   9  -2    8.20    1.50
   1   9  -2    8.50    1.20
  -2  -9   2    4.20    0.90
  -2  -9   2    4.00    1.00
   2   9  -2    3.60    1.00
   2   9  -2    3.40    0.80
   2   9  -2    4.30    0.90
  -3  -9   2  142.29    5.00
  -3  -9   2  135.69    4.50
   3   9  -2  133.89    5.20
   3   9  -2  131.29    4.30
   3   9  -2  130.89    4.20
  -4  -9   2   44.80    2.40
  -4  -9   2   38.80    2.40
   4   9  -2   42.60    2.80
   4   9  -2   44.00    2.20
   4   9  -2   44.10    2.40
  -5  -9   2    1.10    0.80
  -5  -9   2    1.00    0.70
   5   9  -2    2.40    1.00
   5   9  -2    1.60    0.70
   5   9  -2    0.20    0.60
  -6  -9   2   12.90    1.40
  -6  -9   2    9.10    1.30
   6   9  -2   13.40    1.40
   6   9  -2    9.50    1.70
  -7  -9   2   -0.20    0.60
  -7  -9   2   -0.70    0.50
   7   9  -2    1.40    0.80
   7   9  -2   -0.70    0.80
  -8  -9   2   19.20    1.40
  -8  -9   2   17.70    1.40
   8   9  -2   20.00    2.00
   8   9  -2   15.90    2.40
   9   9  -2    1.40    1.00
  10   9  -2   43.80    3.60
  10   9  -2   46.00    3.20
  11   9  -2    3.20    1.70
   8  -8   2   45.20    3.00
   8  -8   2   40.80    3.00
   7  -8   2   40.70    2.70
   7  -8   2   35.60    2.60
   7  -8   2   37.80    3.40
  -7   8  -2   34.90    3.00
  -7   8  -2   37.70    3.50
   6  -8   2    2.40    1.00
   6  -8   2    3.20    1.60
   6  -8   2    4.00    1.10
  -6   8  -2    1.70    1.10
  -6   8  -2    4.60    1.40
  -6   8  -2    4.10    2.00
   5  -8   2   14.10    2.10
   5  -8   2   16.80    3.10
  -5   8  -2   16.10    2.20
  -5   8  -2   16.50    2.00
  -5   8  -2   17.50    2.50
   4  -8   2   15.30    1.50
   4  -8   2   18.60    1.70
   4  -8   2   18.30    2.10
  -4   8  -2   20.90    1.90
  -4   8  -2   18.10    1.90
  -4   8  -2   17.90    2.00
   3  -8   2  465.65   12.10
   3  -8   2  461.65   10.90
   3  -8   2  477.65   10.90
  -3   8  -2  486.75   12.20
  -3   8  -2  483.05   11.20
  -3   8  -2  486.95   11.50
   2  -8   2  207.18    6.80
   2  -8   2  217.68    5.90
   2  -8   2  217.38    5.90
  -2   8  -2  220.98    7.00
  -2   8  -2  217.18    6.00
  -2   8  -2  218.58    6.10
   1  -8   2   74.49    2.90
   1  -8   2   70.89    3.50
   1  -8   2   76.69    3.00
  -1   8  -2   74.69    3.60
  -1   8  -2   70.99    2.80
   0  -8   2  321.47    7.50
   0  -8   2  321.67    7.70
   0   8  -2  293.27    7.30
   0   8  -2  293.57    7.90
   0   8  -2  313.57    8.60
  -1  -8   2    3.50    0.80
  -1  -8   2    2.80    0.70
  -1  -8   2    4.40    1.00
   1   8  -2    4.00    1.10
   1   8  -2    4.40    0.80
   1   8  -2    4.20    0.80
  -2  -8   2  111.69    3.60
  -2  -8   2  108.69    4.10
   2   8  -2  108.09    3.50
   2   8  -2  111.49    3.60
   2   8  -2  107.79    4.30
  -3  -8   2  390.06    9.00
  -3  -8   2  382.96    9.40
   3   8  -2  363.86   10.10
   3   8  -2  393.26    8.70
   3   8  -2  389.26    9.90
  -4  -8   2   -0.20    0.40
  -4  -8   2    1.10    0.70
   4   8  -2    1.20    0.70
   4   8  -2    0.70    0.50
   4   8  -2    0.40    0.50
  -5  -8   2   69.29    2.90
  -5  -8   2   75.39    3.00
   5   8  -2   63.69    3.30
  -6  -8   2    7.80    1.10
   6   8  -2    7.70    1.50
   6   8  -2    7.20    1.10
  -7  -8   2   17.70    1.40
  -7  -8   2   14.30    1.30
   7   8  -2   18.30    2.10
   7   8  -2   17.80    1.70
  -8  -8   2   53.39    1.90
  -8  -8   2   55.79    1.90
   8   8  -2   50.69    2.90
   8   8  -2   51.69    3.30
   9   8  -2   12.70    1.70
   9   8  -2    9.50    1.80
  10   8  -2   -1.40    1.00
  10   8  -2   -0.60    1.00
  11   8  -2    0.40    1.30
  11   8  -2   -1.40    2.00
   9  -7   2    5.00    1.20
   9  -7   2    8.20    1.70
  -9   7  -2    1.90    1.60
  -9   7  -2    7.80    1.70
   8  -7   2   20.30    2.90
   8  -7   2   15.20    2.00
   8  -7   2   18.20    2.00
  -8   7  -2   16.20    2.20
   7  -7   2    6.70    1.30
   7  -7   2   10.60    1.60
  -7   7  -2    8.70    1.60
  -7   7  -2    6.50    1.70
  -7   7  -2    9.10    1.80
   6  -7   2   19.70    2.60
   6  -7   2   18.70    1.80
  -6   7  -2   16.00    2.10
  -6   7  -2   19.50    2.10
  -6   7  -2   18.50    2.60
   5  -7   2   22.00    1.80
   5  -7   2   20.80    1.70
   5  -7   2   23.30    2.30
  -5   7  -2   21.30    2.10
  -5   7  -2   22.90    2.00
  -5   7  -2   23.20    2.30
   4  -7   2   60.69    2.80
   4  -7   2   66.89    3.60
   4  -7   2   68.19    2.90
  -4   7  -2   65.99    3.50
  -4   7  -2   63.89    3.30
  -4   7  -2   61.49    3.10
   3  -7   2    0.20    0.40
   3  -7   2    1.30    0.70
   3  -7   2    1.50    0.60
  -3   7  -2    2.10    0.70
  -3   7  -2    0.60    0.50
  -3   7  -2    0.80    0.70
   2  -7   2   31.60    1.70
   2  -7   2   29.80    1.70
   2  -7   2   32.60    2.60
  -2   7  -2   30.90    2.20
  -2   7  -2   31.90    2.30
  -2   7  -2   32.60    1.90
   1  -7   2   35.10    1.80
   1  -7   2   29.80    2.10
   1  -7   2   31.30    1.70
  -1   7  -2   29.10    1.60
  -1   7  -2   30.60    2.20
  -1   7  -2   32.50    1.70
   0  -7   2    8.20    0.90
   0  -7   2    8.00    0.90
   0  -7   2    7.60    1.30
   0   7  -2    7.40    1.30
   0   7  -2    8.60    0.90
   0   7  -2    6.40    0.90
  -1  -7   2  155.58    4.30
  -1  -7   2  157.88    4.60
  -1  -7   2  167.38    5.00
   1   7  -2  155.68    4.30
   1   7  -2  161.48    4.40
   1   7  -2  160.18    5.20
  -2  -7   2   72.29    3.00
  -2  -7   2   74.19    2.70
   2   7  -2   73.79    2.70
   2   7  -2   72.69    2.60
   2   7  -2   72.79    3.20
  -3  -7   2  171.48    5.00
  -3  -7   2  176.58    4.80
   3   7  -2  174.78    5.00
   3   7  -2  166.88    5.40
   3   7  -2  179.28    4.70
  -4  -7   2  635.24   13.40
   4   7  -2  640.44   13.10
   4   7  -2  635.64   14.20
  -5  -7   2    8.10    1.10
  -5  -7   2    7.20    1.00
   5   7  -2    6.00    1.10
   5   7  -2    7.20    1.00
  -6  -7   2  148.99    4.30
  -6  -7   2  153.48    4.30
   6   7  -2  156.38    4.70
   6   7  -2  165.78    5.50
  -7  -7   2   92.19    2.80
  -7  -7   2   88.79    2.80
   7   7  -2   94.29    4.10
   8   7  -2    7.10    1.30
   8   7  -2    6.00    1.40
   9   7  -2   56.29    3.10
   9   7  -2   52.59    3.40
  10   7  -2   -0.30    0.90
  10   7  -2   -1.20    0.90
  11   7  -2    1.10    1.30
  11   7  -2   -1.00    1.20
  10  -6   2   21.70    2.50
  10  -6   2   18.30    2.40
 -10   6  -2   16.40    2.20
 -10   6  -2   20.20    2.50
   9  -6   2   12.50    1.90
   9  -6   2    8.80    1.60
  -9   6  -2    9.70    1.90
   8  -6   2   -0.50    0.60
   8  -6   2    1.40    0.90
   8  -6   2    2.20    1.30
  -8   6  -2    0.70    1.00
  -8   6  -2    0.40    1.00
  -8   6  -2   -0.70    0.80
   7  -6   2  116.59    4.60
   7  -6   2  111.39    5.20
   7  -6   2  118.99    4.60
  -7   6  -2  116.89    4.80
  -7   6  -2  120.19    4.90
  -7   6  -2  113.79    5.70
   6  -6   2   88.69    3.70
   6  -6   2   90.29    4.40
   6  -6   2   93.89    3.80
  -6   6  -2   92.99    4.10
  -6   6  -2   90.59    4.10
  -6   6  -2   98.59    4.80
   5  -6   2  728.43   15.20
   5  -6   2  713.93   16.30
   5  -6   2  710.23   15.10
  -5   6  -2  718.93   15.70
  -5   6  -2  676.83   16.40
  -5   6  -2  708.83   16.10
   4  -6   2   57.29    2.50
   4  -6   2   55.89    2.50
   4  -6   2   57.69    3.10
  -4   6  -2   56.49    3.00
  -4   6  -2   54.59    3.00
   3  -6   2   12.40    1.20
   3  -6   2   13.30    1.10
   3  -6   2   16.10    1.60
  -3   6  -2   14.70    1.30
  -3   6  -2   13.10    1.30
  -3   6  -2   13.70    1.50
   2  -6   2    2.90    0.80
   2  -6   2    2.80    0.60
   2  -6   2    2.80    0.60
  -2   6  -2    2.90    0.70
  -2   6  -2    2.00    0.50
  -2   6  -2    3.50    0.90
   1  -6   2   10.20    1.00
   1  -6   2    6.90    1.10
   1  -6   2   11.20    0.90
  -1   6  -2    7.60    0.90
  -1   6  -2    8.20    1.20
  -1   6  -2    9.70    0.90
   0  -6   2  112.49    3.80
   0  -6   2  111.39    3.30
   0  -6   2  107.39    3.30
   0   6  -2  116.79    4.00
   0   6  -2  101.99    3.10
   0   6  -2  106.39    3.20
  -1  -6   2  408.06    9.20
  -1  -6   2  396.76    9.00
  -1  -6   2  432.86    9.50
   1   6  -2  400.86    8.70
   1   6  -2  434.06    9.80
   1   6  -2  401.46    8.70
  -2  -6   2  746.13   14.70
  -2  -6   2  748.93   15.20
   2   6  -2  757.52   14.60
   2   6  -2  718.63   14.80
  -3  -6   2   17.20    1.30
  -3  -6   2   19.00    1.30
   3   6  -2   18.70    1.50
   3   6  -2   19.20    1.40
   3   6  -2   19.60    1.20
  -4  -6   2   16.50    1.20
  -4  -6   2   16.20    1.20
   4   6  -2   12.90    1.10
   4   6  -2   14.80    1.40
  -5  -6   2    5.30    0.80
  -5  -6   2    6.30    0.80
   5   6  -2    6.00    1.10
   5   6  -2    5.70    0.90
  -6  -6   2    1.60    0.50
  -6  -6   2    0.90    0.40
   6   6  -2    0.10    0.60
   6   6  -2    0.70    0.60
  -7  -6   2    0.30    0.30
   7   6  -2    1.30    0.70
   7   6  -2    1.30    0.70
   8   6  -2   63.19    4.60
   8   6  -2   72.99    3.60
   9   6  -2    8.10    1.60
   9   6  -2    7.70    1.50
  10   6  -2   11.20    1.80
  10   6  -2   17.30    2.30
  11   6  -2   -0.10    1.20
  11   6  -2    0.10    1.10
  11   6  -2    0.60    1.20
  10  -5   2    8.60    1.90
  10  -5   2    6.10    1.50
 -10   5  -2    7.20    1.60
   9  -5   2   25.00    2.30
   9  -5   2   29.40    3.30
   9  -5   2   28.90    2.50
  -9   5  -2   27.30    2.40
  -9   5  -2   20.80    2.40
   8  -5   2   19.60    2.60
   8  -5   2   20.20    2.00
   8  -5   2   21.30    2.10
  -8   5  -2   21.20    2.20
  -8   5  -2   23.20    3.10
  -8   5  -2   20.90    2.20
   7  -5   2   10.30    1.60
   7  -5   2    9.50    1.80
   7  -5   2   12.40    2.10
  -7   5  -2    9.10    1.50
  -7   5  -2   12.60    2.30
  -7   5  -2   11.80    1.80
   6  -5   2  112.89    4.20
   6  -5   2  111.69    4.70
   6  -5   2  107.79    4.00
  -6   5  -2  113.89    4.40
  -6   5  -2  113.39    5.10
  -6   5  -2  110.99    4.40
   5  -5   2   74.69    3.10
   5  -5   2   73.29    3.60
   5  -5   2   73.79    3.00
  -5   5  -2   74.59    3.70
  -5   5  -2   74.39    3.40
  -5   5  -2   75.39    3.40
   4  -5   2   14.00    1.20
   4  -5   2   12.50    1.40
   4  -5   2   12.00    1.10
  -4   5  -2   14.40    1.50
  -4   5  -2   12.80    1.40
  -4   5  -2   11.90    1.40
   3  -5   2   56.39    2.20
   3  -5   2   50.79    2.60
   3  -5   2   51.69    2.10
  -3   5  -2   53.09    2.50
  -3   5  -2   52.89    2.40
  -3   5  -2   51.09    2.60
   2  -5   2  231.98    5.50
   2  -5   2  227.38    6.20
   2  -5   2  230.68    5.50
  -2   5  -2  224.58    6.20
  -2   5  -2  232.78    5.70
  -2   5  -2  221.38    5.60
   1  -5   2 1306.27   24.00
   1  -5   2 1215.58   24.00
   1  -5   2 1310.47   24.80
  -1   5  -2 1306.07   24.90
  -1   5  -2 1213.18   23.80
  -1   5  -2 1276.47   24.00
   0  -5   2   43.80    1.70
   0  -5   2   43.70    2.00
   0  -5   2   44.10    1.70
   0   5  -2   47.10    2.20
   0   5  -2   41.90    1.60
  -1  -5   2  124.89    3.70
  -1  -5   2  123.69    3.50
  -1  -5   2  126.09    3.30
   1   5  -2  121.99    3.30
   1   5  -2  126.59    3.30
   1   5  -2  120.69    3.80
  -2  -5   2 1369.56   25.80
  -2  -5   2 1379.66   26.20
   2   5  -2 1362.76   26.10
   2   5  -2 1435.26   26.60
  -3  -5   2  114.99    3.40
  -3  -5   2  123.49    3.40
   3   5  -2  116.09    3.20
   3   5  -2  124.79    3.80
  -4  -5   2  888.41   16.90
  -4  -5   2  873.71   17.00
   4   5  -2  866.71   17.70
   4   5  -2  892.91   17.20
  -5  -5   2    2.10    0.40
  -5  -5   2    1.80    0.40
   5   5  -2    2.00    0.60
  -6  -5   2  264.77    5.40
   6   5  -2  270.77    7.10
   6   5  -2  271.57    6.80
   7   5  -2  119.09    4.30
   7   5  -2  114.19    4.00
   8   5  -2   42.70    2.50
   8   5  -2   39.50    2.60
   9   5  -2   11.10    1.70
   9   5  -2    9.10    1.60
  10   5  -2   -0.10    0.90
  10   5  -2    0.60    1.00
  10   5  -2    0.50    1.00
  11   5  -2   37.30    3.60
  11   5  -2   34.70    3.00
  12   5  -2    4.70    1.70
  12   5  -2    3.40    1.60
  12   5  -2    0.90    1.90
  10  -4   2    2.00    1.10
  10  -4   2    2.90    1.20
  10  -4   2    2.80    1.60
 -10   4  -2    1.40    1.20
 -10   4  -2    4.50    1.20
   9  -4   2    3.70    2.30
   9  -4   2    0.70    1.00
   9  -4   2    0.40    0.80
  -9   4  -2    1.20    1.10
  -9   4  -2    3.40    1.10
   8  -4   2  179.88    6.30
   8  -4   2  187.88    6.80
   8  -4   2  183.38    6.90
  -8   4  -2  193.58    6.20
  -8   4  -2  184.78    6.20
   7  -4   2  158.78    6.00
   7  -4   2  164.68    5.60
   7  -4   2  163.38    5.40
  -7   4  -2  174.88    5.80
  -7   4  -2  173.88    6.70
  -7   4  -2  167.88    5.60
   6  -4   2   53.89    2.70
   6  -4   2   57.09    2.80
   6  -4   2   61.99    3.30
  -6   4  -2   55.09    2.90
  -6   4  -2   58.09    3.00
   5  -4   2   56.19    3.40
   5  -4   2   60.69    2.70
   5  -4   2   60.59    2.60
  -5   4  -2   54.29    2.80
  -5   4  -2   55.79    2.80
  -5   4  -2   61.69    3.30
   4  -4   2   17.70    1.50
   4  -4   2   18.20    1.30
  -4   4  -2   16.30    1.50
  -4   4  -2   18.70    1.50
  -4   4  -2   17.40    1.40
   3  -4   2  314.27    7.80
   3  -4   2  299.17    7.00
   3  -4   2  321.87    7.10
  -3   4  -2  334.17    7.90
  -3   4  -2  304.07    7.60
  -3   4  -2  304.47    7.40
   2  -4   2   40.40    2.00
   2  -4   2   38.20    1.60
  -2   4  -2   39.50    2.10
  -2   4  -2   39.60    1.80
  -2   4  -2   38.30    1.70
   1  -4   2  942.91   17.90
   1  -4   2  951.60   17.80
   1  -4   2  935.91   18.60
  -1   4  -2  963.50   18.70
  -1   4  -2  924.21   17.90
   0  -4   2  344.87    7.10
   0  -4   2  338.97    7.60
   0  -4   2  339.97    7.10
   0   4  -2  344.87    7.70
   0   4  -2  348.97    7.10
   0   4  -2  352.26    7.20
  -1  -4   2  849.22   16.90
  -1  -4   2  872.21   16.50
   1   4  -2  892.61   17.20
   1   4  -2  898.01   16.60
  -2  -4   2   13.30    0.90
  -2  -4   2   12.50    0.80
   2   4  -2   15.00    1.00
   2   4  -2   12.20    0.80
  -3  -4   2 1441.86   26.20
  -3  -4   2 1405.26   26.10
   3   4  -2 1428.76   26.70
   3   4  -2 1397.36   26.20
  -4  -4   2  355.36    7.10
  -4  -4   2  356.26    7.20
   4   4  -2  353.96    7.70
   4   4  -2  360.26    8.00
  -5  -4   2  468.05    8.70
  -5  -4   2  466.15    8.70
   5   4  -2  455.55    9.80
   5   4  -2  456.35   10.10
   6   4  -2  140.69    4.20
   7   4  -2   24.20    1.80
   7   4  -2   20.40    1.60
   8   4  -2    4.20    1.00
   8   4  -2    3.40    1.00
   9   4  -2   16.30    2.00
   9   4  -2   16.40    1.90
   9   4  -2   15.30    2.20
  10   4  -2   -0.80    0.80
  10   4  -2    1.60    1.00
  10   4  -2   -0.20    0.90
  11   4  -2   19.80    2.50
  11   4  -2   19.70    2.90
  11   4  -2   17.60    2.70
  12   4  -2   17.00    2.60
  12   4  -2   22.40    2.80
  11  -3   2    9.30    2.60
  11  -3   2   10.70    1.90
 -11   3  -2   11.60    1.80
  10  -3   2    0.10    0.90
  10  -3   2   -0.10    0.80
  10  -3   2   -1.50    1.30
 -10   3  -2   -0.50    0.90
 -10   3  -2    1.00    0.90
   9  -3   2  122.59    5.70
   9  -3   2  133.89    5.10
   9  -3   2  132.99    5.50
  -9   3  -2  137.79    4.90
  -9   3  -2  129.49    4.90
   8  -3   2   24.50    2.10
   8  -3   2   26.30    2.50
  -8   3  -2   25.90    2.10
   7  -3   2  281.87    8.30
   7  -3   2  298.77    7.80
   7  -3   2  286.57    8.10
  -7   3  -2  261.37    8.80
  -7   3  -2  288.77    7.90
  -7   3  -2  287.07    7.80
   6  -3   2    5.10    0.90
   6  -3   2    7.80    1.20
   6  -3   2    6.90    1.30
  -6   3  -2    6.90    1.40
  -6   3  -2    6.90    1.20
  -6   3  -2    8.70    1.30
   5  -3   2   42.90    2.40
   5  -3   2   45.20    2.30
   5  -3   2   39.60    2.10
  -5   3  -2   44.20    2.30
  -5   3  -2   39.60    2.20
   4  -3   2   59.19    2.40
   4  -3   2   61.19    2.70
   4  -3   2   61.59    2.40
  -4   3  -2   57.89    2.60
  -4   3  -2   59.89    2.60
  -4   3  -2   63.39    2.90
   3  -3   2 2572.34   47.80
  -3   3  -2 2583.64   47.70
   2  -3   2  277.87    6.00
   2  -3   2  280.07    6.10
   2  -3   2  274.87    6.50
  -2   3  -2  271.17    6.20
  -2   3  -2  268.37    6.20
  -2   3  -2  277.27    6.60
   1  -3   2  166.28    3.70
   1  -3   2  166.98    3.80
   1  -3   2  161.08    4.20
  -1   3  -2  166.98    4.30
  -1   3  -2  167.38    3.80
  -1   3  -2  163.48    3.90
   0  -3   2  872.61   17.10
   0   3  -2  919.11   17.20
  -1  -3   2  134.09    3.00
  -1  -3   2  131.69    3.30
   1   3  -2  136.29    3.00
   1   3  -2  136.69    3.40
   1   3  -2  135.89    3.20
  -2  -3   2  101.49    2.60
  -2  -3   2  101.99    2.40
   2   3  -2   98.89    2.40
   2   3  -2   98.49    2.70
  -3  -3   2   42.10    1.20
  -3  -3   2   43.30    1.20
   3   3  -2   39.80    1.50
   3   3  -2   40.00    1.50
   4   3  -2   82.09    2.50
   4   3  -2   79.39    2.50
   5   3  -2  191.88    4.80
   5   3  -2  195.58    5.00
   6   3  -2    1.60    0.60
   6   3  -2    0.70    0.50
   7   3  -2   11.90    1.30
   7   3  -2    9.60    1.20
   8   3  -2   10.40    1.40
   8   3  -2   10.80    1.80
   8   3  -2   10.20    1.50
   9   3  -2  140.79    6.30
   9   3  -2  145.39    5.20
  10   3  -2   45.20    3.00
  10   3  -2   44.30    3.70
  10   3  -2   47.60    3.10
  11   3  -2    6.40    1.60
  11   3  -2    8.80    1.70
  11   3  -2    6.50    1.60
  12   3  -2   16.10    3.10
  12   3  -2   20.70    2.60
  11  -2   2   17.50    2.40
  11  -2   2   21.00    2.80
 -11   2  -2   17.20    1.80
 -11   2  -2   19.90    2.00
  10  -2   2   69.99    4.20
  10  -2   2   77.09    4.00
 -10   2  -2   78.39    3.50
 -10   2  -2   73.79    5.20
   9  -2   2   12.20    2.00
   9  -2   2   11.30    1.90
   9  -2   2    8.80    2.20
  -9   2  -2   10.00    1.50
  -9   2  -2   12.50    1.80
   8  -2   2    6.40    1.30
   8  -2   2    6.50    1.50
   8  -2   2    5.60    1.30
  -8   2  -2    6.90    1.30
  -8   2  -2    4.80    1.10
   7  -2   2   95.59    4.20
   7  -2   2   96.49    3.90
   7  -2   2  100.99    4.20
  -7   2  -2  100.09    3.90
  -7   2  -2   93.69    3.70
   6  -2   2   49.20    2.50
   6  -2   2   48.30    2.70
   6  -2   2   49.70    2.70
  -6   2  -2   47.30    2.90
  -6   2  -2   49.30    2.60
  -6   2  -2   50.99    2.50
   5  -2   2    3.70    0.80
   5  -2   2    4.30    0.90
   5  -2   2    5.90    1.10
  -5   2  -2    4.00    0.80
  -5   2  -2    6.20    1.30
  -5   2  -2    3.30    0.80
   4  -2   2    1.20    0.50
   4  -2   2    2.20    0.60
   4  -2   2    0.90    0.50
  -4   2  -2    1.50    0.60
  -4   2  -2    1.50    0.50
  -4   2  -2    0.80    0.50
   3  -2   2  202.38    5.00
   3  -2   2  208.18    5.00
   3  -2   2  195.78    5.20
  -3   2  -2  202.78    5.30
  -3   2  -2  200.78    5.10
  -3   2  -2  210.08    5.30
   2  -2   2  275.57    5.80
   2  -2   2  273.17    5.90
   2  -2   2  270.37    6.20
  -2   2  -2  273.27    6.20
  -2   2  -2  271.97    6.00
  -2   2  -2  258.57    6.00
   1  -2   2  440.56    8.40
   1  -2   2  447.46    9.00
   1  -2   2  432.96    8.50
  -1   2  -2  433.06    8.50
  -1   2  -2  440.86    8.70
  -1   2  -2  437.86    9.00
   0  -2   2 3108.69  102.39
   0   2  -2 2868.31  102.29
  -1  -2   2 5872.11  142.09
   1   2  -2 5855.91  145.39
   2   2  -2  528.45    9.90
   2   2  -2  535.85   10.00
   3   2  -2   12.00    0.60
   3   2  -2   10.60    0.60
   4   2  -2   51.29    1.70
   4   2  -2   53.69    1.80
   5   2  -2    0.40    0.30
   5   2  -2    0.00    0.30
   6   2  -2   -0.40    0.30
   6   2  -2    0.10    0.40
   6   2  -2   -0.60    0.30
   7   2  -2   48.90    2.40
   7   2  -2   46.20    2.30
   7   2  -2   43.80    3.00
   8   2  -2   62.49    3.00
   8   2  -2   68.19    3.10
   8   2  -2   61.39    3.80
   9   2  -2    2.50    1.20
   9   2  -2    2.80    1.00
  10   2  -2   56.69    3.30
  10   2  -2   61.09    4.20
  10   2  -2   56.69    3.40
  11   2  -2   -1.20    1.00
  11   2  -2    0.40    0.90
  11   2  -2   -2.10    1.10
  12   2  -2   -1.50    1.20
  11  -1   2   41.70    3.50
  11  -1   2   44.90    3.30
  11  -1   2   43.50    4.00
 -11   1  -2   42.70    2.50
 -11   1  -2   45.90    2.50
  10  -1   2  105.59    5.30
  10  -1   2  106.69    4.80
  10  -1   2  109.09    5.30
 -10   1  -2   99.39    4.00
 -10   1  -2  104.69    4.00
   9  -1   2    0.30    0.80
   9  -1   2   -1.30    0.80
   9  -1   2    1.20    1.00
  -9   1  -2    0.10    0.80
  -9   1  -2    0.70    0.70
   8  -1   2    1.10    0.70
   8  -1   2   -0.60    0.80
   8  -1   2    1.10    0.80
  -8   1  -2    1.40    0.90
  -8   1  -2    0.90    0.70
   7  -1   2    8.40    1.40
   7  -1   2    4.30    1.00
   7  -1   2    6.60    1.30
  -7   1  -2    6.20    1.10
  -7   1  -2    5.80    1.00
   6  -1   2   -0.10    0.50
   6  -1   2    0.20    0.50
   6  -1   2    0.20    0.50
  -6   1  -2   -0.20    0.50
  -6   1  -2   -0.40    0.40
   5  -1   2   16.50    1.40
   5  -1   2   18.90    1.50
   5  -1   2   18.80    1.50
  -5   1  -2   16.00    1.40
   4  -1   2    0.60    0.40
   4  -1   2    0.30    0.40
   4  -1   2    0.20    0.40
  -4   1  -2    0.30    0.40
  -4   1  -2    0.10    0.30
  -4   1  -2    0.90    0.50
   3  -1   2  344.27    7.60
   3  -1   2  339.87    7.40
   3  -1   2  327.07    7.60
  -3   1  -2  326.97    7.70
  -3   1  -2  353.56    7.60
  -3   1  -2  338.07    7.50
   2  -1   2    2.60    0.40
   2  -1   2    2.10    0.40
   2  -1   2    3.30    0.60
  -2   1  -2    3.70    0.60
  -2   1  -2    3.60    0.60
  -2   1  -2    2.40    0.40
   1  -1   2  433.26    8.00
   1  -1   2  415.36    8.40
   1  -1   2  417.06    8.20
  -1   1  -2  427.06    8.30
  -1   1  -2  414.86    8.00
  -1   1  -2  416.96    8.40
   0  -1   2  442.46    8.30
   0   1  -2  427.26    8.30
  -1  -1   2 2227.48   56.29
   1   1  -2 2191.78   58.69
  -2  -1   2 1832.72   51.19
   2   1  -2 1618.74   52.09
   3   1  -2 1817.02   32.50
   4   1  -2    6.20    0.60
   4   1  -2    3.80    0.70
   4   1  -2    7.10    0.60
   5   1  -2  145.99    3.80
   5   1  -2  145.09    3.80
   5   1  -2  142.59    4.90
   6   1  -2   40.20    1.90
   6   1  -2   41.10    1.90
   6   1  -2   39.00    2.50
   7   1  -2  376.36    8.80
   7   1  -2  374.26    8.80
   7   1  -2  370.06   10.30
   8   1  -2  278.07    7.40
   8   1  -2  273.07    7.40
   8   1  -2  273.87    8.70
   9   1  -2    2.30    0.90
   9   1  -2    1.70    1.20
   9   1  -2    3.50    1.00
  10   1  -2    3.60    1.50
  10   1  -2    5.60    1.30
  10   1  -2    4.20    1.30
  11   1  -2    0.20    1.10
  11   1  -2   -1.10    1.10
  12   0   2    9.60    2.00
  12   0   2   15.00    2.50
  11   0   2   47.30    3.40
  11   0   2   44.40    3.70
  11   0   2   50.09    3.90
 -11   0  -2   43.10    2.40
 -11   0  -2   50.19    2.60
  10   0   2    1.20    1.10
  10   0   2   -2.00    1.10
  10   0   2    2.30    1.10
 -10   0  -2   -0.20    0.70
 -10   0  -2    2.50    0.90
   9   0   2   29.60    2.70
   9   0   2   26.50    2.40
   9   0   2   26.50    2.50
  -9   0  -2   25.30    2.00
  -9   0  -2   24.70    1.90
   8   0   2  189.08    6.80
   8   0   2  188.38    6.20
   8   0   2  188.78    6.40
  -8   0  -2  195.58    5.80
  -8   0  -2  181.28    5.50
   7   0   2   78.19    4.10
   7   0   2   79.39    3.80
   7   0   2   76.69    3.40
  -7   0  -2   76.29    3.30
  -7   0  -2   83.09    3.20
   6   0   2   28.00    2.00
   6   0   2   31.40    2.00
  -6   0  -2   24.70    1.80
  -6   0  -2   27.20    1.70
   5   0   2    3.20    0.70
   5   0   2    3.70    0.90
   5   0   2    3.60    0.80
  -5   0  -2    2.20    0.60
  -5   0  -2    4.70    0.90
   4   0   2    0.70    0.40
   4   0   2    1.30    0.50
   4   0   2    1.30    0.40
  -4   0  -2    1.20    0.50
  -4   0  -2    2.10    0.50
   3   0   2  314.97    7.20
   3   0   2  316.37    7.10
   3   0   2  325.37    7.20
  -3   0  -2  314.07    7.10
  -3   0  -2  323.87    7.20
   2   0   2  460.45    9.40
   2   0   2  480.05    9.60
   2   0   2  465.65    9.40
  -2   0  -2  472.35    9.50
  -2   0  -2  469.45    9.50
   1   0   2   18.90    0.70
   1   0   2   17.90    0.80
   1   0   2   18.30    0.90
  -1   0  -2   19.10    0.90
  -1   0  -2   19.10    0.90
   0   0   2   66.79    1.50
   0   0   2   64.89    1.40
   0   0  -2   64.59    1.50
   0   0  -2   66.69    1.50
   1   0  -2  376.66    7.30
   2   0  -2   69.89    2.20
   3   0  -2   24.60    0.90
   3   0  -2   26.30    1.50
   3   0  -2   27.00    0.90
   4   0  -2   97.79    2.50
   4   0  -2   86.99    2.50
   5   0  -2    5.00    0.70
   5   0  -2    5.50    1.10
   5   0  -2    4.30    0.70
   6   0  -2    7.10    1.00
   6   0  -2    9.80    1.00
   6   0  -2    8.70    1.50
   7   0  -2  224.08    6.10
   7   0  -2  214.78    7.10
   7   0  -2  233.98    6.10
   8   0  -2   75.29    3.70
   8   0  -2   85.69    4.30
   8   0  -2   76.79    3.40
   9   0  -2   26.30    2.60
   9   0  -2   25.20    2.20
   9   0  -2   28.00    2.20
  10   0  -2    5.30    1.30
  10   0  -2    7.50    1.60
  10   0  -2    5.80    1.50
  11   0  -2   23.20    2.90
  11   0  -2   26.40    2.40
  11   0  -2   24.60    3.30
  12   1   2   34.90    3.70
  12   1   2   42.80    3.50
 -12  -1  -2   38.00    1.70
  11   1   2    6.30    1.80
  11   1   2    5.90    1.60
  11   1   2    5.40    1.90
 -11  -1  -2    5.20    1.20
 -11  -1  -2    6.30    1.10
  10   1   2    0.90    1.10
  10   1   2    0.00    1.00
  10   1   2    1.10    1.00
 -10  -1  -2   -0.50    0.70
 -10  -1  -2   -0.70    0.60
   9   1   2    9.20    1.70
   9   1   2    7.80    1.60
   9   1   2    4.90    1.50
  -9  -1  -2    7.80    1.30
  -9  -1  -2   12.70    1.40
   8   1   2    7.50    1.50
   8   1   2    6.50    1.40
   8   1   2    9.40    1.60
  -8  -1  -2    8.30    1.20
  -8  -1  -2    6.70    1.20
   7   1   2    7.80    1.30
   7   1   2   13.80    1.60
   7   1   2    9.70    1.40
  -7  -1  -2   10.60    1.20
  -7  -1  -2   10.60    1.40
   6   1   2   24.20    1.80
   6   1   2   28.70    1.90
   6   1   2   27.40    2.10
  -6  -1  -2   31.00    1.90
  -6  -1  -2   31.50    2.00
   5   1   2  419.86    9.90
   5   1   2  438.96   10.40
   5   1   2  431.76    9.90
  -5  -1  -2  440.06    9.80
  -5  -1  -2  431.16    9.60
   4   1   2   37.10    1.90
   4   1   2   36.10    1.90
  -4  -1  -2   37.10    1.80
  -4  -1  -2   39.00    1.90
   3   1   2   41.70    1.80
   3   1   2   43.40    1.80
  -3  -1  -2   42.90    1.80
  -3  -1  -2   43.90    1.80
   2   1   2 1431.16   74.39
  -2  -1  -2 1547.65   77.19
   1   1   2   12.70    0.80
  -1  -1  -2   13.10    0.80
   0   1   2 1396.26   69.89
   0  -1  -2 1953.90   62.59
  -1   1   2   86.99    2.30
   1  -1  -2   91.79    1.80
   1  -1  -2   93.39    2.00
   1  -1  -2   88.39    2.20
  -2   1   2   16.80    1.00
   2  -1  -2   17.40    0.60
   2  -1  -2   16.40    1.00
   2  -1  -2   18.20    0.70
  -3   1   2   69.19    2.70
   3  -1  -2   66.19    1.90
   3  -1  -2   73.29    1.90
   3  -1  -2   69.89    2.50
  -4   1   2    3.90    0.80
   4  -1  -2    4.10    0.60
   4  -1  -2    4.70    0.60
   4  -1  -2    3.00    0.70
   5  -1  -2  114.09    3.40
   5  -1  -2  115.19    3.30
   5  -1  -2  111.99    4.10
   6  -1  -2  404.96    9.10
   6  -1  -2  396.86   10.20
   7  -1  -2   33.00    2.50
   7  -1  -2   34.00    2.10
   7  -1  -2   35.00    2.00
   8  -1  -2  104.19    3.90
   8  -1  -2   98.39    4.00
   8  -1  -2  101.19    4.70
   9  -1  -2    4.20    1.10
   9  -1  -2    4.50    1.10
   9  -1  -2    3.20    1.10
  10  -1  -2   -0.40    0.80
  10  -1  -2   -1.50    0.70
  10  -1  -2    3.60    1.30
  11  -1  -2  156.38    5.70
  11  -1  -2  145.39    6.60
  11  -1  -2  142.49    6.20
  12   2   2   21.10    2.90
 -12  -2  -2   18.60    1.40
 -12  -2  -2   22.20    1.40
  11   2   2    1.20    1.10
  11   2   2   -0.60    0.90
  11   2   2   -2.10    1.40
 -11  -2  -2   -0.30    0.80
 -11  -2  -2    1.50    0.80
  10   2   2    5.50    1.50
  10   2   2    3.40    1.40
 -10  -2  -2    5.30    1.10
 -10  -2  -2    7.00    1.30
   9   2   2   15.20    2.90
   9   2   2   13.30    2.00
   9   2   2   13.00    2.00
  -9  -2  -2   11.00    1.60
  -9  -2  -2   12.80    1.40
   8   2   2  128.99    5.10
   8   2   2  135.49    5.10
   8   2   2  132.39    5.60
  -8  -2  -2  137.49    4.40
  -8  -2  -2  130.99    4.50
   7   2   2    4.00    1.00
   7   2   2    5.00    1.30
   7   2   2    3.00    0.90
  -7  -2  -2    4.90    1.00
  -7  -2  -2    4.80    0.90
   6   2   2    1.20    0.70
   6   2   2    1.00    0.60
  -6  -2  -2    2.10    0.70
  -6  -2  -2    1.40    0.60
   5   2   2  283.07    7.10
   5   2   2  268.17    6.90
  -5  -2  -2  259.87    6.70
  -5  -2  -2  262.07    6.60
   4   2   2  604.44   12.70
   4   2   2  600.84   12.60
  -4  -2  -2  611.34   12.50
  -4  -2  -2  582.54   12.50
   3   2   2  350.46    7.90
  -3  -2  -2  349.57    7.90
  -3  -2  -2  367.76    7.90
   2   2   2  272.37    6.20
   2   2   2  266.07    6.00
  -2  -2  -2  267.87    6.00
  -2  -2  -2  279.97    6.20
   1   2   2  185.58    4.20
   1   2   2  194.88    4.50
   1   2   2  199.18    4.10
  -1  -2  -2  193.98    4.50
  -1  -2  -2  200.58    4.30
   0  -2  -2 6635.14  167.48
  -1   2   2   34.20    1.20
  -1   2   2   33.50    1.20
   1  -2  -2   34.70    1.00
   1  -2  -2   34.90    1.20
   1  -2  -2   35.10    1.30
  -2   2   2  825.52   15.40
  -2   2   2  822.12   16.20
  -2   2   2  855.01   15.30
   2  -2  -2  814.42   15.90
   2  -2  -2  840.42   15.40
  -3   2   2   23.60    1.50
  -3   2   2   24.50    0.90
  -3   2   2   24.70    0.90
   3  -2  -2   26.20    1.20
   3  -2  -2   22.80    1.00
   3  -2  -2   23.10    1.30
  -4   2   2   12.40    0.60
  -4   2   2   13.30    0.60
  -4   2   2   14.00    1.40
   4  -2  -2   12.90    1.00
   4  -2  -2   11.80    1.10
   4  -2  -2   11.50    0.90
  -5   2   2   12.70    1.50
   5  -2  -2   12.90    1.00
   5  -2  -2   11.10    1.10
   5  -2  -2   14.10    1.30
  -6   2   2  151.48    5.80
   6  -2  -2  159.68    4.50
   6  -2  -2  159.38    5.30
   6  -2  -2  154.18    4.70
   7  -2  -2   27.00    1.80
   7  -2  -2   26.00    2.20
   7  -2  -2   27.60    2.00
   8  -2  -2    4.00    1.00
   8  -2  -2    4.70    1.20
   9  -2  -2   39.30    3.00
   9  -2  -2   37.60    2.80
   9  -2  -2   42.70    2.50
  10  -2  -2   -0.70    1.10
  10  -2  -2    0.70    0.90
  10  -2  -2    1.80    1.20
  11  -2  -2   13.30    3.10
  11  -2  -2   13.90    3.50
  11  -2  -2   18.80    2.30
  12   3   2   10.90    2.20
  12   3   2   13.50    3.20
 -12  -3  -2   12.90    1.30
 -12  -3  -2   11.80    1.30
  11   3   2    3.00    1.30
  11   3   2    3.60    1.30
 -11  -3  -2    1.70    0.80
 -11  -3  -2    2.80    1.00
  10   3   2   51.29    3.50
  10   3   2   51.19    3.90
 -10  -3  -2   55.39    2.70
 -10  -3  -2   54.79    2.80
   9   3   2   28.80    2.60
   9   3   2   29.60    2.50
   9   3   2   21.20    3.10
  -9  -3  -2   25.90    1.90
  -9  -3  -2   26.30    2.00
   8   3   2   31.10    2.70
   8   3   2   31.70    2.50
   8   3   2   29.00    2.40
  -8  -3  -2   33.20    2.20
  -8  -3  -2   34.70    2.10
   7   3   2    3.40    1.00
   7   3   2    0.70    0.80
  -7  -3  -2    2.50    0.80
  -7  -3  -2    2.80    0.80
   6   3   2    0.80    0.60
   6   3   2   -0.20    0.40
  -6  -3  -2    0.90    0.60
  -6  -3  -2    0.20    0.40
   5   3   2   76.19    3.10
   5   3   2   69.19    2.90
  -5  -3  -2   70.39    2.90
  -5  -3  -2   69.09    2.80
   4   3   2  501.55   10.80
   4   3   2  481.85   10.50
  -4  -3  -2  472.95   10.60
  -4  -3  -2  481.05   10.50
   3   3   2  491.75   10.70
   3   3   2  496.85   10.40
  -3  -3  -2  506.85   10.50
  -3  -3  -2  485.25   10.50
   2   3   2 1120.39   21.30
   2   3   2 1086.69   20.90
  -2  -3  -2 1129.59   21.10
  -2  -3  -2 1093.69   21.20
   1   3   2  281.87    5.70
   1   3   2  270.67    6.20
   1   3   2  276.77    5.70
  -1  -3  -2  275.47    5.80
  -1  -3  -2  256.27    6.10
   0   3   2   32.00    1.10
   0   3   2   30.20    1.40
   0   3   2   31.80    1.10
   0  -3  -2   33.80    1.20
   0  -3  -2   33.80    1.20
   0  -3  -2   31.40    1.40
  -1   3   2  245.78    5.50
  -1   3   2  247.58    5.00
  -1   3   2  238.38    5.30
   1  -3  -2  247.18    5.10
   1  -3  -2  246.08    5.20
   1  -3  -2  240.38    5.60
  -2   3   2  755.72   14.30
  -2   3   2  732.63   14.60
  -2   3   2  760.92   15.10
   2  -3  -2  769.72   14.70
   2  -3  -2  778.42   14.40
   2  -3  -2  765.52   15.00
  -3   3   2    0.20    0.30
  -3   3   2    0.70    0.40
  -3   3   2    0.70    0.30
   3  -3  -2    1.50    0.50
   3  -3  -2    0.70    0.30
   3  -3  -2    0.50    0.40
  -4   3   2  721.73   13.60
  -4   3   2  698.73   15.30
  -4   3   2  699.83   13.60
   4  -3  -2  680.53   14.30
   4  -3  -2  709.53   13.80
   4  -3  -2  706.13   14.60
  -5   3   2   79.89    2.30
  -5   3   2   77.89    2.30
   5  -3  -2   77.09    2.70
   5  -3  -2   81.39    3.10
   5  -3  -2   80.59    3.30
  -6   3   2  667.43   12.40
  -6   3   2  657.23   15.90
   6  -3  -2  658.13   14.70
   6  -3  -2  661.53   14.30
   6  -3  -2  653.13   13.70
  -7   3   2   44.30    3.20
   7  -3  -2   46.50    2.40
   7  -3  -2   47.10    2.80
   7  -3  -2   51.69    2.80
   8  -3  -2   11.60    1.80
   8  -3  -2    9.40    1.70
   8  -3  -2    8.60    1.30
   9  -3  -2  180.48    5.70
   9  -3  -2  171.18    6.30
   9  -3  -2  189.28    6.80
  10  -3  -2   29.30    2.80
  10  -3  -2   30.30    3.00
  10  -3  -2   27.50    2.30
  12   4   2    0.40    1.10
  12   4   2    1.30    1.40
 -12  -4  -2    0.00    0.70
  11   4   2   -0.30    1.10
  11   4   2   -1.60    1.30
  11   4   2    0.60    1.10
 -11  -4  -2    0.80    0.80
 -11  -4  -2   -0.30    0.80
  10   4   2   88.99    5.20
  10   4   2   97.59    4.80
 -10  -4  -2   94.99    3.80
 -10  -4  -2   96.49    3.70
   9   4   2   64.89    3.60
   9   4   2   65.49    3.80
  -9  -4  -2   59.89    3.00
  -9  -4  -2   70.59    3.10
   8   4   2    3.20    1.10
   8   4   2    3.40    1.10
  -8  -4  -2    1.10    0.70
  -8  -4  -2    2.90    0.90
   7   4   2    0.80    0.60
  -7  -4  -2    1.90    0.70
  -7  -4  -2    0.70    0.60
   6   4   2  139.89    4.90
   6   4   2  141.29    4.80
  -6  -4  -2  142.29    4.60
  -6  -4  -2  151.08    4.70
   5   4   2    7.40    1.10
   5   4   2    8.20    1.20
  -5  -4  -2    5.90    1.00
  -5  -4  -2    8.70    1.20
   4   4   2   36.10    2.10
   4   4   2   35.60    1.90
  -4  -4  -2   35.40    2.00
  -4  -4  -2   40.80    2.00
   3   4   2    0.90    0.40
   3   4   2    1.80    0.60
  -3  -4  -2    3.00    0.70
  -3  -4  -2    2.20    0.60
   2   4   2   41.10    1.60
   2   4   2   39.20    1.60
  -2  -4  -2   40.10    1.80
   1   4   2   34.10    1.30
   1   4   2   36.20    1.80
   1   4   2   36.30    1.40
  -1  -4  -2   33.30    1.70
  -1  -4  -2   35.90    1.50
  -1  -4  -2   34.20    1.40
   0   4   2  178.98    4.00
   0   4   2  175.28    4.60
   0  -4  -2  177.98    4.10
   0  -4  -2  175.08    4.10
   0  -4  -2  165.98    4.60
  -1   4   2  480.65    9.80
  -1   4   2  471.55    9.50
  -1   4   2  475.05   10.10
   1  -4  -2  476.15   10.30
   1  -4  -2  489.55    9.70
   1  -4  -2  493.55    9.60
  -2   4   2 1366.36   25.70
  -2   4   2 1357.46   25.10
  -2   4   2 1325.87   25.80
   2  -4  -2 1362.46   25.20
   2  -4  -2 1370.96   26.00
  -3   4   2  495.15   11.30
  -3   4   2  508.05   10.60
  -3   4   2  504.45   10.30
   3  -4  -2  504.45   10.70
   3  -4  -2  509.95   10.30
   3  -4  -2  519.25   11.10
  -4   4   2   -0.10    0.30
  -4   4   2    0.50    0.40
  -4   4   2    0.20    0.40
   4  -4  -2    0.30    0.50
   4  -4  -2    0.00    0.30
   4  -4  -2   -0.10    0.30
  -5   4   2  139.49    3.90
  -5   4   2  145.79    3.90
  -5   4   2  144.69    5.40
   5  -4  -2  142.09    4.70
   5  -4  -2  148.79    4.70
   5  -4  -2  148.39    4.10
  -6   4   2   56.69    2.10
  -6   4   2   54.19    2.00
  -6   4   2   57.29    3.50
   6  -4  -2   52.29    2.80
   6  -4  -2   58.79    2.90
   6  -4  -2   54.59    2.40
  -7   4   2    1.20    1.00
   7  -4  -2    1.10    0.80
   7  -4  -2    0.90    0.70
   7  -4  -2    1.60    0.80
   8  -4  -2    9.10    1.40
   8  -4  -2    9.40    1.60
   8  -4  -2   10.10    1.80
   9  -4  -2   50.99    3.50
   9  -4  -2   54.69    3.40
  10  -4  -2   32.10    2.40
  10  -4  -2   31.20    2.80
  12   5   2    0.90    1.50
 -12  -5  -2    2.10    1.00
  11   5   2    3.20    1.60
  11   5   2    6.00    1.80
  11   5   2    5.60    1.70
 -11  -5  -2    3.70    1.10
 -11  -5  -2    4.60    1.10
  10   5   2    6.80    1.70
  10   5   2    6.30    1.70
  10   5   2    5.50    1.60
 -10  -5  -2    4.70    1.20
 -10  -5  -2    4.80    1.10
   9   5   2    3.80    1.20
   9   5   2    4.70    1.40
  -9  -5  -2    3.20    1.00
  -9  -5  -2    2.00    0.80
   8   5   2    1.20    0.80
   8   5   2    0.50    0.80
  -8  -5  -2   -0.10    0.70
  -8  -5  -2    0.00    0.60
   7   5   2   76.99    3.70
   7   5   2   73.69    3.50
  -7  -5  -2   75.29    3.30
  -7  -5  -2   77.89    3.40
   6   5   2   40.80    2.40
   6   5   2   44.40    2.70
  -6  -5  -2   39.70    2.40
  -6  -5  -2   46.00    2.50
   5   5   2  250.97    6.60
   5   5   2  248.98    7.10
  -5  -5  -2  248.98    6.70
  -5  -5  -2  246.48    6.80
   4   5   2   19.10    1.40
   4   5   2   18.60    1.60
  -4  -5  -2   17.40    1.50
  -4  -5  -2   20.20    1.60
   3   5   2   22.60    1.70
   3   5   2   21.40    1.30
  -3  -5  -2   19.00    1.50
   2   5   2  389.46    8.30
   2   5   2  376.86    9.00
   2   5   2  370.56    8.20
  -2  -5  -2  392.16    9.00
  -2  -5  -2  388.16    8.50
   1   5   2  398.56    8.40
   1   5   2  408.96    9.20
   1   5   2  402.26    8.40
  -1  -5  -2  402.76    8.60
  -1  -5  -2  409.46    8.60
  -1  -5  -2  396.96    9.20
   0   5   2    4.40    0.60
   0   5   2    3.00    0.40
   0   5   2    2.90    0.70
   0  -5  -2    5.60    0.70
   0  -5  -2    5.60    0.90
   0  -5  -2    3.00    0.50
  -1   5   2    0.90    0.50
  -1   5   2    1.90    0.50
  -1   5   2    0.20    0.30
   1  -5  -2    0.10    0.30
   1  -5  -2    0.30    0.50
  -2   5   2   24.60    1.60
  -2   5   2   18.70    1.30
  -2   5   2   19.60    1.20
   2  -5  -2   24.30    1.60
   2  -5  -2   18.80    1.20
   2  -5  -2   21.50    1.20
  -3   5   2   77.49    2.90
  -3   5   2   80.19    2.70
   3  -5  -2   70.39    3.00
   3  -5  -2   81.19    2.60
   3  -5  -2   78.09    2.80
  -4   5   2  169.18    4.70
  -4   5   2  159.18    5.40
  -4   5   2  159.88    4.40
   4  -5  -2  162.18    4.40
   4  -5  -2  168.18    4.80
   4  -5  -2  160.28    5.10
  -5   5   2   37.10    1.90
  -5   5   2   35.10    2.60
  -5   5   2   37.40    1.90
   5  -5  -2   38.60    2.40
   5  -5  -2   38.60    2.20
   5  -5  -2   38.70    2.00
  -6   5   2  101.39    3.30
  -6   5   2  108.89    3.40
  -6   5   2   99.59    4.90
   6  -5  -2  105.69    4.30
   6  -5  -2  105.09    4.10
   6  -5  -2  106.79    3.70
  -7   5   2  250.17    5.80
  -7   5   2  247.58    5.80
   7  -5  -2  247.88    7.40
   7  -5  -2  257.47    6.80
   7  -5  -2  249.78    7.70
  -8   5   2   14.30    2.60
   8  -5  -2   11.50    1.70
   8  -5  -2   14.50    2.10
   8  -5  -2   13.20    1.60
   9  -5  -2    2.30    0.90
   9  -5  -2    1.10    0.80
   9  -5  -2    0.40    1.30
  10  -5  -2    8.80    1.50
  10  -5  -2    8.30    1.50
  10  -5  -2    8.00    2.00
  12   6   2   12.20    2.50
  12   6   2   15.10    3.70
  11   6   2    2.00    1.40
  11   6   2   -2.70    1.10
  11   6   2    1.40    1.30
 -11  -6  -2    0.90    0.80
 -11  -6  -2    0.10    1.00
  10   6   2    1.80    1.10
  10   6   2    0.00    1.00
 -10  -6  -2    0.50    0.80
   9   6   2    1.20    1.00
   9   6   2    0.10    0.80
  -9  -6  -2    0.00    0.70
   8   6   2   11.20    1.90
   8   6   2   11.20    1.70
  -8  -6  -2   11.50    1.60
  -8  -6  -2   12.70    1.70
   7   6   2   96.79    4.40
   7   6   2   94.69    4.00
  -7  -6  -2   93.49    3.90
  -7  -6  -2  103.09    4.00
   6   6   2  156.48    5.60
  -6  -6  -2  158.38    5.30
  -6  -6  -2  174.08    5.40
   5   6   2   55.19    3.00
   5   6   2   54.29    2.60
  -5  -6  -2   54.49    2.70
  -5  -6  -2   50.79    2.70
   4   6   2  182.78    5.10
   4   6   2  181.48    5.80
  -4  -6  -2  184.68    5.40
  -4  -6  -2  187.58    5.60
   3   6   2   22.60    1.80
   3   6   2   25.00    1.50
   3   6   2   26.00    1.60
  -3  -6  -2   26.80    1.90
  -3  -6  -2   29.20    1.80
   2   6   2    9.10    0.90
   2   6   2   11.20    1.30
   2   6   2    7.30    0.80
  -2  -6  -2    8.10    0.90
  -2  -6  -2    8.70    1.20
   1   6   2   37.00    1.60
   1   6   2   39.50    2.20
   1   6   2   38.00    1.70
  -1  -6  -2   35.00    2.10
  -1  -6  -2   35.30    1.70
  -1  -6  -2   36.80    1.80
   0   6   2 1044.70   20.20
   0   6   2 1055.59   20.10
   0   6   2 1016.80   21.10
   0  -6  -2 1064.99   20.30
   0  -6  -2 1077.09   20.40
  -1   6   2 2602.34   48.00
   1  -6  -2 2520.85   48.10
  -2   6   2   59.89    2.70
  -2   6   2   58.49    2.50
  -2   6   2   54.39    2.10
   2  -6  -2   51.19    2.60
   2  -6  -2   54.99    2.20
  -3   6   2  143.19    4.50
  -3   6   2  126.19    5.20
  -3   6   2  140.19    4.00
   3  -6  -2  140.59    4.00
   3  -6  -2  140.19    4.80
   3  -6  -2  145.09    4.30
  -4   6   2    3.70    0.90
  -4   6   2    3.20    0.80
  -4   6   2    2.90    0.90
   4  -6  -2    3.20    0.70
   4  -6  -2    2.80    1.00
   4  -6  -2    3.00    0.60
  -5   6   2    4.10    0.90
  -5   6   2    4.50    0.90
  -5   6   2    5.00    1.40
   5  -6  -2    2.60    0.80
   5  -6  -2    7.10    1.40
   5  -6  -2    4.30    0.90
  -6   6   2  128.89    4.10
  -6   6   2  122.49    5.60
   6  -6  -2  125.29    5.00
   6  -6  -2  130.09    4.80
   6  -6  -2  132.79    4.30
  -7   6   2   48.70    2.20
  -7   6   2   52.49    2.30
   7  -6  -2   48.80    2.60
   7  -6  -2   49.99    2.90
   7  -6  -2   48.50    3.20
  -8   6   2    1.10    1.10
   8  -6  -2    0.70    0.80
   8  -6  -2    0.50    1.20
   8  -6  -2    0.10    0.70
   9  -6  -2    6.90    1.50
   9  -6  -2    7.60    1.40
   9  -6  -2    8.10    2.00
  12   7   2    6.80    2.10
  12   7   2    7.90    2.20
 -12  -7  -2    4.80    1.20
 -12  -7  -2    4.90    1.10
  11   7   2    6.80    1.90
  11   7   2    2.00    1.50
 -11  -7  -2    4.70    1.20
  10   7   2   19.10    2.70
  10   7   2   22.80    2.60
 -10  -7  -2   19.60    2.00
 -10  -7  -2   16.60    1.90
   9   7   2   14.10    2.80
   9   7   2   16.60    2.20
  -9  -7  -2   15.20    1.90
  -9  -7  -2   17.10    1.80
   8   7   2   45.90    3.00
   8   7   2   45.20    3.30
  -8  -7  -2   50.29    2.90
  -8  -7  -2   47.90    2.90
   7   7   2    0.30    0.80
   7   7   2   -0.10    0.70
  -7  -7  -2    0.40    0.70
   6   7   2    0.40    0.60
   6   7   2   -0.70    0.60
  -6  -7  -2    3.90    1.00
  -6  -7  -2   -0.20    0.60
   5   7   2   59.09    4.10
   5   7   2   66.79    3.40
  -5  -7  -2   66.79    3.10
  -5  -7  -2   66.69    3.20
   4   7   2  209.98    6.50
   4   7   2  200.68    5.70
  -4  -7  -2  210.88    6.30
  -4  -7  -2  202.48    6.00
   3   7   2    3.60    0.80
   3   7   2    3.00    0.90
   3   7   2    3.10    0.70
  -3  -7  -2    3.20    0.80
  -3  -7  -2    3.90    1.00
   2   7   2   90.69    3.10
   2   7   2   87.09    3.00
   2   7   2   94.99    3.80
  -2  -7  -2   96.69    3.30
  -2  -7  -2   89.29    3.70
   1   7   2    6.20    1.20
   1   7   2    5.90    0.90
   1   7   2    5.20    0.80
  -1  -7  -2    3.90    0.70
  -1  -7  -2    6.00    0.90
   0   7   2   60.89    2.30
   0   7   2   62.89    2.40
   0   7   2   62.09    3.00
   0  -7  -2   60.89    2.50
   0  -7  -2   61.89    3.00
   0  -7  -2   63.89    2.50
  -1   7   2   13.30    1.40
  -1   7   2   10.30    1.00
  -1   7   2   12.40    1.10
   1  -7  -2   13.30    1.10
   1  -7  -2   13.50    1.10
   1  -7  -2   12.70    1.70
  -2   7   2  186.88    5.40
  -2   7   2  185.88    5.70
  -2   7   2  177.78    4.90
   2  -7  -2  185.18    5.10
   2  -7  -2  183.58    5.90
   2  -7  -2  189.48    5.10
  -3   7   2  269.37    6.80
  -3   7   2  283.17    7.50
  -3   7   2  283.77    7.70
   3  -7  -2  275.37    7.00
   3  -7  -2  265.47    7.80
   3  -7  -2  271.97    6.80
  -4   7   2  493.95   12.40
  -4   7   2  515.95   11.80
  -4   7   2  506.55   11.20
   4  -7  -2  496.75   11.40
   4  -7  -2  490.05   12.30
   4  -7  -2  509.85   11.20
  -5   7   2  311.47    7.80
  -5   7   2  303.37    8.10
  -5   7   2  310.67    9.40
   5  -7  -2  321.97    9.10
   5  -7  -2  301.37    7.80
   5  -7  -2  313.17    8.20
  -6   7   2    0.70    0.70
  -6   7   2    0.00    0.60
   6  -7  -2   -0.10    0.60
   6  -7  -2    0.20    0.90
   6  -7  -2    0.10    0.60
  -7   7   2   -0.20    0.90
  -7   7   2    2.40    1.40
  -7   7   2    2.20    0.80
   7  -7  -2    3.60    1.40
   7  -7  -2    1.00    0.80
   7  -7  -2    0.80    0.70
  -8   7   2    0.90    0.60
  -8   7   2    0.30    0.60
   8  -7  -2    0.90    0.80
   8  -7  -2    0.70    0.80
   8  -7  -2   -3.10    1.20
   9  -7  -2   10.50    1.70
   9  -7  -2   14.90    2.00
  11   8   2   -0.10    1.40
 -11  -8  -2    1.90    1.10
  10   8   2   24.10    3.20
  10   8   2   26.40    2.70
 -10  -8  -2   20.20    2.30
 -10  -8  -2   24.80    2.30
   9   8   2   21.40    2.30
   9   8   2   16.70    2.50
  -9  -8  -2   15.80    2.10
  -9  -8  -2   18.10    2.20
   8   8   2   66.09    4.10
   8   8   2   67.59    3.60
  -8  -8  -2   66.39    3.50
  -8  -8  -2   65.59    3.50
   7   8   2    8.30    1.80
   7   8   2   11.10    1.70
  -7  -8  -2    9.00    1.60
  -7  -8  -2   11.50    1.70
   6   8   2    8.40    1.70
   6   8   2    8.80    1.40
  -6  -8  -2   10.40    1.60
  -6  -8  -2    8.10    1.40
   5   8   2    8.10    1.20
   5   8   2    8.90    1.60
  -5  -8  -2    8.60    1.50
  -5  -8  -2    7.10    1.30
   4   8   2    3.70    0.90
   4   8   2    2.00    0.70
   4   8   2    3.20    0.90
  -4  -8  -2    2.40    0.90
  -4  -8  -2    3.50    1.10
   3   8   2   43.70    2.70
   3   8   2   38.10    2.30
  -3  -8  -2   40.60    2.30
   2   8   2   90.69    3.70
   2   8   2   92.29    3.30
   2   8   2  103.09    4.20
  -2  -8  -2   98.39    3.60
   1   8   2  644.54   13.60
   1   8   2  658.53   15.00
   1   8   2  643.34   13.70
  -1  -8  -2  684.43   14.00
  -1  -8  -2  659.13   14.10
   0   8   2  196.18    5.50
   0   8   2  179.28    5.00
   0   8   2  196.68    6.20
   0  -8  -2  177.78    5.20
   0  -8  -2  195.28    5.40
   0  -8  -2  196.88    7.00
  -1   8   2  355.26    9.30
  -1   8   2  364.76    8.50
  -1   8   2  334.17    8.00
   1  -8  -2  352.06    9.40
   1  -8  -2  354.76    8.40
   1  -8  -2  352.16    8.40
  -2   8   2    6.00    1.10
  -2   8   2    6.70    1.20
  -2   8   2    6.40    1.30
   2  -8  -2    3.00    0.80
   2  -8  -2    4.20    0.90
   2  -8  -2    5.80    1.30
  -3   8   2   77.99    3.70
  -3   8   2   75.39    3.60
   3  -8  -2   78.39    3.20
   3  -8  -2   82.89    3.30
   3  -8  -2   83.99    4.00
  -4   8   2  191.08    6.60
  -4   8   2  188.98    6.10
   4  -8  -2  189.48    6.60
   4  -8  -2  182.38    5.60
   4  -8  -2  184.08    5.50
  -5   8   2    6.70    1.30
   5  -8  -2    4.50    0.90
   5  -8  -2    4.90    1.50
   5  -8  -2    6.40    1.10
  -6   8   2    6.70    1.20
  -6   8   2    4.30    1.50
  -6   8   2    7.30    1.70
   6  -8  -2    4.80    1.40
   6  -8  -2    6.90    1.20
   6  -8  -2    8.20    1.50
  -7   8   2    3.20    1.00
  -7   8   2    3.00    1.00
   7  -8  -2    3.70    1.10
   7  -8  -2    1.80    1.00
   7  -8  -2    3.40    1.50
  -8   8   2   -0.80    0.80
  -8   8   2    0.20    0.70
   8  -8  -2   -0.30    0.80
   8  -8  -2    0.20    2.50
   8  -8  -2    1.90    1.00
  11   9   2   -1.60    1.40
 -11  -9  -2   -1.50    1.00
 -11  -9  -2    0.00    1.30
  10   9   2   57.69    4.30
  10   9   2   59.69    3.80
 -10  -9  -2   66.99    3.60
   9   9   2    2.20    1.60
   9   9   2    0.60    1.30
  -9  -9  -2   -0.30    1.00
  -9  -9  -2   -0.10    0.80
   8   9   2   -0.90    0.80
   8   9   2    0.80    1.10
  -8  -9  -2    0.10    0.80
  -8  -9  -2    0.80    0.90
   7   9   2   31.50    2.90
   7   9   2   34.10    2.40
  -7  -9  -2   30.90    2.50
  -7  -9  -2   31.90    2.50
   6   9   2   29.10    2.70
   6   9   2   25.50    2.10
  -6  -9  -2   25.10    2.30
  -6  -9  -2   29.40    2.40
   5   9   2   48.30    2.70
   5   9   2   47.10    2.50
   5   9   2   49.99    3.30
  -5  -9  -2   48.90    3.00
  -5  -9  -2   50.89    3.00
   4   9   2   -0.30    0.60
   4   9   2    0.60    0.60
   4   9   2    0.40    0.50
  -4  -9  -2    0.00    0.60
  -4  -9  -2    0.60    0.60
   3   9   2  104.09    3.70
   3   9   2  104.89    4.60
  -3  -9  -2   99.99    4.00
   2   9   2  290.67    8.60
   2   9   2  314.87    7.50
   2   9   2  301.87    7.40
  -2  -9  -2  293.97    7.80
  -2  -9  -2  296.57    8.60
   1   9   2   24.30    2.20
   1   9   2   22.40    1.60
   1   9   2   23.40    1.60
  -1  -9  -2   20.30    2.00
  -1  -9  -2   23.50    1.80
  -1  -9  -2   21.80    1.70
   0   9   2   54.49    2.50
   0   9   2   53.69    2.50
   0   9   2   63.89    3.40
   0  -9  -2   56.59    2.70
   0  -9  -2   54.89    3.20
   0  -9  -2   57.79    2.80
  -1   9   2  189.58    6.50
  -1   9   2  195.38    5.70
  -1   9   2  196.28    5.40
   1  -9  -2  208.08    5.80
   1  -9  -2  196.38    5.80
   1  -9  -2  199.78    6.70
  -2   9   2  247.98    7.50
  -2   9   2  244.48    6.90
  -2   9   2  237.88    6.40
   2  -9  -2  238.58    7.70
   2  -9  -2  233.18    6.50
   2  -9  -2  244.98    6.70
  -3   9   2  254.97    7.00
  -3   9   2  268.97    8.00
  -3   9   2  276.37    8.00
   3  -9  -2  269.37    7.20
   3  -9  -2  263.37    7.20
   3  -9  -2  244.58    8.10
  -4   9   2   76.89    3.40
  -4   9   2   71.79    3.70
   4  -9  -2   72.59    3.40
   4  -9  -2   81.79    3.60
   4  -9  -2   74.89    4.10
  -5   9   2   10.60    1.50
  -5   9   2   10.30    1.60
  -5   9   2   10.30    1.90
   5  -9  -2    6.40    1.10
   5  -9  -2   10.20    1.90
   5  -9  -2    8.90    1.50
  -6   9   2    0.90    1.40
  -6   9   2    1.30    1.00
  -6   9   2    2.40    1.00
   6  -9  -2    3.30    1.40
   6  -9  -2    1.90    0.90
   6  -9  -2    1.60    0.90
  -7   9   2    1.80    1.20
  -7   9   2    1.50    1.00
   7  -9  -2    1.10    0.90
   7  -9  -2   -0.40    0.90
   7  -9  -2    1.00    1.60
  11  10   2   11.10    2.60
 -11 -10  -2    8.00    1.70
 -11 -10  -2    7.90    2.00
 -10 -10  -2   17.50    2.40
 -10 -10  -2   19.50    2.40
   9  10   2   20.70    3.00
   9  10   2   28.00    2.60
  -9 -10  -2   35.10    3.10
  -9 -10  -2   27.60    2.60
   8  10   2   37.10    3.10
   8  10   2   45.30    3.70
  -8 -10  -2   41.90    3.10
   7  10   2    2.10    1.20
   7  10   2    3.40    1.10
  -7 -10  -2    1.10    1.00
   6  10   2   96.89    4.30
   6  10   2   99.39    4.10
   6  10   2  103.39    5.10
  -6 -10  -2   95.59    4.50
   5  10   2   10.40    1.40
   5  10   2   13.00    2.00
   5  10   2    9.40    1.40
  -5 -10  -2   10.90    1.70
   4  10   2    3.50    1.30
   4  10   2    3.80    0.90
   4  10   2    3.70    1.00
  -4 -10  -2    4.10    1.20
  -4 -10  -2    2.60    1.00
   3  10   2  148.89    4.80
   3  10   2  154.28    6.00
   3  10   2  147.19    4.80
  -3 -10  -2  149.59    5.80
  -3 -10  -2  148.39    5.20
   2  10   2    5.60    1.00
   2  10   2    4.20    1.20
   2  10   2    2.80    0.70
  -2 -10  -2    3.60    0.90
  -2 -10  -2    3.20    1.10
   1  10   2  277.87    8.60
   1  10   2  281.07    7.20
   1  10   2  284.47    7.30
  -1 -10  -2  286.27    8.60
  -1 -10  -2  270.87    7.80
  -1 -10  -2  284.67    7.60
   0  10   2   17.90    2.10
   0  10   2   15.80    1.50
   0  10   2   16.20    1.50
   0 -10  -2   15.80    2.20
   0 -10  -2   12.80    1.70
   0 -10  -2   12.30    1.60
  -1  10   2   17.70    1.60
  -1  10   2   21.80    2.30
  -1  10   2   18.80    1.70
   1 -10  -2   19.40    2.30
   1 -10  -2   21.20    1.90
   1 -10  -2   21.20    1.90
  -2  10   2  221.98    6.80
  -2  10   2  218.38    7.40
  -2  10   2  223.68    6.30
   2 -10  -2  219.58    6.70
   2 -10  -2  218.28    7.60
   2 -10  -2  231.98    6.60
  -3  10   2  126.49    4.50
  -3  10   2  122.09    5.20
   3 -10  -2  119.89    5.50
   3 -10  -2  121.69    4.60
   3 -10  -2  124.09    4.50
  -4  10   2    9.30    1.70
  -4  10   2    9.30    1.50
  -4  10   2    8.70    1.70
   4 -10  -2    9.30    1.50
   4 -10  -2    9.20    1.50
   4 -10  -2    8.00    1.90
  -5  10   2    0.00    0.90
  -5  10   2    0.50    1.00
  -5  10   2    1.60    1.00
   5 -10  -2    0.30    0.70
   5 -10  -2    0.50    0.80
   5 -10  -2   -0.10    1.20
  -6  10   2    0.60    1.10
  -6  10   2    2.70    1.10
   6 -10  -2    0.60    0.90
   6 -10  -2    0.70    0.90
  -7  10   2    0.90    1.20
  -7  10   2   -2.00    1.10
   7 -10  -2   -0.40    0.80
   7 -10  -2    1.60    1.00
  10  11   2   -0.40    1.50
 -10 -11  -2    0.60    1.60
 -10 -11  -2    1.10    1.10
   9  11   2   30.50    3.40
  -9 -11  -2   25.20    2.90
  -9 -11  -2   26.60    2.70
   8  11   2    9.00    1.80
   8  11   2    7.60    2.00
   8  11   2    7.20    1.50
  -8 -11  -2    9.80    2.00
  -8 -11  -2    5.70    1.50
   7  11   2    0.30    1.10
   7  11   2    2.10    0.80
  -7 -11  -2    2.50    1.30
  -7 -11  -2    2.90    1.20
   6  11   2    3.90    1.20
   6  11   2    2.90    1.40
  -6 -11  -2    3.20    1.30
  -6 -11  -2    4.30    1.30
   5  11   2  199.48    7.90
   5  11   2  196.08    6.70
  -5 -11  -2  199.58    6.80
  -5 -11  -2  199.08    7.10
   4  11   2    8.40    1.40
   4  11   2   10.60    2.00
  -4 -11  -2    7.80    1.70
  -4 -11  -2   10.40    1.80
   3  11   2   22.20    2.50
   3  11   2   22.20    1.80
  -3 -11  -2   23.40    2.10
  -3 -11  -2   21.10    2.40
   2  11   2    1.90    1.10
   2  11   2    2.10    0.90
   2  11   2    1.60    0.70
  -2 -11  -2    1.60    1.10
  -2 -11  -2    3.10    1.10
   1  11   2   54.09    2.80
   1  11   2   52.49    3.60
   1  11   2   51.49    2.70
  -1 -11  -2   49.00    3.00
  -1 -11  -2   56.59    3.00
   0  11   2   66.19    3.90
   0  11   2   63.59    3.10
   0  11   2   64.39    3.00
   0 -11  -2   60.19    4.00
  -1  11   2   67.09    4.00
  -1  11   2   67.59    3.20
   1 -11  -2   68.69    4.10
   1 -11  -2   72.79    3.50
   1 -11  -2   71.09    3.40
  -2  11   2  123.69    4.50
  -2  11   2  120.89    5.40
   2 -11  -2  115.49    5.60
   2 -11  -2  121.69    4.70
   2 -11  -2  112.49    4.50
  -3  11   2   10.20    1.70
  -3  11   2    7.30    1.60
  -3  11   2    8.20    1.40
   3 -11  -2    8.50    1.50
   3 -11  -2    9.30    2.00
   3 -11  -2    9.20    1.50
  -4  11   2    0.60    0.90
  -4  11   2    1.20    1.10
  -4  11   2    1.20    1.10
   4 -11  -2    1.40    1.40
   4 -11  -2    3.00    1.10
   4 -11  -2    3.20    1.10
  -5  11   2   15.70    2.00
  -5  11   2   14.30    2.10
   5 -11  -2   17.20    2.00
   5 -11  -2   14.20    1.90
  -6  11   2   -2.90    1.20
  -6  11   2    3.70    1.30
   6 -11  -2    1.80    1.00
   6 -11  -2   -0.10    0.90
  10  12   2    6.30    3.30
 -10 -12  -2    8.40    1.80
   9  12   2   38.00    3.80
  -9 -12  -2   37.70    3.20
   8  12   2    0.40    1.30
  -8 -12  -2   -0.50    1.10
   7  12   2    1.40    1.20
   7  12   2   -1.80    0.80
   7  12   2   -0.30    0.80
  -7 -12  -2   -0.20    1.00
   6  12   2   13.40    2.40
   6  12   2    9.40    1.50
   6  12   2    8.00    1.50
  -6 -12  -2   12.90    2.10
   5  12   2   63.69    4.20
  -5 -12  -2   62.89    3.80
   4  12   2   14.00    2.30
  -4 -12  -2   13.20    1.90
   3  12   2   96.29    5.10
  -3 -12  -2   91.19    4.30
   2  12   2   84.49    4.70
  -2 -12  -2   80.69    4.00
   1  12   2    7.90    1.80
  -1 -12  -2    3.60    1.10
  -1 -12  -2    4.80    1.20
   0  12   2  138.19    6.10
   0 -12  -2  132.99    5.30
   0 -12  -2  129.29    5.10
  -1  12   2   58.39    3.90
  -1  12   2   53.49    3.10
   1 -12  -2   53.49    3.90
   1 -12  -2   56.19    3.20
   1 -12  -2   60.09    3.40
  -2  12   2    6.70    1.60
  -2  12   2    5.10    1.40
   2 -12  -2    4.60    1.10
   2 -12  -2    4.70    1.20
   2 -12  -2    7.40    1.80
  -3  12   2    2.80    1.30
   3 -12  -2    2.60    1.10
   3 -12  -2   -0.50    2.50
   3 -12  -2    1.40    0.90
  -4  12   2    4.00    1.40
  -4  12   2    1.90    1.50
   4 -12  -2    4.10    1.20
   4 -12  -2    4.80    1.30
  -5  12   2    4.50    2.10
  -5  12   2    2.50    1.60
   5 -12  -2    6.50    1.50
   5 -12  -2    4.70    1.40
  -9 -13  -2    0.90    2.00
  -9 -13  -2    1.40    1.40
   8  13   2   17.10    3.00
  -8 -13  -2   13.90    2.40
  -8 -13  -2   11.60    2.50
   7  13   2    6.30    1.90
  -7 -13  -2    5.70    1.60
  -7 -13  -2    6.40    2.10
   6  13   2    0.30    1.60
   6  13   2    0.40    1.50
   6  13   2    1.60    1.30
  -6 -13  -2   -0.80    1.40
  -6 -13  -2    0.20    1.00
   5  13   2    4.70    1.80
   5  13   2    9.30    1.60
   5  13   2    6.70    1.40
  -5 -13  -2    5.80    1.50
  -5 -13  -2    7.50    2.00
   4  13   2    1.10    0.90
   4  13   2    0.10    0.70
   4  13   2   -0.20    1.10
  -4 -13  -2   -0.60    1.10
  -4 -13  -2   -0.20    0.90
   3  13   2   34.80    3.30
   3  13   2   30.60    2.30
   3  13   2   34.80    2.60
  -3 -13  -2   29.70    3.20
  -3 -13  -2   33.00    2.80
   2  13   2  200.98    6.60
   2  13   2  222.08    8.40
   2  13   2  221.78    6.80
  -2 -13  -2  218.18    8.10
  -2 -13  -2  217.08    7.30
   1  13   2   21.70    2.00
   1  13   2   22.50    2.10
   1  13   2   17.10    2.60
  -1 -13  -2   19.70    2.20
  -1 -13  -2   17.30    2.70
   0  13   2  108.79    5.60
   0  13   2  104.79    4.30
   0  13   2  100.89    4.40
   0 -13  -2  102.09    4.80
   0 -13  -2  103.09    4.60
   0 -13  -2   97.39    5.40
  -1  13   2   -1.40    1.10
  -1  13   2    1.30    0.90
   1 -13  -2   -0.30    0.80
   1 -13  -2   -0.20    0.80
  -2  13   2    5.30    1.70
  -2  13   2    5.10    1.30
   2 -13  -2    5.80    1.50
   2 -13  -2    4.70    1.30
  -3  13   2    2.40    1.50
  -3  13   2    2.90    1.30
   3 -13  -2    2.70    1.20
   3 -13  -2    3.90    1.30
  -4  13   2    1.20    1.40
  -4  13   2   -0.50    1.40
   4 -13  -2    0.60    0.80
   4 -13  -2    2.20    1.40
   8  14   2    5.20    2.10
  -8 -14  -2    0.70    1.40
   7  14   2   40.40    4.30
  -7 -14  -2   40.20    3.50
   6  14   2    3.30    1.60
  -6 -14  -2    0.40    1.90
  -6 -14  -2    3.10    1.40
   5  14   2    8.80    2.10
  -5 -14  -2    6.90    2.30
  -5 -14  -2    4.40    1.80
   4  14   2   33.90    3.60
  -4 -14  -2   25.20    4.70
  -4 -14  -2   37.30    3.20
   3  14   2   16.00    2.70
  -3 -14  -2   20.30    2.40
   2  14   2   11.00    2.30
  -2 -14  -2    6.80    1.60
   1  14   2   16.90    2.60
  -1 -14  -2   20.30    2.60
   0  14   2   -0.30    1.30
   0 -14  -2    1.10    1.00
   0 -14  -2    1.30    1.00
  -1  14   2    0.60    1.40
   1 -14  -2   -1.10    0.80
   1 -14  -2    0.30    1.10
  -2  14   2   26.40    3.40
   6  15   2   -2.70    1.50
  -6 -15  -2   -0.40    1.40
   5  15   2   48.00    4.90
  -5 -15  -2   40.10    3.60
   4  15   2    8.40    2.50
  -4 -15  -2   14.60    2.30
   3  15   2    1.30    1.50
  -3 -15  -2   -0.90    1.20
   2  15   2   59.59    4.70
  -2 -15  -2   52.89    3.90
   1  15   2    8.20    2.30
  -1 -15  -2   12.00    2.20
   0  15   2    9.10    2.30
   0 -15  -2   10.80    2.30
   0 -15  -2    6.70    1.80
   0 -15   3    0.40    1.00
   0  15  -3    2.30    3.00
  -1 -15   3    1.00    1.10
   1  15  -3    2.70    2.90
  -2 -15   3   11.10    2.00
   2  15  -3   10.00    2.40
  -3 -15   3   39.40    3.30
   3  15  -3   39.90    4.10
  -4 -15   3   68.29    4.80
  -4 -15   3   75.49    4.30
   4  15  -3   66.89    5.10
  -5 -15   3   34.10    3.60
  -5 -15   3   35.70    3.10
   2 -14   3    3.50    1.30
   2 -14   3    0.80    1.10
  -2  14  -3    2.20    1.70
   1 -14   3    7.60    1.80
   1 -14   3    5.90    1.40
  -1  14  -3    7.30    2.10
   0 -14   3    1.90    1.00
   0 -14   3    0.60    1.10
   0  14  -3   -2.10    1.40
  -1 -14   3   60.59    3.60
  -1 -14   3   59.29    5.00
   1  14  -3   57.49    4.50
  -2 -14   3   21.40    2.40
  -2 -14   3   26.40    3.10
   2  14  -3   21.00    3.10
  -3 -14   3   54.59    3.50
  -3 -14   3   46.90    3.80
   3  14  -3   55.59    4.40
  -4 -14   3   80.79    4.20
  -4 -14   3   69.39    5.00
   4  14  -3   71.99    5.00
  -5 -14   3    7.70    1.60
   5  14  -3    9.20    2.20
  -6 -14   3   -0.40    1.10
   6  14  -3    0.40    1.40
  -7 -14   3   11.80    1.90
   7  14  -3    8.00    2.30
   4 -13   3    9.50    2.30
   4 -13   3   14.90    2.10
  -4  13  -3   17.00    2.80
   3 -13   3    0.40    0.90
   3 -13   3    0.70    1.00
  -3  13  -3    0.30    1.40
   2 -13   3    7.60    1.60
   2 -13   3    9.00    1.70
  -2  13  -3    4.40    1.70
   1 -13   3    9.30    2.50
   1 -13   3    6.80    1.40
   1 -13   3    6.60    1.40
  -1  13  -3   11.20    2.80
  -1  13  -3    4.80    1.70
  -1  13  -3    7.40    1.40
   0 -13   3   35.60    2.80
   0 -13   3   34.90    2.60
   0 -13   3   36.70    3.30
   0  13  -3   33.40    3.40
   0  13  -3   36.70    2.70
   0  13  -3   37.00    2.60
  -1 -13   3   57.59    3.90
  -1 -13   3   63.79    3.50
   1  13  -3   42.30    2.80
   1  13  -3   57.29    3.10
   1  13  -3   59.39    4.30
  -2 -13   3    2.60    1.10
  -2 -13   3   -0.10    1.20
   2  13  -3    0.10    1.10
   2  13  -3    0.60    0.80
   2  13  -3    1.40    1.10
  -3 -13   3    3.80    1.20
   3  13  -3    4.60    1.80
   3  13  -3    2.80    1.00
   3  13  -3    4.20    1.20
  -4 -13   3    0.90    1.30
  -4 -13   3    1.40    0.90
   4  13  -3    1.80    0.90
   4  13  -3    0.70    1.00
   4  13  -3   -1.10    1.00
  -5 -13   3    9.10    1.90
  -5 -13   3    9.50    1.70
   5  13  -3    8.50    1.60
   5  13  -3   12.70    2.40
   5  13  -3   11.60    1.80
  -6 -13   3    3.00    1.40
  -6 -13   3    4.00    1.20
   6  13  -3    1.80    1.60
   6  13  -3    3.20    1.60
   6  13  -3    2.20    1.10
  -7 -13   3    6.80    1.60
  -7 -13   3    6.00    1.40
   7  13  -3    6.50    2.30
   7  13  -3    6.30    2.10
  -8 -13   3    2.20    1.10
  -8 -13   3    1.40    1.20
   8  13  -3   -0.60    1.40
   5 -12   3   11.00    1.90
  -5  12  -3   11.60    2.30
   4 -12   3    1.30    1.00
   4 -12   3    4.70    1.20
  -4  12  -3    4.60    1.60
   3 -12   3    8.50    1.60
   3 -12   3    7.80    1.40
  -3  12  -3    9.70    1.80
  -3  12  -3    7.80    2.00
  -3  12  -3    8.80    1.70
   2 -12   3    3.10    1.10
   2 -12   3    4.30    1.70
   2 -12   3    2.60    1.10
  -2  12  -3    5.10    1.30
  -2  12  -3    2.40    1.50
  -2  12  -3    2.80    1.00
   1 -12   3  173.78    6.20
   1 -12   3  172.08    5.90
   1 -12   3  165.48    6.80
  -1  12  -3  184.28    7.50
  -1  12  -3  172.88    6.00
   0 -12   3  169.68    6.10
   0 -12   3  176.18    5.80
   0  12  -3  169.28    5.60
   0  12  -3  164.28    7.00
  -1 -12   3   52.99    3.40
   1  12  -3   51.19    3.80
   1  12  -3   55.89    2.90
  -2 -12   3  243.58    7.30
  -2 -12   3  243.18    8.10
   2  12  -3  248.58    7.00
   2  12  -3  245.08    8.70
   2  12  -3  247.18    7.20
  -3 -12   3   89.29    4.00
  -3 -12   3   85.59    4.40
   3  12  -3   81.99    3.60
   3  12  -3   85.29    4.70
   3  12  -3   86.49    3.80
  -4 -12   3   34.60    2.80
  -4 -12   3   38.10    2.60
   4  12  -3   35.80    2.50
   4  12  -3   37.50    2.50
   4  12  -3   44.90    3.40
  -5 -12   3   12.00    1.90
  -5 -12   3   12.90    1.80
   5  12  -3   13.80    1.80
   5  12  -3   13.70    2.40
  -6 -12   3   22.80    2.20
  -6 -12   3   24.00    2.40
   6  12  -3   25.90    3.00
   6  12  -3   24.00    2.20
  -7 -12   3   19.80    2.10
  -7 -12   3   22.30    2.10
   7  12  -3   21.30    2.40
   7  12  -3   20.20    2.10
   7  12  -3   19.20    2.80
  -8 -12   3   52.09    2.70
  -8 -12   3   48.00    2.60
   8  12  -3   47.60    3.10
   8  12  -3   48.40    3.80
   9  12  -3    0.40    1.40
   6 -11   3    1.00    1.30
   6 -11   3    1.70    1.00
  -6  11  -3   -0.90    1.30
   5 -11   3    7.70    1.50
   5 -11   3    9.90    1.80
  -5  11  -3    8.00    1.90
  -5  11  -3    6.90    1.70
   4 -11   3   22.40    3.00
   4 -11   3   25.30    2.20
   4 -11   3   24.90    2.20
  -4  11  -3   24.30    2.60
  -4  11  -3   24.30    2.80
  -4  11  -3   28.00    2.60
   3 -11   3   -0.20    0.70
   3 -11   3    0.00    0.70
  -3  11  -3    1.40    1.00
  -3  11  -3    2.50    1.20
  -3  11  -3   -0.20    1.00
   2 -11   3    3.90    1.10
   2 -11   3    1.90    1.30
   2 -11   3    5.10    1.10
  -2  11  -3    3.80    1.50
  -2  11  -3    5.50    1.20
   1 -11   3  263.87    7.60
  -1  11  -3  271.97    9.10
  -1  11  -3  274.67    7.60
   0 -11   3  442.96   10.60
   0 -11   3  422.06   11.70
   0 -11   3  431.66   11.00
   0  11  -3  428.96   10.40
  -1 -11   3    0.60    1.00
  -1 -11   3    2.80    1.00
   1  11  -3    2.10    1.00
   1  11  -3    2.20    0.80
   1  11  -3    2.00    1.20
  -2 -11   3   14.80    2.00
  -2 -11   3   11.20    1.50
   2  11  -3   15.50    1.50
   2  11  -3   15.30    1.60
   2  11  -3   12.30    2.00
  -3 -11   3   19.70    2.10
  -3 -11   3   21.00    1.90
   3  11  -3   17.90    2.40
   3  11  -3   16.70    1.60
   3  11  -3   19.90    1.80
  -4 -11   3   12.80    1.80
  -4 -11   3   10.70    1.50
   4  11  -3   13.30    2.10
   4  11  -3   12.20    1.60
   4  11  -3   10.00    1.40
  -5 -11   3    3.20    1.10
  -5 -11   3    2.70    0.90
   5  11  -3    1.40    1.10
   5  11  -3    2.20    0.90
   5  11  -3    1.50    0.80
  -6 -11   3    1.80    1.10
  -6 -11   3    0.10    0.70
   6  11  -3    0.30    0.80
   6  11  -3    1.00    0.90
  -7 -11   3    0.80    0.80
  -7 -11   3   -0.50    0.80
   7  11  -3   -0.20    1.00
   7  11  -3   -1.70    0.80
   7  11  -3   -0.40    0.70
  -8 -11   3   60.29    3.20
  -8 -11   3   59.59    2.50
   8  11  -3   63.39    4.10
   8  11  -3   64.79    3.40
   8  11  -3   59.49    3.80
   9  11  -3   24.50    3.20
   9  11  -3   23.90    2.30
  10  11  -3   14.10    2.60
  10  11  -3   19.80    2.60
   7 -10   3    0.50    1.40
   7 -10   3    2.60    1.10
  -7  10  -3    1.60    1.70
  -7  10  -3    1.20    1.40
   6 -10   3    0.80    0.90
   6 -10   3    1.40    0.90
  -6  10  -3    1.60    1.30
   5 -10   3   21.20    2.00
   5 -10   3   24.30    2.20
   5 -10   3   28.60    3.40
  -5  10  -3   20.10    2.60
  -5  10  -3   25.10    3.20
   4 -10   3   -0.20    0.70
   4 -10   3    0.40    0.60
  -4  10  -3   -2.50    0.90
  -4  10  -3    1.40    1.10
   3 -10   3   56.89    3.00
   3 -10   3   54.09    2.90
  -3  10  -3   46.40    4.50
  -3  10  -3   54.39    3.20
   2 -10   3   23.10    2.00
   2 -10   3   21.40    1.90
   2 -10   3   21.00    3.60
  -2  10  -3   24.60    2.70
  -2  10  -3   16.90    1.80
  -2  10  -3   20.30    2.00
   1 -10   3   44.80    3.20
   1 -10   3   46.50    2.60
   1 -10   3   41.80    2.60
  -1  10  -3   46.30    2.50
  -1  10  -3   47.20    2.70
   0 -10   3    0.70    0.80
   0 -10   3    0.30    0.70
   0  10  -3    0.60    0.50
   0  10  -3    0.30    0.60
  -1 -10   3   31.20    2.00
  -1 -10   3   27.70    2.40
   1  10  -3   22.80    2.40
   1  10  -3   28.30    1.80
   1  10  -3   25.30    1.90
  -2 -10   3   31.70    2.10
  -2 -10   3   31.60    2.40
   2  10  -3   25.90    2.50
   2  10  -3   33.00    2.00
   2  10  -3   27.70    1.90
  -3 -10   3   30.80    2.30
  -3 -10   3   40.70    2.30
   3  10  -3   35.80    2.10
   3  10  -3   40.90    3.00
   3  10  -3   40.60    2.30
  -4 -10   3   37.50    2.30
  -4 -10   3   38.90    2.50
   4  10  -3   42.00    2.30
   4  10  -3   39.90    3.00
   4  10  -3   39.80    2.40
  -5 -10   3    3.90    1.00
  -5 -10   3    2.00    0.90
   5  10  -3    3.80    1.10
   5  10  -3    2.90    0.90
   5  10  -3    5.30    1.40
  -6 -10   3   40.30    2.40
  -6 -10   3   40.10    2.30
   6  10  -3   34.40    2.60
   6  10  -3   40.60    2.40
   6  10  -3   44.80    3.20
  -7 -10   3   88.39    3.30
   7  10  -3   94.19    3.90
   7  10  -3   91.49    4.70
  -8 -10   3   12.00    1.10
  -8 -10   3    8.80    1.00
   8  10  -3   11.90    1.70
   9  10  -3    5.40    1.30
   9  10  -3    3.40    1.40
  10  10  -3    6.40    1.90
  10  10  -3    7.40    1.60
   8  -9   3    0.90    1.60
  -8   9  -3    1.70    1.80
  -8   9  -3    2.10    1.40
   7  -9   3   14.00    2.00
   7  -9   3   17.90    2.20
  -7   9  -3   12.90    2.40
   6  -9   3    0.00    0.50
   6  -9   3    2.10    1.40
   6  -9   3    2.80    1.10
  -6   9  -3    1.00    1.30
  -6   9  -3    0.90    1.10
  -6   9  -3    1.30    1.10
   5  -9   3   23.00    2.00
   5  -9   3   26.90    3.50
   5  -9   3   22.40    2.10
  -5   9  -3   25.10    2.70
  -5   9  -3   25.40    3.00
   4  -9   3   64.79    3.20
  -4   9  -3   64.59    3.60
  -4   9  -3   59.59    3.40
  -4   9  -3   65.49    3.90
   3  -9   3  435.86   10.10
   3  -9   3  400.66   10.00
  -3   9  -3  406.46   11.40
  -3   9  -3  422.86   10.60
  -3   9  -3  410.06   10.40
   2  -9   3 1663.53   33.60
   2  -9   3 1678.03   32.10
   2  -9   3 1644.84   32.00
  -2   9  -3 1643.74   32.30
  -2   9  -3 1655.73   33.90
  -2   9  -3 1652.73   32.30
   1  -9   3  436.46   10.20
   1  -9   3  429.06   11.20
   1  -9   3  440.26   10.20
  -1   9  -3  436.06   10.10
  -1   9  -3  427.26   10.20
  -1   9  -3  444.36   11.60
   0  -9   3  205.68    6.60
   0  -9   3  206.78    5.70
   0  -9   3  207.58    6.00
   0   9  -3  201.38    5.60
   0   9  -3  203.68    6.90
   0   9  -3  203.88    5.70
  -1  -9   3    7.10    1.40
  -1  -9   3    7.30    1.10
  -1  -9   3    7.90    1.30
   1   9  -3    4.30    0.70
   1   9  -3    5.10    1.00
  -2  -9   3   -0.50    0.40
   2   9  -3   -0.70    0.40
   2   9  -3   -0.20    0.60
   2   9  -3    0.10    0.40
  -3  -9   3    3.00    0.80
  -3  -9   3    5.80    1.10
   3   9  -3    5.00    0.90
   3   9  -3    6.10    1.30
   3   9  -3    4.20    0.90
  -4  -9   3    1.10    0.70
  -4  -9   3    0.40    0.60
   4   9  -3    0.30    0.50
   4   9  -3    0.70    0.60
   4   9  -3    1.20    0.80
  -5  -9   3   69.69    3.00
  -5  -9   3   71.89    3.00
   5   9  -3   68.89    3.30
   5   9  -3   67.99    2.90
   5   9  -3   69.79    3.70
  -6  -9   3   12.10    1.40
   6   9  -3   10.30    1.70
   6   9  -3   10.60    1.40
  -7  -9   3   59.79    2.30
  -7  -9   3   60.59    2.30
   7   9  -3   53.69    2.80
   7   9  -3   57.59    3.50
   8   9  -3   63.29    3.80
   8   9  -3   63.99    3.20
   9   9  -3    3.60    1.60
   9   9  -3    6.30    1.30
  10   9  -3   10.90    2.10
  10   9  -3   11.10    1.80
  11   9  -3    0.10    1.30
  11   9  -3    2.70    1.50
   8  -8   3    5.40    1.50
   8  -8   3    4.70    1.20
  -8   8  -3    7.80    1.90
   7  -8   3    4.40    1.70
   7  -8   3    3.00    1.00
   7  -8   3    5.20    1.30
  -7   8  -3    6.70    1.80
  -7   8  -3    5.30    1.50
   6  -8   3    0.80    0.80
   6  -8   3    2.60    1.50
   6  -8   3    0.90    0.70
  -6   8  -3    0.60    1.00
  -6   8  -3    1.20    1.10
   5  -8   3  129.99    4.70
   5  -8   3  132.29    5.70
  -5   8  -3  129.89    5.50
  -5   8  -3  127.29    5.10
  -5   8  -3  130.69    5.50
   4  -8   3  158.18    6.10
   4  -8   3  159.08    5.20
   4  -8   3  163.08    5.10
  -4   8  -3  163.88    6.20
  -4   8  -3  160.78    5.80
  -4   8  -3  161.08    5.60
   3  -8   3   28.50    2.00
   3  -8   3   25.30    2.30
   3  -8   3   29.20    2.00
  -3   8  -3   28.70    2.60
  -3   8  -3   25.60    2.10
  -3   8  -3   26.10    2.10
   2  -8   3   12.80    1.40
   2  -8   3   14.10    1.30
   2  -8   3   15.70    1.80
  -2   8  -3   11.60    1.70
  -2   8  -3   12.20    1.40
  -2   8  -3   13.40    1.30
   1  -8   3   19.50    1.80
   1  -8   3   19.20    1.50
   1  -8   3   18.60    1.50
  -1   8  -3   19.80    1.40
  -1   8  -3   17.10    1.50
  -1   8  -3   19.60    1.90
   0  -8   3   10.30    1.10
   0  -8   3   10.40    1.10
   0   8  -3    7.50    1.30
   0   8  -3    9.30    1.00
   0   8  -3    9.10    1.00
  -1  -8   3  292.07    7.90
  -1  -8   3  283.17    7.40
  -1  -8   3  297.17    7.10
   1   8  -3  292.17    8.20
   1   8  -3  298.97    7.00
  -2  -8   3    0.90    0.50
  -2  -8   3    1.50    0.70
   2   8  -3    1.00    0.50
   2   8  -3    0.40    0.40
  -3  -8   3  119.69    3.80
  -3  -8   3  111.89    3.90
   3   8  -3  115.39    3.60
   3   8  -3   91.79    4.90
   3   8  -3  111.29    4.40
  -4  -8   3  312.47    7.70
  -4  -8   3  327.87    7.70
   4   8  -3  309.07    7.40
   4   8  -3  299.67    8.40
   4   8  -3  305.97    7.90
  -5  -8   3   83.99    3.10
  -5  -8   3   88.39    3.20
   5   8  -3   87.19    3.20
   5   8  -3   85.39    3.80
  -6  -8   3  158.88    4.30
  -6  -8   3  155.98    4.30
   6   8  -3  147.39    5.00
   6   8  -3  160.38    5.60
  -7  -8   3   50.29    1.60
  -7  -8   3   46.90    1.60
   7   8  -3   49.70    3.10
   7   8  -3   49.00    2.50
   8   8  -3    3.80    1.20
   8   8  -3    2.80    0.90
   9   8  -3    7.50    1.60
   9   8  -3    7.30    1.50
  10   8  -3    2.10    1.20
  11   8  -3    5.00    1.70
  11   8  -3    2.00    1.80
   9  -7   3    1.60    1.00
   9  -7   3   -0.30    1.00
  -9   7  -3    2.80    1.40
   8  -7   3    0.60    0.90
   8  -7   3    1.50    1.50
   8  -7   3    0.70    0.90
   7  -7   3   77.59    3.60
   7  -7   3   68.49    4.40
   7  -7   3   76.59    3.60
  -7   7  -3   77.29    4.20
  -7   7  -3   74.09    4.70
  -7   7  -3   76.99    4.20
   6  -7   3   99.59    4.00
   6  -7   3   96.79    4.80
   6  -7   3   96.69    4.00
  -6   7  -3  101.09    5.00
  -6   7  -3   97.19    4.50
  -6   7  -3   96.59    4.60
   5  -7   3    7.10    1.60
   5  -7   3    7.90    1.30
   5  -7   3    5.20    0.90
  -5   7  -3   10.30    1.90
  -5   7  -3    7.90    1.50
  -5   7  -3    6.00    1.50
   4  -7   3  431.86   10.00
   4  -7   3  412.36   11.00
   4  -7   3  427.36    9.90
  -4   7  -3  419.26   10.80
  -4   7  -3  413.46   10.50
  -4   7  -3  428.26   11.10
   3  -7   3  441.76    9.90
   3  -7   3  440.86   10.10
   3  -7   3  439.56   11.20
  -3   7  -3  423.76   10.30
  -3   7  -3  467.65   11.40
  -3   7  -3  430.26   10.50
   2  -7   3   -0.10    0.30
   2  -7   3    0.70    0.50
   2  -7   3    0.00    0.50
  -2   7  -3   -0.10    0.30
  -2   7  -3   -0.10    0.50
  -2   7  -3   -0.40    0.40
   1  -7   3   71.29    2.70
   1  -7   3   72.39    2.70
   1  -7   3   69.69    3.20
  -1   7  -3   71.79    2.60
  -1   7  -3   66.69    3.30
  -1   7  -3   72.69    2.80
   0  -7   3   49.80    2.60
   0  -7   3   49.70    2.20
   0  -7   3   47.70    2.10
   0   7  -3   52.19    2.70
   0   7  -3   49.99    2.10
   0   7  -3   45.60    2.10
  -1  -7   3  278.77    7.30
  -1  -7   3  286.67    6.70
  -1  -7   3  278.37    7.00
   1   7  -3  281.97    6.70
   1   7  -3  284.97    7.70
   1   7  -3  287.77    6.60
  -2  -7   3   21.10    1.30
  -2  -7   3   16.70    1.40
   2   7  -3   19.80    1.70
   2   7  -3   20.30    1.30
   2   7  -3   18.30    1.30
  -3  -7   3   94.89    3.30
   3   7  -3   88.29    3.20
   3   7  -3   99.59    3.80
   3   7  -3   95.69    3.10
  -4  -7   3   33.50    1.80
  -4  -7   3   29.00    1.70
   4   7  -3   29.90    1.60
   4   7  -3   35.20    2.20
  -5  -7   3    6.10    0.80
  -5  -7   3    5.60    0.80
   5   7  -3    5.30    0.90
   5   7  -3    4.90    1.10
  -6  -7   3   12.50    0.90
  -6  -7   3   14.90    1.00
   6   7  -3   11.60    1.30
   6   7  -3   15.80    1.60
   7   7  -3   51.79    2.60
   7   7  -3   48.30    2.90
   8   7  -3   -0.80    0.70
   8   7  -3    1.10    0.70
   9   7  -3   23.10    2.10
   9   7  -3   22.80    2.40
  10   7  -3    3.80    1.30
  10   7  -3    5.00    1.50
  11   7  -3    2.30    1.60
  11   7  -3    1.30    1.30
  11   7  -3    0.40    1.40
  10  -6   3   35.50    3.00
   9  -6   3    4.40    1.20
   9  -6   3    3.80    1.20
  -9   6  -3    4.80    1.60
  -9   6  -3    2.10    1.30
   8  -6   3   24.30    2.20
   8  -6   3   23.60    2.20
   8  -6   3   21.50    2.80
  -8   6  -3   26.90    3.40
  -8   6  -3   25.80    2.50
  -8   6  -3   25.30    2.70
   7  -6   3   22.20    2.60
   7  -6   3   25.20    2.10
   7  -6   3   21.80    2.00
  -7   6  -3   21.20    2.30
  -7   6  -3   23.70    2.70
  -7   6  -3   21.70    2.40
   6  -6   3  717.63   15.40
   6  -6   3  700.53   15.40
   6  -6   3  696.63   16.70
  -6   6  -3  714.73   16.40
  -6   6  -3  710.33   16.20
  -6   6  -3  670.83   16.90
   5  -6   3    4.80    1.00
   5  -6   3    5.70    1.30
   5  -6   3    6.80    1.10
  -5   6  -3    6.90    1.30
  -5   6  -3    5.90    1.30
  -5   6  -3    4.70    1.00
   4  -6   3  445.16    9.90
   4  -6   3  416.26   10.90
   4  -6   3  438.06   10.00
  -4   6  -3  441.16   11.00
  -4   6  -3  435.16   10.80
  -4   6  -3  423.26   10.40
   3  -6   3    3.10    0.70
   3  -6   3    2.70    0.90
   3  -6   3    3.00    0.70
  -3   6  -3    2.50    0.80
  -3   6  -3    3.00    0.90
  -3   6  -3    1.50    0.70
   2  -6   3  172.88    4.60
   2  -6   3  166.48    5.30
   2  -6   3  174.78    4.70
  -2   6  -3  172.58    4.90
  -2   6  -3  165.98    4.70
  -2   6  -3  171.98    5.50
   1  -6   3  293.97    7.60
   1  -6   3  300.47    6.80
   1  -6   3  293.57    6.80
  -1   6  -3  286.87    7.70
  -1   6  -3  301.37    6.90
  -1   6  -3  294.97    6.70
   0  -6   3   42.70    1.80
   0  -6   3   40.70    1.80
   0  -6   3   40.50    2.10
   0   6  -3   43.50    1.90
   0   6  -3   40.50    1.70
   0   6  -3   44.20    2.30
  -1  -6   3   10.40    1.10
   1   6  -3    9.10    1.20
   1   6  -3    8.40    0.80
   1   6  -3    8.50    0.90
  -2  -6   3  568.04   11.40
  -2  -6   3  555.44   11.80
   2   6  -3  563.04   11.60
   2   6  -3  572.54   12.30
   2   6  -3  543.75   11.30
  -3  -6   3  224.08    5.60
  -3  -6   3  234.48    5.50
   3   6  -3  224.48    5.80
   3   6  -3  232.98    5.40
  -4  -6   3  303.27    6.70
  -4  -6   3  295.47    6.60
   4   6  -3  293.47    7.40
   4   6  -3  287.77    6.70
  -5  -6   3    7.60    0.70
  -5  -6   3    7.70    0.70
   5   6  -3    8.80    1.10
   5   6  -3    6.30    1.10
   6   6  -3   72.69    3.20
   6   6  -3   73.39    2.80
   7   6  -3    5.10    1.00
   7   6  -3    6.40    1.20
   8   6  -3   77.99    3.30
   8   6  -3   77.39    3.70
   9   6  -3   36.00    2.50
   9   6  -3   38.50    2.80
  10   6  -3   79.49    3.90
  10   6  -3   88.09    4.30
  10   6  -3   78.79    5.00
  11   6  -3    4.50    1.50
  11   6  -3    6.20    2.00
  10  -5   3    8.00    1.50
  10  -5   3   10.70    1.80
 -10   5  -3    9.30    2.00
 -10   5  -3   10.80    1.90
   9  -5   3   45.10    3.80
   9  -5   3   47.20    3.10
   9  -5   3   48.00    3.10
  -9   5  -3   47.30    3.40
  -9   5  -3   51.19    3.30
   8  -5   3   94.19    4.20
   8  -5   3   98.49    5.10
   8  -5   3  102.69    4.30
  -8   5  -3   84.99    6.00
  -8   5  -3   96.69    4.60
  -8   5  -3   96.19    4.50
   7  -5   3    8.30    1.70
   7  -5   3    7.90    1.30
   7  -5   3    9.40    1.50
  -7   5  -3    9.40    2.00
  -7   5  -3    5.70    1.40
  -7   5  -3   10.40    1.80
   6  -5   3  324.87    8.30
   6  -5   3  304.77    9.10
   6  -5   3  324.37    8.30
  -6   5  -3  307.77    8.70
  -6   5  -3  315.37    9.50
  -6   5  -3  321.37    8.90
   5  -5   3  403.36   10.50
   5  -5   3  408.46    9.50
   5  -5   3  393.16    9.50
  -5   5  -3  398.86   10.60
  -5   5  -3  411.06   10.20
  -5   5  -3  423.76   10.50
   4  -5   3  172.18    7.10
   4  -5   3  190.88    5.30
   4  -5   3  195.38    5.20
  -4   5  -3  189.98    5.70
  -4   5  -3  191.88    5.90
  -4   5  -3  188.58    6.00
   3  -5   3  210.78    6.20
   3  -5   3  218.98    5.40
   3  -5   3  215.78    5.50
  -3   5  -3  208.28    5.80
  -3   5  -3  223.28    5.90
  -3   5  -3  217.28    6.30
   2  -5   3   99.29    3.00
   2  -5   3   93.29    3.60
   2  -5   3  102.79    3.10
  -2   5  -3  100.59    3.20
  -2   5  -3   89.39    3.60
   1  -5   3  612.84   12.00
   1  -5   3  582.74   12.70
   1  -5   3  597.74   11.90
  -1   5  -3  604.94   13.00
  -1   5  -3  583.34   12.10
  -1   5  -3  585.14   11.90
   0  -5   3  305.17    6.60
   0  -5   3  308.07    6.70
   0  -5   3  312.07    7.30
   0   5  -3  289.77    6.50
  -1  -5   3   10.10    1.00
  -1  -5   3    9.60    0.80
   1   5  -3   10.20    0.80
   1   5  -3    8.50    0.70
   1   5  -3   10.90    1.10
  -2  -5   3  921.31   17.20
  -2  -5   3  922.81   17.60
   2   5  -3  899.61   17.60
   2   5  -3  918.51   18.00
   2   5  -3  868.51   17.20
  -3  -5   3   21.20    1.10
  -3  -5   3   21.70    1.10
   3   5  -3   20.50    1.10
   3   5  -3   19.30    1.40
  -4  -5   3    0.40    0.30
  -4  -5   3    0.40    0.30
   4   5  -3    0.60    0.40
   4   5  -3    0.50    0.40
   5   5  -3    6.60    0.90
   5   5  -3    5.70    0.90
   6   5  -3   91.79    3.20
   6   5  -3   94.39    3.40
   7   5  -3   10.90    1.50
   7   5  -3   10.40    1.30
   8   5  -3    0.90    0.70
   8   5  -3    0.70    0.70
   9   5  -3   34.50    2.70
   9   5  -3   35.50    2.60
  10   5  -3    1.00    0.90
  10   5  -3   -0.10    1.00
  10   5  -3    1.60    1.10
  11   5  -3    0.90    1.10
  11   5  -3    0.40    1.10
  11   5  -3    2.50    1.30
  10  -4   3    3.40    1.10
  10  -4   3    4.10    1.50
 -10   4  -3    3.00    1.30
 -10   4  -3    6.20    1.60
   9  -4   3   23.60    2.30
   9  -4   3   24.60    3.10
   9  -4   3   20.90    2.20
  -9   4  -3   21.00    2.50
  -9   4  -3   22.50    2.30
   8  -4   3  454.65   11.70
   8  -4   3  470.75   12.80
   8  -4   3  486.25   12.00
  -8   4  -3  469.45   12.10
  -8   4  -3  482.55   12.00
   7  -4   3  425.16   10.50
   7  -4   3  443.46   11.60
   7  -4   3  411.66   10.60
  -7   4  -3  455.35   11.10
  -7   4  -3  423.46   11.00
  -7   4  -3  405.16   11.90
   6  -4   3    7.40    1.30
   6  -4   3    9.40    1.40
   6  -4   3    9.30    1.60
  -6   4  -3    7.70    1.60
  -6   4  -3    9.60    1.50
  -6   4  -3    6.90    1.30
   5  -4   3   63.79    2.70
   5  -4   3   61.49    3.10
   5  -4   3   62.89    2.70
  -5   4  -3   57.49    2.90
  -5   4  -3   60.19    3.00
  -5   4  -3   54.19    3.60
   4  -4   3  168.78    4.70
   4  -4   3  152.78    5.20
   4  -4   3  169.58    4.60
  -4   4  -3  163.58    5.00
  -4   4  -3  164.08    5.20
  -4   4  -3  162.18    5.20
   3  -4   3   23.50    1.40
   3  -4   3   22.60    1.70
   3  -4   3   27.40    1.40
  -3   4  -3   23.30    1.50
  -3   4  -3   23.80    1.60
  -3   4  -3   24.40    1.70
   2  -4   3   56.29    2.10
   2  -4   3   56.69    2.50
   2  -4   3   59.39    2.00
  -2   4  -3   55.29    2.20
  -2   4  -3   58.09    2.50
  -2   4  -3   58.39    2.20
   1  -4   3  185.58    5.00
   1  -4   3  186.18    4.30
   1  -4   3  188.98    4.50
  -1   4  -3  186.48    4.60
  -1   4  -3  186.38    4.30
  -1   4  -3  186.68    5.10
   0  -4   3  311.17    7.10
   0  -4   3  320.67    6.60
   0  -4   3  324.97    6.60
   0   4  -3  320.57    6.50
   0   4  -3  309.07    7.20
   0   4  -3  302.67    6.60
  -1  -4   3  529.95   10.60
  -1  -4   3  519.15   10.20
   1   4  -3  524.95   10.90
   1   4  -3  522.85   10.30
   1   4  -3  523.15   10.30
  -2  -4   3  111.89    2.90
  -2  -4   3  110.49    2.80
   2   4  -3  110.89    2.80
   2   4  -3  114.19    3.20
  -3  -4   3  432.86    8.30
   3   4  -3  426.16    8.60
   3   4  -3  427.46    9.00
   4   4  -3   10.60    0.90
   4   4  -3   12.90    1.00
   5   4  -3    2.60    0.60
   5   4  -3    2.60    0.60
   6   4  -3    0.40    0.50
   6   4  -3    1.00    0.50
   7   4  -3  236.78    6.30
   7   4  -3  223.38    6.00
   8   4  -3    1.30    0.70
   8   4  -3    1.00    0.70
   9   4  -3    3.60    1.10
   9   4  -3    1.50    0.80
   9   4  -3    0.10    0.80
  10   4  -3   64.49    4.40
  10   4  -3   71.29    3.70
  10   4  -3   73.79    3.70
  11   4  -3    2.80    1.40
  11   4  -3    3.70    1.50
  11   4  -3    5.70    1.50
  11  -3   3    2.10    1.30
 -11   3  -3    2.30    1.20
 -11   3  -3    4.10    1.40
  10  -3   3  125.89    6.20
  10  -3   3  128.29    5.40
  10  -3   3  117.29    5.40
 -10   3  -3  124.19    5.00
 -10   3  -3  124.79    5.20
   9  -3   3   37.40    2.80
   9  -3   3   30.50    2.60
   9  -3   3   31.20    3.10
  -9   3  -3   33.00    2.70
  -9   3  -3   30.10    2.50
   8  -3   3  223.98    6.90
   8  -3   3  211.38   10.10
   8  -3   3  222.18    7.60
  -8   3  -3  226.58    7.10
  -8   3  -3  212.38    6.80
   7  -3   3  423.26   11.30
   7  -3   3  426.16   10.80
   7  -3   3  450.45   10.60
  -7   3  -3  417.86   10.70
  -7   3  -3  423.86   10.80
   6  -3   3   61.79    3.30
   6  -3   3   62.09    3.00
   6  -3   3   60.49    2.90
  -6   3  -3   65.79    3.10
  -6   3  -3   62.39    3.10
  -6   3  -3   59.59    3.40
   5  -3   3   20.30    1.50
   5  -3   3   20.50    1.80
   5  -3   3   21.60    1.60
  -5   3  -3   23.40    1.80
  -5   3  -3   21.30    1.80
  -5   3  -3   20.00    1.70
   4  -3   3  388.26    8.80
   4  -3   3  376.76    9.40
   4  -3   3  397.46    8.90
  -4   3  -3  409.66    9.40
  -4   3  -3  383.86    9.20
  -4   3  -3  388.56    9.50
   3  -3   3  150.58    4.00
   3  -3   3  155.38    4.20
   3  -3   3  155.98    4.60
  -3   3  -3  150.68    4.40
  -3   3  -3  154.88    4.50
  -3   3  -3  158.68    4.70
   2  -3   3  138.89    3.70
   2  -3   3  141.79    3.50
   2  -3   3  142.09    4.10
  -2   3  -3  142.59    4.20
  -2   3  -3  137.99    3.70
  -2   3  -3  141.19    3.90
   1  -3   3    2.60    0.40
   1  -3   3    3.40    0.40
  -1   3  -3    3.70    0.60
  -1   3  -3    1.80    0.40
  -1   3  -3    2.10    0.30
   0  -3   3   97.79    2.40
   0  -3   3   96.89    2.40
   0  -3   3   98.99    2.80
   0   3  -3  100.49    2.90
   0   3  -3   93.99    2.50
   0   3  -3   90.99    2.30
  -1  -3   3  221.28    4.50
  -1  -3   3  222.68    4.80
   1   3  -3  217.48    4.90
   1   3  -3  215.68    4.70
   1   3  -3  211.28    4.50
  -2  -3   3  256.07    5.00
  -2  -3   3  261.77    5.00
   2   3  -3  249.97    5.10
   2   3  -3  248.68    5.40
   3   3  -3  288.57    6.10
   3   3  -3  293.27    6.00
   4   3  -3   54.29    1.80
   4   3  -3   59.59    1.90
   5   3  -3    3.20    0.60
   5   3  -3    2.40    0.50
   6   3  -3   52.89    2.20
   6   3  -3   52.29    2.10
   7   3  -3  236.18    7.80
   7   3  -3  245.68    6.20
   8   3  -3   22.10    1.80
   8   3  -3   20.30    1.70
   8   3  -3   24.00    2.40
   9   3  -3   46.30    2.80
   9   3  -3   43.00    2.60
   9   3  -3   41.50    3.40
  10   3  -3   27.90    2.40
  10   3  -3   30.60    2.50
  10   3  -3   25.80    2.90
  11   3  -3    0.50    1.20
  11   3  -3    2.60    1.20
  11   3  -3    3.50    1.20
  11  -2   3   13.70    2.10
  11  -2   3   18.80    2.50
 -11   2  -3   19.30    2.30
 -11   2  -3   16.60    2.10
  10  -2   3   82.59    4.30
  10  -2   3   85.69    4.90
  10  -2   3   81.59    4.50
 -10   2  -3   85.29    4.10
 -10   2  -3   78.39    3.80
   9  -2   3  371.66   10.50
   9  -2   3  366.16   10.00
   9  -2   3  367.36   10.80
  -9   2  -3  368.76    9.70
  -9   2  -3  344.07    9.70
   8  -2   3   65.89    3.80
   8  -2   3   64.39    3.40
   8  -2   3   63.39    3.50
  -8   2  -3   67.39    3.40
  -8   2  -3   64.49    3.40
   7  -2   3   26.90    2.30
   7  -2   3   23.80    2.00
   7  -2   3   26.10    2.10
  -7   2  -3   27.60    2.50
  -7   2  -3   22.70    1.90
   6  -2   3    0.50    0.60
   6  -2   3    1.20    0.60
  -6   2  -3    0.60    0.60
  -6   2  -3    0.50    0.60
   5  -2   3   13.60    1.50
   5  -2   3   17.30    1.40
   5  -2   3   14.80    1.30
  -5   2  -3   16.40    1.50
  -5   2  -3   15.30    1.50
  -5   2  -3   17.80    1.60
   4  -2   3  176.58    5.30
   4  -2   3  186.58    5.00
   4  -2   3  178.88    5.00
  -4   2  -3  173.68    5.30
  -4   2  -3  183.38    5.20
  -4   2  -3  187.88    5.30
   3  -2   3  115.79    3.40
   3  -2   3  110.19    3.20
   3  -2   3  107.79    3.60
  -3   2  -3  114.59    3.50
  -3   2  -3  103.59    3.50
   2  -2   3 1139.19   21.80
   2  -2   3 1134.69   21.40
  -2   2  -3 1127.69   21.60
  -2   2  -3 1139.19   21.80
   1  -2   3  558.64   10.80
   1  -2   3  552.24   11.20
   1  -2   3  553.54   10.50
  -1   2  -3  562.94   11.30
  -1   2  -3  566.94   10.90
  -1   2  -3  559.14   10.60
   0  -2   3  213.08    4.20
   0  -2   3  204.18    4.60
   0  -2   3  206.08    4.30
   0   2  -3  206.68    4.30
   0   2  -3  207.18    4.70
  -1  -2   3 1866.31   68.29
   1   2  -3 1827.32   72.19
   2   2  -3  287.77    5.50
   2   2  -3  290.07    5.60
   3   2  -3  350.06    6.70
   3   2  -3  356.66    6.70
   4   2  -3  194.58    4.10
   4   2  -3  185.38    4.30
   5   2  -3   12.10    0.90
   5   2  -3   12.00    0.90
   6   2  -3   40.30    1.80
   6   2  -3   35.90    2.50
   6   2  -3   37.40    1.70
   7   2  -3   64.59    2.60
   7   2  -3   67.29    3.70
   7   2  -3   70.79    2.80
   8   2  -3  146.09    6.00
   8   2  -3  147.69    4.80
   8   2  -3  149.09    4.70
   9   2  -3   46.80    2.70
   9   2  -3   47.50    2.70
   9   2  -3   41.70    3.30
  10   2  -3    1.80    1.00
  10   2  -3   -0.20    0.80
  10   2  -3    0.30    0.90
  11   2  -3    2.20    1.20
  11   2  -3    2.10    1.20
  11   2  -3    1.90    1.30
  11  -1   3   14.10    3.80
  11  -1   3   18.10    2.60
  11  -1   3   16.50    2.30
 -11   1  -3   17.90    2.20
 -11   1  -3   19.60    2.10
  10  -1   3   60.89    4.00
  10  -1   3   62.39    3.80
 -10   1  -3   63.39    3.50
 -10   1  -3   64.89    3.40
   9  -1   3  369.16   10.60
   9  -1   3  360.46   10.60
   9  -1   3  355.46   10.50
  -9   1  -3  360.86    9.50
  -9   1  -3  369.16    9.80
   8  -1   3   17.80    2.30
   8  -1   3   22.10    2.10
   8  -1   3   23.00    2.10
  -8   1  -3   23.10    2.70
  -8   1  -3   23.00    2.00
   7  -1   3   40.80    2.80
   7  -1   3   45.70    2.70
   7  -1   3   47.60    2.80
  -7   1  -3   44.90    2.60
  -7   1  -3   41.60    2.50
   6  -1   3    7.00    1.00
   6  -1   3    9.00    1.30
   6  -1   3   12.60    1.50
  -6   1  -3    8.40    1.30
  -6   1  -3   10.30    1.40
   5  -1   3  526.15   11.90
   5  -1   3  538.15   11.80
   5  -1   3  522.55   12.00
  -5   1  -3  541.85   11.80
  -5   1  -3  517.25   11.90
   4  -1   3  110.69    3.80
   4  -1   3  119.59    3.80
   4  -1   3  117.89    3.70
  -4   1  -3  114.09    3.80
   3  -1   3   87.19    2.80
   3  -1   3   79.59    2.90
   3  -1   3   85.09    2.70
  -3   1  -3   87.19    2.90
  -3   1  -3   79.49    2.80
  -3   1  -3   82.79    2.90
   2  -1   3   16.00    1.00
   2  -1   3   14.70    0.80
  -2   1  -3   14.40    1.00
  -2   1  -3   13.60    0.90
   1  -1   3  591.94   11.20
   1  -1   3  563.04   11.40
   1  -1   3  581.04   10.70
  -1   1  -3  575.24   10.90
  -1   1  -3  589.84   11.30
  -1   1  -3  590.14   11.50
   0  -1   3    2.90    0.40
   0  -1   3    3.20    0.30
   0   1  -3    3.50    0.40
   0   1  -3    4.30    0.20
   1   1  -3  490.45    8.90
   1   1  -3  495.25    8.90
  -2  -1   3  586.74   18.60
   3   1  -3   28.40    8.70
   3   1  -3    8.50    5.50
   4   1  -3   66.19    1.70
   4   1  -3   66.49    1.70
   4   1  -3   67.09    2.90
   5   1  -3  233.38    5.10
   5   1  -3  225.68    6.60
   5   1  -3  235.48    5.20
   6   1  -3   18.10    1.70
   6   1  -3   17.60    1.20
   6   1  -3   17.30    1.20
   7   1  -3   26.60    2.30
   7   1  -3   29.00    2.00
   7   1  -3   26.90    1.70
   8   1  -3   81.79    3.40
   8   1  -3   81.79    4.30
   8   1  -3   83.19    3.30
   9   1  -3   64.49    4.00
   9   1  -3   71.09    3.30
   9   1  -3   65.79    3.30
  10   1  -3    1.00    1.00
  10   1  -3   -1.30    0.70
  10   1  -3    2.60    1.20
  11   1  -3   15.50    2.00
  11   1  -3   11.80    2.50
  11   1  -3   15.70    2.20
  12   0   3   15.80    2.50
  12   0   3   14.60    2.50
 -12   0  -3   13.70    1.70
  11   0   3  103.39    5.10
  11   0   3  103.69    5.50
  11   0   3   96.49    5.40
 -11   0  -3  102.89    4.20
 -11   0  -3   95.99    4.20
  10   0   3   10.10    2.10
  10   0   3    9.50    2.00
  10   0   3   10.90    1.90
 -10   0  -3   13.40    1.70
 -10   0  -3    8.50    1.60
   9   0   3   25.40    2.60
   9   0   3   20.90    2.20
   9   0   3   22.70    2.40
  -9   0  -3   19.70    1.90
  -9   0  -3   19.30    2.10
   8   0   3    3.30    1.10
   8   0   3    5.70    1.40
   8   0   3    5.20    1.40
  -8   0  -3    3.10    0.90
  -8   0  -3    4.70    1.20
   7   0   3   18.10    1.80
   7   0   3   14.00    1.60
  -7   0  -3   16.00    1.70
  -7   0  -3   16.50    1.50
   6   0   3  130.39    4.80
   6   0   3  133.39    4.70
   6   0   3  131.09    4.60
  -6   0  -3  135.09    4.40
  -6   0  -3  138.59    4.60
   5   0   3  271.67    7.30
   5   0   3  279.77    7.30
   5   0   3  276.37    7.10
  -5   0  -3  272.07    7.10
  -5   0  -3  270.07    7.00
   4   0   3  224.18    6.00
   4   0   3  233.98    6.10
  -4   0  -3  237.68    6.00
  -4   0  -3  233.48    6.10
   3   0   3   19.40    1.20
   3   0   3   20.50    1.20
   3   0   3   18.80    1.30
  -3   0  -3   21.00    1.30
  -3   0  -3   18.60    1.20
   2   0   3  385.26    8.20
   2   0   3  396.66    8.00
   2   0   3  406.96    8.40
  -2   0  -3  376.46    8.30
  -2   0  -3  398.76    8.40
   1   0   3  624.14   11.60
   1   0   3  623.44   12.10
   1   0   3  619.84   12.00
  -1   0  -3  650.43   12.20
  -1   0  -3  616.84   12.10
   0   0   3  412.56    7.70
   0   0   3  407.36    7.70
   0   0  -3  399.26    7.80
   0   0  -3  436.56    8.00
   1   0  -3  169.88    3.70
   2   0  -3  310.07    6.70
   3   0  -3   26.80    1.50
   4   0  -3  247.68    5.00
   4   0  -3  247.58    5.00
   4   0  -3  227.08    7.10
   5   0  -3  463.05    9.40
   5   0  -3  466.55   11.00
   5   0  -3  465.65    9.50
   6   0  -3   87.99    2.90
   6   0  -3   86.19    3.80
   6   0  -3   92.89    2.90
   7   0  -3   71.29    2.80
   7   0  -3   64.29    3.50
   7   0  -3   68.69    2.80
   8   0  -3    0.80    0.60
   8   0  -3    0.70    0.70
   8   0  -3    0.60    0.60
   9   0  -3    0.20    0.70
   9   0  -3   -0.10    0.60
  10   0  -3   22.60    2.40
  10   0  -3   23.60    2.60
  10   0  -3   19.50    2.00
  11   0  -3   13.20    2.20
  11   0  -3   12.60    2.30
  12   1   3    1.70    1.30
  12   1   3    1.70    1.50
 -12  -1  -3    3.50    1.20
  11   1   3  132.09    5.80
  11   1   3  130.99    6.40
  11   1   3  136.89    6.40
 -11  -1  -3  132.39    4.80
 -11  -1  -3  133.79    5.00
  10   1   3    0.70    1.20
  10   1   3    0.50    0.80
  10   1   3   -0.50    0.90
 -10  -1  -3    1.90    0.90
 -10  -1  -3    1.80    1.00
   9   1   3    3.00    1.20
   9   1   3    2.00    1.00
  -9  -1  -3    1.80    0.80
  -9  -1  -3    2.00    1.00
   8   1   3  151.78    6.00
   8   1   3  154.78    5.60
   8   1   3  145.79    5.60
  -8  -1  -3  157.08    5.30
  -8  -1  -3  149.49    5.10
   7   1   3   27.00    2.20
   7   1   3   23.40    2.00
   7   1   3   27.40    2.30
  -7  -1  -3   27.10    1.90
  -7  -1  -3   26.60    2.00
   6   1   3    2.50    0.80
   6   1   3    1.50    0.70
   6   1   3    1.10    0.60
  -6  -1  -3    1.30    0.70
  -6  -1  -3    1.00    0.60
   5   1   3  550.84   12.40
   5   1   3  534.25   12.10
   5   1   3  538.55   12.20
  -5  -1  -3  543.75   12.10
  -5  -1  -3  558.64   12.00
   4   1   3    4.50    0.90
   4   1   3    4.20    0.80
  -4  -1  -3    4.30    0.80
  -4  -1  -3    5.10    0.90
   3   1   3   74.29    2.60
   3   1   3   72.59    2.60
  -3  -1  -3   71.39    2.60
  -3  -1  -3   72.49    2.60
   2   1   3   18.30    1.10
   2   1   3   16.70    1.10
  -2  -1  -3   19.40    1.20
  -2  -1  -3   15.70    1.10
   1   1   3 4888.81  146.29
  -1  -1  -3 4424.56  142.49
   0   1   3  593.74   10.80
   0   1   3  587.44   11.00
   0  -1  -3  587.44   11.00
  -1   1   3  180.38    4.10
   1  -1  -3  190.48    3.60
   1  -1  -3  184.28    3.70
   1  -1  -3  189.78    3.90
  -2   1   3   13.00    0.90
   2  -1  -3   13.00    0.50
   2  -1  -3   12.20    0.50
   2  -1  -3   11.50    0.80
  -3   1   3  395.26    9.10
   3  -1  -3  409.36    7.80
   3  -1  -3  395.56    7.70
   3  -1  -3  404.06    8.80
  -4   1   3   24.70    1.80
   4  -1  -3   28.60    1.20
   4  -1  -3   27.60    1.70
   4  -1  -3   27.20    1.20
   5  -1  -3  279.67    6.30
   5  -1  -3  291.97    7.60
   5  -1  -3  287.87    6.50
   6  -1  -3  267.07    6.30
   6  -1  -3  264.57    6.40
   6  -1  -3  264.47    7.60
   7  -1  -3   51.69    2.50
   7  -1  -3   51.89    2.40
   7  -1  -3   50.09    3.10
   8  -1  -3   14.70    1.50
   8  -1  -3   11.60    1.70
   8  -1  -3   14.90    1.80
   9  -1  -3    1.00    0.90
   9  -1  -3   -0.30    0.70
   9  -1  -3    0.40    0.70
  10  -1  -3   11.40    2.00
  10  -1  -3   10.80    1.90
  10  -1  -3   10.30    1.60
  11  -1  -3   12.20    1.80
  11  -1  -3   10.90    2.40
  11  -1  -3    7.60    2.00
  12   2   3   52.59    5.30
  12   2   3   47.90    3.90
 -12  -2  -3   45.20    2.70
  11   2   3   45.70    3.90
  11   2   3   55.09    4.10
  11   2   3   53.89    3.80
 -11  -2  -3   50.19    2.90
 -11  -2  -3   52.39    3.00
  10   2   3   30.70    3.00
  10   2   3   32.90    3.10
  10   2   3   32.90    3.00
 -10  -2  -3   31.70    2.40
 -10  -2  -3   36.10    2.40
   9   2   3   -0.50    0.80
   9   2   3   -0.50    0.90
   9   2   3   -0.20    0.80
  -9  -2  -3    0.40    0.70
   8   2   3   98.69    4.40
   8   2   3   90.69    4.60
   8   2   3   93.19    4.30
  -8  -2  -3  103.69    4.00
  -8  -2  -3  100.39    4.10
   7   2   3    1.20    0.70
   7   2   3    0.00    0.60
   7   2   3    0.90    0.80
  -7  -2  -3    1.50    0.70
  -7  -2  -3    1.30    0.70
   6   2   3   78.39    3.40
   6   2   3   76.29    3.40
  -6  -2  -3   77.79    3.30
  -6  -2  -3   80.29    3.20
   5   2   3   18.60    1.50
   5   2   3   17.60    1.50
  -5  -2  -3   19.50    1.60
  -5  -2  -3   19.80    1.50
   4   2   3  108.19    5.20
   4   2   3  103.39    3.50
  -4  -2  -3   98.09    3.50
  -4  -2  -3  100.39    3.40
   3   2   3  338.87    7.70
   3   2   3  314.47    7.40
  -3  -2  -3  333.17    7.70
  -3  -2  -3  330.07    7.60
   2   2   3   30.00    1.50
  -2  -2  -3   34.10    1.60
  -2  -2  -3   36.80    1.60
   1   2   3 3620.24  124.59
  -1  -2  -3 3555.24  126.79
   0   2   3  286.97    6.00
   0   2   3  283.77    5.70
   0   2   3  285.17    5.70
   0  -2  -3  294.07    6.20
   0  -2  -3  290.07    5.80
   0  -2  -3  296.47    5.70
  -1   2   3  178.18    4.00
  -1   2   3  171.28    3.70
  -1   2   3  177.58    3.50
   1  -2  -3  181.78    3.90
   1  -2  -3  177.18    3.70
   1  -2  -3  178.98    4.10
  -2   2   3  936.71   18.50
   2  -2  -3  955.20   17.90
   2  -2  -3  961.10   18.10
   2  -2  -3  976.30   17.50
  -3   2   3    0.30    0.30
   3  -2  -3    0.20    0.30
   3  -2  -3    0.40    0.20
   3  -2  -3    0.60    0.30
  -4   2   3    4.10    0.80
   4  -2  -3    4.90    0.80
   4  -2  -3    3.60    0.60
   4  -2  -3    6.20    0.70
  -5   2   3   30.10    2.20
   5  -2  -3   29.30    1.60
   5  -2  -3   26.30    1.80
   5  -2  -3   26.10    1.40
   6  -2  -3    5.90    1.00
   6  -2  -3    4.80    0.80
   6  -2  -3    6.10    1.20
   7  -2  -3   70.79    2.90
   7  -2  -3   82.19    3.30
   7  -2  -3   78.79    3.80
   8  -2  -3    0.30    0.60
   8  -2  -3    0.20    0.60
   8  -2  -3   -0.90    0.70
   9  -2  -3   17.20    1.70
   9  -2  -3   19.10    2.10
   9  -2  -3   25.20    2.40
  10  -2  -3   37.90    3.10
  10  -2  -3   35.30    3.00
  10  -2  -3   39.30    2.60
  11  -2  -3   -2.30    0.90
  11  -2  -3   -0.30    0.80
  11  -2  -3    2.50    1.80
  12   3   3   10.00    2.20
  12   3   3    9.20    2.20
 -12  -3  -3   11.30    1.60
  11   3   3    1.60    1.10
  11   3   3    0.40    1.00
  11   3   3    1.30    1.40
 -11  -3  -3    0.60    1.00
 -11  -3  -3    1.00    1.10
  10   3   3  112.29    5.30
  10   3   3  115.49    5.80
  10   3   3  107.09    5.20
 -10  -3  -3  115.99    4.60
 -10  -3  -3  122.99    4.50
   9   3   3   24.60    2.50
   9   3   3   22.40    2.60
   9   3   3   23.30    2.40
  -9  -3  -3   23.80    2.00
  -9  -3  -3   20.40    2.20
   8   3   3    0.30    0.70
   8   3   3   -0.20    0.70
   8   3   3    1.50    0.80
  -8  -3  -3    0.00    0.60
  -8  -3  -3    1.20    0.80
   7   3   3    4.70    1.10
   7   3   3    4.00    1.00
  -7  -3  -3    5.30    1.10
  -7  -3  -3    4.80    1.00
   6   3   3    4.80    1.00
   6   3   3    3.60    0.90
  -6  -3  -3    3.80    0.90
  -6  -3  -3    5.00    0.90
   5   3   3  279.67    7.40
   5   3   3  256.17    7.00
  -5  -3  -3  275.67    7.20
  -5  -3  -3  273.37    7.10
   4   3   3  146.89    4.60
   4   3   3  143.59    4.40
  -4  -3  -3  140.69    4.90
  -4  -3  -3  152.18    4.60
   3   3   3  154.28    4.20
   3   3   3  143.49    4.30
  -3  -3  -3  145.59    4.20
  -3  -3  -3  142.39    4.30
  -2  -3  -3 1862.61   34.90
   1   3   3  587.54   11.80
   1   3   3  577.14   11.20
   1   3   3  575.54   11.10
  -1  -3  -3  583.74   11.50
  -1  -3  -3  560.34   11.80
   0   3   3   29.00    1.40
   0   3   3   29.60    1.10
   0   3   3   28.90    1.10
   0  -3  -3   29.30    1.20
   0  -3  -3   33.10    1.50
   0  -3  -3   31.80    1.10
  -1   3   3   14.40    0.80
  -1   3   3   14.60    0.90
  -1   3   3   13.40    0.70
   1  -3  -3   13.30    1.00
   1  -3  -3   14.40    0.80
   1  -3  -3   13.80    0.80
  -2   3   3  990.00   19.20
  -2   3   3  982.10   18.50
  -2   3   3  975.40   18.20
   2  -3  -3  994.80   19.00
   2  -3  -3 1000.70   18.80
   2  -3  -3  987.50   18.30
  -3   3   3 1042.20   21.00
  -3   3   3 1057.29   19.40
   3  -3  -3 1058.49   20.40
   3  -3  -3 1047.80   19.60
   3  -3  -3 1057.29   20.30
  -4   3   3  132.39    4.70
   4  -3  -3  138.19    3.50
   4  -3  -3  137.19    4.00
   4  -3  -3  142.19    4.20
  -5   3   3  529.45   14.50
   5  -3  -3  586.24   12.60
   5  -3  -3  565.24   12.00
   5  -3  -3  560.14   12.10
  -6   3   3    1.00    0.80
   6  -3  -3    0.20    0.50
   6  -3  -3    0.70    0.50
   6  -3  -3    2.00    0.70
   7  -3  -3   40.50    2.50
   7  -3  -3   40.80    2.10
   7  -3  -3   41.00    2.70
   8  -3  -3  181.88    5.30
   8  -3  -3  173.68    6.20
   8  -3  -3  155.18    5.60
   9  -3  -3    8.50    1.80
   9  -3  -3   10.60    1.90
   9  -3  -3    8.10    1.30
  10  -3  -3   21.80    2.00
  10  -3  -3   18.70    2.60
  10  -3  -3   20.20    2.70
  12   4   3   -1.40    1.20
  12   4   3    0.90    1.40
 -12  -4  -3    1.80    1.00
  11   4   3    3.90    1.50
  11   4   3    2.00    1.30
  11   4   3    1.10    1.40
 -11  -4  -3    0.70    1.00
 -11  -4  -3    3.00    1.20
  10   4   3    8.20    1.80
  10   4   3    6.80    1.60
  10   4   3    9.20    2.10
 -10  -4  -3    5.60    1.20
 -10  -4  -3    6.20    1.40
   9   4   3    2.70    1.20
   9   4   3    3.30    1.20
   9   4   3    0.90    1.40
  -9  -4  -3    0.90    0.80
  -9  -4  -3    1.90    0.90
   8   4   3    2.20    1.00
   8   4   3    1.70    1.00
  -8  -4  -3    2.00    1.00
  -8  -4  -3    2.30    0.90
   7   4   3    6.30    1.30
   7   4   3    9.30    1.60
  -7  -4  -3    8.80    1.40
  -7  -4  -3    8.60    1.40
   6   4   3   10.00    1.50
   6   4   3   10.10    1.50
  -6  -4  -3    9.90    1.40
  -6  -4  -3    9.50    1.40
   5   4   3    7.90    1.20
   5   4   3    8.40    1.20
  -5  -4  -3    6.90    1.20
  -5  -4  -3    5.40    1.00
   4   4   3   46.20    2.50
   4   4   3   52.59    2.40
  -4  -4  -3   51.49    2.50
  -4  -4  -3   52.69    2.50
   3   4   3   69.99    2.60
  -3  -4  -3   65.89    3.00
  -3  -4  -3   63.99    2.70
   2   4   3  541.15   10.90
   2   4   3  538.35   10.90
   2   4   3  548.45   11.70
  -2  -4  -3  523.45   11.50
   1   4   3    9.20    0.70
   1   4   3   10.40    1.00
   1   4   3    9.40    0.70
  -1  -4  -3   10.50    0.80
  -1  -4  -3    9.00    0.70
  -1  -4  -3   10.80    1.00
   0   4   3  400.56    8.10
   0   4   3  397.76    8.20
   0   4   3  406.86    8.90
   0  -4  -3  409.46    8.30
   0  -4  -3  398.06    9.00
   0  -4  -3  423.96    8.40
  -1   4   3  384.26    7.90
  -1   4   3  375.96    8.10
  -1   4   3  368.36    7.50
   1  -4  -3  367.76    7.70
   1  -4  -3  370.86    7.80
   1  -4  -3  365.96    8.30
  -2   4   3   82.69    2.70
  -2   4   3   87.59    2.40
  -2   4   3   82.59    2.90
   2  -4  -3   87.79    2.50
   2  -4  -3   88.09    2.70
  -3   4   3  289.27    7.40
  -3   4   3  290.07    6.40
  -3   4   3  295.07    6.20
   3  -4  -3  292.27    6.80
   3  -4  -3  278.87    7.00
   3  -4  -3  288.37    6.30
  -4   4   3   12.80    0.90
  -4   4   3   11.40    0.80
  -4   4   3   11.80    1.40
   4  -4  -3   13.00    1.00
   4  -4  -3   13.70    1.30
   4  -4  -3   12.40    1.20
  -5   4   3  361.36    9.90
  -5   4   3  369.96    7.20
   5  -4  -3  361.56    8.90
   5  -4  -3  367.96    8.10
   5  -4  -3  368.36    8.90
  -6   4   3  105.69    4.90
   6  -4  -3   99.49    3.90
   6  -4  -3   97.79    4.00
   6  -4  -3  103.79    3.40
  -7   4   3   43.10    3.40
   7  -4  -3   43.30    2.80
   7  -4  -3   41.00    2.20
   7  -4  -3   42.00    2.70
   8  -4  -3   40.10    2.90
   8  -4  -3   44.80    2.40
   8  -4  -3   42.50    2.90
   9  -4  -3    3.00    1.10
   9  -4  -3    4.30    1.40
   9  -4  -3    2.70    1.00
  10  -4  -3    2.70    1.00
  10  -4  -3    1.00    1.10
  10  -4  -3    2.30    2.30
  12   5   3    4.80    2.10
  12   5   3    5.50    1.90
 -12  -5  -3    5.50    1.50
 -12  -5  -3    6.80    1.40
  11   5   3   26.90    3.20
  11   5   3   26.80    3.00
  11   5   3   27.00    3.30
 -11  -5  -3   29.30    2.50
 -11  -5  -3   28.10    2.30
  10   5   3    6.90    1.70
  10   5   3    2.10    1.10
  10   5   3    6.10    1.60
 -10  -5  -3    2.80    1.10
 -10  -5  -3    2.70    1.10
   9   5   3   -0.90    0.80
   9   5   3   -0.60    0.80
  -9  -5  -3    0.70    0.80
  -9  -5  -3    0.80    0.90
   8   5   3   74.89    4.00
   8   5   3   71.69    3.80
  -8  -5  -3   70.79    3.50
  -8  -5  -3   75.99    3.60
   7   5   3  179.68    6.30
   7   5   3  193.08    6.10
  -7  -5  -3  177.18    5.80
  -7  -5  -3  178.28    5.90
   6   5   3   87.99    5.30
   6   5   3   88.09    3.90
  -6  -5  -3   75.99    3.40
  -6  -5  -3   76.09    3.50
   5   5   3   11.90    1.30
   5   5   3   10.80    1.50
  -5  -5  -3   15.20    1.50
  -5  -5  -3   13.90    1.50
   4   5   3  401.46    9.40
   4   5   3  417.66   10.10
  -4  -5  -3  418.96   10.00
  -4  -5  -3  422.76    9.80
   3   5   3   11.80    1.30
   3   5   3   11.60    1.00
  -3  -5  -3   10.60    1.20
  -3  -5  -3   10.70    1.20
   2   5   3  163.88    4.20
   2   5   3  160.48    5.40
   2   5   3  157.48    4.20
  -2  -5  -3  159.58    4.50
  -2  -5  -3  154.78    4.80
   1   5   3    5.40    0.90
   1   5   3    6.90    0.70
   1   5   3    8.00    0.70
  -1  -5  -3    6.50    0.70
  -1  -5  -3    6.80    1.00
   0   5   3 1627.84   31.30
   0  -5  -3 1661.23   30.60
   0  -5  -3 1654.93   31.50
  -1   5   3  791.82   15.10
  -1   5   3  788.02   15.50
  -1   5   3  768.62   15.90
   1  -5  -3  784.72   16.20
   1  -5  -3  791.72   15.40
  -2   5   3   39.50    1.90
  -2   5   3   38.90    1.90
  -2   5   3   34.50    1.50
   2  -5  -3   38.70    1.80
   2  -5  -3   38.40    1.70
   2  -5  -3   36.20    2.00
  -3   5   3   29.20    1.40
  -3   5   3   29.60    1.90
  -3   5   3   26.80    1.60
   3  -5  -3   36.30    1.80
   3  -5  -3   31.00    1.90
   3  -5  -3   27.70    1.50
  -4   5   3   11.30    1.00
  -4   5   3   10.00    1.50
  -4   5   3   11.60    1.00
   4  -5  -3   11.70    1.00
   4  -5  -3    9.80    1.30
   4  -5  -3    9.90    1.10
  -5   5   3   28.80    2.40
  -5   5   3   31.80    1.50
  -5   5   3   29.60    1.50
   5  -5  -3   28.80    1.90
   5  -5  -3   31.40    2.20
   5  -5  -3   28.90    1.70
  -6   5   3  220.98    7.70
   6  -5  -3  224.78    6.50
   6  -5  -3  213.28    6.60
   6  -5  -3  209.18    5.70
   7  -5  -3    1.00    0.60
   7  -5  -3    0.10    0.80
   7  -5  -3    0.00    0.60
  -8   5   3    9.60    1.80
   8  -5  -3   11.80    1.90
   8  -5  -3   12.30    1.50
   8  -5  -3   11.60    1.80
   9  -5  -3   19.40    2.50
   9  -5  -3   18.00    2.50
   9  -5  -3   20.70    1.90
  10  -5  -3   12.20    2.20
  12   6   3   27.70    5.10
  12   6   3   24.80    3.30
 -12  -6  -3   23.80    2.40
 -12  -6  -3   26.10    2.30
  11   6   3    3.30    1.60
  11   6   3    4.60    1.70
  11   6   3    4.00    1.70
 -11  -6  -3    3.70    1.20
 -11  -6  -3    4.30    1.30
  10   6   3   -2.00    1.00
  10   6   3    0.80    1.10
 -10  -6  -3    0.10    0.70
 -10  -6  -3    0.80    1.00
   9   6   3   14.30    2.10
   9   6   3   11.30    2.20
  -9  -6  -3   15.40    1.80
  -9  -6  -3   11.70    1.80
   8   6   3    0.80    1.00
   8   6   3    1.70    1.00
  -8  -6  -3    0.90    0.70
  -8  -6  -3   -1.10    0.70
   7   6   3    1.70    0.90
   7   6   3    1.30    0.80
  -7  -6  -3    2.00    0.90
  -7  -6  -3    2.10    1.00
   6   6   3   27.50    2.30
   6   6   3   28.40    2.10
  -6  -6  -3   28.00    2.20
  -6  -6  -3   30.30    2.20
   5   6   3   30.10    2.00
   5   6   3   23.80    2.10
  -5  -6  -3   28.80    2.00
  -5  -6  -3   23.10    1.90
   4   6   3   41.20    2.10
   4   6   3   41.30    2.50
  -4  -6  -3   38.20    2.30
  -4  -6  -3   37.90    2.20
   3   6   3  345.27    8.90
   3   6   3  342.97    8.00
   3   6   3  348.67    8.00
  -3  -6  -3  342.47    8.40
  -3  -6  -3  352.96    8.80
   2   6   3  174.78    4.50
   2   6   3  165.48    4.50
   2   6   3  170.38    5.30
  -2  -6  -3  167.48    4.80
  -2  -6  -3  168.38    5.30
   1   6   3  210.28    5.10
   1   6   3  215.38    5.20
   1   6   3  214.28    6.00
  -1  -6  -3  209.98    5.40
  -1  -6  -3  206.78    5.40
  -1  -6  -3  206.18    6.00
   0   6   3  261.47    6.20
   0   6   3  268.07    6.10
   0   6   3  264.67    7.00
   0  -6  -3  273.57    6.40
   0  -6  -3  273.57    6.40
   0  -6  -3  273.17    7.20
  -1   6   3  122.19    3.70
  -1   6   3  126.19    4.20
  -1   6   3  125.69    3.50
   1  -6  -3  127.79    3.70
   1  -6  -3  127.49    3.70
  -2   6   3  113.79    3.30
  -2   6   3  112.69    3.80
   2  -6  -3  112.99    4.10
   2  -6  -3  110.39    3.40
   2  -6  -3  114.19    3.50
  -3   6   3   33.10    2.10
  -3   6   3   31.40    2.20
  -3   6   3   35.40    1.70
   3  -6  -3   36.20    1.80
   3  -6  -3   32.70    2.20
   3  -6  -3   35.10    1.90
  -4   6   3  342.57    8.20
  -4   6   3  344.47    9.40
  -4   6   3  350.46    7.90
   4  -6  -3  353.46    8.50
   4  -6  -3  352.56    8.10
   4  -6  -3  347.77    9.10
  -5   6   3  164.78    6.20
  -5   6   3  171.58    4.80
  -5   6   3  172.48    4.60
   5  -6  -3  168.18    4.90
   5  -6  -3  166.78    5.70
   5  -6  -3  175.48    5.40
  -6   6   3   32.20    1.60
  -6   6   3   32.30    2.90
  -6   6   3   32.30    1.60
   6  -6  -3   33.20    2.00
   6  -6  -3   35.40    2.70
  -7   6   3   32.60    3.20
   7  -6  -3   31.40    2.10
   7  -6  -3   28.80    2.60
   7  -6  -3   29.70    2.30
   8  -6  -3    8.20    1.30
   8  -6  -3   10.10    2.00
   8  -6  -3    8.00    1.60
   9  -6  -3    0.30    0.90
   9  -6  -3    1.70    1.50
   9  -6  -3    0.60    0.90
  12   7   3    4.20    1.90
  12   7   3    3.50    1.70
 -12  -7  -3    4.30    1.50
 -12  -7  -3    1.00    1.20
  11   7   3   -1.20    1.40
  11   7   3   -0.10    1.30
 -11  -7  -3    2.40    1.20
 -11  -7  -3   -2.30    0.90
  10   7   3   21.70    2.80
  10   7   3   25.50    3.30
 -10  -7  -3   20.30    2.30
 -10  -7  -3   22.70    2.40
   9   7   3   14.20    2.20
   9   7   3   13.70    2.30
  -9  -7  -3   15.30    2.00
  -9  -7  -3   12.40    1.80
   8   7   3   17.70    2.50
   8   7   3   15.60    2.10
  -8  -7  -3   18.30    2.00
  -8  -7  -3   16.70    2.00
   7   7   3   38.80    3.00
   7   7   3   40.80    2.70
  -7  -7  -3   41.30    2.70
  -7  -7  -3   36.40    2.60
   6   7   3    3.80    1.00
   6   7   3    5.20    1.40
  -6  -7  -3    2.20    0.90
  -6  -7  -3    4.50    1.10
   5   7   3    8.00    1.20
   5   7   3   10.60    1.60
  -5  -7  -3   10.10    1.60
   4   7   3   39.10    2.50
   4   7   3   42.70    2.20
  -4  -7  -3   45.30    2.50
  -4  -7  -3   41.70    2.60
   3   7   3   32.90    1.80
   3   7   3   32.70    2.30
   3   7   3   34.60    1.90
  -3  -7  -3   33.30    2.10
  -3  -7  -3   32.10    2.20
   2   7   3  140.59    4.10
   2   7   3  152.08    5.10
   2   7   3  140.39    4.10
  -2  -7  -3  133.89    4.80
  -2  -7  -3  145.19    4.50
   1   7   3  195.08    6.00
   1   7   3  202.98    5.10
   1   7   3  195.78    5.10
  -1  -7  -3  200.28    5.40
  -1  -7  -3  201.18    6.10
  -1  -7  -3  199.18    5.40
   0   7   3   71.29    3.30
   0   7   3   81.29    2.80
   0   7   3   75.89    2.60
   0  -7  -3   74.69    2.80
   0  -7  -3   76.79    3.40
   0  -7  -3   77.19    2.80
  -1   7   3    0.60    0.40
  -1   7   3    1.00    0.50
  -1   7   3    1.00    0.60
   1  -7  -3    0.20    0.30
   1  -7  -3    0.30    0.60
   1  -7  -3    0.40    0.40
  -2   7   3   71.29    2.60
  -2   7   3   70.79    3.00
  -2   7   3   71.29    3.20
   2  -7  -3   76.29    3.50
   2  -7  -3   72.09    2.80
   2  -7  -3   76.09    2.90
  -3   7   3    0.80    0.50
  -3   7   3    0.60    0.60
  -3   7   3    0.90    0.50
   3  -7  -3    0.40    0.70
   3  -7  -3    0.50    0.40
   3  -7  -3    1.20    0.60
  -4   7   3    5.00    1.00
  -4   7   3    5.00    1.00
  -4   7   3    6.40    1.40
   4  -7  -3    5.90    1.30
   4  -7  -3    6.00    1.10
   4  -7  -3    6.50    1.20
  -5   7   3   48.20    2.40
  -5   7   3   56.29    3.50
  -5   7   3   51.09    2.40
   5  -7  -3   49.80    2.50
   5  -7  -3   48.40    3.10
   5  -7  -3   52.39    2.70
  -6   7   3    2.70    0.80
  -6   7   3    1.90    0.70
  -6   7   3    2.90    1.20
   6  -7  -3    1.40    0.80
   6  -7  -3    3.60    0.90
   6  -7  -3    2.10    1.10
  -7   7   3   19.90    1.20
  -7   7   3   19.70    1.10
  -7   7   3   14.50    2.40
   7  -7  -3   18.20    2.50
   7  -7  -3   19.50    1.90
   7  -7  -3   18.90    1.80
   8  -7  -3   38.40    2.60
   8  -7  -3   34.00    2.70
   8  -7  -3   28.50    3.60
   9  -7  -3    1.60    1.10
   9  -7  -3    0.20    1.00
  11   8   3   35.20    3.70
 -11  -8  -3   32.30    2.70
 -11  -8  -3   33.20    3.10
  10   8   3    7.60    1.90
  10   8   3    6.10    1.60
 -10  -8  -3    4.10    1.60
 -10  -8  -3    7.20    1.50
   9   8   3    4.00    1.50
   9   8   3    5.30    1.40
  -9  -8  -3    4.30    1.40
  -9  -8  -3    3.80    1.30
   8   8   3   47.00    4.60
   8   8   3   48.00    3.20
  -8  -8  -3   47.30    3.10
  -8  -8  -3   48.70    3.20
   7   8   3  187.48    6.20
   7   8   3  194.58    7.10
  -7  -8  -3  189.08    6.50
  -7  -8  -3  195.48    6.60
   6   8   3   10.70    1.90
   6   8   3    7.80    1.30
  -6  -8  -3    9.20    1.50
  -6  -8  -3    9.20    1.60
   5   8   3  110.29    4.00
   5   8   3  118.69    5.00
   5   8   3  105.39    4.10
  -5  -8  -3  110.79    4.50
  -5  -8  -3  112.79    4.60
   4   8   3  123.89    5.10
   4   8   3  132.69    4.30
   4   8   3  132.99    4.40
  -4  -8  -3  133.29    4.80
  -4  -8  -3  126.19    4.90
   3   8   3   16.00    1.80
   3   8   3   16.90    1.40
   3   8   3   17.40    1.60
  -3  -8  -3   15.50    1.60
  -3  -8  -3   17.90    1.80
   2   8   3    4.90    1.10
   2   8   3    1.60    0.70
  -2  -8  -3    3.00    0.90
  -2  -8  -3    2.60    0.80
   1   8   3   21.70    1.90
   1   8   3   19.80    1.40
  -1  -8  -3   18.00    1.80
  -1  -8  -3   22.10    1.60
  -1  -8  -3   20.50    1.60
   0   8   3  149.59    4.50
   0   8   3  154.58    4.40
   0   8   3  166.88    5.50
   0  -8  -3  155.28    5.50
   0  -8  -3  163.08    4.80
   0  -8  -3  155.88    4.80
  -1   8   3  103.29    4.20
  -1   8   3  102.09    3.60
  -1   8   3  106.29    3.40
   1  -8  -3  110.09    4.50
   1  -8  -3  104.89    3.60
   1  -8  -3  104.49    3.70
  -2   8   3  113.39    3.70
  -2   8   3  118.39    4.20
  -2   8   3  116.19    4.40
   2  -8  -3  112.69    3.90
   2  -8  -3  110.89    4.60
   2  -8  -3  116.59    3.90
  -3   8   3  109.89    4.40
  -3   8   3  107.39    4.20
  -3   8   3  104.59    3.60
   3  -8  -3  106.39    3.90
   3  -8  -3  104.49    4.60
   3  -8  -3  100.09    3.70
  -4   8   3   22.70    2.00
  -4   8   3   23.80    2.20
  -4   8   3   22.60    1.70
   4  -8  -3   24.30    1.90
   4  -8  -3   26.20    1.90
   4  -8  -3   24.10    2.40
  -5   8   3   40.70    2.40
  -5   8   3   46.50    2.40
   5  -8  -3   41.70    2.40
   5  -8  -3   44.70    2.60
   5  -8  -3   43.40    3.10
  -6   8   3   12.00    1.40
  -6   8   3    7.90    1.30
  -6   8   3   11.90    2.20
   6  -8  -3    9.00    1.40
   6  -8  -3   10.10    2.00
   6  -8  -3    9.20    1.50
  -7   8   3    9.70    1.10
  -7   8   3    9.90    1.10
   7  -8  -3    8.80    1.50
   7  -8  -3    8.10    1.50
   7  -8  -3    9.50    2.40
   8  -8  -3    2.80    1.90
   8  -8  -3    1.20    1.10
   8  -8  -3    2.20    1.00
  11   9   3    8.90    2.40
 -11  -9  -3   11.10    2.00
 -11  -9  -3   13.90    2.20
  10   9   3   40.10    3.30
  10   9   3   38.80    3.80
 -10  -9  -3   35.80    3.10
 -10  -9  -3   41.20    3.10
   9   9   3   28.00    2.60
   9   9   3   17.70    2.70
  -9  -9  -3   20.80    2.30
  -9  -9  -3   20.00    2.40
   8   9   3   25.30    3.20
   8   9   3   23.90    2.30
  -8  -9  -3   18.20    2.40
  -8  -9  -3   20.90    2.20
   7   9   3   19.10    2.00
   7   9   3   18.20    2.60
  -7  -9  -3   22.00    2.30
  -7  -9  -3   18.60    2.10
   6   9   3    4.10    1.00
   6   9   3    1.80    1.00
   6   9   3    2.50    0.80
  -6  -9  -3    3.90    1.30
  -6  -9  -3    3.80    1.20
   5   9   3   51.59    2.70
   5   9   3   53.09    2.80
   5   9   3   50.99    3.40
  -5  -9  -3   52.69    3.30
  -5  -9  -3   52.89    3.10
   4   9   3   48.30    2.50
   4   9   3   48.40    3.10
   4   9   3   44.50    2.40
  -4  -9  -3   49.50    3.10
  -4  -9  -3   49.99    2.90
   3   9   3  200.38    5.70
   3   9   3  206.38    6.90
   3   9   3  203.68    5.70
  -3  -9  -3  194.08    6.20
  -3  -9  -3  210.28    6.90
   2   9   3    1.10    0.50
   2   9   3    1.40    0.80
   2   9   3    2.50    0.70
  -2  -9  -3    0.70    0.70
  -2  -9  -3    1.80    0.70
   1   9   3   29.30    1.80
   1   9   3   27.80    2.30
   1   9   3   26.90    1.70
  -1  -9  -3   30.00    2.40
  -1  -9  -3   27.10    1.90
  -1  -9  -3   31.70    2.10
   0   9   3    2.10    0.60
   0   9   3    1.60    0.60
   0   9   3    2.00    0.90
   0  -9  -3    2.80    1.00
   0  -9  -3    3.90    1.00
   0  -9  -3    1.10    0.60
  -1   9   3   -0.40    0.40
  -1   9   3    0.40    0.50
  -1   9   3    0.90    0.80
   1  -9  -3    1.30    0.70
   1  -9  -3    0.60    0.80
   1  -9  -3    0.60    0.50
  -2   9   3    5.20    1.00
  -2   9   3    4.40    1.10
  -2   9   3    5.20    1.30
   2  -9  -3    3.80    1.00
   2  -9  -3    4.00    1.20
   2  -9  -3    3.80    0.90
  -3   9   3    1.20    0.80
  -3   9   3    1.20    0.80
  -3   9   3    1.80    0.80
   3  -9  -3    1.50    1.00
   3  -9  -3    0.60    0.70
   3  -9  -3    0.90    0.60
  -4   9   3   18.10    1.70
  -4   9   3   16.90    1.90
   4  -9  -3   17.20    1.80
   4  -9  -3   17.60    2.40
   4  -9  -3   18.60    1.80
  -5   9   3    1.50    1.00
  -5   9   3    1.10    0.90
  -5   9   3    1.50    0.90
   5  -9  -3    2.00    0.70
   5  -9  -3    2.00    1.20
   5  -9  -3    3.50    1.00
  -6   9   3    2.00    1.00
  -6   9   3    2.70    1.00
   6  -9  -3    2.60    1.00
   6  -9  -3    4.70    1.50
   6  -9  -3    2.80    1.00
  -7   9   3    7.90    1.10
   7  -9  -3    7.10    1.60
   7  -9  -3    7.90    2.10
   7  -9  -3    5.50    1.30
  11  10   3   -0.80    1.60
 -11 -10  -3    2.50    1.30
  10  10   3    0.90    1.50
   9  10   3    9.40    2.20
   9  10   3   14.90    2.20
  -9 -10  -3   11.60    2.00
  -9 -10  -3   12.60    2.20
   8  10   3   10.30    2.10
   8  10   3    5.40    1.70
  -8 -10  -3    8.10    1.70
  -8 -10  -3    5.70    1.60
   7  10   3   13.20    1.80
   7  10   3   14.50    2.40
  -7 -10  -3   19.30    2.30
  -7 -10  -3   17.00    2.30
   6  10   3   81.79    3.80
   6  10   3   79.49    3.70
  -6 -10  -3   81.19    4.20
  -6 -10  -3   97.49    4.70
   5  10   3   10.10    1.90
   5  10   3   11.90    2.20
   5  10   3   13.30    1.50
  -5 -10  -3   11.80    2.00
  -5 -10  -3   12.60    1.80
   4  10   3    9.00    1.30
   4  10   3    6.60    1.60
   4  10   3    8.50    1.30
  -4 -10  -3    8.00    1.60
  -4 -10  -3   11.60    1.70
   3  10   3   24.30    1.80
   3  10   3   25.50    1.90
   3  10   3   26.70    2.50
  -3 -10  -3   21.80    2.00
   2  10   3  107.99    4.80
   2  10   3  103.09    3.70
   2  10   3   96.59    3.70
  -2 -10  -3  100.89    4.70
  -2 -10  -3  101.09    4.10
   1  10   3   89.19    4.40
   1  10   3   94.29    3.50
   1  10   3   88.59    3.50
  -1 -10  -3   95.79    3.90
  -1 -10  -3   92.69    4.50
  -1 -10  -3   94.29    3.90
   0  10   3  140.59    4.50
   0  10   3  142.09    4.70
   0  10   3  148.49    5.70
   0 -10  -3  145.29    5.80
   0 -10  -3  142.29    5.00
   0 -10  -3  145.19    4.90
  -1  10   3   14.30    1.50
  -1  10   3   12.60    1.40
  -1  10   3   13.30    2.10
   1 -10  -3   16.30    1.60
   1 -10  -3   13.30    1.60
   1 -10  -3   15.50    2.20
  -2  10   3   68.79    3.70
  -2  10   3   65.79    3.00
  -2  10   3   64.69    3.40
   2 -10  -3   70.09    4.10
   2 -10  -3   72.49    3.30
  -3  10   3   72.49    3.30
  -3  10   3   78.19    4.00
   3 -10  -3   68.59    4.10
   3 -10  -3   81.99    3.50
   3 -10  -3   78.09    3.50
  -4  10   3    2.60    1.00
  -4  10   3    1.30    0.90
  -4  10   3    2.10    1.10
   4 -10  -3    1.80    1.20
   4 -10  -3    0.70    0.80
   4 -10  -3    1.70    0.80
  -5  10   3   16.10    2.10
  -5  10   3   13.30    1.70
   5 -10  -3   12.10    2.20
   5 -10  -3   12.40    1.70
   5 -10  -3   17.10    1.90
  -6  10   3    7.10    1.50
  -6  10   3   10.80    1.60
   6 -10  -3    8.70    1.60
   6 -10  -3    9.20    1.60
  10  11   3   -0.10    1.40
 -10 -11  -3   -1.20    1.30
 -10 -11  -3    0.80    2.30
   9  11   3    2.30    1.50
  -9 -11  -3    2.20    1.30
   8  11   3    8.00    2.00
   8  11   3    8.80    1.60
   8  11   3   10.40    1.90
  -8 -11  -3   12.70    2.10
   7  11   3   11.60    1.80
   7  11   3   12.80    2.30
   7  11   3   16.30    2.20
   6  11   3   20.80    2.00
   6  11   3   18.70    2.70
  -6 -11  -3   21.70    3.00
   5  11   3   93.89    5.10
  -5 -11  -3  108.09    4.80
   4  11   3    8.40    1.40
  -4 -11  -3    5.80    1.40
  -4 -11  -3    7.30    1.70
   3  11   3    4.80    1.40
   3  11   3    5.70    1.20
   3  11   3    5.50    1.10
  -3 -11  -3    4.70    1.20
  -3 -11  -3    6.60    1.60
   2  11   3   42.80    2.50
   2  11   3   45.00    2.50
   2  11   3   45.20    3.40
  -2 -11  -3   44.50    2.80
   1  11   3    5.50    1.00
   1  11   3    8.10    1.30
   1  11   3    5.60    1.50
  -1 -11  -3    5.40    1.20
  -1 -11  -3    7.30    1.60
   0  11   3  119.09    4.20
   0  11   3  114.49    4.30
   0  11   3  117.59    5.30
   0 -11  -3  108.39    5.00
   0 -11  -3  111.09    5.30
  -1  11   3   37.50    2.30
  -1  11   3   36.60    2.90
   1 -11  -3   35.30    2.40
   1 -11  -3   36.90    3.10
   1 -11  -3   35.30    2.50
  -2  11   3    0.00    0.80
  -2  11   3    0.80    0.90
   2 -11  -3    0.20    0.60
   2 -11  -3    1.20    1.20
   2 -11  -3    0.30    0.60
  -3  11   3    2.50    0.90
  -3  11   3    1.40    1.10
  -3  11   3    3.00    1.20
   3 -11  -3    0.70    1.20
   3 -11  -3    3.70    1.10
   3 -11  -3    2.90    1.00
  -4  11   3    2.20    1.10
  -4  11   3    2.40    1.20
   4 -11  -3    2.90    1.00
   4 -11  -3    2.10    0.90
   4 -11  -3    1.70    1.50
  -5  11   3   14.10    1.90
  -5  11   3   15.80    2.10
   5 -11  -3   12.20    1.80
   5 -11  -3   16.40    2.20
  -6  11   3    6.90    1.60
  -6  11   3    9.40    1.60
   6 -11  -3    8.40    1.50
   6 -11  -3    6.60    1.50
  10  12   3   11.50    3.00
 -10 -12  -3   10.40    2.20
 -10 -12  -3   13.00    2.80
   9  12   3   -0.60    1.60
  -9 -12  -3   -0.20    1.70
  -9 -12  -3   -0.40    1.30
   8  12   3   16.30    2.90
  -8 -12  -3   15.30    2.80
  -8 -12  -3   16.80    2.50
   7  12   3    1.00    0.90
   7  12   3   -1.60    1.20
   7  12   3    1.50    1.00
  -7 -12  -3   -0.30    1.00
   6  12   3    0.70    0.70
   6  12   3    1.80    1.00
   6  12   3    1.00    1.00
  -6 -12  -3   -1.20    1.40
  -6 -12  -3    0.80    1.10
   5  12   3   68.39    4.10
   5  12   3   80.19    4.70
  -5 -12  -3   53.49    5.80
  -5 -12  -3   77.19    4.20
   4  12   3    5.50    1.60
   4  12   3    2.00    0.80
  -4 -12  -3    4.70    1.40
   3  12   3   22.80    2.60
  -3 -12  -3   14.50    2.10
   2  12   3   17.40    2.50
  -2 -12  -3   18.30    2.10
   1  12   3   37.40    3.20
  -1 -12  -3   38.00    2.80
  -1 -12  -3   38.70    2.70
   0  12   3    2.90    1.20
   0  12   3    1.90    1.30
   0 -12  -3    4.30    1.30
   0 -12  -3    4.90    1.30
   0 -12  -3    1.30    1.50
  -1  12   3    3.10    1.30
  -1  12   3    0.90    0.80
   1 -12  -3    1.80    0.90
   1 -12  -3    3.60    1.60
   1 -12  -3    1.60    1.00
  -2  12   3    3.40    1.40
  -2  12   3   -0.70    0.80
   2 -12  -3    0.20    0.70
   2 -12  -3    1.30    0.80
   2 -12  -3    2.00    1.40
  -3  12   3   13.50    2.60
   3 -12  -3   14.60    2.00
   3 -12  -3   16.80    1.90
   4 -12  -3   11.60    1.70
   4 -12  -3   10.20    1.70
  -5  12   3    0.30    1.30
   5 -12  -3   -0.30    1.00
   5 -12  -3   -0.10    1.30
   9  13   3   -1.10    1.80
  -9 -13  -3    0.70    1.40
  -9 -13  -3   -1.30    2.10
   8  13   3   10.10    2.40
  -8 -13  -3   12.50    2.30
  -8 -13  -3   11.10    2.60
   7  13   3    4.10    1.70
  -7 -13  -3    4.20    1.90
  -7 -13  -3    4.00    1.50
   6  13   3   20.20    3.00
  -6 -13  -3   19.80    3.10
  -6 -13  -3   16.40    2.40
   5  13   3    0.50    1.10
   5  13   3    4.30    1.10
   5  13   3    2.40    1.00
  -5 -13  -3    4.20    1.50
  -5 -13  -3    6.30    1.80
   4  13   3    9.70    1.60
   4  13   3   12.60    1.80
   4  13   3    8.70    2.00
  -4 -13  -3   11.00    2.30
  -4 -13  -3   10.80    1.90
   3  13   3    2.60    1.40
   3  13   3    2.10    0.90
   3  13   3    3.20    1.10
  -3 -13  -3    3.80    1.60
  -3 -13  -3    2.40    1.20
   2  13   3  107.99    4.50
   2  13   3  125.19    6.00
   2  13   3  111.49    4.50
  -2 -13  -3  112.19    5.00
  -2 -13  -3  103.89    5.50
   1  13   3   49.70    3.00
   1  13   3   58.79    4.20
   1  13   3   48.70    3.00
  -1 -13  -3   52.69    3.40
  -1 -13  -3   50.69    3.90
   0  13   3    0.70    0.80
   0  13   3    2.00    1.30
   0  13   3   -1.40    0.80
   0 -13  -3    2.20    0.90
   0 -13  -3    1.50    1.40
   0 -13  -3    0.40    0.90
  -1  13   3   46.20    3.70
  -1  13   3   37.70    2.60
   1 -13  -3   43.90    3.10
   1 -13  -3   43.00    3.00
  -2  13   3    1.30    1.30
  -2  13   3   -0.20    1.00
   2 -13  -3    0.30    0.80
   2 -13  -3   -0.20    0.80
  -3  13   3    7.20    1.60
  -3  13   3    6.60    1.80
   3 -13  -3    7.60    1.50
   3 -13  -3    4.20    1.30
   8  14   3    1.70    1.80
  -8 -14  -3   -1.00    1.40
   7  14   3   32.40    3.80
  -7 -14  -3   30.40    3.10
   6  14   3    1.70    1.50
  -6 -14  -3    1.50    1.30
   5  14   3    6.20    2.00
  -5 -14  -3    2.30    1.40
   4  14   3    1.70    1.40
  -4 -14  -3    1.80    1.30
   3  14   3    3.30    1.60
  -3 -14  -3    6.20    1.70
   2  14   3   -0.40    1.20
  -2 -14  -3   -0.50    1.00
   1  14   3   18.40    2.90
  -1 -14  -3   17.40    2.40
   0  14   3    2.00    1.40
   0 -14  -3    0.10    0.90
   0 -14  -3    2.10    1.20
  -1  14   3   -1.10    1.40
   1 -14  -3    4.10    1.40
   1 -14  -3    3.90    1.40
  -2  14   3    0.90    1.50
   2 -14  -3    0.60    1.10
   2 -14  -3    0.00    1.20
   6  15   3   -0.40    1.70
  -6 -15  -3    3.10    1.50
  -5 -15  -3    8.90    2.10
  -4 -15  -3   -1.10    1.20
   3  15   3    8.00    2.20
  -3 -15  -3   13.70    2.40
   2  15   3   13.30    2.70
  -2 -15  -3   16.30    2.70
   1  15   3    6.70    2.10
   0  15   3    5.60    2.10
   0 -15  -3    9.40    2.10
   0 -15  -3    8.60    2.00
   0 -15   4    1.80    1.20
   0  15  -4    1.10    2.00
  -1 -15   4    0.60    1.20
   1  15  -4    2.90    2.30
  -2 -15   4   11.10    2.10
  -3 -15   4    4.50    1.50
   3  15  -4    7.20    3.60
  -4 -15   4   77.99    4.90
  -4 -15   4   87.09    4.60
   4  15  -4  101.09    9.50
  -5 -15   4   58.39    4.30
  -5 -15   4   61.79    3.90
   5  15  -4   63.19    8.70
   2 -14   4    5.80    1.60
   2 -14   4    3.30    1.60
  -2  14  -4    4.20    2.40
   1 -14   4    8.40    1.60
   1 -14   4   10.60    2.00
  -1  14  -4    9.70    2.20
   0 -14   4    0.20    1.00
   0  14  -4    1.20    1.50
  -1 -14   4    1.10    1.70
  -1 -14   4   -0.50    1.00
   1  14  -4   -3.40    1.20
  -2 -14   4  155.28    6.00
  -2 -14   4  160.38    6.80
   2  14  -4  162.48    7.50
  -3 -14   4   84.49    4.30
  -3 -14   4   86.49    4.80
   3  14  -4   98.29    5.70
  -4 -14   4   29.80    3.50
  -4 -14   4   23.90    2.40
   4  14  -4   24.00    3.20
   5  14  -4   12.50    2.50
  -6 -14   4    0.80    1.20
  -6 -14   4    1.30    1.50
   6  14  -4    1.40    1.60
  -7 -14   4    0.70    1.10
  -7 -14   4    1.90    1.30
   7  14  -4    2.80    1.70
   4 -13   4   11.40    1.90
   4 -13   4   14.40    3.20
  -4  13  -4   12.20    2.60
   3 -13   4    2.30    1.10
   3 -13   4    3.10    1.20
  -3  13  -4    3.10    1.60
   2 -13   4    5.70    1.40
   2 -13   4    3.30    1.20
  -2  13  -4    5.00    1.90
   1 -13   4    4.90    1.30
   1 -13   4    7.20    2.30
   1 -13   4    7.00    1.60
  -1  13  -4    7.60    2.00
  -1  13  -4    5.00    1.10
   0 -13   4    8.10    1.50
   0 -13   4    5.60    1.50
   0 -13   4    5.20    1.80
   0  13  -4    1.70    1.40
   0  13  -4    7.10    1.30
   0  13  -4    6.80    1.60
  -1 -13   4   25.10    3.00
  -1 -13   4   30.00    2.50
   1  13  -4   26.60    3.10
   1  13  -4   26.40    2.10
   1  13  -4   28.30    2.40
  -2 -13   4    5.30    1.30
   2  13  -4    6.10    1.30
   2  13  -4    7.10    1.80
   2  13  -4    4.90    1.30
   3  13  -4   15.60    2.70
   3  13  -4   19.60    1.90
   3  13  -4   17.70    2.00
  -4 -13   4   55.59    3.60
  -4 -13   4   49.10    3.10
   4  13  -4   47.30    3.10
   4  13  -4   52.59    3.00
   4  13  -4   55.99    4.10
  -5 -13   4   18.80    2.30
  -5 -13   4   21.60    2.10
   5  13  -4   17.70    2.10
   5  13  -4   18.70    2.90
   5  13  -4   17.60    1.90
  -6 -13   4    7.20    1.50
  -6 -13   4    4.80    1.30
   6  13  -4    7.90    1.50
   6  13  -4    5.50    1.90
  -7 -13   4   -0.10    0.90
  -7 -13   4    1.60    1.10
   7  13  -4   -0.70    1.30
  -8 -13   4   15.40    1.70
   8  13  -4   14.70    2.70
   5 -12   4   20.90    2.20
   5 -12   4   14.00    2.60
  -5  12  -4   11.20    2.50
   4 -12   4    1.50    1.00
   4 -12   4    1.50    1.00
  -4  12  -4    2.80    1.60
   3 -12   4    3.90    1.20
   3 -12   4    1.40    1.00
  -3  12  -4   -1.00    1.40
  -3  12  -4    3.50    1.30
   2 -12   4   19.00    2.70
   2 -12   4   25.30    2.30
   2 -12   4   19.70    2.00
  -2  12  -4   21.30    2.20
  -2  12  -4   21.10    2.90
  -2  12  -4   22.70    2.40
   1 -12   4    0.20    0.80
   1 -12   4   -2.20    1.10
   1 -12   4    0.70    0.80
  -1  12  -4   -1.10    1.00
  -1  12  -4    0.40    0.90
   0 -12   4   12.60    1.80
   0 -12   4   11.40    1.70
   0  12  -4    9.70    1.40
   0  12  -4   11.70    2.20
  -1 -12   4  362.96   12.40
   1  12  -4  346.47    9.00
   1  12  -4  338.47   10.90
  -2 -12   4    0.10    0.80
  -2 -12   4   -0.20    1.10
   2  12  -4    3.10    1.30
   2  12  -4    1.10    0.90
   2  12  -4    0.50    0.60
  -3 -12   4   95.39    4.50
  -3 -12   4  103.29    4.20
   3  12  -4  103.99    4.10
   3  12  -4   98.29    4.10
   3  12  -4  106.09    5.30
  -4 -12   4    5.60    1.20
  -4 -12   4    5.20    1.30
   4  12  -4    7.00    1.70
   4  12  -4    5.50    1.30
   4  12  -4    7.90    1.50
  -5 -12   4   -0.40    0.90
  -5 -12   4    1.00    0.80
   5  12  -4   -0.20    0.70
   5  12  -4    0.60    1.20
   5  12  -4    0.60    0.90
  -6 -12   4   18.60    2.00
  -6 -12   4   18.10    1.90
   6  12  -4   18.60    2.80
   6  12  -4   20.80    2.10
  -7 -12   4   19.60    1.90
  -7 -12   4   19.10    1.80
   7  12  -4   21.40    2.80
   7  12  -4   19.90    2.10
   7  12  -4   16.60    2.10
  -8 -12   4    0.90    0.60
  -8 -12   4    3.30    0.70
   8  12  -4    5.50    1.40
   8  12  -4    4.90    1.60
   9  12  -4   10.40    2.50
   6 -11   4   18.90    2.40
   5 -11   4   13.40    1.90
   5 -11   4    7.60    1.50
   4 -11   4    5.70    1.30
   4 -11   4    8.70    1.50
  -4  11  -4    5.80    1.80
  -4  11  -4    6.40    1.60
  -4  11  -4   10.80    1.90
   3 -11   4    2.70    1.10
   3 -11   4    3.60    1.40
   3 -11   4    2.70    1.00
  -3  11  -4    2.30    1.20
  -3  11  -4    3.10    1.60
  -3  11  -4    3.50    1.40
   2 -11   4   77.19    3.60
   2 -11   4   77.69    3.70
  -2  11  -4   82.19    3.80
  -2  11  -4   76.39    4.60
   1 -11   4    2.30    0.90
  -1  11  -4    1.00    0.70
  -1  11  -4    1.00    1.10
   0 -11   4  131.49    5.60
   0 -11   4  131.99    4.70
   0 -11   4  132.59    5.10
   0  11  -4  140.29    4.70
  -1 -11   4  105.49    4.80
  -1 -11   4  100.79    4.00
   1  11  -4  107.59    4.00
   1  11  -4  100.89    4.00
  -2 -11   4   13.50    1.90
  -2 -11   4   13.40    1.60
   2  11  -4   11.90    1.60
   2  11  -4   11.90    1.40
   2  11  -4    6.90    1.70
  -3 -11   4   23.40    2.00
  -3 -11   4   24.40    2.10
   3  11  -4   23.80    1.90
   3  11  -4   15.70    2.30
   3  11  -4   18.60    1.70
  -4 -11   4   15.90    1.70
  -4 -11   4   21.50    2.00
   4  11  -4   16.30    1.70
   4  11  -4   15.10    2.20
   4  11  -4   17.10    1.70
  -5 -11   4   33.60    2.60
  -5 -11   4   28.30    2.10
   5  11  -4   28.60    2.20
   5  11  -4   31.70    2.20
   5  11  -4   35.10    3.00
  -6 -11   4   34.60    2.30
  -6 -11   4   40.20    2.30
   6  11  -4   34.50    2.30
   6  11  -4   31.90    2.50
  -7 -11   4    5.20    1.20
  -7 -11   4    5.30    1.00
   7  11  -4    5.50    1.20
   7  11  -4    6.20    1.60
   7  11  -4    4.40    1.20
   8  11  -4    6.10    1.30
   8  11  -4    3.00    1.20
   8  11  -4    6.90    1.80
   9  11  -4    1.60    1.20
   9  11  -4    0.90    1.30
   7 -10   4    0.00    1.90
   7 -10   4    7.40    1.50
  -7  10  -4    4.40    1.80
   6 -10   4    3.00    1.20
   6 -10   4    4.20    1.20
  -6  10  -4    2.30    1.40
  -6  10  -4    3.00    1.60
   5 -10   4   -1.40    0.70
   5 -10   4    3.50    1.40
   5 -10   4   -0.10    0.60
  -5  10  -4    0.80    1.20
  -5  10  -4   -0.80    1.00
  -5  10  -4    0.80    1.00
   4 -10   4    2.30    0.90
   4 -10   4    2.00    0.80
  -4  10  -4    3.30    1.30
  -4  10  -4    1.00    0.90
   3 -10   4   -0.50    0.70
   3 -10   4   -0.10    0.60
  -3  10  -4   -1.00    0.90
  -3  10  -4   -0.30    0.60
   2 -10   4   31.10    2.80
   2 -10   4   30.10    2.20
   2 -10   4   33.60    2.60
  -2  10  -4   32.70    2.40
  -2  10  -4   33.40    2.30
   1 -10   4  916.11   20.60
   1 -10   4  945.61   19.20
   1 -10   4  912.21   19.40
  -1  10  -4  917.91   21.00
  -1  10  -4  904.21   19.10
   0 -10   4  644.94   13.80
   0 -10   4  616.74   14.10
   0 -10   4  618.14   14.90
   0  10  -4  619.04   13.80
   0  10  -4  603.54   13.50
   0  10  -4  626.24   15.50
  -1 -10   4   74.09    3.20
  -1 -10   4   78.19    3.90
   1  10  -4   72.19    4.00
   1  10  -4   79.99    3.20
   1  10  -4   79.09    3.30
  -2 -10   4    2.50    1.00
  -2 -10   4    1.80    0.70
   2  10  -4    4.10    1.20
   2  10  -4    3.60    0.90
   2  10  -4    3.40    0.80
  -3 -10   4    7.10    1.20
  -3 -10   4    5.90    1.10
   3  10  -4    4.50    0.80
   3  10  -4    6.00    1.10
   3  10  -4    5.60    1.40
  -4 -10   4   70.39    3.10
  -4 -10   4   62.99    3.10
   4  10  -4   64.49    3.70
   4  10  -4   59.99    3.00
   4  10  -4   67.69    2.90
  -5 -10   4   16.90    1.60
  -5 -10   4   15.60    1.60
   5  10  -4   17.00    2.30
   5  10  -4   16.60    1.70
   5  10  -4   15.00    1.50
  -6 -10   4   15.40    1.50
   6  10  -4   13.50    1.80
   6  10  -4   17.80    2.30
   6  10  -4   17.90    1.70
  -7 -10   4    9.70    1.00
  -7 -10   4   11.50    1.00
   7  10  -4    9.90    1.50
   7  10  -4   12.10    1.90
   8  10  -4    4.00    1.10
   9  10  -4    1.60    1.00
   9  10  -4    2.70    1.30
  10  10  -4    2.40    1.30
  10  10  -4   -0.70    1.40
   8  -9   4   20.10    2.40
   8  -9   4   23.80    3.90
  -8   9  -4   21.10    2.90
   7  -9   4    4.60    1.20
   7  -9   4    6.40    1.50
  -7   9  -4    5.40    1.90
  -7   9  -4    5.80    1.80
   6  -9   4   22.40    2.00
   6  -9   4   24.80    2.30
   6  -9   4   22.80    3.10
  -6   9  -4   20.40    2.90
  -6   9  -4   19.20    2.60
  -6   9  -4   24.10    3.00
   5  -9   4   11.30    1.60
   5  -9   4   10.50    1.40
  -5   9  -4    9.40    1.90
  -5   9  -4   10.30    2.00
   4  -9   4  124.09    4.50
   4  -9   4  111.39    5.10
  -4   9  -4  112.89    4.90
  -4   9  -4  114.29    5.60
   3  -9   4  115.39    4.20
   3  -9   4  111.29    4.00
  -3   9  -4   97.89    4.90
  -3   9  -4  109.79    4.40
  -3   9  -4  106.29    4.40
   2  -9   4   15.50    2.20
   2  -9   4   14.60    1.60
   2  -9   4   11.70    1.50
  -2   9  -4   13.60    2.20
  -2   9  -4   13.50    1.50
  -2   9  -4   15.50    1.70
   1  -9   4   41.30    2.40
   1  -9   4   49.90    3.10
   1  -9   4   45.20    2.40
  -1   9  -4   42.90    2.30
  -1   9  -4   48.50    3.20
  -1   9  -4   45.10    2.50
   0  -9   4    5.70    1.10
   0  -9   4    5.00    1.00
   0  -9   4    4.90    1.20
   0   9  -4    6.10    1.00
   0   9  -4    9.00    1.20
   0   9  -4    7.10    1.50
  -1  -9   4    0.50    0.50
  -1  -9   4   -0.10    0.60
   1   9  -4    1.00    0.60
   1   9  -4    0.60    0.40
   1   9  -4    0.00    0.70
  -2  -9   4    4.80    1.30
  -2  -9   4    5.40    1.00
   2   9  -4    7.60    1.10
   2   9  -4    5.90    1.30
   2   9  -4    3.30    0.70
  -3  -9   4   46.50    2.60
  -3  -9   4   52.59    2.50
   3   9  -4   52.39    2.50
   3   9  -4   51.69    3.10
   3   9  -4   51.99    2.40
  -4  -9   4  136.69    4.30
  -4  -9   4  125.89    4.30
   4   9  -4  128.19    5.10
   4   9  -4  127.49    4.10
   4   9  -4  124.89    4.40
  -5  -9   4   57.69    2.50
   5   9  -4   63.99    2.70
   5   9  -4   62.19    3.40
   5   9  -4   60.29    3.10
  -6  -9   4    0.40    0.50
  -6  -9   4   -0.10    0.40
   6   9  -4   -0.10    0.70
   6   9  -4    0.20    0.60
   7   9  -4    1.60    0.80
   7   9  -4    2.80    1.10
   8   9  -4   37.70    2.40
   8   9  -4   42.80    3.10
   9   9  -4   24.50    2.60
   9   9  -4   20.40    2.00
  10   9  -4    1.70    1.10
  10   9  -4    1.20    1.30
   8  -8   4   13.30    2.00
   8  -8   4   11.30    1.80
  -8   8  -4   11.20    2.30
  -8   8  -4   11.20    2.10
   7  -8   4    4.30    1.10
   7  -8   4    1.80    1.10
   7  -8   4    4.70    2.70
  -7   8  -4    3.90    1.40
  -7   8  -4    6.10    1.60
   6  -8   4    2.60    1.30
   6  -8   4    0.20    0.60
   6  -8   4    1.50    0.90
  -6   8  -4   -0.80    1.20
  -6   8  -4    0.20    1.00
   5  -8   4   13.60    1.90
   5  -8   4   14.90    1.70
  -5   8  -4   15.20    2.10
  -5   8  -4   13.80    2.10
  -5   8  -4   12.70    2.10
   4  -8   4    2.60    0.80
   4  -8   4    3.50    1.00
  -4   8  -4    3.30    1.00
  -4   8  -4    1.20    1.00
  -4   8  -4    2.40    1.00
   3  -8   4  565.44   12.60
   3  -8   4  566.14   13.80
   3  -8   4  569.34   12.40
  -3   8  -4  552.34   13.90
  -3   8  -4  541.65   12.90
  -3   8  -4  573.94   13.10
   2  -8   4  210.08    5.80
   2  -8   4  209.38    6.70
   2  -8   4  203.88    5.60
  -2   8  -4  205.28    6.80
  -2   8  -4  191.48    5.70
  -2   8  -4  199.98    5.90
   1  -8   4   74.29    2.90
   1  -8   4   73.59    3.50
   1  -8   4   75.49    3.00
  -1   8  -4   73.69    3.00
  -1   8  -4   69.59    3.60
  -1   8  -4   69.09    2.80
   0  -8   4    9.50    1.10
   0  -8   4    7.50    1.20
   0   8  -4    7.40    1.00
   0   8  -4    6.20    0.90
   0   8  -4    8.90    1.50
  -1  -8   4   63.09    3.00
  -1  -8   4   64.79    2.60
   1   8  -4   62.49    2.90
   1   8  -4   63.29    3.30
   1   8  -4   63.09    2.50
  -2  -8   4  189.48    5.10
  -2  -8   4  182.08    5.50
   2   8  -4  188.98    6.10
   2   8  -4  186.08    5.10
   2   8  -4  183.38    5.00
  -3  -8   4    0.70    0.50
  -3  -8   4    0.20    0.50
   3   8  -4    0.40    0.50
  -4  -8   4   28.30    1.70
  -4  -8   4   29.00    1.90
   4   8  -4   27.60    1.90
   4   8  -4   27.30    2.20
   4   8  -4   28.70    1.70
  -5  -8   4   42.20    1.90
  -5  -8   4   40.80    1.90
   5   8  -4   43.80    2.70
   5   8  -4   42.50    2.10
  -6  -8   4  105.59    2.90
  -6  -8   4  106.39    2.60
   6   8  -4  110.09    4.50
   7   8  -4   11.00    1.70
   7   8  -4   12.90    1.50
   8   8  -4    5.30    1.30
   8   8  -4    3.20    1.00
   9   8  -4   20.50    2.30
   9   8  -4   17.70    1.90
  10   8  -4   30.60    3.60
  10   8  -4   27.60    2.50
  11   8  -4    1.80    1.20
  11   8  -4    0.00    1.40
   9  -7   4    0.00    1.10
   9  -7   4    0.20    0.90
  -9   7  -4    2.20    1.70
  -9   7  -4    0.50    1.30
   8  -7   4   28.50    2.40
   8  -7   4   27.20    2.40
  -8   7  -4   24.30    2.80
  -8   7  -4   27.00    3.60
   7  -7   4    1.40    1.20
   7  -7   4    1.80    0.80
   7  -7   4    1.10    0.80
  -7   7  -4    2.40    1.30
  -7   7  -4    3.40    1.50
   6  -7   4   58.69    3.40
   6  -7   4   59.09    3.10
   6  -7   4   62.19    3.90
  -6   7  -4   54.49    3.70
  -6   7  -4   52.99    3.40
  -6   7  -4   56.79    3.60
   5  -7   4  301.87    9.10
   5  -7   4  305.67    8.00
   5  -7   4  302.37    7.80
  -5   7  -4  291.27    8.90
  -5   7  -4  291.97    9.00
  -5   7  -4  293.47    8.60
   4  -7   4  401.96    9.40
   4  -7   4  413.06    9.60
   4  -7   4  392.46   10.70
  -4   7  -4  388.96   10.20
  -4   7  -4  388.26   10.10
  -4   7  -4  394.36   10.70
   3  -7   4   52.59    3.00
   3  -7   4   44.60    2.30
   3  -7   4   49.70    2.30
  -3   7  -4   49.80    3.00
  -3   7  -4   44.10    2.50
  -3   7  -4   46.70    2.50
   2  -7   4  656.33   15.20
   2  -7   4  689.13   14.00
   2  -7   4  668.93   14.10
  -2   7  -4  663.03   14.40
  -2   7  -4  682.53   15.50
  -2   7  -4  692.33   14.30
   1  -7   4    1.40    0.50
   1  -7   4    0.30    0.60
   1  -7   4    0.60    0.40
  -1   7  -4    0.30    0.50
  -1   7  -4    0.20    0.30
   0  -7   4  206.68    6.00
   0  -7   4  208.98    5.50
   0  -7   4  203.88    5.30
   0   7  -4  206.48    5.40
   0   7  -4  201.18    6.20
   0   7  -4  203.98    5.20
  -1  -7   4  118.69    3.50
  -1  -7   4  117.19    4.00
   1   7  -4  122.29    4.40
   1   7  -4  112.99    3.40
   1   7  -4  121.99    3.60
  -2  -7   4 1009.20   19.40
  -2  -7   4  971.50   19.90
   2   7  -4 1034.70   19.50
   2   7  -4 1002.10   20.60
   2   7  -4  974.80   19.50
  -3  -7   4   36.40    1.80
  -3  -7   4   37.40    1.90
   3   7  -4   39.00    2.00
   3   7  -4   36.40    2.20
   3   7  -4   37.70    1.80
  -4  -7   4   41.20    1.80
  -4  -7   4   38.30    1.80
   4   7  -4   43.10    2.40
   4   7  -4   40.00    1.90
  -5  -7   4   69.69    2.10
  -5  -7   4   68.79    2.10
   5   7  -4   70.69    3.20
   5   7  -4   67.39    2.60
   6   7  -4   47.80    2.70
   6   7  -4   46.00    2.20
   7   7  -4    0.80    0.60
   7   7  -4    0.60    0.70
   8   7  -4   18.80    2.00
   8   7  -4   19.20    1.80
   9   7  -4    2.80    1.00
   9   7  -4    2.30    1.10
  10   7  -4   -0.80    1.00
  10   7  -4    1.20    1.10
  11   7  -4    1.80    1.60
  11   7  -4    6.40    1.70
  11   7  -4    5.60    1.50
   9  -6   4   23.10    2.30
   9  -6   4   21.40    2.20
  -9   6  -4   17.80    2.50
   8  -6   4   -0.10    0.60
   8  -6   4   -1.50    0.70
   8  -6   4   -0.70    1.30
  -8   6  -4    0.00    0.90
   7  -6   4   20.60    2.70
   7  -6   4   16.70    1.90
   7  -6   4   17.80    1.80
  -7   6  -4   17.90    2.40
  -7   6  -4   20.70    2.40
  -7   6  -4   23.40    2.60
   6  -6   4    0.90    0.60
   6  -6   4    1.40    0.90
   6  -6   4    0.80    0.80
  -6   6  -4    0.50    0.80
  -6   6  -4   -1.10    0.80
  -6   6  -4    0.80    0.80
   5  -6   4  235.78    7.70
   5  -6   4  251.27    6.90
   5  -6   4  253.57    6.70
  -5   6  -4  255.07    7.80
  -5   6  -4  255.37    7.50
  -5   6  -4  241.58    7.70
   4  -6   4  128.39    4.00
   4  -6   4  122.09    4.10
   4  -6   4  122.19    4.90
  -4   6  -4  122.29    4.60
  -4   6  -4  127.19    4.60
  -4   6  -4  130.29    5.00
   3  -6   4    3.40    1.00
   3  -6   4    2.30    0.60
   3  -6   4    3.40    0.80
  -3   6  -4    2.90    0.80
  -3   6  -4    2.40    0.80
  -3   6  -4    2.30    0.90
   2  -6   4   38.70    1.80
   2  -6   4   38.00    2.30
   2  -6   4   37.60    1.90
  -2   6  -4   40.30    2.00
  -2   6  -4   39.60    2.10
  -2   6  -4   36.60    2.40
   1  -6   4   59.49    2.80
   1  -6   4   58.59    2.20
   1  -6   4   59.69    2.30
  -1   6  -4   55.59    2.30
  -1   6  -4   57.59    2.90
  -1   6  -4   53.49    2.10
   0  -6   4    6.30    0.90
   0  -6   4    5.70    1.00
   0  -6   4    5.20    0.70
   0   6  -4    4.90    1.00
   0   6  -4    5.20    0.80
   0   6  -4    6.90    0.80
  -1  -6   4   68.99    2.80
   1   6  -4   70.39    2.40
   1   6  -4   66.69    2.90
   1   6  -4   74.09    2.40
  -2  -6   4  171.28    4.70
  -2  -6   4  181.28    4.40
   2   6  -4  175.48    4.60
   2   6  -4  180.18    4.50
   2   6  -4  179.98    5.20
  -3  -6   4   39.70    1.70
  -3  -6   4   44.30    1.80
   3   6  -4   41.10    2.20
   3   6  -4   44.90    1.80
   3   6  -4   40.30    2.00
  -4  -6   4   50.69    1.70
  -4  -6   4   48.30    1.70
   4   6  -4   48.20    2.40
   4   6  -4   50.49    2.00
   5   6  -4   54.79    2.20
   5   6  -4   57.09    2.60
   6   6  -4   24.10    1.80
   6   6  -4   19.60    1.40
   7   6  -4   49.20    2.40
   7   6  -4   53.69    2.80
   8   6  -4   79.99    3.30
   8   6  -4   76.69    3.60
   9   6  -4   14.40    1.70
   9   6  -4   11.80    1.80
  10   6  -4    1.90    1.30
  10   6  -4    0.70    1.00
  10   6  -4    3.50    1.20
  11   6  -4    1.70    1.20
  11   6  -4   -2.00    1.00
  11   6  -4    3.20    1.40
  10  -5   4    2.90    1.10
  10  -5   4    4.40    1.50
 -10   5  -4    3.80    1.50
   9  -5   4    3.60    2.00
   9  -5   4    5.00    1.30
   9  -5   4    4.80    1.20
  -9   5  -4    5.10    1.80
  -9   5  -4    4.20    1.40
   8  -5   4   18.70    3.20
   8  -5   4   16.70    2.10
   8  -5   4   14.90    1.90
  -8   5  -4   16.10    2.40
  -8   5  -4   15.00    3.10
  -8   5  -4   12.20    2.00
   7  -5   4    6.00    1.90
   7  -5   4    5.80    1.20
   7  -5   4    6.70    1.70
  -7   5  -4    6.00    1.40
  -7   5  -4    8.00    1.60
  -7   5  -4    4.60    1.30
   6  -5   4  425.66   10.50
   6  -5   4  434.06   11.60
   6  -5   4  430.46   10.40
  -6   5  -4  415.86   11.70
  -6   5  -4  451.85   11.40
  -6   5  -4  463.45   11.60
   5  -5   4    5.00    1.00
   5  -5   4    5.30    1.30
   5  -5   4    7.20    1.10
  -5   5  -4    6.30    1.30
  -5   5  -4    6.30    1.30
  -5   5  -4    4.70    1.20
   4  -5   4  284.17    7.40
   4  -5   4  315.87    8.50
   4  -5   4  310.27    7.30
  -4   5  -4  300.77    8.10
  -4   5  -4  308.17    8.40
  -4   5  -4  309.77    8.20
   3  -5   4   10.80    1.00
   3  -5   4    8.30    1.30
   3  -5   4    9.10    1.00
  -3   5  -4   10.10    1.20
  -3   5  -4    7.80    1.30
  -3   5  -4   10.40    1.10
   2  -5   4   97.19    2.90
   2  -5   4   91.69    3.60
   2  -5   4   99.19    3.10
  -2   5  -4   95.09    3.70
  -2   5  -4   92.99    3.10
  -2   5  -4   90.69    3.20
   1  -5   4  806.12   15.70
   1  -5   4  820.62   15.60
   1  -5   4  800.02   16.60
  -1   5  -4  807.12   15.90
  -1   5  -4  786.22   16.70
  -1   5  -4  792.62   15.50
   0  -5   4  420.26    9.70
   0  -5   4  459.05    9.30
   0  -5   4  443.66    9.10
   0   5  -4  459.35   10.10
   0   5  -4  444.36    9.30
   0   5  -4  427.16    8.90
  -1  -5   4  786.12   15.80
  -1  -5   4  774.62   15.20
   1   5  -4  788.62   15.30
   1   5  -4  804.92   15.30
   1   5  -4  815.72   16.20
  -2  -5   4  130.69    3.30
  -2  -5   4  131.79    3.60
   2   5  -4  136.89    3.70
   2   5  -4  142.59    4.10
   2   5  -4  133.99    3.50
  -3  -5   4   20.20    1.00
  -3  -5   4   19.70    1.00
   3   5  -4   20.10    1.10
   3   5  -4   20.90    1.40
   4   5  -4    0.00    0.30
   5   5  -4    9.60    1.10
   5   5  -4    9.80    0.90
   6   5  -4   11.30    1.10
   7   5  -4   96.59    3.60
   7   5  -4   92.09    3.30
   8   5  -4   34.20    2.30
   8   5  -4   39.70    2.30
   9   5  -4   37.10    3.30
   9   5  -4   32.50    2.40
   9   5  -4   32.70    2.30
  10   5  -4    1.40    1.00
  10   5  -4    0.50    1.00
  10   5  -4    0.90    1.00
  11   5  -4   -0.70    1.10
  11   5  -4   -0.60    1.10
  11   5  -4    0.20    1.30
  10  -4   4    1.50    1.20
  10  -4   4    2.00    1.00
 -10   4  -4    2.70    1.60
 -10   4  -4    2.90    1.30
   9  -4   4    5.60    1.40
   9  -4   4    5.90    1.30
   9  -4   4    7.70    1.90
  -9   4  -4    8.20    1.50
  -9   4  -4    5.20    1.60
   8  -4   4    4.00    1.10
   8  -4   4    1.40    0.90
   8  -4   4    3.10    1.40
  -8   4  -4    1.20    1.00
  -8   4  -4    0.50    1.10
   7  -4   4  398.66   10.20
   7  -4   4  394.26   11.20
   7  -4   4  420.76   10.40
  -7   4  -4  402.26   11.60
  -7   4  -4  399.76   10.80
  -7   4  -4  428.66   11.00
   6  -4   4  410.06   10.00
   6  -4   4  404.36   10.90
   6  -4   4  424.86   10.00
  -6   4  -4  408.76   10.60
  -6   4  -4  417.16   10.70
  -6   4  -4  401.46   11.10
   5  -4   4   61.49    2.70
   5  -4   4   62.09    3.20
   5  -4   4   56.09    2.60
  -5   4  -4   58.29    3.10
  -5   4  -4   60.49    3.10
   4  -4   4   49.50    2.20
   4  -4   4   51.29    2.70
   4  -4   4   53.49    2.40
  -4   4  -4   49.60    2.60
  -4   4  -4   46.00    2.50
  -4   4  -4   52.29    2.70
   3  -4   4   28.20    1.90
   3  -4   4   34.10    1.60
   3  -4   4   33.40    1.70
  -3   4  -4   27.90    1.90
  -3   4  -4   39.50    2.10
  -3   4  -4   34.40    1.90
   2  -4   4   69.99    2.50
   2  -4   4   71.69    2.30
   2  -4   4   73.79    3.00
  -2   4  -4   76.69    3.10
  -2   4  -4   73.79    2.50
  -2   4  -4   72.79    2.70
   1  -4   4    1.50    0.40
   1  -4   4    0.20    0.40
   1  -4   4    2.20    0.50
  -1   4  -4    0.80    0.40
  -1   4  -4    1.80    0.40
   0  -4   4   41.60    1.50
   0  -4   4   41.10    1.50
   0  -4   4   41.30    1.80
   0   4  -4   42.20    1.40
   0   4  -4   42.40    2.00
   0   4  -4   44.10    1.60
  -1  -4   4  270.37    6.00
  -1  -4   4  264.97    5.60
   1   4  -4  268.77    6.30
   1   4  -4  270.97    5.80
   1   4  -4  271.07    5.80
  -2  -4   4    6.20    0.60
  -2  -4   4    5.80    0.50
   2   4  -4    4.60    0.50
   2   4  -4    5.40    0.70
   3   4  -4   82.79    2.50
   3   4  -4   79.69    2.20
   4   4  -4   69.89    2.20
   4   4  -4   72.29    2.40
   5   4  -4   88.49    2.80
   5   4  -4   87.29    2.70
   6   4  -4   29.20    1.60
   6   4  -4   33.70    1.70
   7   4  -4   46.60    2.20
   8   4  -4   50.49    2.60
   8   4  -4   55.19    2.60
   8   4  -4   51.69    3.50
   9   4  -4   17.90    2.70
   9   4  -4   17.30    1.80
   9   4  -4   14.50    1.70
  10   4  -4  199.28    8.20
  10   4  -4  206.58    6.60
  10   4  -4  190.18    6.30
  11   4  -4   -0.10    1.30
  11   4  -4    3.40    1.50
  11   4  -4    0.20    1.00
  11  -3   4   -0.30    1.10
  11  -3   4    0.00    1.70
 -11   3  -4    2.40    1.60
 -11   3  -4    0.80    1.30
  10  -3   4    0.00    1.00
  10  -3   4    0.40    0.80
  10  -3   4    1.50    1.70
 -10   3  -4   -1.40    1.00
 -10   3  -4    3.60    1.40
   9  -3   4   12.20    1.80
   9  -3   4    6.90    1.30
  -9   3  -4   12.30    2.10
  -9   3  -4   10.30    1.80
   8  -3   4  218.38    7.70
   8  -3   4  214.78    7.90
  -8   3  -4  218.48    7.30
  -8   3  -4  227.28    7.20
   7  -3   4  126.89    4.80
   7  -3   4  134.89    5.50
   7  -3   4  131.59    4.80
  -7   3  -4  125.99    5.10
  -7   3  -4  135.49    5.10
   6  -3   4   20.90    1.70
   6  -3   4   21.60    2.10
   6  -3   4   18.90    1.70
  -6   3  -4   19.80    1.90
  -6   3  -4   21.60    2.00
  -6   3  -4   20.70    1.90
   5  -3   4   15.60    1.40
   5  -3   4   13.60    1.30
  -5   3  -4   12.80    1.50
  -5   3  -4   14.60    1.50
  -5   3  -4   13.30    1.50
   4  -3   4  256.27    6.50
   4  -3   4  266.57    6.40
   4  -3   4  249.58    7.00
  -4   3  -4  261.97    7.00
  -4   3  -4  254.37    7.00
  -4   3  -4  262.57    7.00
   3  -3   4  152.88    4.70
   3  -3   4  155.78    4.20
   3  -3   4  151.58    4.00
  -3   3  -4  151.38    4.50
  -3   3  -4  148.69    4.40
  -3   3  -4  152.18    4.70
   2  -3   4   55.69    2.40
   2  -3   4   53.19    2.00
   2  -3   4   53.79    1.80
  -2   3  -4   54.99    2.00
  -2   3  -4   53.39    2.20
   1  -3   4    0.60    0.20
   1  -3   4    0.40    0.20
   1  -3   4    1.20    0.40
  -1   3  -4    1.00    0.40
  -1   3  -4    0.40    0.20
  -1   3  -4    0.50    0.30
   0  -3   4  269.57    5.70
   0  -3   4  275.47    6.20
   0  -3   4  274.17    5.70
   0   3  -4  278.37    5.50
   0   3  -4  273.67    6.30
   0   3  -4  282.17    5.90
  -1  -3   4   48.30    1.40
  -1  -3   4   49.00    1.60
   1   3  -4   48.90    1.50
   1   3  -4   50.09    1.50
   1   3  -4   47.60    1.70
   2   3  -4   32.70    1.30
   2   3  -4   32.00    1.10
   3   3  -4    0.30    0.20
   3   3  -4    1.10    0.30
   4   3  -4   60.19    1.80
   4   3  -4   57.19    1.70
   5   3  -4   12.10    0.80
   5   3  -4   14.00    0.90
   6   3  -4   24.50    1.30
   6   3  -4   20.30    1.30
   7   3  -4   63.99    2.50
   7   3  -4   63.59    2.60
   7   3  -4   68.89    3.70
   8   3  -4   18.90    1.60
   8   3  -4   21.90    1.70
   8   3  -4   22.00    2.40
   9   3  -4    2.30    0.90
   9   3  -4   -0.20    0.90
   9   3  -4    2.20    0.90
  10   3  -4    9.80    2.10
  10   3  -4   16.80    2.10
  10   3  -4   13.50    1.80
  11   3  -4    4.20    1.30
  11   3  -4    5.20    1.70
  11   3  -4    5.60    1.30
  11  -2   4   -0.30    1.10
  11  -2   4   -0.40    0.90
 -11   2  -4    0.70    1.40
 -11   2  -4    0.40    1.10
  10  -2   4   35.80    2.90
  10  -2   4   36.70    3.60
  10  -2   4   26.90    2.70
 -10   2  -4   32.80    2.70
 -10   2  -4   26.00    2.70
   9  -2   4   90.99    4.40
   9  -2   4   93.69    4.50
   9  -2   4   86.59    4.80
  -9   2  -4   83.09    4.10
  -9   2  -4   89.29    4.30
   8  -2   4  265.17    8.10
   8  -2   4  271.37    8.60
   8  -2   4  257.07    7.80
  -8   2  -4  272.47    7.90
  -8   2  -4  254.87    8.00
   7  -2   4   89.39    3.80
   7  -2   4   88.69    4.20
   7  -2   4   84.99    3.80
  -7   2  -4   82.89    3.80
  -7   2  -4   86.09    4.00
   6  -2   4  301.67    8.40
   6  -2   4  308.87    7.90
   6  -2   4  291.77    7.90
  -6   2  -4  294.37    8.00
  -6   2  -4  280.57    8.90
   5  -2   4  185.18    5.40
   5  -2   4  180.68    5.80
   5  -2   4  178.38    5.40
  -5   2  -4  185.98    5.90
  -5   2  -4  189.38    5.70
  -5   2  -4  192.28    5.70
   4  -2   4   21.00    1.50
   4  -2   4   18.90    1.30
   4  -2   4   19.50    1.60
  -4   2  -4   20.00    1.60
  -4   2  -4   21.10    1.60
  -4   2  -4   20.90    1.60
   3  -2   4  905.01   18.50
   3  -2   4  929.11   17.70
   3  -2   4  937.71   18.00
  -3   2  -4  891.11   18.10
  -3   2  -4  899.61   18.50
  -3   2  -4  928.81   18.40
   2  -2   4  121.69    3.00
   2  -2   4  119.59    3.70
   2  -2   4  118.69    3.30
  -2   2  -4  118.79    3.20
  -2   2  -4  119.29    3.50
  -2   2  -4  119.39    3.70
   1  -2   4  455.65    9.80
   1  -2   4  482.05    9.00
   1  -2   4  479.05    9.40
  -1   2  -4  473.25    9.10
  -1   2  -4  490.55   10.00
  -1   2  -4  475.05    9.60
   0  -2   4   25.90    0.90
   0  -2   4   27.40    1.20
   0   2  -4   23.40    0.90
   0   2  -4   23.50    1.00
   0   2  -4   27.50    1.20
  -1  -2   4   97.69    2.00
  -1  -2   4   98.29    2.00
   1   2  -4  101.89    2.50
   1   2  -4   99.59    2.30
   2   2  -4   45.00    1.20
   2   2  -4   45.00    1.10
  -3  -2   4   18.30    8.40
   3   2  -4   13.60    8.40
   4   2  -4  279.57   20.00
   5   2  -4  156.68    5.30
   5   2  -4  163.28    3.80
   5   2  -4  168.78    3.80
   6   2  -4   91.69    2.70
   6   2  -4   88.89    2.70
   6   2  -4   85.29    3.90
   7   2  -4   64.89    2.50
   7   2  -4   67.69    2.60
   7   2  -4   61.89    3.60
   8   2  -4  339.17    8.20
   8   2  -4  322.67    8.00
   8   2  -4  336.87   10.10
   9   2  -4   32.20    3.00
   9   2  -4   27.50    2.10
   9   2  -4   32.30    2.20
  10   2  -4    5.50    1.60
  10   2  -4    6.70    1.40
  10   2  -4    7.90    1.50
  11   2  -4    2.00    1.20
  11   2  -4    0.70    1.00
  11   2  -4    0.20    1.00
  11  -1   4    6.70    1.60
  11  -1   4   12.90    2.10
 -11   1  -4    9.80    1.70
 -11   1  -4   11.00    2.00
  10  -1   4  177.98    6.90
  10  -1   4  157.98    6.30
  10  -1   4  159.98    6.90
 -10   1  -4  167.48    6.30
 -10   1  -4  170.08    6.00
   9  -1   4   35.00    2.80
   9  -1   4   33.40    2.70
   9  -1   4   36.50    3.20
  -9   1  -4   35.20    2.80
  -9   1  -4   34.40    2.70
   8  -1   4    0.90    0.80
   8  -1   4    0.00    0.80
   8  -1   4    0.10    0.80
  -8   1  -4    1.00    0.80
  -8   1  -4    1.00    0.80
   7  -1   4    0.20    0.60
   7  -1   4    2.90    1.00
   7  -1   4    2.70    0.90
  -7   1  -4    1.90    0.80
  -7   1  -4    1.00    0.80
   6  -1   4  255.07    7.10
   6  -1   4  259.37    7.20
   6  -1   4  245.28    8.10
  -6   1  -4  251.27    7.30
  -6   1  -4  258.07    7.20
   5  -1   4   68.79    3.20
   5  -1   4   68.69    3.00
   5  -1   4   72.19    3.00
  -5   1  -4   68.09    3.00
  -5   1  -4   68.49    3.10
   4  -1   4   29.20    1.80
   4  -1   4   30.90    1.70
   4  -1   4   27.60    1.90
  -4   1  -4   32.60    2.00
  -4   1  -4   26.20    1.80
   3  -1   4  119.69    3.50
   3  -1   4  112.59    3.30
   3  -1   4  111.79    3.70
  -3   1  -4  112.19    3.60
  -3   1  -4  109.79    3.40
  -3   1  -4  114.39    3.70
   2  -1   4   58.09    2.20
   2  -1   4   56.59    2.00
   2  -1   4   54.99    1.70
  -2   1  -4   57.29    2.20
  -2   1  -4   52.99    1.80
  -2   1  -4   56.59    2.20
   1  -1   4  782.12   14.90
   1  -1   4  784.42   13.90
   1  -1   4  758.32   14.40
  -1   1  -4  722.03   14.60
  -1   1  -4  779.02   14.90
  -1   1  -4  750.72   14.10
   0  -1   4  287.17    6.30
   0  -1   4  305.37    5.80
   0   1  -4  308.17    6.30
   0   1  -4  305.87    6.00
   1   1  -4 1028.00   18.60
  -2  -1   4    2.10    3.60
  -2  -1   4    0.90    2.90
   3   1  -4  117.79    3.60
   4   1  -4    1.00    3.90
   4   1  -4   -6.70    5.30
   5   1  -4   -0.30    0.40
   5   1  -4    1.10    0.30
   6   1  -4    3.40    0.60
   6   1  -4    3.20    0.60
   6   1  -4    1.60    0.70
   7   1  -4    0.20    0.70
   7   1  -4    2.10    0.60
   7   1  -4    1.30    0.50
   8   1  -4  135.69    4.40
   8   1  -4  136.69    4.30
   8   1  -4  135.59    5.70
   9   1  -4    4.10    1.10
   9   1  -4    3.20    1.30
   9   1  -4    3.80    1.00
  10   1  -4    1.10    1.00
  10   1  -4    0.60    0.80
  10   1  -4    0.40    1.00
  11   1  -4    0.20    1.00
  11   1  -4    0.80    1.30
  11   1  -4    1.70    1.20
  11   0   4   -0.70    0.80
  11   0   4   -0.10    1.20
 -11   0  -4   -0.70    1.00
 -11   0  -4   -1.10    1.10
  10   0   4  170.08    6.50
  10   0   4  164.58    6.80
 -10   0  -4  164.48    5.90
 -10   0  -4  161.48    6.10
   9   0   4   44.60    3.40
   9   0   4   50.29    3.50
  -9   0  -4   51.39    3.10
  -9   0  -4   52.09    3.20
   8   0   4   39.00    2.70
   8   0   4   40.40    2.90
   8   0   4   38.60    2.80
  -8   0  -4   40.90    2.80
  -8   0  -4   39.50    2.60
   7   0   4   92.49    4.10
   7   0   4   94.39    4.00
   7   0   4   86.99    4.10
  -7   0  -4   94.39    3.90
   6   0   4   75.09    3.30
   6   0   4   73.89    3.40
   6   0   4   68.99    3.40
  -6   0  -4   72.29    3.20
  -6   0  -4   73.99    3.40
   5   0   4  532.95   12.40
   5   0   4  575.94   12.40
   5   0   4  549.35   12.40
  -5   0  -4  561.14   12.40
  -5   0  -4  530.35   12.40
   4   0   4 1098.59   21.50
   4   0   4 1082.59   21.60
   4   0   4 1084.49   21.40
  -4   0  -4 1069.59   21.60
  -4   0  -4 1076.29   21.60
   3   0   4  441.06    9.50
   3   0   4  434.86    9.90
   3   0   4  457.85    9.70
  -3   0  -4  454.85    9.90
  -3   0  -4  448.26    9.90
   2   0   4  366.46    7.60
   2   0   4  365.36    8.10
   2   0   4  379.46    8.00
  -2   0  -4  393.46    8.30
  -2   0  -4  361.86    8.10
   1   0   4   91.49    2.60
   1   0   4   91.79    2.50
   1   0   4   92.69    2.00
  -1   0  -4   90.89    2.70
  -1   0  -4   91.79    2.60
   0   0   4  159.98    3.30
   0   0   4  164.68    3.40
   0   0  -4  168.18    3.70
   0   0  -4  157.48    3.60
   1   0  -4  142.39    3.20
   1   0  -4  144.39    2.70
   1   0  -4  144.19    2.70
   2   0  -4   31.90    1.40
   3   0  -4  844.32   16.80
   4   0  -4  522.05   11.60
   5   0  -4  113.79    2.90
   5   0  -4  114.89    2.90
   5   0  -4  108.79    4.10
   6   0  -4   79.59    2.50
   6   0  -4   78.19    3.60
   6   0  -4   74.89    2.50
   7   0  -4   30.70    1.70
   7   0  -4   26.80    2.30
   7   0  -4   28.10    1.70
   8   0  -4    0.70    0.90
   8   0  -4    1.00    0.60
   8   0  -4    0.00    0.60
   9   0  -4   17.80    2.50
   9   0  -4   17.60    1.70
   9   0  -4   19.60    1.90
  10   0  -4   30.70    2.90
  10   0  -4   27.40    2.30
  10   0  -4   32.50    2.60
  11   0  -4    4.00    1.20
  11   0  -4    0.10    1.40
  11   0  -4    2.40    1.30
  12   1   4   86.69    5.00
  12   1   4   71.59    6.40
 -12  -1  -4   84.79    4.10
 -12  -1  -4   89.19    4.30
  11   1   4   20.70    2.80
  11   1   4   20.30    2.90
  11   1   4   24.70    2.90
 -11  -1  -4   23.00    2.60
 -11  -1  -4   21.10    2.30
  10   1   4    0.50    1.00
  10   1   4    1.80    1.40
  10   1   4   -1.00    0.90
 -10  -1  -4    1.10    0.90
 -10  -1  -4   -1.70    0.90
   9   1   4   88.09    6.70
   9   1   4   75.29    4.30
   9   1   4   73.29    4.00
  -9  -1  -4   71.79    3.80
  -9  -1  -4   77.19    3.70
   8   1   4   18.60    2.20
   8   1   4   17.80    2.00
   8   1   4   19.30    2.10
  -8  -1  -4   18.30    2.20
  -8  -1  -4   21.30    1.90
   7   1   4   46.00    2.90
   7   1   4   49.30    2.90
   7   1   4   47.30    2.90
  -7  -1  -4   48.10    2.90
  -7  -1  -4   50.19    2.80
   6   1   4   56.69    2.90
   6   1   4   51.79    2.90
   6   1   4   56.59    3.00
  -6  -1  -4   56.79    2.90
  -6  -1  -4   57.09    2.80
   5   1   4  509.75   11.80
   5   1   4  517.75   11.90
   5   1   4  517.05   11.90
  -5  -1  -4  513.25   11.80
  -5  -1  -4  527.85   11.80
   4   1   4  536.55   12.00
  -4  -1  -4  569.34   12.10
  -4  -1  -4  547.05   12.10
   3   1   4   41.20    2.00
   3   1   4   44.20    2.00
  -3  -1  -4   41.70    2.00
  -3  -1  -4   45.70    2.10
   2   1   4 1797.52   33.40
   1   1   4   94.39    2.60
   1   1   4   94.39    2.70
  -1  -1  -4  101.29    2.80
  -1  -1  -4   95.79    2.80
   0  -1  -4 1716.03   31.30
  -1   1   4  341.97    7.00
   1  -1  -4  350.06    6.80
   1  -1  -4  353.76    6.50
   1  -1  -4  334.87    6.70
  -2   1   4   69.99    2.40
   2  -1  -4   67.59    1.50
   2  -1  -4   67.89    2.10
   2  -1  -4   69.39    1.40
  -3   1   4  265.77    6.80
   3  -1  -4  278.07    5.40
   3  -1  -4  280.97    6.50
   3  -1  -4  277.97    5.30
   4  -1  -4   25.90    1.00
   4  -1  -4   26.50    1.70
   4  -1  -4   24.30    1.20
   5  -1  -4  265.07    7.20
   5  -1  -4  263.97    5.90
   5  -1  -4  261.37    5.80
   6  -1  -4  345.67    7.70
   6  -1  -4  335.47    9.00
   6  -1  -4  340.67    7.50
   7  -1  -4  112.19    3.80
   7  -1  -4  120.99    3.70
   7  -1  -4  112.29    4.70
   8  -1  -4   33.30    2.90
   8  -1  -4   36.00    2.10
   8  -1  -4   31.80    2.10
   9  -1  -4   -0.30    0.80
   9  -1  -4    1.40    1.50
   9  -1  -4    1.80    0.80
  10  -1  -4    6.70    1.20
  10  -1  -4    5.80    1.40
  10  -1  -4    7.20    1.60
  11  -1  -4    1.80    1.00
  11  -1  -4    0.90    1.70
  11  -1  -4    0.50    1.50
  12   2   4   41.20    6.40
  12   2   4   46.40    3.90
 -12  -2  -4   45.10    3.00
 -12  -2  -4   41.00    3.20
  11   2   4   11.30    2.00
  11   2   4   17.30    2.70
  11   2   4   20.40    2.80
 -11  -2  -4   15.40    2.10
 -11  -2  -4   25.60    2.50
  10   2   4   10.90    2.00
  10   2   4    8.70    1.80
  10   2   4   13.20    2.30
 -10  -2  -4   12.40    1.80
 -10  -2  -4   11.40    1.90
   9   2   4    3.30    1.20
   9   2   4    1.80    1.20
   9   2   4    1.20    0.90
  -9  -2  -4    0.60    0.90
  -9  -2  -4    0.40    0.90
   8   2   4  150.18    6.00
   8   2   4  147.49    5.70
   8   2   4  153.28    5.70
  -8  -2  -4  152.48    5.30
  -8  -2  -4  147.59    5.40
   7   2   4   54.19    3.20
   7   2   4   58.99    3.20
   7   2   4   56.89    3.10
  -7  -2  -4   55.49    2.90
  -7  -2  -4   49.80    3.00
   6   2   4  412.16   10.30
   6   2   4  394.26   10.10
  -6  -2  -4  433.06   10.10
  -6  -2  -4  390.36   10.10
   5   2   4   64.09    3.00
   5   2   4   67.99    3.10
  -5  -2  -4   69.09    3.10
  -5  -2  -4   61.59    2.90
   4   2   4  176.68    5.10
   4   2   4  167.38    5.10
  -4  -2  -4  175.88    5.10
  -4  -2  -4  176.88    5.20
   3   2   4  208.68    5.60
   3   2   4  206.18    5.40
  -3  -2  -4  209.08    5.60
  -3  -2  -4  218.48    5.60
   2   2   4  416.96    9.00
   2   2   4  412.06    8.70
  -2  -2  -4  407.46    8.90
  -2  -2  -4  397.76    9.00
   1   2   4  285.77    5.60
   1   2   4  290.07    6.40
   1   2   4  283.67    6.00
  -1  -2  -4  277.37    6.30
  -1  -2  -4  288.27    6.50
   0   2   4  879.41   16.20
   0   2   4  893.81   16.20
   0   2   4  863.01   16.60
   0  -2  -4  893.51   16.50
   0  -2  -4  885.01   16.20
   0  -2  -4  877.31   16.90
  -1   2   4   30.30    1.20
  -1   2   4   31.50    0.90
  -1   2   4   31.80    0.80
   1  -2  -4   30.00    1.30
   1  -2  -4   31.30    1.10
   1  -2  -4   29.10    1.00
  -2   2   4 1331.67   25.10
   2  -2  -4 1300.87   24.40
   2  -2  -4 1333.47   23.90
  -3   2   4  261.37    6.80
   3  -2  -4  278.17    5.90
   3  -2  -4  269.97    6.40
   3  -2  -4  268.87    5.50
  -4   2   4  470.35   11.30
   4  -2  -4  489.45    9.50
   4  -2  -4  475.55   10.60
   4  -2  -4  487.05    9.80
  -5   2   4   11.70    1.70
   5  -2  -4    9.90    1.00
   5  -2  -4   11.70    1.30
   5  -2  -4    9.20    0.80
   6  -2  -4    9.10    1.50
   6  -2  -4    8.90    1.20
   7  -2  -4  407.76    9.60
   7  -2  -4  402.36    9.20
   7  -2  -4  423.56   10.80
   8  -2  -4   20.70    1.90
   8  -2  -4   19.10    1.60
   8  -2  -4   24.00    2.30
   9  -2  -4    6.80    1.40
   9  -2  -4    6.60    1.50
   9  -2  -4    4.50    1.10
  10  -2  -4    3.60    1.20
  10  -2  -4    3.90    1.30
  10  -2  -4    1.80    0.90
  12   3   4    3.50    1.50
  12   3   4   -0.70    1.40
 -12  -3  -4   -1.80    1.30
 -12  -3  -4    1.00    1.20
  11   3   4    0.60    1.40
  11   3   4    2.10    1.30
  11   3   4    1.00    1.30
 -11  -3  -4    3.40    1.30
 -11  -3  -4   -0.20    0.90
  10   3   4   -0.60    0.90
  10   3   4   -0.90    0.90
  10   3   4   -2.30    0.90
 -10  -3  -4    0.10    0.80
 -10  -3  -4   -0.40    0.90
   9   3   4   -1.60    0.90
   9   3   4    0.30    0.80
   9   3   4    0.60    0.90
  -9  -3  -4   -0.60    0.70
  -9  -3  -4    0.20    0.80
   8   3   4   30.50    2.70
   8   3   4   27.60    2.40
   8   3   4   25.00    2.40
  -8  -3  -4   29.20    2.40
  -8  -3  -4   27.80    2.20
   7   3   4   90.79    4.10
   7   3   4   90.49    4.10
  -7  -3  -4   91.29    4.60
  -7  -3  -4   94.09    3.90
   6   3   4  254.77    7.30
   6   3   4  229.58    6.90
  -6  -3  -4  249.58    7.10
  -6  -3  -4  242.68    7.00
   5   3   4   19.60    1.70
   5   3   4   19.20    1.70
  -5  -3  -4   19.10    1.70
  -5  -3  -4   20.00    1.70
   4   3   4  114.69    4.00
  -4  -3  -4  116.49    4.10
  -4  -3  -4  113.49    3.90
   3   3   4  339.07    7.70
   3   3   4  321.77    8.00
  -3  -3  -4  319.07    8.40
  -3  -3  -4  327.47    8.00
   2   3   4  673.73   13.90
   2   3   4  682.43   13.40
  -2  -3  -4  684.93   13.70
  -2  -3  -4  646.24   13.90
   1   3   4   24.60    1.00
   1   3   4   22.20    1.30
   1   3   4   27.70    1.20
  -1  -3  -4   24.60    1.50
  -1  -3  -4   27.10    1.30
   0   3   4  320.77    6.40
   0   3   4  314.97    6.90
   0   3   4  317.97    6.40
   0  -3  -4  314.07    6.40
   0  -3  -4  319.07    6.60
   0  -3  -4  311.17    7.10
  -1   3   4    1.60    0.30
  -1   3   4    1.30    0.30
  -1   3   4    1.50    0.30
   1  -3  -4    1.30    0.30
   1  -3  -4    1.60    0.30
   1  -3  -4    2.10    0.50
  -2   3   4  194.88    4.00
  -2   3   4  205.58    5.10
  -2   3   4  195.28    3.90
   2  -3  -4  191.28    4.30
   2  -3  -4  195.78    4.60
   2  -3  -4  193.98    4.80
  -3   3   4 1657.33   32.40
   3  -3  -4 1705.23   31.60
   3  -3  -4 1710.33   31.70
   3  -3  -4 1692.93   30.90
  -4   3   4   54.39    2.80
   4  -3  -4   55.29    1.90
   4  -3  -4   54.99    2.40
   4  -3  -4   56.29    2.30
  -5   3   4   11.90    1.70
   5  -3  -4   11.00    1.10
   5  -3  -4   13.30    1.20
   5  -3  -4   10.30    1.20
  -6   3   4    0.90    0.80
   6  -3  -4    2.50    0.60
   6  -3  -4    2.10    0.80
   6  -3  -4    2.20    0.70
   7  -3  -4  118.19    3.70
   7  -3  -4  111.79    4.20
   7  -3  -4  110.49    4.50
   8  -3  -4   29.10    1.90
   8  -3  -4   33.40    2.60
   8  -3  -4   31.10    2.30
   9  -3  -4    0.40    0.80
   9  -3  -4   -0.60    0.90
   9  -3  -4   -0.90    0.60
  10  -3  -4    8.70    1.80
  10  -3  -4    6.80    1.70
  10  -3  -4    3.80    1.80
  12   4   4   22.90    3.20
  12   4   4   31.80    4.20
 -12  -4  -4   21.50    2.60
 -12  -4  -4   23.00    2.50
  11   4   4    2.00    1.30
  11   4   4    1.80    1.10
  11   4   4    3.00    1.60
 -11  -4  -4    2.20    1.10
 -11  -4  -4    4.60    1.40
  10   4   4    5.90    1.70
  10   4   4    5.00    1.60
  10   4   4    4.20    1.50
 -10  -4  -4    5.60    1.40
 -10  -4  -4    4.20    1.10
   9   4   4   33.40    4.60
   9   4   4   25.60    2.70
   9   4   4   25.20    2.70
  -9  -4  -4   27.80    2.30
  -9  -4  -4   23.10    2.30
   8   4   4  136.09    5.40
   8   4   4  153.28    5.80
  -8  -4  -4  137.09    5.20
  -8  -4  -4  143.79    5.40
   7   4   4   22.40    2.20
   7   4   4   23.80    2.10
  -7  -4  -4   22.30    2.30
  -7  -4  -4   19.70    1.90
   6   4   4    0.10    0.60
  -6  -4  -4   -0.20    0.50
  -6  -4  -4    0.00    0.50
   5   4   4   -0.20    0.40
   5   4   4   -0.70    0.40
  -5  -4  -4    0.60    0.50
  -5  -4  -4    0.70    0.60
   4   4   4  382.16    9.30
   4   4   4  365.76    8.80
  -4  -4  -4  374.66    9.20
  -4  -4  -4  368.16    9.00
   3   4   4  111.89    4.00
   3   4   4  122.09    3.70
  -3  -4  -4  111.09    3.90
  -3  -4  -4  114.39    3.80
   2   4   4    0.30    0.30
   2   4   4    0.10    0.40
   2   4   4    0.60    0.40
  -2  -4  -4    0.10    0.40
   1   4   4   34.40    1.80
   1   4   4   34.80    1.40
   1   4   4   32.20    1.30
  -1  -4  -4   31.70    1.40
  -1  -4  -4   34.50    1.60
  -1  -4  -4   35.30    1.90
   0   4   4  965.20   18.30
   0   4   4  969.40   19.00
   0   4   4  954.50   18.20
   0  -4  -4  970.90   19.20
   0  -4  -4  975.00   18.50
   0  -4  -4  990.60   18.40
  -1   4   4  927.71   18.00
  -1   4   4  949.51   18.20
  -1   4   4  933.71   17.50
   1  -4  -4  946.51   18.60
   1  -4  -4  948.11   17.80
   1  -4  -4  937.11   17.90
  -2   4   4 1091.79   20.00
  -2   4   4 1058.79   19.60
  -2   4   4 1044.30   20.70
   2  -4  -4 1059.39   20.20
   2  -4  -4 1033.20   19.90
   2  -4  -4 1054.59   20.70
  -3   4   4  118.19    2.80
  -3   4   4  113.89    4.00
  -3   4   4  118.99    2.90
   3  -4  -4  120.09    3.80
   3  -4  -4  119.39    3.20
   3  -4  -4  119.59    3.60
  -4   4   4    0.70    0.50
   4  -4  -4    0.30    0.30
   4  -4  -4    0.40    0.40
   4  -4  -4    0.30    0.40
  -5   4   4    7.60    1.30
   5  -4  -4   12.80    1.30
   5  -4  -4    9.60    1.30
   5  -4  -4    8.70    1.00
  -6   4   4   60.39    3.70
   6  -4  -4   65.09    3.10
   6  -4  -4   59.79    3.00
   6  -4  -4   64.49    2.50
   7  -4  -4    1.50    0.60
   8  -4  -4   27.30    2.30
   8  -4  -4   19.60    1.70
   8  -4  -4   20.30    2.10
   9  -4  -4    0.00    0.80
   9  -4  -4    1.20    0.70
   9  -4  -4    0.80    1.10
  10  -4  -4    1.90    2.00
  10  -4  -4    4.60    1.20
  10  -4  -4    5.10    1.60
  12   5   4   26.70    3.50
  12   5   4   28.30    4.80
 -12  -5  -4   28.20    2.50
 -12  -5  -4   24.60    2.80
  11   5   4   10.50    2.40
  11   5   4   12.60    2.50
  11   5   4   13.60    2.50
 -11  -5  -4   13.20    2.10
 -11  -5  -4   14.60    2.10
  10   5   4  114.29    5.60
  10   5   4  107.39    5.80
 -10  -5  -4  106.99    4.60
 -10  -5  -4  106.39    4.80
   9   5   4    1.10    1.10
  -9  -5  -4    0.30    0.90
  -9  -5  -4    1.00    0.90
   8   5   4   47.20    3.20
   8   5   4   41.80    2.90
  -8  -5  -4   44.80    2.90
  -8  -5  -4   47.60    3.00
   7   5   4   20.00    2.00
   7   5   4   20.70    2.20
  -7  -5  -4   19.40    2.00
  -7  -5  -4   21.60    1.90
   6   5   4   31.80    2.30
   6   5   4   35.30    2.50
  -6  -5  -4   30.50    2.30
  -6  -5  -4   36.40    2.90
   5   5   4  174.68    5.40
   5   5   4  181.08    5.90
  -5  -5  -4  180.78    5.70
  -5  -5  -4  183.78    5.80
   4   5   4  281.17    7.20
   4   5   4  292.77    7.90
  -4  -5  -4  295.97    7.80
  -4  -5  -4  280.67    7.60
   3   5   4  597.04   12.40
   3   5   4  608.64   12.60
   3   5   4  612.94   13.50
  -3  -5  -4  621.74   13.10
  -3  -5  -4  565.04   13.20
   2   5   4  115.99    3.40
   2   5   4  113.69    4.00
   2   5   4  116.59    3.30
  -2  -5  -4  119.29    3.80
  -2  -5  -4  109.89    4.00
   1   5   4  129.09    3.50
   1   5   4  133.39    4.30
   1   5   4  128.69    3.40
  -1  -5  -4  139.99    4.40
  -1  -5  -4  130.39    3.80
  -1  -5  -4  129.89    3.70
   0   5   4   47.70    1.80
   0   5   4   45.80    2.20
   0   5   4   47.10    1.70
   0  -5  -4   40.80    2.10
   0  -5  -4   44.70    2.20
   0  -5  -4   42.80    1.80
  -1   5   4  483.05   10.30
  -1   5   4  507.15   10.70
  -1   5   4  492.95    9.80
   1  -5  -4  477.95   10.90
   1  -5  -4  493.35   10.20
   1  -5  -4  491.85   10.20
  -2   5   4  326.07    7.60
  -2   5   4  334.47    7.90
  -2   5   4  336.47    7.00
   2  -5  -4  332.97    7.30
   2  -5  -4  333.67    8.10
   2  -5  -4  325.87    7.40
  -3   5   4  105.49    3.90
  -3   5   4  100.19    2.90
  -3   5   4  106.99    3.10
   3  -5  -4  104.59    3.70
   3  -5  -4  103.29    3.40
   3  -5  -4  103.19    3.10
  -4   5   4    2.80    0.50
  -4   5   4    2.60    0.50
  -4   5   4    2.10    0.90
   4  -5  -4    1.40    0.50
   4  -5  -4    3.10    0.60
   4  -5  -4    2.40    0.80
  -5   5   4   53.69    3.30
   5  -5  -4   54.89    2.70
   5  -5  -4   54.39    2.30
   5  -5  -4   53.99    2.80
  -6   5   4  206.88    7.60
   6  -5  -4  217.68    5.70
   6  -5  -4  215.88    6.40
   7  -5  -4   11.20    1.30
   7  -5  -4   13.90    2.00
   7  -5  -4   10.10    1.50
  -8   5   4    1.40    1.40
   8  -5  -4    1.50    0.80
   8  -5  -4    0.30    1.00
   8  -5  -4    0.30    0.80
   9  -5  -4    1.10    0.80
   9  -5  -4    1.30    1.10
   9  -5  -4    1.00    1.40
  12   6   4   -0.30    1.70
  12   6   4   -0.60    1.50
 -12  -6  -4    1.70    1.30
 -12  -6  -4   -3.00    1.30
  11   6   4    3.80    1.70
  11   6   4    2.10    2.50
  11   6   4    5.70    1.80
 -11  -6  -4    4.10    1.40
 -11  -6  -4    6.40    1.80
  10   6   4   89.79    5.10
  10   6   4   78.89    4.60
 -10  -6  -4   84.69    4.20
 -10  -6  -4   88.39    4.40
   9   6   4   20.90    2.40
   9   6   4   21.30    2.80
  -9  -6  -4   22.30    2.30
  -9  -6  -4   16.60    2.20
   8   6   4   29.80    2.70
   8   6   4   30.10    2.50
  -8  -6  -4   27.70    2.40
  -8  -6  -4   27.00    2.40
   7   6   4   43.60    2.70
   7   6   4   36.30    2.80
  -7  -6  -4   43.80    2.80
  -7  -6  -4   37.00    2.70
   6   6   4   13.10    1.90
   6   6   4    9.90    1.50
  -6  -6  -4   14.10    1.80
  -6  -6  -4   10.70    1.60
   5   6   4   73.59    3.60
   5   6   4   76.89    3.50
  -5  -6  -4   82.49    3.60
  -5  -6  -4   77.79    4.20
   4   6   4  219.48    6.80
   4   6   4  233.38    6.10
  -4  -6  -4  226.38    6.80
   3   6   4  143.79    4.20
   3   6   4  144.89    5.00
   3   6   4  144.89    4.30
  -3  -6  -4  140.39    4.90
  -3  -6  -4  148.79    4.70
   2   6   4    6.80    0.90
   2   6   4    5.50    0.80
   2   6   4    4.50    1.00
  -2  -6  -4    4.70    0.90
  -2  -6  -4    4.50    0.90
   1   6   4   59.49    2.20
   1   6   4   59.69    2.20
   1   6   4   61.29    2.80
  -1  -6  -4   61.29    2.40
  -1  -6  -4   57.19    2.80
  -1  -6  -4   63.29    2.50
   0   6   4   43.90    2.30
   0   6   4   41.90    1.70
   0   6   4   40.40    1.80
   0  -6  -4   40.40    2.30
   0  -6  -4   42.20    1.90
   0  -6  -4   37.90    1.80
  -1   6   4   92.99    3.10
  -1   6   4   92.99    2.80
   1  -6  -4   92.49    3.70
   1  -6  -4   93.29    3.00
   1  -6  -4   94.19    3.00
  -2   6   4   60.19    2.60
  -2   6   4   61.49    2.60
  -2   6   4   59.59    2.10
   2  -6  -4   60.39    2.30
   2  -6  -4   56.09    2.30
   2  -6  -4   60.39    2.90
  -3   6   4   35.20    1.90
  -3   6   4   34.60    1.60
  -3   6   4   37.70    2.30
   3  -6  -4   39.30    1.90
   3  -6  -4   37.40    2.00
   3  -6  -4   42.30    2.50
  -4   6   4   -0.20    0.40
  -4   6   4   -0.20    0.40
  -4   6   4   -0.20    0.50
   4  -6  -4   -0.40    0.30
   4  -6  -4   -0.10    0.60
   4  -6  -4    0.20    0.50
  -5   6   4   22.90    1.20
  -5   6   4   22.30    1.20
  -5   6   4   23.00    2.30
   5  -6  -4   24.90    1.90
   5  -6  -4   22.20    1.60
   5  -6  -4   19.40    1.90
   6  -6  -4    0.60    0.50
   6  -6  -4    0.30    0.60
   6  -6  -4   -0.70    0.80
  -7   6   4   45.40    3.80
   7  -6  -4   48.70    2.90
   7  -6  -4   48.00    3.20
   7  -6  -4   47.20    2.50
   8  -6  -4    6.00    1.60
   8  -6  -4    8.30    1.40
   8  -6  -4    9.10    1.40
   9  -6  -4    5.90    1.50
   9  -6  -4    3.30    1.20
   9  -6  -4    6.60    2.00
  12   7   4   53.59    4.90
  12   7   4   58.79    4.90
 -12  -7  -4   53.99    3.80
 -12  -7  -4   56.39    3.60
  11   7   4    5.30    1.80
 -11  -7  -4    7.20    1.50
 -11  -7  -4    5.90    1.80
  10   7   4    4.90    1.70
  10   7   4    3.10    1.60
 -10  -7  -4    4.30    1.30
 -10  -7  -4    5.70    1.40
   9   7   4   23.30    2.50
   9   7   4   28.70    2.90
  -9  -7  -4   19.60    2.30
  -9  -7  -4   20.60    2.40
   8   7   4   31.50    2.90
   8   7   4   30.30    2.60
  -8  -7  -4   28.60    2.40
  -8  -7  -4   33.50    2.70
   7   7   4   20.50    2.30
   7   7   4   17.40    2.00
  -7  -7  -4   22.10    2.20
  -7  -7  -4   22.10    2.30
   6   7   4    0.40    0.80
   6   7   4    0.20    0.60
  -6  -7  -4   -0.10    0.70
  -6  -7  -4    0.00    0.70
   5   7   4   70.49    3.10
   5   7   4   70.49    3.70
  -5  -7  -4   72.29    3.60
  -5  -7  -4   73.09    3.50
   4   7   4   78.69    3.80
   4   7   4   86.09    3.30
   4   7   4   85.99    3.30
  -4  -7  -4   88.99    3.70
   3   7   4  200.68    5.40
   3   7   4  201.08    5.40
   3   7   4  204.58    6.50
  -3  -7  -4  200.28    6.40
  -3  -7  -4  204.58    6.00
   2   7   4    0.90    0.70
   2   7   4    0.60    0.40
   2   7   4    1.10    0.50
  -2  -7  -4    0.50    0.60
  -2  -7  -4    0.90    0.60
   1   7   4   26.60    2.00
   1   7   4   29.20    1.60
   1   7   4   29.40    1.60
  -1  -7  -4   34.90    1.90
  -1  -7  -4   27.00    1.70
  -1  -7  -4   28.90    2.10
   0   7   4   17.90    1.30
   0   7   4   18.20    1.20
   0   7   4   17.60    1.60
   0  -7  -4   15.80    1.30
   0  -7  -4   17.40    1.30
   0  -7  -4   17.00    1.70
  -1   7   4   47.10    2.60
  -1   7   4   49.40    2.30
  -1   7   4   50.59    2.00
   1  -7  -4   50.99    2.30
   1  -7  -4   48.10    2.20
   1  -7  -4   51.39    2.80
  -2   7   4   13.90    1.40
  -2   7   4   15.20    1.20
  -2   7   4   16.10    1.40
   2  -7  -4   15.60    1.30
   2  -7  -4   16.90    1.70
   2  -7  -4   15.40    1.30
  -3   7   4   23.70    1.90
  -3   7   4   26.90    1.80
  -3   7   4   25.30    1.50
   3  -7  -4   25.30    1.60
   3  -7  -4   24.60    1.70
   3  -7  -4   21.80    2.00
  -4   7   4   50.49    3.10
  -4   7   4   52.59    2.90
  -4   7   4   47.20    2.10
   4  -7  -4   50.19    2.40
   4  -7  -4   46.50    2.90
   4  -7  -4   50.79    2.50
  -5   7   4   19.80    2.30
  -5   7   4   21.10    1.40
  -5   7   4   23.30    1.50
   5  -7  -4   16.10    2.10
   5  -7  -4   23.00    1.90
   5  -7  -4   23.90    1.70
   6  -7  -4   10.50    1.80
   6  -7  -4   14.30    1.60
   6  -7  -4   11.40    1.50
  -7   7   4    4.20    1.50
   7  -7  -4    1.50    0.80
   7  -7  -4   -0.20    1.10
   7  -7  -4    0.70    0.80
   8  -7  -4    3.30    1.10
   8  -7  -4    1.60    1.00
  11   8   4    4.30    1.70
 -11  -8  -4    4.60    1.60
 -11  -8  -4    1.20    1.30
  10   8   4    0.60    1.20
  10   8   4    1.90    1.30
 -10  -8  -4    1.00    1.10
 -10  -8  -4    1.90    1.20
   9   8   4    4.30    1.60
  -9  -8  -4    4.90    1.40
  -9  -8  -4    6.10    1.50
   8   8   4   53.79    3.40
   8   8   4   52.79    3.70
  -8  -8  -4   61.49    3.60
  -8  -8  -4   50.19    3.30
   7   8   4   66.69    3.50
   7   8   4   72.79    4.20
  -7  -8  -4   73.69    3.90
  -7  -8  -4   66.79    3.80
   6   8   4   -0.20    0.60
   6   8   4    1.30    1.00
  -6  -8  -4    0.80    0.80
  -6  -8  -4    1.10    0.90
   5   8   4    0.90    0.70
   5   8   4    1.10    0.90
   5   8   4    2.30    0.80
  -5  -8  -4    1.10    0.80
  -5  -8  -4    3.70    1.10
   4   8   4    1.40    0.80
   4   8   4    2.00    0.70
   4   8   4    1.60    0.70
  -4  -8  -4    0.90    0.80
  -4  -8  -4    1.50    0.80
   3   8   4    2.60    1.00
   3   8   4   -0.50    0.30
   3   8   4    0.50    0.50
  -3  -8  -4   -0.20    0.40
  -3  -8  -4   -0.20    0.50
   2   8   4   15.90    1.80
   2   8   4   13.90    1.30
  -2  -8  -4   15.10    1.50
  -2  -8  -4   15.20    1.70
   1   8   4  135.09    5.00
   1   8   4  136.59    4.60
  -1  -8  -4  131.19    4.40
  -1  -8  -4  140.99    4.50
  -1  -8  -4  134.09    5.10
   0   8   4   67.29    2.60
   0   8   4   72.19    3.40
   0   8   4   65.19    2.70
   0  -8  -4   64.39    2.80
   0  -8  -4   68.09    2.90
   0  -8  -4   63.89    3.40
  -1   8   4   27.50    1.80
  -1   8   4   31.30    2.20
  -1   8   4   28.40    1.60
   1  -8  -4   25.30    1.70
   1  -8  -4   32.30    1.90
   1  -8  -4   26.30    2.30
  -2   8   4    1.10    0.70
  -2   8   4    1.10    0.50
  -2   8   4    0.30    0.50
   2  -8  -4    0.70    0.60
   2  -8  -4   -0.10    0.40
   2  -8  -4   -0.20    0.70
  -3   8   4    3.10    0.80
  -3   8   4    4.10    1.10
  -3   8   4    2.90    0.90
   3  -8  -4    2.50    0.80
   3  -8  -4    2.40    1.10
   3  -8  -4    1.90    0.70
  -4   8   4   12.00    1.70
  -4   8   4   14.80    1.50
  -4   8   4   14.00    1.40
   4  -8  -4    9.80    1.80
   4  -8  -4   13.00    1.40
   4  -8  -4   12.60    1.40
  -5   8   4    0.10    0.60
  -5   8   4    2.10    1.90
   5  -8  -4    0.80    0.90
   5  -8  -4   -0.30    0.60
   5  -8  -4   -0.10    0.50
  -6   8   4   10.40    1.10
  -6   8   4    8.90    1.90
  -6   8   4    8.40    1.00
   6  -8  -4    9.70    1.50
   6  -8  -4    9.30    1.30
   6  -8  -4   13.20    2.10
   7  -8  -4    0.30    0.80
   7  -8  -4   -0.20    0.70
   8  -8  -4   12.70    1.90
   8  -8  -4   14.00    2.50
  11   9   4    6.70    2.10
 -11  -9  -4    9.70    2.00
  10   9   4   13.10    2.50
   9   9   4    8.70    1.70
   9   9   4    6.80    2.00
  -9  -9  -4    8.80    1.80
  -9  -9  -4   11.10    1.90
   8   9   4    2.90    1.20
   8   9   4    1.50    1.20
  -8  -9  -4    2.10    1.20
  -8  -9  -4    2.50    1.10
   7   9   4   53.59    3.10
   7   9   4   45.70    4.10
  -7  -9  -4   56.29    3.60
  -7  -9  -4   52.39    3.40
   6   9   4   31.40    2.30
   6   9   4   34.20    3.00
   6   9   4   27.90    2.20
  -6  -9  -4   32.50    2.70
  -6  -9  -4   33.10    2.80
   5   9   4   54.19    3.50
   5   9   4   54.79    2.90
   5   9   4   55.09    2.80
  -5  -9  -4   53.09    3.30
  -5  -9  -4   58.39    3.30
   4   9   4    6.30    1.00
   4   9   4    7.50    1.20
   4   9   4    8.40    1.60
  -4  -9  -4    8.30    1.50
  -4  -9  -4    9.90    1.70
   3   9   4   48.30    2.40
   3   9   4   44.50    2.30
   3   9   4   45.50    3.10
  -3  -9  -4   45.70    2.70
  -3  -9  -4   44.70    3.00
   2   9   4   13.90    2.00
   2   9   4   14.80    1.40
   2   9   4   13.50    1.30
  -2  -9  -4   15.60    1.60
  -2  -9  -4   16.70    2.20
   1   9   4    0.10    0.30
   1   9   4   -0.10    0.40
   1   9   4   -0.80    0.60
  -1  -9  -4   -0.50    0.60
  -1  -9  -4    0.70    0.60
  -1  -9  -4    0.40    0.60
   0   9   4   19.10    1.50
   0   9   4   19.90    1.50
   0   9   4   16.70    2.10
   0  -9  -4   12.60    1.90
   0  -9  -4   19.50    1.70
   0  -9  -4   17.00    1.60
  -1   9   4  160.68    5.70
  -1   9   4  161.78    4.70
  -1   9   4  159.88    5.10
   1  -9  -4  157.08    5.00
   1  -9  -4  162.78    5.10
   1  -9  -4  152.98    5.90
  -2   9   4    5.40    1.00
  -2   9   4    3.70    1.10
  -2   9   4    5.50    1.00
   2  -9  -4    4.20    1.30
   2  -9  -4    5.70    1.10
   2  -9  -4    4.40    0.90
  -3   9   4   14.90    2.00
  -3   9   4   13.20    1.70
  -3   9   4   11.50    1.60
   3  -9  -4   12.80    1.50
   3  -9  -4   13.40    1.50
   3  -9  -4   12.80    2.00
  -4   9   4   40.80    2.50
  -4   9   4   39.00    2.30
   4  -9  -4   34.80    3.40
   4  -9  -4   35.50    2.90
   4  -9  -4   46.70    2.70
  -5   9   4    3.40    1.00
  -5   9   4    1.90    0.80
  -5   9   4    1.20    1.20
   5  -9  -4    1.70    0.90
   5  -9  -4    2.30    1.30
   5  -9  -4    2.40    0.90
  -6   9   4   -0.10    0.70
   6  -9  -4   -0.60    0.50
   6  -9  -4    0.60    1.40
   6  -9  -4    0.00    0.70
   7  -9  -4   38.10    4.00
   7  -9  -4   41.20    2.80
   7  -9  -4   45.60    3.00
 -11 -10  -4   13.70    2.20
 -11 -10  -4   10.90    2.50
  10  10   4   11.20    2.50
 -10 -10  -4   11.40    2.10
 -10 -10  -4    7.40    2.40
   9  10   4    7.10    1.80
   9  10   4    7.10    1.90
  -9 -10  -4    5.60    1.60
   8  10   4    6.80    1.80
   8  10   4    7.40    1.60
  -8 -10  -4    4.50    1.70
   7  10   4    1.60    1.10
   7  10   4    0.60    0.90
  -7 -10  -4   -0.50    1.00
  -7 -10  -4    1.40    1.10
   6  10   4    1.80    0.90
   6  10   4    2.40    1.20
  -6 -10  -4    2.60    1.30
  -6 -10  -4    3.00    1.20
   5  10   4    5.20    1.50
   5  10   4    5.30    1.00
  -5 -10  -4    8.00    1.80
  -5 -10  -4    7.20    1.50
   4  10   4   54.79    2.80
   4  10   4   54.99    2.80
   4  10   4   56.69    3.70
  -4 -10  -4   56.79    3.60
  -4 -10  -4   55.19    3.30
   3  10   4   18.30    2.40
   3  10   4   17.40    1.60
   3  10   4   18.20    1.60
  -3 -10  -4   17.10    1.80
  -3 -10  -4   19.80    2.50
   2  10   4    0.50    0.50
   2  10   4    0.80    0.60
   2  10   4    1.80    1.00
  -2 -10  -4    1.20    0.80
  -2 -10  -4    0.30    0.70
   1  10   4   26.90    1.90
   1  10   4   28.10    2.50
   1  10   4   29.30    2.00
  -1 -10  -4   29.00    2.60
  -1 -10  -4   29.50    2.20
  -1 -10  -4   31.60    2.20
   0  10   4   81.29    3.20
   0  10   4   84.39    4.20
   0  10   4   77.49    3.30
   0 -10  -4   76.09    4.20
   0 -10  -4   81.19    3.60
   0 -10  -4   82.29    3.60
  -1  10   4    3.80    0.90
  -1  10   4    4.40    1.00
  -1  10   4    8.60    1.60
   1 -10  -4    5.20    1.10
   1 -10  -4    2.80    0.90
   1 -10  -4    3.80    1.30
  -2  10   4    0.40    0.90
  -2  10   4    1.00    0.80
  -2  10   4   -0.90    0.60
   2 -10  -4   -1.00    0.90
   2 -10  -4    0.30    0.70
   2 -10  -4    1.00    1.20
  -3  10   4    7.90    1.60
  -3  10   4    5.30    1.10
  -3  10   4    2.60    1.10
   3 -10  -4    3.80    1.10
   3 -10  -4    5.50    1.50
   3 -10  -4    5.50    1.20
  -4  10   4    1.10    0.80
  -4  10   4    2.50    1.00
  -4  10   4    0.60    0.90
   4 -10  -4   -0.30    0.80
   4 -10  -4    0.70    0.80
   4 -10  -4    3.00    1.60
  -5  10   4    3.30    1.10
  -5  10   4    4.50    1.20
   5 -10  -4    3.50    1.00
   5 -10  -4    1.30    1.40
   5 -10  -4    4.60    1.20
  -6  10   4   33.50    2.20
  -6  10   4   31.30    2.20
   6 -10  -4   27.20    2.40
   6 -10  -4   31.50    2.60
  10  11   4   13.00    2.60
 -10 -11  -4   11.30    2.50
 -10 -11  -4   13.60    2.40
   9  11   4   -0.40    1.40
  -9 -11  -4   -0.50    1.30
  -9 -11  -4    1.30    1.30
   8  11   4   -1.40    0.80
   8  11   4   -0.90    0.90
   8  11   4    0.70    1.10
  -8 -11  -4    1.20    1.10
   7  11   4    6.70    1.60
   7  11   4    3.00    1.00
   7  11   4    6.90    1.90
  -7 -11  -4    4.80    1.50
   6  11   4    1.50    1.10
   6  11   4    0.80    1.20
  -6 -11  -4    1.40    1.00
   5  11   4    2.40    1.20
  -5 -11  -4    3.90    1.30
   4  11   4   25.80    2.00
   4  11   4   25.50    3.40
   4  11   4   18.00    2.80
  -4 -11  -4   24.10    3.30
   3  11   4   14.20    1.50
   3  11   4   17.00    2.50
   3  11   4   14.60    1.60
   2  11   4   22.10    1.80
   2  11   4   20.90    1.80
   2  11   4   16.80    2.30
   1  11   4   73.79    4.10
   1  11   4   65.49    3.00
   1  11   4   68.09    3.10
  -1 -11  -4   60.69    3.90
  -1 -11  -4   58.89    3.40
  -1 -11  -4   60.99    3.80
   0  11   4   17.50    2.00
   0  11   4   17.60    1.70
   0  11   4   22.00    2.30
   0 -11  -4   21.40    2.50
   0 -11  -4   18.00    1.90
   0 -11  -4   20.30    2.00
  -1  11   4   17.20    1.70
  -1  11   4   13.40    2.10
   1 -11  -4   18.10    1.80
   1 -11  -4   16.90    1.80
   1 -11  -4   18.00    2.60
  -2  11   4    6.70    1.30
  -2  11   4    3.90    1.10
  -2  11   4    4.30    1.40
   2 -11  -4    6.20    1.30
   2 -11  -4   -0.30    2.10
   2 -11  -4    4.30    1.20
  -3  11   4    3.60    1.30
  -3  11   4    4.80    1.10
  -3  11   4    6.20    1.50
   3 -11  -4    4.00    1.10
   3 -11  -4    5.00    1.80
   3 -11  -4    3.30    1.10
  -4  11   4    1.10    0.90
  -4  11   4   -0.60    1.00
   4 -11  -4   -0.10    0.80
   4 -11  -4   -0.10    0.70
   4 -11  -4   -0.20    1.30
  -5  11   4    1.00    1.20
  -5  11   4    5.20    1.20
   5 -11  -4    2.40    1.20
   5 -11  -4    1.20    1.00
   9  12   4    4.10    1.90
  -9 -12  -4    2.10    1.30
   8  12   4   -0.10    1.30
  -8 -12  -4    1.50    1.20
   7  12   4   -0.30    0.90
   7  12   4    0.40    1.30
   7  12   4    1.20    1.30
  -7 -12  -4    1.60    1.10
   6  12   4    1.60    0.90
   6  12   4    1.20    0.90
   6  12   4    3.30    1.50
  -6 -12  -4    2.40    1.30
   5  12   4    0.10    1.20
   5  12   4    0.90    0.70
   5  12   4    0.90    1.20
  -5 -12  -4    0.70    1.10
   4  12   4    1.90    0.80
   4  12   4    1.90    1.30
  -4 -12  -4    4.30    1.40
   3  12   4   -0.10    0.70
   3  12   4    1.10    1.10
   3  12   4    1.40    1.00
  -3 -12  -4    1.40    1.00
   2  12   4   28.20    2.80
  -2 -12  -4   25.80    2.40
   1  12   4    5.40    1.50
   1  12   4    5.80    1.20
  -1 -12  -4    4.60    1.20
  -1 -12  -4    3.10    1.70
  -1 -12  -4    5.80    1.20
   0  12   4   15.90    2.00
   0  12   4   11.40    2.40
   0 -12  -4   12.20    1.70
   0 -12  -4   15.20    2.40
   0 -12  -4   11.30    1.80
  -1  12   4   34.90    2.60
   1 -12  -4   32.20    2.50
   1 -12  -4   28.80    2.50
   1 -12  -4   26.50    3.00
  -2  12   4   17.30    2.60
  -2  12   4   19.60    2.30
  -2  12   4   20.10    2.70
   2 -12  -4   18.50    2.10
   2 -12  -4   17.10    2.00
   2 -12  -4   18.00    2.80
  -3  12   4   14.10    2.20
  -3  12   4   16.10    2.00
   3 -12  -4   11.60    1.80
   3 -12  -4   15.10    2.00
  -4  12   4   13.20    2.00
  -4  12   4   11.20    2.00
   4 -12  -4   10.90    1.90
   4 -12  -4   12.40    1.90
   9  13   4    2.90    1.80
  -9 -13  -4    0.90    1.70
   8  13   4    2.30    1.60
  -8 -13  -4    1.10    1.40
   7  13   4    0.70    1.70
  -7 -13  -4    2.00    1.50
   6  13   4   10.70    2.50
  -6 -13  -4   11.80    2.20
  -6 -13  -4   12.90    2.70
   5  13   4    5.10    1.30
   5  13   4    6.20    1.50
   5  13   4    9.70    2.20
  -5 -13  -4    2.50    1.30
  -5 -13  -4    8.50    2.00
   4  13   4   41.90    3.70
   4  13   4   50.39    2.90
   4  13   4   45.30    2.90
  -4 -13  -4   39.30    3.90
  -4 -13  -4   46.40    3.50
   3  13   4    3.20    0.90
   3  13   4    4.10    1.20
   3  13   4    6.10    1.90
  -3 -13  -4    3.30    1.50
  -3 -13  -4    3.10    1.30
   2  13   4    2.60    1.30
   2  13   4    3.80    1.20
   2  13   4    3.20    1.10
  -2 -13  -4    0.60    0.90
  -2 -13  -4    2.80    1.50
   1  13   4    3.70    1.10
   1  13   4    2.70    1.10
   1  13   4    4.50    1.60
  -1 -13  -4    1.30    1.50
  -1 -13  -4    3.10    1.10
   0  13   4    6.20    1.40
   0  13   4    5.70    1.30
   0  13   4    3.20    1.40
   0 -13  -4    5.20    1.30
   0 -13  -4    3.90    1.30
  -1  13   4   16.70    2.00
  -1  13   4   19.00    2.70
   1 -13  -4   15.00    2.10
   1 -13  -4   20.00    2.20
  -2  13   4    8.20    1.90
  -2  13   4    9.50    1.70
   2 -13  -4    3.70    1.30
   2 -13  -4    6.80    1.60
  -3  13   4    0.30    1.30
   3 -13  -4    1.60    1.20
   3 -13  -4    0.00    1.00
  -7 -14  -4    0.10    1.30
   6  14   4    1.50    1.70
  -6 -14  -4    2.80    1.50
   5  14   4   -1.10    1.30
  -5 -14  -4   -1.30    1.10
   4  14   4    4.90    2.00
  -4 -14  -4    5.70    1.70
   3  14   4    3.90    1.80
  -3 -14  -4    3.70    1.40
   2  14   4   14.20    2.60
  -2 -14  -4   11.50    2.10
   1  14   4   -2.50    1.30
  -1 -14  -4    0.90    1.30
   0  14   4   10.70    2.20
   0  14   4   13.70    3.10
   0 -14  -4   13.70    2.30
   0 -14  -4   11.30    2.00
  -1  14   4    0.90    1.60
  -1  14   4    6.50    1.80
   1 -14  -4    7.60    1.90
   1 -14  -4    5.10    1.50
  -2  14   4    0.30    1.40
  -2  14   4    0.30    1.60
   2 -14  -4    1.20    1.20
   2 -14  -4    1.20    1.10
   6  15   4   16.80    3.20
  -6 -15  -4   15.80    3.00
   5  15   4    0.40    2.70
  -5 -15  -4   -0.80    1.30
   4  15   4   13.30    2.90
  -4 -15  -4   11.40    2.20
   3  15   4   10.90    2.60
  -3 -15  -4    9.20    2.20
   2  15   4   10.60    2.50
   1  15   4    3.80    1.80
  -1 -15  -4    5.10    1.60
  -1 -15   5    0.40    1.10
   1  15  -5   -1.40    1.60
  -2 -15   5    9.10    1.80
   2  15  -5    8.30    2.40
  -3 -15   5    4.40    1.40
  -3 -15   5    4.80    2.00
   3  15  -5    4.90    3.20
  -4 -15   5   13.00    2.40
  -4 -15   5   22.40    2.60
   4  15  -5   18.30    4.00
   2 -14   5    2.10    1.20
  -2  14  -5   -0.30    1.50
   1 -14   5    0.20    1.00
   1 -14   5    0.30    0.90
  -1  14  -5    0.90    1.40
   0 -14   5    3.50    1.20
   0  14  -5    1.80    1.50
  -1 -14   5    2.00    1.80
  -1 -14   5    0.90    1.10
   1  14  -5    3.60    1.80
  -2 -14   5    1.40    1.00
  -2 -14   5    0.60    1.50
   2  14  -5    0.10    1.40
  -3 -14   5   12.00    2.60
  -3 -14   5   15.80    2.10
   3  14  -5   14.40    2.70
  -4 -14   5    1.10    1.00
   4  14  -5    2.10    1.50
  -5 -14   5   16.80    2.30
  -5 -14   5   21.70    2.30
   5  14  -5   13.80    2.70
  -6 -14   5    0.80    1.10
  -6 -14   5   -3.10    1.20
   6  14  -5    0.60    1.50
   3 -13   5    5.10    1.40
   3 -13   5    1.90    1.00
  -3  13  -5    3.30    1.80
   2 -13   5    2.60    1.20
   2 -13   5    0.90    1.00
  -2  13  -5    4.50    1.70
   1 -13   5    1.70    1.00
   1 -13   5   -0.10    0.80
  -1  13  -5    0.80    1.30
  -1  13  -5   -0.50    0.70
   0 -13   5    8.90    2.00
   0 -13   5    8.30    1.50
   0  13  -5   10.80    1.60
   0  13  -5    8.90    2.10
  -1 -13   5    3.90    1.20
  -1 -13   5    1.20    1.40
   1  13  -5    6.30    1.40
   1  13  -5    2.00    1.40
   1  13  -5    3.20    0.90
  -2 -13   5   34.50    2.60
   2  13  -5   34.30    2.60
   2  13  -5   33.50    3.40
   2  13  -5   34.10    2.40
  -3 -13   5   17.50    2.10
  -3 -13   5   23.30    2.50
   3  13  -5   25.20    3.30
   3  13  -5   23.00    2.00
   3  13  -5   22.00    2.30
  -4 -13   5   77.49    4.10
  -4 -13   5   71.09    3.70
   4  13  -5   73.29    3.80
   4  13  -5   78.19    4.90
   4  13  -5   72.29    3.60
  -5 -13   5   30.30    2.40
  -5 -13   5   30.00    2.60
   5  13  -5   31.40    2.50
   5  13  -5   30.50    3.20
   5  13  -5   29.90    2.40
  -6 -13   5   -1.50    1.00
  -6 -13   5    1.70    1.00
   6  13  -5    2.30    1.10
   6  13  -5    1.50    1.40
  -7 -13   5   43.20    2.30
  -7 -13   5   42.20    2.70
   7  13  -5   41.60    3.90
   8  13  -5   -0.10    1.70
   5 -12   5   59.89    3.60
   5 -12   5   57.09    3.70
   4 -12   5    1.40    1.00
   4 -12   5    3.50    1.20
  -4  12  -5    1.80    1.60
   3 -12   5    1.70    1.00
   3 -12   5    0.10    0.80
  -3  12  -5   -0.50    1.40
  -3  12  -5    1.10    1.00
   2 -12   5   31.00    2.40
   2 -12   5   28.90    2.40
   2 -12   5   32.20    3.20
  -2  12  -5   29.30    2.90
  -2  12  -5   27.00    2.40
  -2  12  -5   29.90    3.20
   1 -12   5    2.20    0.90
   1 -12   5    1.20    0.90
   1 -12   5    1.10    1.20
  -1  12  -5    0.90    1.10
  -1  12  -5    1.80    0.90
   0 -12   5   33.00    2.40
   0 -12   5   22.50    3.20
   0 -12   5   29.60    2.50
   0  12  -5   32.70    2.30
   0  12  -5   36.50    2.60
   1  12  -5   92.59    5.10
   1  12  -5   94.29    4.10
   1  12  -5   88.89    3.70
  -2 -12   5   30.30    2.80
  -2 -12   5   30.00    2.30
   2  12  -5   34.60    3.20
   2  12  -5   30.00    2.10
  -3 -12   5    1.90    1.10
  -3 -12   5    1.00    0.80
   3  12  -5    0.20    0.60
   3  12  -5    0.60    0.90
   3  12  -5   -0.10    1.00
  -4 -12   5   14.40    1.90
  -4 -12   5   16.00    1.90
   4  12  -5   14.90    1.80
   4  12  -5   15.60    2.50
   4  12  -5   15.00    1.70
  -5 -12   5    8.00    1.40
  -5 -12   5    6.50    1.30
   5  12  -5    7.00    1.30
   5  12  -5    5.90    1.70
   5  12  -5    6.70    1.50
  -6 -12   5    2.70    1.00
  -6 -12   5    2.70    1.00
   6  12  -5    0.10    1.20
   6  12  -5    3.60    1.30
  -7 -12   5   12.20    1.30
  -7 -12   5   14.50    1.30
   7  12  -5    9.00    2.10
   7  12  -5   10.70    1.70
   7  12  -5    9.50    2.10
   8  12  -5   44.40    3.00
   8  12  -5   45.70    3.90
   6 -11   5   18.70    2.10
   6 -11   5   21.50    2.60
  -6  11  -5   19.30    3.00
   5 -11   5    3.90    1.20
   5 -11   5    3.60    1.30
  -5  11  -5    2.50    1.70
   4 -11   5    5.90    1.20
   4 -11   5    5.50    1.30
  -4  11  -5    5.50    1.90
  -4  11  -5    7.50    2.00
  -4  11  -5    6.70    1.50
   3 -11   5   38.40    2.60
   3 -11   5   39.50    2.60
   3 -11   5   38.10    3.50
  -3  11  -5   38.10    3.40
  -3  11  -5   35.20    3.20
  -3  11  -5   37.20    3.00
   2 -11   5    5.30    1.30
   2 -11   5    7.90    1.50
  -2  11  -5    3.70    1.00
  -2  11  -5    1.40    1.00
  -2  11  -5    4.00    1.60
   1 -11   5    3.40    1.00
  -1  11  -5    1.60    0.90
  -1  11  -5    5.00    1.60
   0 -11   5    3.60    1.30
   0 -11   5    2.50    0.90
   0 -11   5    1.70    0.90
   0  11  -5    3.70    1.10
   0  11  -5    2.50    1.20
   0  11  -5    2.70    0.80
  -1 -11   5   26.60    2.10
  -1 -11   5   24.40    2.40
   1  11  -5   25.70    2.70
   1  11  -5   28.10    2.00
   1  11  -5   28.80    2.20
  -2 -11   5    3.60    1.10
  -2 -11   5    2.10    0.80
   2  11  -5    1.50    0.90
   2  11  -5    2.80    0.80
  -3 -11   5    0.70    0.70
  -3 -11   5    2.40    1.00
   3  11  -5    0.30    0.50
   3  11  -5   -0.60    1.00
   3  11  -5    0.20    0.70
  -4 -11   5    0.00    0.70
  -4 -11   5    0.00    0.60
   4  11  -5    0.70    0.60
   4  11  -5    0.50    0.90
   4  11  -5   -0.20    0.60
  -5 -11   5   36.60    2.30
  -5 -11   5   32.70    2.10
   5  11  -5   34.10    5.10
   5  11  -5   30.70    2.30
   5  11  -5   37.40    2.40
  -6 -11   5   51.59    2.40
   6  11  -5   44.00    3.00
   6  11  -5   58.19    4.90
   6  11  -5   49.40    2.80
   7  11  -5    2.20    1.00
   7  11  -5    3.10    1.20
   7  11  -5    1.70    1.10
   8  11  -5    2.70    1.30
   8  11  -5    0.80    1.00
   9  11  -5    6.10    1.80
   9  11  -5    6.20    1.50
   7 -10   5   -1.40    0.80
   7 -10   5    1.10    1.30
  -7  10  -5    0.90    1.60
   6 -10   5    4.60    1.30
   6 -10   5    5.40    1.30
  -6  10  -5    0.80    1.50
   5 -10   5    0.30    0.60
   5 -10   5    1.20    0.90
  -5  10  -5    0.20    1.20
  -5  10  -5    1.20    1.10
  -5  10  -5    0.50    1.30
   4 -10   5   11.70    2.20
   4 -10   5   15.50    1.70
   4 -10   5   16.80    1.80
  -4  10  -5   13.30    2.30
  -4  10  -5   15.30    2.30
  -4  10  -5   21.60    2.70
   3 -10   5   36.10    2.50
   3 -10   5   34.50    2.70
  -3  10  -5   32.60    3.10
  -3  10  -5   33.30    2.50
   2 -10   5   11.00    1.60
   2 -10   5   11.10    2.30
  -2  10  -5   12.60    2.20
  -2  10  -5    6.70    1.20
   1 -10   5  177.28    5.50
   1 -10   5  166.98    6.30
   1 -10   5  175.48    5.60
  -1  10  -5  158.18    7.40
  -1  10  -5  172.08    5.30
   0 -10   5  209.18    6.90
   0 -10   5  198.08    6.20
   0 -10   5  212.58    6.00
   0  10  -5  204.98    6.10
   0  10  -5  209.38    7.40
   0  10  -5  202.18    5.80
  -1 -10   5   10.80    1.40
  -1 -10   5   11.40    1.70
   1  10  -5   14.30    1.50
   1  10  -5   13.00    2.00
   1  10  -5   12.90    1.30
  -2 -10   5   15.90    1.50
  -2 -10   5   14.90    1.70
   2  10  -5   18.30    1.50
   2  10  -5   13.90    1.50
   2  10  -5   17.10    2.30
  -3 -10   5    3.40    0.90
   3  10  -5    1.50    1.00
   3  10  -5    4.10    0.90
   3  10  -5    6.20    1.20
  -4 -10   5   40.70    2.30
  -4 -10   5   42.70    2.40
   4  10  -5   39.50    2.30
   4  10  -5   43.50    2.50
   4  10  -5   45.50    3.20
  -5 -10   5   73.59    2.90
  -5 -10   5   67.69    2.80
   5  10  -5   70.59    3.90
   5  10  -5   65.59    3.30
   5  10  -5   66.99    3.00
  -6 -10   5  175.18    4.40
  -6 -10   5  167.78    4.30
   6  10  -5  175.98    5.30
   6  10  -5  160.28    5.80
   6  10  -5  178.58    6.60
   7  10  -5   43.50    3.10
   7  10  -5   42.90    2.50
   7  10  -5   42.20    3.20
   8  10  -5   16.50    1.80
   9  10  -5   -1.70    1.10
   9  10  -5   -0.20    0.90
  10  10  -5    0.70    1.40
  10  10  -5   -3.00    1.90
   7  -9   5   -1.60    0.90
   7  -9   5    0.40    0.70
  -7   9  -5    0.70    1.30
   6  -9   5    4.00    1.20
   6  -9   5    3.50    1.00
  -6   9  -5    3.50    1.70
  -6   9  -5    4.50    1.70
  -6   9  -5    3.40    1.40
   5  -9   5   78.89    3.70
   5  -9   5   75.09    3.50
  -5   9  -5   72.59    4.20
  -5   9  -5   76.79    4.90
  -5   9  -5   81.49    4.60
   4  -9   5   43.90    2.70
   4  -9   5   43.00    3.00
  -4   9  -5   45.60    3.40
  -4   9  -5   45.00    3.10
   3  -9   5    4.70    1.00
   3  -9   5    5.30    1.50
   3  -9   5    4.40    1.10
  -3   9  -5    5.60    1.20
  -3   9  -5    3.40    1.10
  -3   9  -5    7.50    1.80
   2  -9   5  222.38    6.20
   2  -9   5  225.58    6.30
   2  -9   5  221.58    7.40
  -2   9  -5  217.18    7.50
  -2   9  -5  216.78    6.40
   1  -9   5   38.60    2.30
   1  -9   5   41.20    2.30
   1  -9   5   41.00    2.80
  -1   9  -5   37.90    2.10
  -1   9  -5   37.20    2.30
  -1   9  -5   43.10    3.00
   0  -9   5   29.50    2.30
   0  -9   5   26.50    1.90
   0  -9   5   29.20    1.90
   0   9  -5   33.00    2.60
   0   9  -5   33.10    1.90
   0   9  -5   30.10    2.00
  -1  -9   5   40.00    2.20
  -1  -9   5   40.10    2.50
   1   9  -5   41.30    2.10
   1   9  -5   40.50    2.20
   1   9  -5   37.00    2.70
  -2  -9   5   12.20    1.30
  -2  -9   5   15.60    1.60
   2   9  -5   15.90    1.40
   2   9  -5   12.80    1.90
   2   9  -5   11.70    1.20
  -3  -9   5    2.50    0.80
  -3  -9   5    3.40    0.80
   3   9  -5    3.00    1.00
   3   9  -5    3.90    0.90
   3   9  -5    3.10    0.80
  -4  -9   5   92.49    3.30
  -4  -9   5   89.89    3.30
   4   9  -5   92.59    3.40
   4   9  -5  100.89    4.40
   4   9  -5   85.39    3.50
  -5  -9   5   16.40    1.30
  -5  -9   5   19.00    1.30
   5   9  -5   19.00    1.60
   5   9  -5   17.10    1.80
   5   9  -5   20.80    2.10
   6   9  -5    0.00    0.60
   6   9  -5    1.30    0.90
   7   9  -5    1.30    1.00
   7   9  -5    3.10    0.90
   8   9  -5    8.00    1.30
   8   9  -5    5.80    1.50
   9   9  -5   12.40    2.10
   9   9  -5   12.60    1.80
  10   9  -5    2.20    1.50
  10   9  -5    5.70    1.40
   8  -8   5    1.50    1.10
   8  -8   5    0.80    0.80
  -8   8  -5    3.20    1.40
  -8   8  -5    1.70    1.70
   7  -8   5   -0.10    0.90
   7  -8   5    0.00    0.60
  -7   8  -5    0.00    1.30
  -7   8  -5   -3.10    1.20
  -7   8  -5   -1.10    1.10
   6  -8   5    3.70    1.00
   6  -8   5    3.70    1.50
   6  -8   5    2.30    0.90
  -6   8  -5    2.40    1.30
  -6   8  -5    0.70    2.00
  -6   8  -5    1.60    1.10
   5  -8   5   93.59    4.30
   5  -8   5   98.39    4.00
  -5   8  -5   96.19    4.90
  -5   8  -5   89.19    4.50
   4  -8   5    3.00    1.00
   4  -8   5    3.50    0.80
  -4   8  -5    5.10    1.50
  -4   8  -5    3.50    1.10
  -4   8  -5    3.00    1.00
   3  -8   5   13.70    2.00
   3  -8   5   13.40    1.40
   3  -8   5   13.70    1.60
  -3   8  -5   15.50    1.60
  -3   8  -5   15.80    1.80
  -3   8  -5   18.30    2.40
   2  -8   5    0.00    0.50
   2  -8   5    0.40    0.80
   2  -8   5    1.60    0.70
  -2   8  -5    1.00    0.70
  -2   8  -5    1.40    0.90
  -2   8  -5    0.50    0.50
   1  -8   5    5.10    0.90
   1  -8   5    6.40    1.10
   1  -8   5    3.90    1.00
  -1   8  -5    6.50    1.20
  -1   8  -5    5.00    1.00
  -1   8  -5    7.30    1.40
   0  -8   5    1.60    0.60
   0  -8   5    1.70    0.80
   0  -8   5    1.60    0.60
   0   8  -5    2.50    0.70
   0   8  -5    1.80    0.90
   0   8  -5    2.20    0.60
  -1  -8   5    0.80    0.60
  -1  -8   5    1.80    0.60
   1   8  -5    0.40    0.40
   1   8  -5   -0.60    0.50
   1   8  -5    0.50    0.50
  -2  -8   5   61.19    2.80
  -2  -8   5   65.69    2.50
   2   8  -5   64.09    2.50
   2   8  -5   65.29    3.30
  -3  -8   5   28.30    1.80
  -3  -8   5   25.60    1.70
   3   8  -5   29.50    2.20
   3   8  -5   28.20    1.70
  -4  -8   5  564.54   11.70
  -4  -8   5  562.14   11.60
   4   8  -5  542.55   12.40
   4   8  -5  568.94   11.90
  -5  -8   5   17.40    0.90
  -5  -8   5   17.00    1.00
   5   8  -5   15.70    1.70
   5   8  -5   18.60    1.50
   6   8  -5   18.80    1.90
   7   8  -5  150.78    5.50
   7   8  -5  153.28    4.70
   8   8  -5    2.30    1.00
   8   8  -5    0.80    0.70
   9   8  -5   67.49    3.20
   9   8  -5   60.59    3.60
  10   8  -5   18.00    2.40
  10   8  -5   15.00    1.90
   9  -7   5   21.70    2.30
  -9   7  -5   18.30    2.70
  -9   7  -5   13.20    2.70
   8  -7   5   18.90    2.00
   8  -7   5   28.40    2.50
  -8   7  -5   22.70    2.90
  -8   7  -5   24.60    3.10
   7  -7   5  104.69    4.20
   7  -7   5  103.99    4.40
   7  -7   5   97.59    5.30
  -7   7  -5   85.79    4.80
  -7   7  -5   99.29    5.40
  -7   7  -5   93.49    4.90
   6  -7   5   17.90    1.90
   6  -7   5   11.00    1.70
  -6   7  -5   15.80    2.40
   5  -7   5    2.10    1.00
   5  -7   5    1.80    0.80
  -5   7  -5    0.70    0.80
  -5   7  -5    0.30    0.90
  -5   7  -5    1.20    1.10
   4  -7   5  251.17    6.50
   4  -7   5  242.88    6.70
   4  -7   5  250.17    7.90
  -4   7  -5  245.78    7.40
  -4   7  -5  241.28    7.90
  -4   7  -5  238.18    7.30
   3  -7   5   14.60    1.50
   3  -7   5   12.40    1.80
   3  -7   5   14.80    1.30
  -3   7  -5   14.50    2.00
  -3   7  -5   16.50    1.50
  -3   7  -5   14.10    1.60
   2  -7   5  178.48    4.80
   2  -7   5  174.18    5.00
   2  -7   5  167.68    5.80
  -2   7  -5  179.28    6.10
  -2   7  -5  175.78    5.30
  -2   7  -5  172.08    5.00
   1  -7   5   19.90    2.10
   1  -7   5   20.10    1.40
   1  -7   5   18.80    1.40
  -1   7  -5   20.10    1.50
  -1   7  -5   18.40    1.30
  -1   7  -5   16.70    1.70
   0  -7   5   -0.30    0.30
   0  -7   5    0.50    0.40
   0  -7   5    0.20    0.50
   0   7  -5    0.30    0.50
   0   7  -5    0.30    0.50
   0   7  -5    0.10    0.30
  -1  -7   5    1.70    0.50
  -1  -7   5    0.20    0.50
   1   7  -5    1.10    0.60
   1   7  -5    0.50    0.40
   1   7  -5    0.50    0.50
  -2  -7   5  150.78    4.50
   2   7  -5  151.88    5.00
   2   7  -5  154.98    4.30
   2   7  -5  156.78    4.30
  -3  -7   5   35.00    1.80
  -3  -7   5   36.00    1.70
   3   7  -5   34.80    2.20
   3   7  -5   35.60    1.80
   3   7  -5   36.70    2.00
  -4  -7   5   34.50    1.50
  -4  -7   5   36.60    1.50
   4   7  -5   40.40    1.80
   4   7  -5   36.50    2.30
   5   7  -5    1.80    0.80
   5   7  -5    1.20    0.60
   6   7  -5   18.50    1.70
   6   7  -5   18.70    1.40
   7   7  -5   17.20    1.50
   7   7  -5   17.50    1.80
   8   7  -5   32.90    2.50
   9   7  -5    1.80    1.10
   9   7  -5    2.30    1.00
  10   7  -5    2.20    1.00
  10   7  -5    2.50    1.20
  11   7  -5    0.60    1.30
  11   7  -5    3.50    1.70
   9  -6   5    0.60    1.00
   9  -6   5   -0.60    0.80
  -9   6  -5   -1.10    1.20
  -9   6  -5   -1.30    1.60
   8  -6   5    8.30    1.50
   8  -6   5    8.70    1.50
   8  -6   5   10.90    2.20
  -8   6  -5    8.00    2.20
  -8   6  -5    6.20    1.80
  -8   6  -5    5.50    1.70
   7  -6   5   12.20    1.70
   7  -6   5   11.30    3.20
   7  -6   5   11.40    1.60
  -7   6  -5   16.10    2.60
   6  -6   5   28.00    3.70
   6  -6   5   28.40    2.00
  -6   6  -5   29.90    2.60
  -6   6  -5   26.30    2.50
  -6   6  -5   27.50    2.50
   5  -6   5    3.20    0.90
   5  -6   5    2.20    0.70
   5  -6   5    3.10    1.00
  -5   6  -5   -0.10    0.80
  -5   6  -5    1.20    0.80
  -5   6  -5    1.80    1.00
   4  -6   5   23.10    1.60
   4  -6   5   20.40    2.00
   4  -6   5   22.10    1.70
  -4   6  -5   21.50    2.00
  -4   6  -5   17.80    2.00
  -4   6  -5   26.00    2.00
   3  -6   5   73.69    3.50
   3  -6   5   79.19    3.00
   3  -6   5   81.19    2.80
  -3   6  -5   75.99    3.20
  -3   6  -5   81.59    3.80
  -3   6  -5   71.69    3.20
   2  -6   5  120.79    4.50
   2  -6   5  117.19    3.70
   2  -6   5  122.09    3.60
  -2   6  -5  120.79    3.80
  -2   6  -5  121.89    4.60
   1  -6   5    9.60    0.90
   1  -6   5    9.10    1.00
   1  -6   5    6.80    1.20
  -1   6  -5    8.80    0.80
  -1   6  -5    7.90    1.00
  -1   6  -5    8.00    1.30
   0  -6   5  320.07    7.20
   0  -6   5  321.27    7.10
   0  -6   5  300.47    7.70
   0   6  -5  310.87    6.90
   0   6  -5  307.57    7.20
   0   6  -5  314.57    8.10
  -1  -6   5  115.79    3.70
  -1  -6   5  113.39    3.50
   1   6  -5  115.39    4.00
   1   6  -5  113.99    3.40
   1   6  -5  107.69    3.20
  -2  -6   5 1043.10   20.70
  -2  -6   5 1111.59   20.40
   2   6  -5 1055.69   20.50
   2   6  -5 1092.29   21.60
   2   6  -5 1075.19   20.70
  -3  -6   5  689.43   12.90
  -3  -6   5  658.73   12.90
   3   6  -5  637.84   13.60
   3   6  -5  644.94   13.10
   3   6  -5  669.43   14.00
   4   6  -5   91.39    3.30
   4   6  -5   90.79    2.80
   5   6  -5  221.08    6.10
   5   6  -5  223.68    5.40
   6   6  -5    3.60    0.90
   6   6  -5    3.20    0.70
   7   6  -5   49.50    2.30
   7   6  -5   48.30    2.60
   8   6  -5   39.00    2.20
   8   6  -5   42.30    2.60
   9   6  -5   -1.10    0.70
  10   6  -5    1.40    1.30
  10   6  -5    0.70    0.90
  10   6  -5    0.50    1.00
  11   6  -5   -1.40    1.10
  11   6  -5    0.40    1.30
  11   6  -5    0.30    1.10
  10  -5   5    2.20    1.60
  10  -5   5    3.50    1.20
 -10   5  -5    1.60    1.50
 -10   5  -5    5.60    1.90
   9  -5   5   65.29    3.70
   9  -5   5   66.29    3.60
  -9   5  -5   63.79    4.00
  -9   5  -5   57.89    4.80
   8  -5   5    0.60    1.20
   8  -5   5    2.60    1.10
   8  -5   5    1.70    0.80
   7  -5   5    1.70    0.80
   7  -5   5    1.30    0.70
   7  -5   5    1.70    1.30
  -7   5  -5    4.20    1.30
  -7   5  -5    0.10    1.00
  -7   5  -5    0.80    0.90
   6  -5   5  186.38    5.80
   6  -5   5  182.48    6.60
   6  -5   5  174.58    5.40
  -6   5  -5  173.68    6.30
  -6   5  -5  172.78    6.30
  -6   5  -5  174.68    6.50
   5  -5   5   23.60    1.80
   5  -5   5   25.30    1.70
   5  -5   5   24.80    2.30
  -5   5  -5   23.50    2.10
  -5   5  -5   26.20    2.20
  -5   5  -5   26.90    2.30
   4  -5   5    1.70    0.70
   4  -5   5    3.20    0.70
   4  -5   5    1.60    0.70
  -4   5  -5    1.90    0.80
  -4   5  -5    1.10    0.50
  -4   5  -5    1.80    0.80
   3  -5   5    0.70    0.40
   3  -5   5    0.80    0.80
   3  -5   5    0.80    0.50
  -3   5  -5    0.70    0.60
  -3   5  -5    1.60    0.60
   2  -5   5    3.70    0.90
   2  -5   5    5.60    0.80
   2  -5   5    4.30    0.60
  -2   5  -5    5.60    0.90
  -2   5  -5    6.40    1.10
  -2   5  -5    3.30    0.70
   1  -5   5  175.58    4.50
   1  -5   5  175.68    4.30
   1  -5   5  175.48    5.20
  -1   5  -5  169.68    4.70
  -1   5  -5  170.58    5.30
  -1   5  -5  177.08    4.30
   0  -5   5 1118.09   21.30
   0  -5   5 1142.19   21.40
   0  -5   5 1090.79   22.00
   0   5  -5 1146.69   22.40
   0   5  -5 1126.59   21.10
   0   5  -5 1124.89   21.50
  -1  -5   5  207.88    5.20
  -1  -5   5  206.58    4.70
   1   5  -5  202.98    4.80
   1   5  -5  210.68    4.90
  -2  -5   5    3.20    0.50
  -2  -5   5    4.30    0.60
   2   5  -5    4.00    0.70
   2   5  -5    4.40    0.80
   2   5  -5    4.70    0.60
   3   5  -5   63.99    2.10
   3   5  -5   62.79    2.40
   4   5  -5   43.70    2.00
   4   5  -5   42.10    1.60
   5   5  -5   17.40    1.10
   5   5  -5   15.80    1.30
   6   5  -5   10.30    1.00
   6   5  -5   11.70    1.20
   7   5  -5    0.50    0.50
   7   5  -5    0.20    0.60
   8   5  -5   18.30    1.70
   8   5  -5   20.00    1.60
   9   5  -5    0.60    0.80
   9   5  -5    1.60    0.90
   9   5  -5    1.10    1.10
  10   5  -5   75.99    4.90
  10   5  -5   82.79    3.70
  10   5  -5   82.19    3.90
  11   5  -5    4.40    1.50
  11   5  -5    5.70    1.70
  11   5  -5    4.20    1.40
  10  -4   5   28.60    2.60
  10  -4   5   33.40    2.90
 -10   4  -5   30.40    2.90
 -10   4  -5   27.10    4.40
   9  -4   5    1.50    1.10
   9  -4   5    3.70    1.70
   9  -4   5    6.00    1.50
   8  -4   5   16.30    2.10
   8  -4   5   16.50    2.70
   8  -4   5   15.10    1.90
  -8   4  -5   15.60    2.30
  -8   4  -5   12.40    1.90
   7  -4   5    3.00    1.00
   7  -4   5    2.90    1.20
   7  -4   5    2.70    0.80
  -7   4  -5    1.20    1.00
  -7   4  -5    2.10    0.90
  -7   4  -5    2.50    1.10
   6  -4   5  117.29    4.30
   6  -4   5  100.69    4.70
   6  -4   5  110.09    4.00
  -6   4  -5  111.89    4.70
  -6   4  -5  106.69    4.80
  -6   4  -5  115.29    4.70
   5  -4   5   26.90    2.20
   5  -4   5   30.40    2.00
   5  -4   5   31.90    1.80
  -5   4  -5   28.10    2.60
  -5   4  -5   29.40    2.20
  -5   4  -5   31.70    2.30
   4  -4   5   17.90    1.90
   4  -4   5   14.10    1.30
   4  -4   5   12.40    1.10
  -4   4  -5   13.80    1.50
  -4   4  -5   16.10    1.50
   3  -4   5    1.40    0.40
   3  -4   5    0.60    0.50
   3  -4   5    1.10    0.50
  -3   4  -5   -0.30    0.30
  -3   4  -5    0.00    0.40
  -3   4  -5    0.20    0.30
   2  -4   5    6.40    0.60
   2  -4   5    7.40    0.80
   2  -4   5    5.80    1.00
  -2   4  -5    7.80    1.20
  -2   4  -5    6.40    0.90
  -2   4  -5    7.40    0.80
   1  -4   5   48.00    2.30
   1  -4   5   44.60    2.10
   1  -4   5   48.80    1.70
  -1   4  -5   47.20    2.00
  -1   4  -5   44.90    1.60
  -1   4  -5   58.29    2.50
   0  -4   5  118.99    3.10
   0  -4   5  121.79    3.60
   0  -4   5  115.39    3.10
   0   4  -5  124.99    3.80
   0   4  -5  122.19    3.30
   0   4  -5  118.19    2.90
  -1  -4   5  292.27    6.40
  -1  -4   5  287.87    6.00
   1   4  -5  293.77    6.20
   1   4  -5  297.97    6.90
   1   4  -5  290.07    6.10
  -2  -4   5   44.60    1.30
  -2  -4   5   44.90    1.20
   2   4  -5   45.10    1.90
   2   4  -5   45.00    1.50
   3   4  -5   30.30    1.40
   3   4  -5   30.90    1.20
   4   4  -5   15.80    1.00
   4   4  -5   18.20    0.90
   5   4  -5   90.39    2.60
   5   4  -5   88.59    2.80
   6   4  -5   70.29    2.40
   6   4  -5   70.79    2.50
   7   4  -5   18.50    1.40
   7   4  -5   21.60    1.50
   8   4  -5   22.20    1.70
   8   4  -5   23.10    1.70
   8   4  -5   22.40    2.40
   9   4  -5   -0.20    0.70
   9   4  -5   -0.50    0.80
   9   4  -5    0.40    0.70
  10   4  -5    6.20    1.60
  10   4  -5    4.10    1.40
  10   4  -5    6.40    1.30
  11   4  -5    2.20    1.30
  11   4  -5    2.00    1.40
  11   4  -5    2.20    1.10
 -11   3  -5   11.90    2.20
  10  -3   5    9.00    1.80
  10  -3   5   11.30    2.00
 -10   3  -5    8.60    2.00
   9  -3   5    0.60    0.90
   9  -3   5    0.20    0.80
   9  -3   5    2.10    1.30
  -9   3  -5   -0.80    1.00
  -9   3  -5    0.80    0.90
   8  -3   5  216.08    7.00
   8  -3   5  214.98    7.80
   8  -3   5  231.98    7.50
  -8   3  -5  214.08    7.40
  -8   3  -5  209.98    7.20
   7  -3   5  151.08    5.20
   7  -3   5  151.98    5.30
   7  -3   5  142.59    5.80
  -7   3  -5  165.38    5.90
  -7   3  -5  144.29    5.70
   6  -3   5    0.80    0.80
   6  -3   5    1.70    0.80
   6  -3   5    2.50    0.70
  -6   3  -5    1.00    0.60
  -6   3  -5    1.10    0.80
  -6   3  -5    1.60    0.80
   5  -3   5   33.70    2.00
   5  -3   5   32.00    1.90
   5  -3   5   28.60    2.20
  -5   3  -5   34.90    2.30
  -5   3  -5   31.00    2.20
  -5   3  -5   33.50    2.30
   4  -3   5  213.18    6.40
   4  -3   5  220.58    5.50
   4  -3   5  216.38    5.80
  -4   3  -5  210.38    6.20
  -4   3  -5  220.98    6.40
  -4   3  -5  214.28    6.10
   3  -3   5   29.50    1.40
   3  -3   5   29.70    1.60
   3  -3   5   26.90    1.80
  -3   3  -5   30.00    1.70
  -3   3  -5   28.80    1.80
  -3   3  -5   30.00    1.90
   2  -3   5 2838.42   53.09
  -2   3  -5 2902.31   53.19
   1  -3   5  620.84   12.10
   1  -3   5  621.34   12.80
   1  -3   5  615.74   11.70
  -1   3  -5  614.44   11.80
  -1   3  -5  616.64   12.40
  -1   3  -5  618.54   13.00
   0  -3   5  149.99    3.40
   0  -3   5  140.89    3.80
   0   3  -5  143.79    4.00
   0   3  -5  147.99    3.60
   0   3  -5  144.09    3.20
  -1  -3   5   96.69    2.50
  -1  -3   5   98.39    2.20
   1   3  -5   95.19    2.50
   1   3  -5  100.29    2.50
   1   3  -5   95.99    2.80
   2   3  -5    6.40    0.60
   2   3  -5    8.10    0.50
   3   3  -5  291.27    6.00
   3   3  -5  302.17    6.10
   4   3  -5   65.09    1.80
   5   3  -5    1.10    0.30
   5   3  -5    2.30    0.40
   6   3  -5    2.70    0.90
   6   3  -5    2.40    0.50
   6   3  -5    1.90    0.50
   7   3  -5   13.20    1.10
   7   3  -5   10.70    1.10
   7   3  -5    8.50    1.70
   8   3  -5   49.20    3.40
   8   3  -5   56.59    2.50
   8   3  -5   57.29    2.60
   9   3  -5    3.60    1.30
   9   3  -5    2.40    0.90
   9   3  -5    3.30    1.00
  10   3  -5    0.30    1.00
  10   3  -5    2.80    1.00
  11   3  -5   12.40    2.20
  11   3  -5   16.20    2.20
  11   3  -5   19.80    2.10
  11  -2   5    0.80    0.90
  11  -2   5    0.60    1.20
 -11   2  -5   -1.90    1.10
  10  -2   5    8.70    2.30
  10  -2   5    7.40    1.60
  10  -2   5    6.40    1.40
 -10   2  -5    4.60    1.40
 -10   2  -5   12.60    2.20
   9  -2   5   56.09    3.50
   9  -2   5   55.79    3.50
  -9   2  -5   57.59    3.50
  -9   2  -5   60.59    3.70
   8  -2   5    3.70    1.10
   8  -2   5    2.50    1.20
   8  -2   5    1.30    1.10
  -8   2  -5    1.70    1.00
  -8   2  -5    4.90    1.30
   7  -2   5   27.70    2.50
   7  -2   5   29.60    2.30
   7  -2   5   31.90    2.30
  -7   2  -5   28.10    2.30
  -7   2  -5   31.60    2.60
   6  -2   5   10.70    1.30
   6  -2   5   10.60    1.80
   6  -2   5   12.80    1.50
  -6   2  -5   11.30    1.60
  -6   2  -5   10.60    1.70
   5  -2   5    1.00    0.60
   5  -2   5    0.60    0.50
  -5   2  -5    1.50    0.70
  -5   2  -5    1.80    0.80
  -5   2  -5    0.70    0.50
   4  -2   5    5.60    0.90
   4  -2   5    4.30    1.00
   4  -2   5    5.40    1.00
  -4   2  -5    4.60    1.00
  -4   2  -5    4.60    0.90
  -4   2  -5    4.50    1.00
   3  -2   5   44.90    2.40
   3  -2   5   50.29    1.90
   3  -2   5   49.90    2.20
  -3   2  -5   49.40    2.40
  -3   2  -5   47.70    2.10
   2  -2   5  247.88    6.40
   2  -2   5  268.77    5.40
   2  -2   5  256.47    5.90
  -2   2  -5  267.77    7.20
  -2   2  -5  242.38    6.20
  -2   2  -5  255.17    5.80
   1  -2   5  206.78    4.60
   1  -2   5  211.28    4.10
   1  -2   5  202.38    5.10
  -1   2  -5  200.28    5.20
  -1   2  -5  203.88    4.90
  -1   2  -5  201.58    4.30
   0  -2   5  280.07    5.70
   0  -2   5  270.47    6.00
   0   2  -5  285.77    6.30
   0   2  -5  287.37    5.40
   0   2  -5  280.47    5.90
   1   2  -5  232.58    5.10
   1   2  -5  236.38    4.80
   2   2  -5   41.20    1.20
   2   2  -5   42.40    1.10
  -3  -2   5   37.10    8.40
   3   2  -5   12.70    9.00
   5   2  -5   75.69    3.40
   5   2  -5   75.89    1.90
   5   2  -5   75.79    1.90
   6   2  -5   20.80    1.10
   6   2  -5   20.10    1.90
   6   2  -5   19.90    1.10
   7   2  -5   38.00    2.80
   7   2  -5   36.40    1.80
   7   2  -5   37.40    1.80
   8   2  -5    2.10    0.90
   8   2  -5    3.30    0.80
   9   2  -5   -0.70    0.60
   9   2  -5   -0.50    0.70
   9   2  -5   -0.80    0.70
  10   2  -5   -1.30    0.80
  10   2  -5    1.50    0.80
  11   2  -5   81.29    4.00
  11   2  -5   71.39    3.60
  11   2  -5   69.09    4.70
  11  -1   5    0.30    0.90
  11  -1   5    2.20    1.30
 -11   1  -5   -1.70    1.30
  10  -1   5   15.50    2.30
  10  -1   5   17.20    2.50
  10  -1   5    9.40    2.10
 -10   1  -5   13.40    2.30
 -10   1  -5   12.50    2.00
   9  -1   5   31.30    2.60
   9  -1   5   26.50    3.00
   9  -1   5   25.60    2.40
  -9   1  -5   23.60    2.40
  -9   1  -5   25.40    2.60
   8  -1   5    5.80    1.20
   8  -1   5    8.30    1.70
   8  -1   5    7.00    1.40
  -8   1  -5    7.30    1.40
  -8   1  -5    8.30    1.60
   7  -1   5  117.79    4.70
   7  -1   5  125.49    5.10
   7  -1   5  120.79    4.70
  -7   1  -5  125.99    5.00
  -7   1  -5  118.89    4.80
   6  -1   5   22.20    2.00
   6  -1   5   27.10    2.10
   6  -1   5   21.50    1.80
  -6   1  -5   20.60    1.90
  -6   1  -5   21.60    2.00
   5  -1   5  234.88    6.30
   5  -1   5  235.08    6.50
   5  -1   5  221.48    6.70
  -5   1  -5  233.98    6.70
  -5   1  -5  235.58    6.80
   4  -1   5 1110.59   22.30
   4  -1   5 1145.49   22.80
   4  -1   5 1128.69   21.90
  -4   1  -5 1105.09   22.60
  -4   1  -5 1135.49   22.70
   3  -1   5  597.84   13.10
   3  -1   5  614.74   12.70
   3  -1   5  602.64   12.20
  -3   1  -5  598.44   13.00
  -3   1  -5  636.44   13.20
   2  -1   5   78.69    2.60
   2  -1   5   82.79    2.90
   2  -1   5   77.99    2.10
  -2   1  -5   74.39    2.30
  -2   1  -5   74.49    2.70
  -2   1  -5   81.59    2.90
   1  -1   5    6.70    0.30
   1  -1   5    6.70    0.70
   1  -1   5    7.80    0.60
  -1   1  -5    8.60    0.80
  -1   1  -5    6.60    0.70
  -1   1  -5    6.80    0.40
   0  -1   5  522.65   10.20
   0  -1   5  538.55   10.00
   0   1  -5  541.25   10.60
   0   1  -5  525.05   10.30
   1   1  -5  526.35    9.90
   1   1  -5  509.45    9.70
   2   1  -5  524.15   10.60
   3   1  -5    2.10    0.50
   4   1  -5    2.50    0.80
   5   1  -5    0.30    0.50
   6   1  -5   61.49    1.90
   6   1  -5   60.89    2.00
   6   1  -5   61.09    3.20
   7   1  -5    0.10    0.40
   7   1  -5   -0.10    0.40
   7   1  -5    0.40    0.50
   8   1  -5   96.59    3.40
   8   1  -5   98.39    3.40
   8   1  -5   93.49    4.60
   9   1  -5   57.79    2.80
   9   1  -5   58.29    2.90
   9   1  -5   64.39    4.00
  10   1  -5    2.40    1.20
  10   1  -5    3.00    1.30
  10   1  -5    2.10    0.90
  11   1  -5   18.80    2.30
  11   1  -5   18.70    2.90
  11   1  -5   19.30    2.10
  11   0   5   32.10    3.10
  11   0   5   36.20    3.20
 -11   0  -5   37.60    3.40
 -11   0  -5   34.00    2.80
  10   0   5    1.50    1.40
  10   0   5    0.40    1.00
  10   0   5   -0.30    0.80
 -10   0  -5    1.40    1.00
 -10   0  -5   -2.00    1.10
   9   0   5    4.00    1.30
   9   0   5    4.50    1.40
   9   0   5    7.00    1.70
  -9   0  -5    6.80    1.40
  -9   0  -5    6.20    1.60
   8   0   5    0.00    0.80
   8   0   5    1.80    1.10
   8   0   5    1.40    0.70
  -8   0  -5    0.80    0.80
  -8   0  -5    0.50    0.90
   7   0   5    0.90    0.60
   7   0   5    1.40    0.90
   7   0   5    1.70    0.90
  -7   0  -5    2.20    0.90
  -7   0  -5    2.40    0.90
   6   0   5   64.69    3.10
   6   0   5   57.79    3.00
   6   0   5   62.59    3.30
  -6   0  -5   63.59    3.10
  -6   0  -5   55.39    3.60
   5   0   5  506.05   11.60
   5   0   5  522.15   11.60
   5   0   5  491.05   11.80
  -5   0  -5  490.35   11.80
  -5   0  -5  519.05   11.90
   4   0   5   28.20    1.80
   4   0   5   26.40    1.80
   4   0   5   30.60    1.70
  -4   0  -5   27.30    1.80
  -4   0  -5   33.20    2.00
   3   0   5  561.74   12.30
   3   0   5  581.74   11.60
  -3   0  -5  589.14   13.30
  -3   0  -5  554.04   12.30
   2   0   5   48.80    1.60
   2   0   5   51.29    2.00
   2   0   5   48.40    2.10
  -2   0  -5   48.50    2.10
  -2   0  -5   49.80    2.20
   1   0   5    3.10    0.50
   1   0   5    4.00    0.60
  -1   0  -5    2.50    0.50
  -1   0  -5    4.20    0.70
   0   0  -5 1507.15   26.90
   0   0  -5 1409.26   26.70
   1   0  -5  519.25    9.70
   1   0  -5  517.85    9.80
   1   0  -5  514.75    9.60
   2   0  -5 1417.46   26.30
   3   0  -5   18.20    1.20
   4   0  -5  143.09    4.40
   5   0  -5  175.88    3.80
   5   0  -5  172.38    3.70
   5   0  -5  171.88    5.40
   6   0  -5   44.20    1.70
   6   0  -5   43.50    1.70
   6   0  -5   43.40    2.60
   7   0  -5   10.70    1.10
   7   0  -5   11.20    1.80
   7   0  -5    9.60    1.00
   8   0  -5    9.00    1.20
   8   0  -5    7.10    1.10
   8   0  -5    7.60    1.50
   9   0  -5   29.70    2.80
   9   0  -5   31.30    2.20
   9   0  -5   35.00    2.10
  10   0  -5    0.10    0.80
  10   0  -5    0.10    0.90
  10   0  -5   -0.70    1.00
  11   0  -5   18.20    2.10
  11   0  -5   14.10    2.30
  11   0  -5   18.80    3.30
  12   1   5    9.60    3.20
  12   1   5    6.60    2.60
 -12  -1  -5    6.80    1.70
  11   1   5   27.50    2.90
  11   1   5   27.30    2.90
 -11  -1  -5   21.80    2.40
 -11  -1  -5   26.40    2.80
  10   1   5    8.70    2.10
  10   1   5   11.00    2.10
  10   1   5   11.50    2.10
 -10  -1  -5    9.90    1.70
 -10  -1  -5   13.00    2.00
   9   1   5    3.50    1.40
   9   1   5    4.10    1.40
   9   1   5    3.60    1.50
  -9  -1  -5    3.70    1.10
  -9  -1  -5    3.20    1.20
   8   1   5   19.90    2.30
   8   1   5   13.70    1.90
   8   1   5   19.30    2.10
  -8  -1  -5   15.60    2.00
  -8  -1  -5   18.30    2.10
   7   1   5    9.10    1.60
   7   1   5    5.20    1.10
   7   1   5    8.00    1.40
  -7  -1  -5   11.10    1.60
  -7  -1  -5    7.80    1.50
   6   1   5  197.28    6.20
   6   1   5  204.18    6.50
   6   1   5  201.98    6.30
  -6  -1  -5  195.38    6.30
  -6  -1  -5  198.28    6.20
   5   1   5   48.20    2.60
   5   1   5   44.30    2.50
   5   1   5   47.40    2.50
  -5  -1  -5   41.40    2.50
  -5  -1  -5   46.70    2.60
   4   1   5  525.65   12.10
   4   1   5  566.24   12.20
   4   1   5  528.35   11.70
  -4  -1  -5  544.75   12.30
  -4  -1  -5  557.34   12.30
   3   1   5  605.54   13.10
   3   1   5  631.94   13.90
  -3  -1  -5  627.64   13.30
   2   1   5    2.30    0.50
   2   1   5    2.50    0.60
  -2  -1  -5    4.10    0.70
  -2  -1  -5    2.00    0.60
   1   1   5  780.42   15.00
   1   1   5  785.92   15.00
   1   1   5  782.52   14.10
  -1  -1  -5  763.32   15.30
  -1  -1  -5  775.82   15.30
   0   1   5 1313.27   23.50
   0   1   5 1298.17   23.70
   0   1   5 1315.17   23.40
   0  -1  -5 1291.57   24.00
   0  -1  -5 1282.47   24.20
  -1   1   5   88.49    2.40
   1  -1  -5   89.59    2.10
   1  -1  -5   91.29    2.20
  -2   1   5 1133.09   21.80
   2  -1  -5 1124.79   21.40
   2  -1  -5 1149.69   20.50
   2  -1  -5 1158.98   20.70
  -3   1   5  512.75   11.30
   3  -1  -5  525.45   10.90
   4  -1  -5  300.97    7.40
   4  -1  -5  300.87    6.00
   4  -1  -5  299.17    5.90
   5  -1  -5  207.78    6.00
   5  -1  -5  197.48    4.60
   5  -1  -5  202.98    4.50
   6  -1  -5   90.99    3.90
   6  -1  -5   86.89    2.70
   6  -1  -5   87.99    2.80
   7  -1  -5   24.80    2.20
   7  -1  -5   23.70    1.60
   8  -1  -5    2.50    0.90
   8  -1  -5    3.20    0.80
   9  -1  -5   80.49    4.30
   9  -1  -5   76.29    3.20
   9  -1  -5   85.39    3.70
  10  -1  -5    0.10    1.00
  10  -1  -5   -0.30    0.80
  10  -1  -5   -1.20    0.90
  12   2   5    8.70    2.30
  12   2   5    9.20    2.90
 -12  -2  -5   10.20    1.80
 -12  -2  -5   10.30    2.40
  11   2   5    0.90    1.20
  11   2   5    0.20    0.80
 -11  -2  -5   -1.70    1.20
 -11  -2  -5   -0.40    0.90
  10   2   5    1.90    1.20
  10   2   5    2.20    1.10
  10   2   5    0.50    1.30
 -10  -2  -5    3.60    1.30
 -10  -2  -5    2.50    1.10
   9   2   5   12.20    2.10
   9   2   5    9.40    2.80
   9   2   5   16.50    2.40
  -9  -2  -5   11.50    1.90
  -9  -2  -5   13.00    1.90
   8   2   5   96.59    4.60
   8   2   5   92.89    4.50
   8   2   5   95.39    4.60
  -8  -2  -5   90.19    4.30
  -8  -2  -5   96.39    4.30
   7   2   5  531.75   13.10
   7   2   5  523.35   13.00
   7   2   5  547.25   13.30
  -7  -2  -5  533.35   12.80
  -7  -2  -5  521.05   13.00
   6   2   5   -0.10    0.60
   6   2   5    1.40    0.70
   6   2   5    0.70    0.70
  -6  -2  -5    1.10    0.70
  -6  -2  -5    1.50    0.80
   5   2   5    0.40    0.60
   5   2   5    0.00    0.50
  -5  -2  -5    0.70    0.60
  -5  -2  -5    1.10    0.60
   4   2   5  172.68    5.20
   4   2   5  178.08    5.30
  -4  -2  -5  173.18    5.30
  -4  -2  -5  170.78    5.30
   3   2   5  202.88    5.40
  -3  -2  -5  186.38    5.50
  -3  -2  -5  199.08    5.50
   2   2   5    6.60    0.90
   2   2   5    6.20    0.90
  -2  -2  -5    4.10    0.70
  -2  -2  -5    3.90    0.70
   1   2   5  504.35   10.10
   1   2   5  522.45   10.50
   1   2   5  510.65    9.60
  -1  -2  -5  500.75   10.50
  -1  -2  -5  506.05   10.70
   0   2   5  358.26    6.90
   0   2   5  356.76    7.30
   0   2   5  356.26    6.90
   0  -2  -5  349.87    7.70
   0  -2  -5  348.97    7.30
   0  -2  -5  358.46    6.90
  -1   2   5  257.27    5.70
   1  -2  -5  263.17    5.40
   1  -2  -5  264.07    5.30
   1  -2  -5  259.87    5.80
  -2   2   5   20.40    1.30
   2  -2  -5   22.30    1.10
   2  -2  -5   19.00    0.80
   2  -2  -5   22.00    1.10
  -3   2   5   50.59    2.40
   3  -2  -5   51.39    1.80
   3  -2  -5   56.59    2.50
   3  -2  -5   50.59    1.50
  -4   2   5   85.49    3.60
   4  -2  -5   94.09    3.30
   4  -2  -5   92.29    2.40
   4  -2  -5   94.69    2.70
  -5   2   5    6.20    1.30
   5  -2  -5    6.10    0.80
   5  -2  -5    5.50    0.70
   5  -2  -5    3.80    0.80
   6  -2  -5  136.19    4.00
   6  -2  -5  131.39    4.80
   6  -2  -5  130.49    3.60
   7  -2  -5  150.08    4.20
   7  -2  -5  147.19    4.60
   7  -2  -5  151.08    5.50
   8  -2  -5   -0.60    0.50
   8  -2  -5    0.80    0.70
   8  -2  -5    0.10    0.60
   9  -2  -5    3.90    1.00
   9  -2  -5    7.80    1.40
   9  -2  -5    2.80    1.10
  10  -2  -5   27.70    2.70
  10  -2  -5   17.10    2.30
  10  -2  -5   20.90    1.90
  12   3   5   31.70    3.40
  12   3   5   20.70    3.00
 -12  -3  -5   34.00    2.90
 -12  -3  -5   32.60    3.60
  11   3   5    9.30    2.20
  11   3   5    9.40    2.10
 -11  -3  -5    7.70    2.00
 -11  -3  -5    8.50    1.70
  10   3   5   18.40    2.60
  10   3   5   18.70    3.00
  10   3   5   19.40    2.80
 -10  -3  -5   21.00    2.30
 -10  -3  -5   20.90    2.40
   9   3   5  110.29    5.20
   9   3   5  118.09    5.60
   9   3   5  120.39    7.70
  -9  -3  -5  118.89    5.20
  -9  -3  -5  119.89    4.90
   8   3   5  291.97    8.80
   8   3   5  299.77    8.90
   8   3   5  293.87    9.10
  -8  -3  -5  280.47    8.60
  -8  -3  -5  291.97    8.50
   7   3   5    4.30    1.20
   7   3   5    4.40    1.20
  -7  -3  -5    2.70    1.00
  -7  -3  -5    4.10    1.10
   6   3   5  280.57    8.10
   6   3   5  284.97    8.00
  -6  -3  -5  279.77    9.00
  -6  -3  -5  290.27    8.00
   5   3   5  429.76   10.60
   5   3   5  429.96   10.40
  -5  -3  -5  414.76   10.60
  -5  -3  -5  449.76   10.60
   4   3   5   80.29    3.20
   4   3   5   78.89    3.30
  -4  -3  -5   82.89    3.40
  -4  -3  -5   78.39    3.40
   3   3   5  610.54   13.10
  -3  -3  -5  594.34   13.00
  -3  -3  -5  596.64   13.20
   2   3   5    9.00    0.70
   2   3   5    7.70    1.10
   2   3   5    8.80    0.90
  -2  -3  -5    6.60    1.00
  -2  -3  -5    7.70    1.10
   1   3   5    5.40    0.60
   1   3   5    6.50    0.50
   1   3   5    7.40    0.90
  -1  -3  -5    5.10    0.70
  -1  -3  -5    6.90    1.00
   0   3   5  350.56    7.20
   0   3   5  359.86    7.10
   0   3   5  351.76    7.60
   0  -3  -5  370.06    7.50
   0  -3  -5  362.16    7.20
   0  -3  -5  347.17    8.00
  -1   3   5  538.05   10.40
  -1   3   5  535.55   10.80
  -1   3   5  526.35   10.00
   1  -3  -5  528.95   11.10
   1  -3  -5  536.25   10.50
   1  -3  -5  553.24   10.50
  -2   3   5  583.94   12.20
   2  -3  -5  574.54   11.10
   2  -3  -5  589.04   11.60
   2  -3  -5  572.84   11.80
  -3   3   5   83.79    3.30
   3  -3  -5   87.09    2.80
   3  -3  -5   86.59    2.30
   3  -3  -5   86.39    2.80
  -4   3   5    1.20    0.50
   4  -3  -5    1.20    0.40
   4  -3  -5    2.50    0.60
   4  -3  -5    0.90    0.50
  -5   3   5   73.49    3.70
   5  -3  -5   74.29    2.30
   5  -3  -5   74.49    3.10
   5  -3  -5   69.39    2.70
  -6   3   5    0.00    0.60
   6  -3  -5    0.70    0.60
   6  -3  -5    0.40    0.40
   6  -3  -5    0.10    0.60
   7  -3  -5   24.90    1.60
   7  -3  -5   24.10    1.90
   7  -3  -5   21.80    2.00
   8  -3  -5   20.90    2.10
   8  -3  -5   15.40    1.40
   9  -3  -5    0.00    1.00
   9  -3  -5    1.50    0.70
   9  -3  -5    0.40    0.80
  10  -3  -5   13.50    2.00
  10  -3  -5   17.00    2.30
  12   4   5    6.70    1.80
  12   4   5    6.20    2.10
 -12  -4  -5    9.80    1.80
  11   4   5  100.59    5.60
  11   4   5  120.69    6.30
 -11  -4  -5   92.79    4.80
 -11  -4  -5  108.59    4.90
  10   4   5   -0.10    0.90
  10   4   5    2.30    1.30
  10   4   5    2.50    1.40
 -10  -4  -5    6.90    1.40
 -10  -4  -5    1.50    1.00
   9   4   5   49.30    4.60
   9   4   5   48.30    3.50
   9   4   5   45.90    3.40
  -9  -4  -5   44.70    3.20
  -9  -4  -5   45.70    3.10
   8   4   5    3.60    1.20
   8   4   5    2.90    1.20
  -8  -4  -5    1.90    1.00
  -8  -4  -5    3.80    1.20
   7   4   5    4.20    1.20
   7   4   5    4.10    1.30
  -7  -4  -5    3.40    1.10
  -7  -4  -5    1.50    0.90
   6   4   5   78.49    3.70
   6   4   5   85.69    3.90
  -6  -4  -5   80.39    4.00
  -6  -4  -5   86.69    3.80
   5   4   5  203.98    6.40
   5   4   5  212.68    6.20
  -5  -4  -5  202.28    6.30
  -5  -4  -5  209.48    6.50
   4   4   5  336.47    8.30
   4   4   5  332.57    8.60
  -4  -4  -5  334.67    8.70
  -4  -4  -5  335.97    8.60
   3   4   5  930.71   19.00
   3   4   5  969.80   19.70
  -3  -4  -5  961.00   19.60
  -3  -4  -5  979.60   19.90
   2   4   5 1156.48   22.50
   2   4   5 1198.58   22.20
  -2  -4  -5 1172.18   23.50
  -2  -4  -5 1199.48   23.20
   1   4   5  102.49    3.40
   1   4   5  104.19    2.80
   1   4   5  106.39    2.90
  -1  -4  -5  101.39    3.60
  -1  -4  -5  105.99    3.00
  -1  -4  -5  108.49    3.70
   0   4   5   -0.30    0.30
   0   4   5    0.10    0.20
   0   4   5    0.30    0.20
   0  -4  -5   -0.20    0.20
   0  -4  -5    0.20    0.40
   0  -4  -5    0.30    0.30
  -1   4   5   52.29    2.00
  -1   4   5   53.59    1.60
  -1   4   5   54.49    2.00
   1  -4  -5   54.69    1.90
   1  -4  -5   51.59    2.30
   1  -4  -5   51.39    1.80
  -2   4   5    4.80    0.50
  -2   4   5    4.40    0.50
  -2   4   5    4.40    0.80
   2  -4  -5    4.30    0.70
   2  -4  -5    4.80    0.80
   2  -4  -5    4.90    0.70
  -3   4   5   55.49    2.70
   3  -4  -5   58.09    2.40
   3  -4  -5   53.99    1.90
   3  -4  -5   56.69    2.30
  -4   4   5   20.90    1.90
   4  -4  -5   17.10    1.40
   4  -4  -5   18.40    1.40
   4  -4  -5   19.30    1.30
  -5   4   5  626.64   15.30
   5  -4  -5  649.93   13.00
   5  -4  -5  645.24   13.90
   5  -4  -5  663.03   14.10
  -6   4   5   23.20    2.50
   6  -4  -5   25.80    1.90
   6  -4  -5   26.00    2.00
   6  -4  -5   28.10    1.60
   7  -4  -5    1.30    0.60
   7  -4  -5    1.10    0.90
   7  -4  -5    0.80    0.70
   8  -4  -5    6.70    1.40
   8  -4  -5    5.80    1.30
   8  -4  -5    4.10    1.00
   9  -4  -5   31.90    2.90
   9  -4  -5   36.10    2.90
   9  -4  -5   37.40    2.30
  12   5   5    0.60    2.10
  12   5   5   -0.30    1.60
  11   5   5   23.10    3.20
  11   5   5   29.40    3.90
 -11  -5  -5   26.20    2.90
 -11  -5  -5   27.60    2.60
  10   5   5   83.99    5.10
  10   5   5   85.79    4.90
  10   5   5   86.99    4.90
 -10  -5  -5   91.79    4.50
 -10  -5  -5   87.29    4.40
   9   5   5   33.10    3.00
   9   5   5   36.40    3.10
  -9  -5  -5   37.90    3.00
  -9  -5  -5   30.50    2.70
   8   5   5  120.19    5.00
   8   5   5  111.19    5.20
  -8  -5  -5  104.09    4.70
  -8  -5  -5  118.29    5.00
   7   5   5    4.20    1.10
   7   5   5    3.40    1.20
  -7  -5  -5    4.10    1.10
  -7  -5  -5    3.30    1.10
   6   5   5  139.29    5.00
   6   5   5  136.89    5.30
  -6  -5  -5  135.79    5.20
  -6  -5  -5  143.89    5.20
   5   5   5  110.89    4.50
  -5  -5  -5  106.69    4.30
  -5  -5  -5  109.39    5.10
   4   5   5   17.90    1.70
   4   5   5   20.20    1.60
  -4  -5  -5   16.60    1.70
  -4  -5  -5   19.50    1.70
   3   5   5  108.69    3.50
   3   5   5  106.59    4.10
   3   5   5  108.59    3.30
  -3  -5  -5  104.99    4.10
  -3  -5  -5  109.19    3.90
   2   5   5  298.17    7.70
   2   5   5  305.87    6.90
   2   5   5  297.37    6.60
  -2  -5  -5  300.47    7.40
  -2  -5  -5  293.57    7.80
   1   5   5    1.10    0.30
   1   5   5    1.40    0.40
  -1  -5  -5    1.60    0.60
  -1  -5  -5    1.20    0.40
  -1  -5  -5    1.70    0.60
   0   5   5   78.99    2.90
   0   5   5   77.69    2.40
   0   5   5   73.49    2.40
   0  -5  -5   74.59    3.10
   0  -5  -5   76.49    2.60
  -1   5   5  147.89    4.20
  -1   5   5  148.99    3.60
  -1   5   5  145.09    4.10
   1  -5  -5  147.49    4.60
   1  -5  -5  151.88    4.00
   1  -5  -5  148.29    3.90
  -2   5   5   81.29    2.70
  -2   5   5   82.39    3.10
  -2   5   5   84.79    2.30
   2  -5  -5   83.39    2.80
   2  -5  -5   81.29    3.20
   2  -5  -5   77.39    2.60
  -3   5   5   12.40    0.80
  -3   5   5   13.80    0.80
  -3   5   5   13.20    1.40
   3  -5  -5   13.20    1.10
   3  -5  -5   13.80    1.10
  -4   5   5   65.89    3.40
   4  -5  -5   67.49    2.80
   4  -5  -5   62.69    3.00
   4  -5  -5   68.09    2.40
  -5   5   5  138.19    5.60
   5  -5  -5  146.99    4.70
   5  -5  -5  143.09    4.10
   5  -5  -5  143.89    4.90
  -6   5   5   37.40    3.10
   6  -5  -5   43.00    2.50
   6  -5  -5   39.30    2.00
  -7   5   5   14.30    2.30
   7  -5  -5   23.50    2.20
   7  -5  -5   22.10    2.00
   7  -5  -5   23.40    1.60
   8  -5  -5    7.90    1.20
   8  -5  -5   10.30    1.80
   8  -5  -5    5.80    1.60
   9  -5  -5    5.60    1.40
   9  -5  -5    1.20    1.50
   9  -5  -5    3.10    1.00
  12   6   5   -1.60    1.60
 -12  -6  -5    1.40    1.50
  11   6   5   29.90    3.40
  11   6   5   32.60    3.60
  10   6   5    9.20    2.00
  10   6   5    7.10    1.80
 -10  -6  -5    7.50    1.70
 -10  -6  -5   10.20    1.90
   9   6   5    8.50    1.90
   9   6   5    4.60    1.60
  -9  -6  -5    6.90    1.60
  -9  -6  -5    8.60    1.80
   8   6   5   17.10    2.20
   8   6   5   16.10    2.30
  -8  -6  -5   18.30    2.10
  -8  -6  -5   14.40    2.10
   7   6   5    1.50    0.90
   7   6   5    1.60    1.00
  -7  -6  -5    0.30    0.70
  -7  -6  -5   -0.10    0.90
   6   6   5   -0.10    0.60
   6   6   5    2.30    0.90
  -6  -6  -5    0.70    0.80
  -6  -6  -5    0.50    0.70
   5   6   5   96.79    4.30
   5   6   5  103.39    3.90
  -5  -6  -5  102.99    4.30
  -5  -6  -5  100.09    4.30
   4   6   5  283.77    7.20
   4   6   5  293.17    8.20
   4   6   5  312.67    8.40
  -4  -6  -5  292.67    9.20
  -4  -6  -5  290.47    8.00
   3   6   5   18.60    1.80
   3   6   5   19.80    1.40
   3   6   5   17.70    1.30
  -3  -6  -5   18.40    1.80
  -3  -6  -5   20.50    1.70
   2   6   5    1.50    0.70
   2   6   5    1.40    0.40
   2   6   5    1.90    0.60
  -2  -6  -5    0.90    0.50
  -2  -6  -5    1.50    0.70
   1   6   5    6.20    0.70
   1   6   5    6.60    0.80
   1   6   5    7.20    1.20
  -1  -6  -5    6.40    0.90
  -1  -6  -5    5.70    0.90
  -1  -6  -5    7.40    1.20
   0   6   5   60.99    2.20
   0   6   5   60.29    2.70
   0   6   5   55.79    2.20
   0  -6  -5   57.79    2.90
   0  -6  -5   59.19    2.30
   0  -6  -5   63.09    2.50
  -1   6   5  220.98    5.90
  -1   6   5  208.38    5.00
  -1   6   5  212.08    5.50
   1  -6  -5  213.58    5.40
   1  -6  -5  210.48    6.20
   1  -6  -5  217.68    5.40
  -2   6   5   39.80    2.00
  -2   6   5   40.90    1.60
[truncated: 415,647 more chars]
