# Supplementary material for: Chemical Evolution and Biological Evaluation of Natural Products for Efficient Therapy of Acute Lung Injury
Source: Adv Sci (Weinh). 2023 Dec 21;11(7):2305432. doi: 10.1002/advs.202305432 (PMC10870070; doi:10.1002/advs.202305432)
Supplement: Supplementary file 2 — Supporting Information [file ADVS-11-2305432-s002.zip › 8b-4IQK.csv]

Stars	Title	Entry ID	Entry Name	Date Added	Date Modified	PDB TITLE	PDB ID	PDB CRYST1 a	PDB CRYST1 b	PDB CRYST1 c	PDB CRYST1 alpha	PDB CRYST1 beta	PDB CRYST1 gamma	PDB CRYST1 Space Group	PDB CRYST1 z	PDB CLASSIFICATION	PDB DEPOSITION DATE	PDB format version	PDB R	PDB Rfree	PDB RESOLUTION	PDB EXPDTA	PDB EXPDTA TEMPERATURE	PDB EXPDTA PH	PDB REMARK 350 Biomolecule 1 Transform 1 Chains	PDB REMARK 350 Biomolecule 1 Transform 1 Matrix 1	Source Path	Source File	Source File Index	entry id backup	prepared	prepared with version	assigned bond orders	added hydrogens	treated metals	created disulfur	deleted far waters	ran protassign	Potential Energy-OPLS 2005	RMS Derivative-OPLS 2005	Max Derivative-OPLS 2005	Stretch Energy-OPLS 2005	Bend Energy-OPLS 2005	LJ-14 Energy-OPLS 2005	El-14 Energy-OPLS 2005	Van der Waals Energy-OPLS 2005	Electrostatic Energy-OPLS 2005	Dihedral Energy-OPLS 2005	target temperature
	4IQK - minimized	1	4iqk.1	2023-10-04 15:22:34	2023-10-04 15:22:34	CRYSTAL STRUCTURE OF CPD 16 BOUND TO KEAP1 KELCH DOMAIN	4IQK	125.856	75.638	48.341	90.000	106.090	90.000	C 1 2 1	4	TRANSCRIPTION	11-JAN-13	3.30	0.153	0.179	1.970	X-RAY DIFFRACTION	100.000	7.000	A	1.000000 0.000000 0.000000 0.000000;0.000000 1.000000 0.000000 0.000000;0.000000 0.000000 1.000000 0.000000	C:\Users\13251\Desktop\datafile\glide-dock_SP_4iqk(1)\glide-dock_SP_4iqk	glide-dock_SP_4iqk_pv.maegz	1	26249	true	2018-4	true	true	true	true	true	true	-1469.833	0.096	1.609	96.711	454.423	1165.001	330.146	-2748.118	-1404.017	604.193	298.000
	Compound 8b	2	8b.1	2023-10-04 15:22:34	2023-10-04 15:22:34																						C:\Users\13251\Desktop\datafile\glide-dock_SP_4iqk(1)\glide-dock_SP_4iqk	glide-dock_SP_4iqk_pv.maegz	2
	Compound 8b	3	8b.1	2023-10-04 15:22:34	2023-10-04 15:22:34																						C:\Users\13251\Desktop\datafile\glide-dock_SP_4iqk(1)\glide-dock_SP_4iqk	glide-dock_SP_4iqk_pv.maegz	3
[truncated: 52 more columns]
